# Supplementary material for: Comparative 3D genome analysis between neural retina and retinal pigment epithelium reveals differential cis-regulatory interactions at retinal disease loci
Source: Genome Biol. 2024 May 17;25:123. doi: 10.1186/s13059-024-03250-6 (PMC11100165; doi:10.1186/s13059-024-03250-6)
Supplement: Supplementary file 2 — Additional file 2. BED file with Hi-C boundaries in neural retina (25 kb resolution). [file 13059_2024_3250_MOESM2_ESM.bed]

chrom start end boundary_score
1	1625000	1650000	0.35961262953604456
1	1925000	1950000	0.547839143502249
1	2675000	2700000	2.5100724601149453
1	3425000	3450000	0.6342521521111311
1	3900000	3925000	1.3532622888425534
1	4625000	4650000	0.43766155828150116
1	5900000	5925000	0.6431391865038513
1	6650000	6675000	0.7543167037363028
1	7625000	7650000	1.1456515605738542
1	7950000	7975000	0.8931263277851522
1	8325000	8350000	1.2801655200346218
1	8875000	8900000	1.6486661036906562
1	9500000	9525000	0.6213432877733072
1	10475000	10500000	1.4367451292014228
1	10975000	11000000	1.1213185818249247
1	11275000	11300000	0.3035909798109295
1	11750000	11775000	1.0318583914312125
1	12050000	12075000	0.3754174243475719
1	12675000	12700000	1.444393398948013
1	12825000	12850000	0.2863924775136542
1	12950000	12975000	0.30697376772408613
1	13075000	13100000	3.021693444636788
1	13175000	13200000	0.29218979953730506
1	13325000	13350000	0.5712064740323629
1	13975000	14000000	0.6514991844355491
1	15025000	15050000	0.42958965245166886
1	15450000	15475000	0.7012080621374511
1	16050000	16075000	0.33236591750639705
1	16550000	16575000	1.8562394041106236
1	17650000	17675000	0.8215109206322182
1	18550000	18575000	0.41264607629445227
1	18850000	18875000	0.7967362995773918
1	19275000	19300000	0.2813626649719911
1	19675000	19700000	1.367878224829714
1	20175000	20200000	0.49066619618397106
1	20650000	20675000	0.8884218369302338
1	21200000	21225000	0.5184771701299119
1	22000000	22025000	1.0558613916875343
1	22400000	22425000	0.39134691391437004
1	22650000	22675000	0.6981951954141097
1	22950000	22975000	0.6520353726359389
1	23400000	23425000	0.3118739983791395
1	24075000	24100000	0.756215668180256
1	24850000	24875000	0.6222171705899271
1	25200000	25225000	1.5359256623254707
1	25825000	25850000	0.8027413693828931
1	26450000	26475000	0.9738643325959082
1	26950000	26975000	1.2109112065193064
1	27700000	27725000	0.8363995076441937
1	28225000	28250000	0.5159928896645087
1	28750000	28775000	0.3019733637710906
1	29200000	29225000	0.5072331921009336
1	30675000	30700000	1.727258099287206
1	31450000	31475000	0.4287729049557086
1	32375000	32400000	0.875545302652315
1	32825000	32850000	0.4652811902804608
1	33100000	33125000	0.6208998707538314
1	33500000	33525000	2.003039847682293
1	34750000	34775000	1.0743044847676626
1	35875000	35900000	0.8918758354747943
1	36450000	36475000	1.701700227813023
1	37375000	37400000	0.7269813619246549
1	38025000	38050000	1.2455744890894032
1	38825000	38850000	0.787016250022379
1	39750000	39775000	0.3658837134046476
1	40025000	40050000	1.1038531580736837
1	40475000	40500000	0.491195948475668
1	40975000	41000000	0.4810988868174046
1	41500000	41525000	1.3107314801349674
1	42150000	42175000	0.555462486371423
1	42775000	42800000	0.42626715487869477
1	43150000	43175000	0.6613440588419908
1	44050000	44075000	0.7255363068568533
1	44650000	44675000	1.5014315738004516
1	45300000	45325000	0.6652544308237871
1	46375000	46400000	1.1310467191421671
1	46750000	46775000	0.6013645982707395
1	47175000	47200000	0.8113182951034774
1	48525000	48550000	0.7279162342938961
1	48875000	48900000	0.587602598054791
1	50350000	50375000	1.7684821198353498
1	51225000	51250000	0.6377344633279745
1	52025000	52050000	1.0044904497025646
1	53225000	53250000	1.445787266936065
1	53750000	53775000	0.5319825711634767
1	54900000	54925000	0.8511559503763889
1	56800000	56825000	1.1077079177184825
1	57450000	57475000	0.3064912957749418
1	58475000	58500000	0.3654068980244253
1	58725000	58750000	1.0212595824448902
1	59250000	59275000	0.2834955626392748
1	59950000	59975000	1.5196386949332301
1	60825000	60850000	0.3042182044924807
1	62125000	62150000	0.5633479659226153
1	62425000	62450000	0.698083511617935
1	62825000	62850000	0.7625083758101955
1	63600000	63625000	1.1406744819675763
1	64225000	64250000	1.0732243499324696
1	64800000	64825000	0.3733143456030503
1	65775000	65800000	0.8808129098181628
1	66450000	66475000	0.5100189902573823
1	66750000	66775000	0.5887673415345733
1	67175000	67200000	0.7797059151346767
1	67500000	67525000	0.303997994591924
1	67825000	67850000	0.3215713526154682
1	68075000	68100000	0.32263327339629166
1	68425000	68450000	1.1781145265479998
1	70075000	70100000	0.6364284838415328
1	70525000	70550000	0.8571458690278038
1	71075000	71100000	1.3156622054308365
1	71550000	71575000	0.5749026636032671
1	72925000	72950000	0.2842070214332465
1	74700000	74725000	1.9180647632187182
1	75200000	75225000	0.8822415383306274
1	75825000	75850000	0.9850300906948644
1	77100000	77125000	0.9137698829273568
1	77550000	77575000	0.3581973584501755
1	78125000	78150000	1.0882673774351925
1	78725000	78750000	0.7826143149163264
1	79375000	79400000	0.6868464195905618
1	80200000	80225000	0.30632418456568444
1	81250000	81275000	0.385970134914602
1	81800000	81825000	0.45512771223507564
1	83250000	83275000	0.6221318594057393
1	83850000	83875000	1.3757116037207182
1	84450000	84475000	0.2857809444153736
1	84800000	84825000	1.1819568354117256
1	85275000	85300000	0.48312071830379294
1	86300000	86325000	0.7209204943347495
1	86725000	86750000	0.33630388428878977
1	87100000	87125000	0.9253692643830789
1	88600000	88625000	0.610733665247098
1	88975000	89000000	1.1279950233733302
1	89425000	89450000	0.8152462547844127
1	90075000	90100000	1.4763340791721005
1	91150000	91175000	0.5564854613070207
1	91950000	91975000	0.8574478496683604
1	92325000	92350000	0.7158631571121779
1	92725000	92750000	0.2989929052154765
1	93325000	93350000	0.4816236480737581
1	93850000	93875000	1.1821462349730192
1	94475000	94500000	0.6634867060920038
1	95275000	95300000	1.1685398254345025
1	96850000	96875000	0.39882029713308587
1	98100000	98125000	0.5749040707622308
1	99750000	99775000	1.5386492162839733
1	100475000	100500000	0.7181738486935461
1	100875000	100900000	1.2831695873189815
1	101450000	101475000	0.9799247584031276
1	102950000	102975000	0.5028695861356196
1	103500000	103525000	0.5243569398698413
1	103675000	103700000	2.980370158382259
1	104650000	104675000	0.6146088167307228
1	105775000	105800000	0.5922965919108608
1	107125000	107150000	0.6404531394044963
1	107725000	107750000	0.49521067538018176
1	108225000	108250000	1.256815347020602
1	108450000	108475000	2.2315753062323207
1	109125000	109150000	0.35812341109180773
1	109500000	109525000	0.4879641613886628
1	110025000	110050000	1.0500559899873454
1	110500000	110525000	0.42314830211012544
1	111075000	111100000	0.8226785863761255
1	111450000	111475000	0.31634438902457024
1	111800000	111825000	0.41934259999033474
1	112325000	112350000	1.282635697926271
1	112675000	112700000	0.5129968732538898
1	113100000	113125000	1.0832193152199001
1	113975000	114000000	0.9099442390896793
1	114300000	114325000	0.7446751690743745
1	114775000	114800000	0.8237091144786639
1	115525000	115550000	0.4397927814860809
1	116100000	116125000	1.456664122153641
1	116550000	116575000	1.1083474262592108
1	117025000	117050000	0.4762425554589341
1	117475000	117500000	0.39521996312294644
1	118000000	118025000	0.9054856770110186
1	119850000	119875000	0.547138338981026
1	120225000	120250000	2.093832125632518
1	120525000	120550000	1.9414321818636373
1	120750000	120775000	0.6292119499009217
1	121000000	121025000	0.5339864848945686
1	121150000	121175000	1.8043389783395063
1	121275000	121300000	1.2347412603050212
1	123300000	123325000	0.40372815148583485
1	123650000	123675000	1.3757592708192332
1	124125000	124150000	0.390201513314084
1	124550000	124575000	2.8966233539126716
1	124650000	124675000	0.7186790521180847
1	124725000	124750000	1.2402289792261887
1	124925000	124950000	5.85014108030288
1	143925000	143950000	1.9533243929164739
1	145150000	145175000	0.38856310689881024
1	145275000	145300000	2.697329107750733
1	146275000	146300000	8.026094931536367
1	146775000	146800000	1.5187067545207515
1	147000000	147025000	0.3010614796523685
1	148200000	148225000	1.0968064060792044
1	148600000	148625000	2.6962030468282787
1	148925000	148950000	4.998158818624278
1	149025000	149050000	0.2983600436516791
1	149225000	149250000	1.3557554284567845
1	149700000	149725000	1.433374973916429
1	150250000	150275000	0.5754855129091542
1	150975000	151000000	0.5304683921926088
1	151425000	151450000	0.40741534617199715
1	152025000	152050000	1.4653983690050056
1	152475000	152500000	0.8936554811731303
1	153225000	153250000	0.58703408051797
1	153600000	153625000	0.3601430723735789
1	154425000	154450000	0.9985604482754131
1	155175000	155200000	0.9891347014040917
1	156025000	156050000	0.35829497076033606
1	156325000	156350000	0.6410331810586377
1	157175000	157200000	0.6609617072263922
1	157900000	157925000	0.45383564482813776
1	158200000	158225000	1.4388279034618137
1	159075000	159100000	0.72125147036548
1	159725000	159750000	0.5974078018112544
1	160400000	160425000	1.1156432864575017
1	161000000	161025000	0.6511050236000584
1	161450000	161475000	1.958369196278445
1	161750000	161775000	0.6849166082763252
1	162450000	162475000	0.6312093719481819
1	162850000	162875000	1.1338401092384738
1	163350000	163375000	0.8627506256713117
1	165075000	165100000	1.0032551354230799
1	165600000	165625000	0.2906421202387881
1	165925000	165950000	0.4381998539816885
1	166500000	166525000	0.3492880734199864
1	166825000	166850000	0.8352385943474635
1	168225000	168250000	1.0927256336170297
1	169500000	169525000	0.425363118195238
1	170075000	170100000	0.7348107488888671
1	170900000	170925000	0.5634749939395776
1	171425000	171450000	0.8990945171829414
1	172050000	172075000	0.284142599612462
1	172425000	172450000	0.481013679637939
1	172725000	172750000	0.9841494229785609
1	173375000	173400000	0.617175539250077
1	173800000	173825000	0.4358725953270627
1	174225000	174250000	0.9850671561272808
1	174725000	174750000	0.6767421799409827
1	175025000	175050000	1.5088252700388678
1	175350000	175375000	0.28114710988277314
1	175900000	175925000	0.6152860011005441
1	176850000	176875000	1.0236777995190371
1	177225000	177250000	0.5081289275065697
1	177900000	177925000	0.8073679881370103
1	178500000	178525000	0.8995175115358657
1	179025000	179050000	0.7919889636269964
1	179825000	179850000	0.6536733271476216
1	180150000	180175000	1.1220047355773273
1	180500000	180525000	0.7058058391721457
1	180850000	180875000	0.5927914633560096
1	181175000	181200000	1.1347247099000268
1	182000000	182025000	0.7772678877291144
1	182425000	182450000	0.6816687720628406
1	182900000	182925000	0.9322723302958409
1	183650000	183675000	0.4389658984715333
1	184000000	184025000	0.7498056643137359
1	184750000	184775000	0.9119338586892812
1	185700000	185725000	0.34236042935177485
1	186250000	186275000	2.160269190323156
1	187000000	187025000	0.6961901358986047
1	188575000	188600000	0.29324002221237505
1	190500000	190525000	0.37800997077150456
1	192425000	192450000	1.1195613616743227
1	193250000	193275000	0.40016751164344816
1	194350000	194375000	0.4373883087239569
1	196075000	196100000	0.32271018341187035
1	196750000	196775000	1.1438598468442314
1	197500000	197525000	0.6107447843212594
1	197900000	197925000	0.4453265133650368
1	198700000	198725000	0.745444154223911
1	199600000	199625000	1.1036170514930834
1	200500000	200525000	0.9631988719999125
1	200900000	200925000	0.3383906110893876
1	201400000	201425000	0.7715715363271707
1	201800000	201825000	0.6295651084551063
1	202325000	202350000	0.8181139663565153
1	202700000	202725000	0.30038391014535915
1	203000000	203025000	0.9218236885775426
1	203775000	203800000	0.7291221835851053
1	204125000	204150000	0.445816702391065
1	204400000	204425000	0.6367806065336306
1	204800000	204825000	0.31028601152039315
1	205275000	205300000	0.4752183640991327
1	206275000	206300000	1.556822122809821
1	207050000	207075000	0.8460455734444635
1	207525000	207550000	0.7071694983373531
1	207975000	208000000	0.32514681227010644
1	209775000	209800000	0.7205572779143984
1	210400000	210425000	0.639294422416586
1	211175000	211200000	1.2463559122009853
1	211650000	211675000	0.5785609080096772
1	212025000	212050000	0.5448238079237208
1	212475000	212500000	0.6101294051867175
1	213075000	213100000	1.0231244488350826
1	214625000	214650000	0.6731589317928768
1	215525000	215550000	1.6027028423937764
1	216750000	216775000	0.7858042669749542
1	217825000	217850000	0.31868384132841704
1	218300000	218325000	1.7457828985900918
1	219825000	219850000	0.7380750320410242
1	220800000	220825000	1.4271524312483264
1	221450000	221475000	0.5336060321735894
1	222500000	222525000	0.9099884673272036
1	223100000	223125000	0.34377731792596417
1	223650000	223675000	1.0040601293159357
1	223950000	223975000	1.2616772860148693
1	224475000	224500000	1.0210790464070407
1	225400000	225425000	1.5554516783281054
1	226025000	226050000	0.3859384587714717
1	226400000	226425000	0.4829107358522403
1	226850000	226875000	0.7776718087846288
1	227475000	227500000	0.44067013347527795
1	228025000	228050000	0.8396470082216864
1	228600000	228625000	2.88799209264843
1	229200000	229225000	1.0295967169218991
1	229625000	229650000	0.9361637823982011
1	230025000	230050000	0.33209271748737546
1	230350000	230375000	1.1414742615312075
1	231275000	231300000	0.9061157110138723
1	231600000	231625000	0.3134331200873963
1	232625000	232650000	0.7347479372436273
1	233300000	233325000	1.027189885210304
1	234075000	234100000	0.3638705949194349
1	234425000	234450000	1.4968595500592565
1	235075000	235100000	1.1005226954674874
1	235475000	235500000	0.6750092408547159
1	236075000	236100000	1.089520065423717
1	236525000	236550000	0.7472341802450976
1	236925000	236950000	0.5169603902372308
1	237800000	237825000	0.7854523600770986
1	238950000	238975000	0.3561685579773848
1	239925000	239950000	0.9972378483642435
1	240725000	240750000	0.6671066166610842
1	241500000	241525000	0.707624277025255
1	242425000	242450000	0.5170567633788131
1	243100000	243125000	1.2208162422627225
1	244400000	244425000	1.323661195056286
1	245075000	245100000	1.6165755342770136
1	246000000	246025000	0.39786320399165886
1	246450000	246475000	0.5640483160284742
1	247500000	247525000	0.46693000932692186
1	248400000	248425000	1.171132960356515
2	650000	675000	1.0040251710315482
2	1825000	1850000	1.1144949709917475
2	3650000	3675000	1.069844545053154
2	5425000	5450000	0.3777623111757683
2	6800000	6825000	2.154994366402864
2	7100000	7125000	0.4674239249576706
2	8700000	8725000	1.0418381655414897
2	9750000	9775000	0.4089448693173149
2	10075000	10100000	0.5871513439440683
2	10775000	10800000	1.2996888578127743
2	11100000	11125000	0.6360623495267532
2	11450000	11475000	0.29914204065432365
2	11825000	11850000	0.9762228977214287
2	12650000	12675000	0.35193744776816954
2	13025000	13050000	0.9908784594078721
2	15125000	15150000	0.3815882927707782
2	15600000	15625000	1.7709052132697072
2	16750000	16775000	0.5325890358346204
2	17625000	17650000	0.7818842161434434
2	18400000	18425000	0.8821750143813526
2	19375000	19400000	0.3248587931600428
2	19850000	19875000	1.049016745360404
2	20325000	20350000	0.4235420186365723
2	20675000	20700000	0.4682679400983042
2	21125000	21150000	1.057744318415891
2	23350000	23375000	0.6145691962899604
2	23750000	23775000	0.6149286272680323
2	24400000	24425000	0.866487791748223
2	24825000	24850000	1.361665050695392
2	25200000	25225000	0.3582654137508351
2	25750000	25775000	0.5071015774865364
2	26500000	26525000	0.32744671063409486
2	26775000	26800000	0.6512843721441266
2	27350000	27375000	0.29058471668397545
2	27700000	27725000	0.9439799780239073
2	28425000	28450000	1.1067977356035197
2	29225000	29250000	0.9825097390020436
2	30100000	30125000	1.4881537676453713
2	30700000	30725000	1.0067838320632019
2	31375000	31400000	0.3716991138789138
2	31850000	31875000	0.8406260895382334
2	32750000	32775000	0.47476046092817886
2	33625000	33650000	1.3467466611253383
2	35400000	35425000	0.4157898912590564
2	36300000	36325000	0.902595815325418
2	36750000	36775000	0.9281938303649184
2	37350000	37375000	0.36899708122510766
2	37925000	37950000	1.2317795790133
2	38850000	38875000	0.7098780762622527
2	39850000	39875000	0.9591447800758022
2	40550000	40575000	0.49390046402436927
2	41775000	41800000	1.8831387576711656
2	42375000	42400000	0.49306628972372896
2	42775000	42800000	1.1231979303990431
2	43625000	43650000	1.3204217251475918
2	44375000	44400000	0.6437268133577532
2	44950000	44975000	1.4067614700836366
2	45525000	45550000	0.9355908172255719
2	45975000	46000000	0.9418880851938799
2	46400000	46425000	0.33498194381218815
2	46900000	46925000	1.0637059486740783
2	47400000	47425000	0.7753563352347699
2	47750000	47775000	0.5172098092282528
2	48550000	48575000	0.8540923517902832
2	50500000	50525000	1.5621678031655852
2	53725000	53750000	0.40059793369744834
2	54725000	54750000	0.45001918369524896
2	55700000	55725000	1.184474699919594
2	56150000	56175000	0.7359090392683628
2	57625000	57650000	0.9722461612536609
2	58575000	58600000	0.30407560051180993
2	59275000	59300000	0.435864796381925
2	60575000	60600000	1.8977116014456241
2	61025000	61050000	0.4248668327199993
2	61925000	61950000	1.3781812609052704
2	62425000	62450000	0.7285025946959608
2	62775000	62800000	0.5791038206886525
2	63600000	63625000	0.8370587547336181
2	63925000	63950000	0.4203730091464191
2	64500000	64525000	0.28668003193700287
2	64875000	64900000	0.7733003241966321
2	65600000	65625000	1.6051887138988827
2	66375000	66400000	0.8200598966058096
2	66625000	66650000	0.6366614120268943
2	68025000	68050000	0.9396055946822173
2	68425000	68450000	1.330421531863867
2	68950000	68975000	0.3442990695116318
2	69325000	69350000	0.8072948178740822
2	69850000	69875000	0.5149976636783131
2	70275000	70300000	1.1629618115357458
2	70800000	70825000	0.7071353790794103
2	71100000	71125000	0.298581113211413
2	71525000	71550000	1.6320895064525671
2	72150000	72175000	0.38498464340554117
2	72875000	72900000	0.5996652668104719
2	73275000	73300000	0.7992102177437229
2	73700000	73725000	0.47682296165339066
2	74575000	74600000	0.7477052972134229
2	75025000	75050000	0.4926313560676668
2	75725000	75750000	1.7958413393255808
2	76850000	76875000	0.6751030341442531
2	77675000	77700000	0.3080594595157313
2	78975000	79000000	0.7552236071694612
2	79925000	79950000	0.6771554695107901
2	81300000	81325000	0.3255521922794753
2	83125000	83150000	0.3020650181038744
2	84375000	84400000	1.000757797804806
2	84875000	84900000	0.8340060265197883
2	85300000	85325000	1.0010446080605075
2	85625000	85650000	0.7861965498558297
2	86125000	86150000	0.7497780133012161
2	87050000	87075000	0.3203699158277875
2	87125000	87150000	1.2917490573471135
2	87300000	87325000	0.49044715359812074
2	87500000	87525000	0.453972664222406
2	87575000	87600000	4.139797384944027
2	87750000	87775000	0.45895890872311895
2	88025000	88050000	0.2799038596140231
2	88750000	88775000	0.6230847808287931
2	89850000	89875000	0.9109713466456988
2	91650000	91675000	2.892622575266882
2	94975000	95000000	0.4108601764446249
2	95425000	95450000	0.5847371090556459
2	95925000	95950000	0.8957806214177897
2	97125000	97150000	1.6892834577171365
2	97450000	97475000	2.94705079745472
2	97500000	97525000	0.38468899624614905
2	98375000	98400000	0.7209319227549862
2	98600000	98625000	0.2961160055686515
2	99075000	99100000	0.4504877312393555
2	99525000	99550000	1.2098099817469519
2	100225000	100250000	0.7497492946123376
2	100975000	101000000	0.6793195381610121
2	101325000	101350000	0.8321577989786328
2	101875000	101900000	0.43166434407483023
2	102825000	102850000	0.6853030215940416
2	104975000	105000000	0.9582216193728873
2	105600000	105625000	0.5073856474136974
2	106050000	106075000	0.33037371623830775
2	106600000	106625000	0.7118412682214054
2	107850000	107875000	1.3567525754346588
2	108300000	108325000	0.5616550114442388
2	108775000	108800000	0.5531727799279458
2	109475000	109500000	0.811451302461732
2	110300000	110325000	3.997149269135053
2	111100000	111125000	0.2831577922463743
2	111350000	111375000	0.7125976939348422
2	111700000	111725000	1.281723414411692
2	112550000	112575000	0.2906275150067487
2	113000000	113025000	0.5862495087538915
2	113475000	113500000	1.8090700187511586
2	113600000	113625000	0.2988960990012314
2	113975000	114000000	0.3735076084142426
2	114575000	114600000	0.4408047570402553
2	116325000	116350000	0.31934533603089116
2	117450000	117475000	0.33147831751963125
2	117775000	117800000	0.8134316881475403
2	118850000	118875000	0.770674441230658
2	119300000	119325000	0.7161060481350862
2	120275000	120300000	1.2333591567083455
2	120675000	120700000	0.48666377212393563
2	121325000	121350000	0.8133888796051494
2	121800000	121825000	1.585095452668226
2	123975000	124000000	0.765063314305853
2	125625000	125650000	0.5109788111662408
2	126975000	127000000	0.78735374059629
2	127525000	127550000	0.3012593781742334
2	128325000	128350000	0.6497814232383092
2	128775000	128800000	0.3731402588174816
2	129925000	129950000	1.1873404502007556
2	130500000	130525000	0.508944653510256
2	130725000	130750000	0.7109668357725021
2	131150000	131175000	0.6775457846096964
2	132225000	132250000	2.472453764740501
2	133175000	133200000	0.3515813563808848
2	133825000	133850000	1.0636437126018503
2	134450000	134475000	0.5361457173142932
2	134900000	134925000	1.4395461468262973
2	135900000	135925000	0.9260137507015442
2	136350000	136375000	0.8553411507493227
2	137850000	137875000	1.3650371615863286
2	138375000	138400000	0.36492105772298994
2	138825000	138850000	1.1491988005499167
2	139700000	139725000	0.3526737339644019
2	140900000	140925000	0.32444741196629306
2	142125000	142150000	0.5413479454096988
2	143000000	143025000	0.8686169941124762
2	146650000	146675000	1.5642403539305176
2	147875000	147900000	1.0074201672910919
2	148500000	148525000	0.4724041005727146
2	149000000	149025000	0.9173505631319948
2	149600000	149625000	1.4264957112538528
2	151350000	151375000	0.8670962250070362
2	152025000	152050000	0.5608591856073035
2	152800000	152825000	0.98985278698927
2	153525000	153550000	0.3998790367689363
2	154375000	154400000	0.8155750515810262
2	155325000	155350000	1.2670183314024142
2	156275000	156300000	0.4976069502949085
2	157225000	157250000	1.4898413826683967
2	158025000	158050000	0.5442231939944588
2	158800000	158825000	0.9902721179832992
2	159200000	159225000	0.5488728106287737
2	160025000	160050000	0.6497635134831982
2	161075000	161100000	1.8640730195640187
2	162300000	162325000	0.758354977898678
2	163150000	163175000	0.5002456128379856
2	164100000	164125000	0.42384701611556375
2	164550000	164575000	1.3382056231421338
2	164975000	165000000	0.6716651388459755
2	165350000	165375000	0.4018440628027006
2	166450000	166475000	1.1323833237396714
2	167200000	167225000	0.3918309421524686
2	168275000	168300000	0.8870348287672605
2	168925000	168950000	1.1095477925925799
2	169450000	169475000	0.48327019043813135
2	169900000	169925000	0.5742030437443129
2	170875000	170900000	1.484985998871461
2	171500000	171525000	1.1295514933641324
2	172125000	172150000	0.8292207908613709
2	172525000	172550000	0.8268207797699234
2	173350000	173375000	0.5065728393177683
2	174350000	174375000	1.0415148456531798
2	175300000	175325000	0.6243287579522983
2	175700000	175725000	0.2950741128073378
2	176075000	176100000	0.856106788624437
2	176625000	176650000	0.35565172156581265
2	177100000	177125000	0.7201129719872935
2	177800000	177825000	1.1946611495898187
2	178650000	178675000	1.4232904446106507
2	179200000	179225000	0.3422540589340851
2	180100000	180125000	1.3192993980373027
2	180950000	180975000	0.8140747985075524
2	181450000	181475000	0.3592869706822309
2	181725000	181750000	0.31222833699260744
2	182125000	182150000	0.928007284823972
2	182650000	182675000	0.822892767601983
2	183225000	183250000	1.2457850846391407
2	184600000	184625000	0.3579310034046721
2	185275000	185300000	0.4038715475131344
2	186425000	186450000	0.4873964040275657
2	186800000	186825000	1.9247921071520981
2	187450000	187475000	0.5022841168527442
2	188475000	188500000	0.41540456588978947
2	189400000	189425000	0.9393174163800813
2	190725000	190750000	0.31551322685125105
2	191075000	191100000	1.2078846096009197
2	191500000	191525000	0.6414740467708769
2	192200000	192225000	0.5965614392280709
2	193625000	193650000	0.2810792983768658
2	195350000	195375000	0.6059182964972173
2	196075000	196100000	0.7446363807944163
2	196750000	196775000	0.5585331649812716
2	197750000	197775000	0.846210225824002
2	198325000	198350000	1.3087344645451782
2	199950000	199975000	0.7770900923596734
2	200525000	200550000	0.8744197547108901
2	201200000	201225000	0.6276220346685867
2	201800000	201825000	1.0732699703315152
2	202200000	202225000	1.2069687347923952
2	203950000	203975000	0.8810843158463317
2	204750000	204775000	0.4304920272594652
2	205975000	206000000	1.431438186806334
2	206700000	206725000	0.7968487241432102
2	207450000	207475000	0.99949106905727
2	208075000	208100000	0.6449754984800649
2	209300000	209325000	1.2710476599063851
2	209925000	209950000	0.3696906595870264
2	210500000	210525000	1.0987240877705688
2	211675000	211700000	0.8032687299867741
2	212600000	212625000	1.7521941194670774
2	213250000	213275000	0.6185321660242891
2	215250000	215275000	0.48394296250588864
2	215900000	215925000	1.0328066023200333
2	216425000	216450000	0.28496306740553834
2	216700000	216725000	0.5256153436224347
2	217725000	217750000	0.6648734397580163
2	218175000	218200000	1.14762899573806
2	219700000	219725000	1.7198456239974473
2	220650000	220675000	0.35781004048440773
2	221600000	221625000	0.29579981982326875
2	221975000	222000000	0.8947981236762288
2	222600000	222625000	0.6225935983362446
2	222950000	222975000	0.6835000467947898
2	223950000	223975000	0.5767051542791575
2	224300000	224325000	0.7663895167381425
2	225075000	225100000	0.9091226473308175
2	225650000	225675000	0.7116451065794709
2	226775000	226800000	0.48923804334992005
2	227050000	227075000	0.314359416409527
2	227850000	227875000	0.8261972524692518
2	228675000	228700000	0.7031280768820523
2	229750000	229775000	0.43497786297373914
2	230650000	230675000	1.0315938440320749
2	231025000	231050000	0.4832499545596585
2	231475000	231500000	0.5827745218573814
2	231825000	231850000	1.8902380599677309
2	232550000	232575000	1.5320304299233023
2	233225000	233250000	0.6881809017919625
2	233925000	233950000	0.8720337657245179
2	234525000	234550000	0.5735105638611459
2	235100000	235125000	0.8847681002816452
2	235525000	235550000	0.5958828945185547
2	235775000	235800000	0.3057160945924341
2	236225000	236250000	0.9819155001576769
2	237075000	237100000	1.6850861920918498
2	237475000	237500000	0.29291977330337665
2	237825000	237850000	0.5857971119053146
2	238425000	238450000	0.4554782960740862
2	239025000	239050000	0.9223175602966152
2	239950000	239975000	0.3604688955796334
2	240450000	240475000	1.1321856724517163
2	240850000	240875000	0.29772634785014573
2	241900000	241925000	1.240144148088358
3	475000	500000	1.9549383758306447
3	2000000	2025000	0.297983628617816
3	3175000	3200000	1.1223651306981286
3	4275000	4300000	0.6421249634400998
3	4650000	4675000	0.3870471717669536
3	5225000	5250000	1.195180127550151
3	6800000	6825000	0.3521133302595488
3	8900000	8925000	0.7299846118374458
3	9325000	9350000	0.42010743488757335
3	10325000	10350000	1.2693503974608435
3	10725000	10750000	0.3048325597530314
3	11275000	11300000	0.7416322897415013
3	11825000	11850000	0.6134718695599526
3	12450000	12475000	1.299560420367611
3	12850000	12875000	0.6606041228748121
3	13650000	13675000	0.4064057747880112
3	14150000	14175000	1.1654458203462779
3	14550000	14575000	0.5928251212931193
3	14925000	14950000	1.1885686255034975
3	15600000	15625000	0.4974085541698471
3	16250000	16275000	0.7737490084627219
3	16575000	16600000	0.9500607775641449
3	17225000	17250000	0.6018856894516003
3	17875000	17900000	0.3980167913624342
3	18500000	18525000	0.9544788486635233
3	19075000	19100000	0.312929708754512
3	19850000	19875000	0.5209574910974192
3	20300000	20325000	0.8750650842028844
3	21375000	21400000	0.291346415814703
3	22150000	22175000	1.5497032362715881
3	23750000	23775000	0.45943144958754856
3	24700000	24725000	0.9828692120907806
3	25550000	25575000	0.4035980448191589
3	27075000	27100000	0.7886373788342499
3	27700000	27725000	0.6369611903213714
3	28350000	28375000	1.2452110299680148
3	29950000	29975000	0.42746708859632676
3	30675000	30700000	0.48575382488235586
3	31475000	31500000	0.6451088129504347
3	32400000	32425000	0.41757520624820316
3	33075000	33100000	0.4513101000443672
3	33375000	33400000	0.4091864502431294
3	33850000	33875000	2.139876099634433
3	34825000	34850000	0.3046239714230513
3	35925000	35950000	0.892357495767108
3	36675000	36700000	0.5595990664495256
3	36950000	36975000	0.37988067653646246
3	37425000	37450000	0.5788551482354514
3	37800000	37825000	0.7378339208536768
3	38500000	38525000	0.3792783817727312
3	39025000	39050000	0.9012516576489455
3	39375000	39400000	0.5394607838056971
3	40575000	40600000	0.9916262159503888
3	41175000	41200000	0.29725989133044767
3	41850000	41875000	0.6392978833308939
3	42200000	42225000	0.5538004037205968
3	42925000	42950000	0.7925157708315567
3	43525000	43550000	0.5576750624127997
3	44250000	44275000	1.2797789516186708
3	44975000	45000000	1.0884662836030856
3	45700000	45725000	0.5836204197200218
3	46100000	46125000	0.8539540646059791
3	47400000	47425000	0.8662939737686416
3	47800000	47825000	0.7923429618126905
3	48175000	48200000	0.833404438055926
3	48675000	48700000	0.38370686476231514
3	49100000	49125000	0.315826480149792
3	49475000	49500000	0.6061307558785496
3	50300000	50325000	0.5428883241588877
3	50650000	50675000	1.2535852997442225
3	51350000	51375000	0.9665924062109086
3	51900000	51925000	0.7113766163589991
3	52425000	52450000	0.3972678038636015
3	53225000	53250000	0.7347588106622857
3	53900000	53925000	0.8391436732102893
3	54825000	54850000	0.5631180989492015
3	55450000	55475000	0.4527360003697964
3	56675000	56700000	0.6219517049345962
3	57075000	57100000	1.1523544232916136
3	57525000	57550000	0.3752601886892993
3	57950000	57975000	0.36664425038320064
3	58650000	58675000	1.0534426855341643
3	59950000	59975000	0.5324214257064637
3	61375000	61400000	0.7206539779462618
3	62200000	62225000	1.341874875165892
3	62575000	62600000	0.41763840913811817
3	63300000	63325000	1.116047587975414
3	63825000	63850000	0.3039223310929419
3	64025000	64050000	1.0076800254532616
3	64525000	64550000	1.224757735292742
3	65275000	65300000	0.43422265941236443
3	65750000	65775000	0.5373489798214626
3	66200000	66225000	1.1232303352022956
3	66900000	66925000	0.9067474037440195
3	67375000	67400000	0.3468070147512014
3	68925000	68950000	2.4255414437919893
3	70000000	70025000	0.8226971263771027
3	71650000	71675000	1.5165648068327622
3	72800000	72825000	0.5109243219093492
3	73100000	73125000	0.8155494789398081
3	73500000	73525000	0.3601691148104682
3	73850000	73875000	0.7528658740685784
3	75150000	75175000	0.7612628427752314
3	75625000	75650000	1.7827418284551957
3	76925000	76950000	0.41524651648119326
3	77300000	77325000	0.44555286683903533
3	78625000	78650000	0.6977154190185363
3	79050000	79075000	0.5042252624929288
3	79500000	79525000	0.7090221385009825
3	81275000	81300000	1.1754668421109553
3	82325000	82350000	0.38264106723670316
3	83550000	83575000	0.5149175836314502
3	84925000	84950000	0.4190420569703999
3	86650000	86675000	1.0787538478605874
3	87200000	87225000	0.7839538652930278
3	88175000	88200000	1.4079567115549327
3	89075000	89100000	0.5244771102878669
3	90700000	90725000	8.598457420139365
3	91075000	91100000	0.7869064575243585
3	91225000	91250000	7.3116856659466265
3	94150000	94175000	0.6916825772546086
3	94825000	94850000	0.37334807357947797
3	96800000	96825000	0.6946773084194893
3	97700000	97725000	1.0175289800762388
3	98050000	98075000	0.8134306340551404
3	98450000	98475000	0.5414464794839794
3	99000000	99025000	0.3069628722933547
3	99775000	99800000	1.2027766203796497
3	100250000	100275000	0.868226670985503
3	100725000	100750000	0.7110644686910523
3	101150000	101175000	0.49206202051988385
3	101775000	101800000	0.8825096734737894
3	102225000	102250000	0.6047143456420648
3	102625000	102650000	0.6729614803202014
3	104575000	104600000	0.5459122570774229
3	105500000	105525000	0.9059318839807036
3	106650000	106675000	0.4092869136849092
3	107125000	107150000	1.4815803040211657
3	107775000	107800000	0.41952101614249626
3	108600000	108625000	0.6141244198219976
3	108950000	108975000	0.43990907775927596
3	111550000	111575000	1.56316086872978
3	112075000	112100000	0.8328039144762073
3	112550000	112575000	0.6145851729340197
3	113000000	113025000	1.0886930752116717
3	113700000	113725000	0.525720643615964
3	114375000	114400000	0.5313326040630832
3	115175000	115200000	0.9478524657237529
3	115825000	115850000	0.9722193176719843
3	116775000	116800000	0.7839822648382044
3	118000000	118025000	0.31657648301790675
3	118800000	118825000	1.6562248243370274
3	119150000	119175000	0.6569877934013404
3	119750000	119775000	0.8732872608205278
3	120525000	120550000	0.5969984895696621
3	120875000	120900000	0.5024015472683745
3	121500000	121525000	1.280727805462078
3	122325000	122350000	0.6140884283572974
3	122725000	122750000	0.2831578574744221
3	123275000	123300000	0.48356860163691956
3	123600000	123625000	1.184624687366747
3	124275000	124300000	0.3536936364688297
3	124700000	124725000	0.6890559276133746
3	125650000	125675000	0.9541864872655652
3	126500000	126525000	0.7184847537145083
3	127525000	127550000	1.418065743588424
3	128050000	128075000	1.0302880609971115
3	128575000	128600000	0.5939242244808834
3	128900000	128925000	0.4947657911842137
3	129325000	129350000	0.7861989367004814
3	130150000	130175000	1.762774620595826
3	131050000	131075000	0.6781744370398901
3	131500000	131525000	0.3024637709546288
3	132300000	132325000	0.5164956113165612
3	132725000	132750000	1.1563698384417316
3	133000000	133025000	0.4142327933126553
3	133425000	133450000	0.61995708126827
3	134200000	134225000	0.3964856935852219
3	134550000	134575000	1.9065837787047806
3	136050000	136075000	0.8282083449415718
3	137050000	137075000	1.0658086946093452
3	138000000	138025000	1.489156689164476
3	138450000	138475000	0.34136197121327744
3	138925000	138950000	0.5867306948372041
3	139350000	139375000	1.3297583345291444
3	139950000	139975000	0.44383160275575106
3	140850000	140875000	0.9056100888717729
3	141225000	141250000	0.7063386904972564
3	141575000	141600000	0.5917140403772473
3	142400000	142425000	0.47348038656304137
3	143050000	143075000	0.8577109499477501
3	143750000	143775000	1.4814802082810257
3	145750000	145775000	0.56339822795723
3	146225000	146250000	0.3486407417795548
3	146650000	146675000	0.8761963669325414
3	147275000	147300000	0.49054658759194414
3	148350000	148375000	0.7570073275386304
3	148950000	148975000	0.3418077179019894
3	149350000	149375000	0.6599328000451735
3	149900000	149925000	0.6620270764636307
3	150625000	150650000	0.8547620335585633
3	151300000	151325000	0.6968427465977067
3	151950000	151975000	1.088026710260524
3	152500000	152525000	1.0539666225279156
3	153000000	153025000	0.47382099392286015
3	153925000	153950000	0.6793274151744154
3	154325000	154350000	1.321854615852934
3	155325000	155350000	0.6384517814948467
3	155900000	155925000	0.8851635259581407
3	156525000	156550000	0.7957939397287666
3	157225000	157250000	0.3265710097286454
3	157550000	157575000	0.8234387789033746
3	158800000	158825000	1.2516409728697115
3	159275000	159300000	0.7969370877688594
3	159825000	159850000	0.4649769858343575
3	160500000	160525000	0.6788588759523474
3	161500000	161525000	1.0162188233890357
3	163000000	163025000	0.4366702750494817
3	163900000	163925000	0.3338256213734903
3	165175000	165200000	0.70607620846879
3	167375000	167400000	0.5563937503294715
3	167950000	167975000	0.3544591284712776
3	168200000	168225000	0.6806659868810264
3	168875000	168900000	0.5943557224831162
3	169700000	169725000	2.412435832129587
3	170400000	170425000	0.3498030996198282
3	170875000	170900000	1.808470676534303
3	171575000	171600000	0.8452558581347389
3	172800000	172825000	1.5463043168569057
3	173350000	173375000	0.5868959111085236
3	174400000	174425000	0.3045965547209353
3	176925000	176950000	0.9151278875904549
3	177775000	177800000	0.5355294589046755
3	178400000	178425000	1.4266145293735892
3	178975000	179000000	0.6743437134999182
3	179700000	179725000	1.0735977595919435
3	180575000	180600000	0.6797865751174634
3	181200000	181225000	0.4242269747831727
3	181700000	181725000	0.8292758577829521
3	182675000	182700000	1.8260456119237247
3	183075000	183100000	0.5249774311001676
3	183425000	183450000	0.620601131118319
3	183825000	183850000	0.7718375426766458
3	184325000	184350000	0.566740892907393
3	184800000	184825000	1.236107547778018
3	185275000	185300000	0.9333829414706944
3	185625000	185650000	0.571624706244932
3	185975000	186000000	0.5851429723218405
3	186550000	186575000	0.9340315607593903
3	187175000	187200000	0.3006127016153629
3	187725000	187750000	1.3562844512794159
3	189225000	189250000	0.9231676828837119
3	189925000	189950000	0.42543854048828456
3	190700000	190725000	0.5581368387942897
3	191375000	191400000	0.9407776135436429
3	192450000	192475000	0.7644842237105653
3	192800000	192825000	0.5122088584017891
3	193575000	193600000	1.153224820697535
3	194300000	194325000	0.31115745371352527
3	194650000	194675000	0.7069901569518866
3	195250000	195275000	0.7728687441661711
3	195625000	195650000	1.5873837373032686
3	195975000	196000000	0.796301227056615
3	196975000	197000000	0.5957225946454544
3	197950000	197975000	1.4132413740596181
4	550000	575000	0.42581679690791285
4	1025000	1050000	0.5817269198279064
4	1650000	1675000	1.2999604678892833
4	2725000	2750000	0.3563636216507041
4	3025000	3050000	0.35835759217491103
4	3475000	3500000	0.5466610689407313
4	3925000	3950000	0.8451427028886347
4	4950000	4975000	0.4991969537344454
4	5800000	5825000	1.3268312598299377
4	6575000	6600000	0.724506988109774
4	7125000	7150000	1.0063052521246567
4	7750000	7775000	0.5636051022038298
4	8125000	8150000	0.381680968527874
4	8600000	8625000	0.6155377916251676
4	8925000	8950000	0.5128391046526601
4	9475000	9500000	1.058104714489491
4	10100000	10125000	0.6302148007253436
4	10575000	10600000	0.8760336832674812
4	11725000	11750000	0.3554277920503294
4	12650000	12675000	1.2996755055214577
4	13600000	13625000	2.042614815851605
4	15175000	15200000	0.31247914149202305
4	15700000	15725000	0.739419977045311
4	16275000	16300000	1.1248575060520842
4	17450000	17475000	0.9393691949942586
4	18600000	18625000	0.821635547872419
4	20250000	20275000	0.5712895092908565
4	20700000	20725000	1.33792772346685
4	21475000	21500000	0.37812525160119803
4	21775000	21800000	0.6079146183582795
4	22375000	22400000	0.5993199602428518
4	22775000	22800000	0.9094792170022242
4	23650000	23675000	0.33347023939325926
4	24450000	24475000	1.1279882683379772
4	25400000	25425000	0.8105247801138961
4	25950000	25975000	0.6350939175970663
4	26450000	26475000	0.41669497833390745
4	27050000	27075000	0.8187262006508886
4	27650000	27675000	0.450230052152909
4	30675000	30700000	2.309505277478223
4	33300000	33325000	0.4035454805427306
4	34725000	34750000	0.3116893089072713
4	36150000	36175000	0.5762710189460634
4	37375000	37400000	0.6774160122515583
4	38050000	38075000	0.9251877292099061
4	38750000	38775000	1.0292558414871178
4	39150000	39175000	0.47130015128590796
4	40050000	40075000	1.2977715162071544
4	40800000	40825000	0.40445272538257876
4	41250000	41275000	0.8700804274888724
4	41925000	41950000	0.9916036981922576
4	43025000	43050000	0.76850049676063
4	44700000	44725000	1.8058680841101333
4	45450000	45475000	0.5025737106318386
4	46650000	46675000	0.8573585978219809
4	47425000	47450000	0.6252262150665515
4	48225000	48250000	0.4461380921795746
4	49075000	49100000	3.0289549577701234
4	52100000	52125000	0.7671072159736114
4	53000000	53025000	0.7510424049296588
4	54225000	54250000	1.135548591698654
4	54925000	54950000	0.2964007105917777
4	55300000	55325000	0.48523704051879
4	55850000	55875000	0.6885725165483807
4	56325000	56350000	0.5220044683415814
4	57050000	57075000	1.0173427377966913
4	57400000	57425000	0.2872976083339101
4	59050000	59075000	0.43559333128147326
4	60250000	60275000	0.7914539465442355
4	62600000	62625000	0.49435259026255923
4	63625000	63650000	0.34088869630229035
4	64125000	64150000	0.3906971482369286
4	64725000	64750000	1.1974201429221687
4	67400000	67425000	0.8526309411425369
4	68425000	68450000	0.6420062393719462
4	69225000	69250000	0.6434071071883857
4	70600000	70625000	1.4528510334346545
4	71050000	71075000	0.6480154052699809
4	71725000	71750000	0.3513422339267618
4	72250000	72275000	1.0050440974245052
4	73000000	73025000	0.6339761388917516
4	73300000	73325000	0.8888075761104841
4	74125000	74150000	1.0301864973844894
4	74825000	74850000	0.7105085689165167
4	75475000	75500000	1.3105037904072558
4	76150000	76175000	0.5552633793540438
4	77325000	77350000	0.4972068512500325
4	77925000	77950000	0.8090191866047345
4	78925000	78950000	1.374951023047859
4	80350000	80375000	0.6447013974101906
4	81025000	81050000	0.4182097263623267
4	81400000	81425000	0.8997689779287723
4	82300000	82325000	1.0979900626562749
4	82825000	82850000	0.37032756845565046
4	83650000	83675000	0.7159804746681173
4	84500000	84525000	1.8020179397381368
4	85025000	85050000	1.3886600146253982
4	85700000	85725000	0.6531152929675828
4	86050000	86075000	0.3137210497998344
4	86400000	86425000	0.9516585986565356
4	86900000	86925000	0.9047902866201186
4	87875000	87900000	0.9410618789561809
4	88500000	88525000	0.7086478290846298
4	89100000	89125000	0.9138540082559531
4	89475000	89500000	0.6836621351704882
4	89950000	89975000	0.6700082067567783
4	90325000	90350000	0.8780833383533102
4	92200000	92225000	0.4365030470793597
4	93725000	93750000	1.2516716334989313
4	94225000	94250000	0.4476690748220302
4	94625000	94650000	0.43466439562682774
4	95125000	95150000	1.3897350100875814
4	96400000	96425000	0.449130083071537
4	98050000	98075000	0.9921170384530794
4	99100000	99125000	0.695342885029842
4	99500000	99525000	0.7640415971140306
4	100000000	100025000	1.5645925794831346
4	101000000	101025000	0.3482808249796001
4	101725000	101750000	0.31214023868586094
4	102325000	102350000	1.3586449012390216
4	103175000	103200000	1.826198966636801
4	103925000	103950000	0.5554381635741759
4	105100000	105125000	0.48684956593349904
4	106100000	106125000	0.3266043337540011
4	106875000	106900000	0.2977469334414999
4	107975000	108000000	0.9331514046761364
4	108575000	108600000	0.9724410632427807
4	109375000	109400000	1.2112525951137287
4	109975000	110000000	0.6155301556505348
4	110575000	110600000	1.447317803040108
4	111575000	111600000	0.6296346983755895
4	112050000	112075000	0.7726735211829777
4	112575000	112600000	0.2913823454065042
4	113050000	113075000	0.5938483322433001
4	113375000	113400000	0.8032925091640061
4	113800000	113825000	0.7086788566137284
4	114325000	114350000	0.3231507947546178
4	114775000	114800000	0.36714640804774046
4	116025000	116050000	0.6744875616725615
4	117100000	117125000	0.3772216148363281
4	118225000	118250000	0.8977989486760172
4	118650000	118675000	0.33452636657321577
4	119600000	119625000	0.6557079204693124
4	120050000	120075000	1.4436085380165429
4	121275000	121300000	0.46909643878025153
4	121875000	121900000	0.9182799809451117
4	122625000	122650000	0.37682443491501016
4	123000000	123025000	1.1233298640408713
4	123725000	123750000	0.32911191442564564
4	124325000	124350000	0.7196081702984782
4	125275000	125300000	1.3194347925378123
4	125825000	125850000	0.4913356147410908
4	127475000	127500000	1.0248628495819758
4	129150000	129175000	0.6276325467250504
4	131075000	131100000	0.4008465444396537
4	131725000	131750000	0.5435001781950691
4	133150000	133175000	1.9342029999186936
4	134875000	134900000	0.49262684721596534
4	136975000	137000000	1.0091930800288669
4	138950000	138975000	1.0287820734317028
4	139675000	139700000	1.2973851970415202
4	140325000	140350000	0.41582777361376416
4	140825000	140850000	0.8110038599708187
4	141225000	141250000	1.1246920094203945
4	142075000	142100000	0.6448043459078086
4	142875000	142900000	0.7071250704112102
4	143525000	143550000	0.45428139179080335
4	144150000	144175000	1.5071816054577716
4	145050000	145075000	0.7820635655151236
4	146250000	146275000	0.30487708743492825
4	147575000	147600000	1.1996390553124148
4	147925000	147950000	0.4005604757579966
4	148500000	148525000	0.3525667916537197
4	149300000	149325000	0.49163016730061304
4	149925000	149950000	1.8396015430010695
4	150275000	150300000	0.580449103361143
4	151000000	151025000	0.9144613002489221
4	151775000	151800000	0.42008006321760744
4	152350000	152375000	1.1007111121043405
4	152775000	152800000	0.5995992599670378
4	153100000	153125000	0.3322488758111857
4	154050000	154075000	0.7552293465908604
4	155350000	155375000	1.2222640377955087
4	155950000	155975000	0.6590450259433743
4	157175000	157200000	0.2996363178735049
4	157975000	158000000	0.7391452171085393
4	158625000	158650000	1.565685573675129
4	159475000	159500000	1.742292305066714
4	161175000	161200000	0.5156306577576698
4	162200000	162225000	1.6529732586869055
4	163000000	163025000	0.3740450393894865
4	163450000	163475000	0.8025859284368472
4	164050000	164075000	0.5162831146526273
4	165075000	165100000	1.2136514604237039
4	165525000	165550000	1.545551210778405
4	166100000	166125000	0.7172357588995406
4	166650000	166675000	0.2875179661120656
4	168100000	168125000	0.951629707165619
4	168975000	169000000	0.6956006521829377
4	169500000	169525000	1.074670901939452
4	170125000	170150000	2.034197096482445
4	170900000	170925000	0.3263175484913818
4	172200000	172225000	0.2965724749383048
4	172950000	172975000	0.8024554803688786
4	173500000	173525000	1.1447759330868321
4	174350000	174375000	0.5936882744675656
4	174750000	174775000	0.559902864580927
4	175525000	175550000	0.593242899391427
4	175950000	175975000	0.5754471498744654
4	176400000	176425000	1.504328224543312
4	177225000	177250000	0.48825193743759293
4	178500000	178525000	0.3534574009524088
4	179375000	179400000	0.5552762611163384
4	180625000	180650000	0.3773674582111391
4	181550000	181575000	0.606606347972281
4	182900000	182925000	0.8256541711080911
4	183375000	183400000	1.2675376329165862
4	183775000	183800000	0.5477002917099933
4	184225000	184250000	0.8794949571134865
4	184650000	184675000	1.0208108883330063
4	185075000	185100000	0.586132514891538
4	186225000	186250000	1.4102951998874682
4	186650000	186675000	0.526859320829708
5	525000	550000	1.4287280899148058
5	900000	925000	0.34003716626272196
5	1700000	1725000	0.9846923564832066
5	3575000	3600000	0.29009029879259557
5	4875000	4900000	0.6120473564431103
5	5500000	5525000	1.6180043574807228
5	6250000	6275000	0.6818647421050634
5	6775000	6800000	1.1349166934005992
5	7875000	7900000	2.168703383874523
5	9200000	9225000	0.5694083676240133
5	10200000	10225000	0.590680769171938
5	10725000	10750000	0.5223684303299987
5	12075000	12100000	0.7811721929597513
5	13950000	13975000	1.2313978601330668
5	14325000	14350000	0.49752357093440047
5	14650000	14675000	0.7988621473022208
5	15025000	15050000	1.4390427945150215
5	16100000	16125000	0.7150043990818653
5	16450000	16475000	0.34659890178196934
5	17200000	17225000	1.1376936908692696
5	17575000	17600000	0.741309184034463
5	18325000	18350000	0.9475983895315607
5	18750000	18775000	0.2824175859436065
5	19650000	19675000	0.2908124880901959
5	20750000	20775000	0.3006319000905279
5	21450000	21475000	1.8747739308915672
5	22250000	22275000	0.7041460491530274
5	23200000	23225000	0.5934881465163813
5	25725000	25750000	0.3653220691320993
5	26750000	26775000	0.6113329051170495
5	28800000	28825000	0.39077589644908534
5	29975000	30000000	1.4386721990563602
5	31325000	31350000	0.716823408253217
5	31775000	31800000	0.2827750534977842
5	32150000	32175000	0.38520289572890143
5	32650000	32675000	0.7529324485661981
5	33325000	33350000	1.0002989688545936
5	34150000	34175000	1.6228917759367358
5	35025000	35050000	0.8781638593578742
5	36025000	36050000	1.1533127348482455
5	36700000	36725000	0.6292963668956344
5	37375000	37400000	0.4536017510632097
5	38150000	38175000	1.0434680740180795
5	38875000	38900000	0.786855946383034
5	39150000	39175000	0.29401909369878837
5	39600000	39625000	0.6367798270193091
5	40675000	40700000	0.3619976790017229
5	40900000	40925000	0.7448189501066199
5	41650000	41675000	0.2960499846492345
5	42075000	42100000	0.34529470520631556
5	42875000	42900000	1.3869450233825151
5	43700000	43725000	1.9303942328239057
5	44425000	44450000	0.4511782994285707
5	44800000	44825000	0.714927710712737
5	45825000	45850000	0.6986804777458622
5	46400000	46425000	6.08194229977703
5	46550000	46575000	0.3614013308522458
5	50050000	50075000	9.259481060615844
5	50850000	50875000	0.550318786179677
5	52000000	52025000	0.3399884312562039
5	52625000	52650000	0.7950058009691613
5	53125000	53150000	0.33525246382817914
5	54200000	54225000	0.7701073681263564
5	54900000	54925000	0.34024111572107674
5	55225000	55250000	1.49779448139934
5	55700000	55725000	0.6591083550051062
5	56225000	56250000	1.0695497674603436
5	56825000	56850000	1.092465651224093
5	57300000	57325000	0.8930990772564921
5	57825000	57850000	0.33139572501594705
5	58450000	58475000	1.4218892992665153
5	58850000	58875000	0.7501190097063531
5	59400000	59425000	0.4746669777560952
5	59800000	59825000	0.8529539933719096
5	60625000	60650000	0.5773561996379712
5	61000000	61025000	0.5415384394914209
5	62150000	62175000	0.6154562751680452
5	62425000	62450000	0.5436242665378205
5	63350000	63375000	0.7298343801994913
5	64000000	64025000	1.4101096020506785
5	64825000	64850000	0.46248038097764144
5	65500000	65525000	0.7616725577380234
5	66225000	66250000	0.9944691336524056
5	66775000	66800000	0.6163701979798134
5	67225000	67250000	0.9415776436824301
5	68225000	68250000	0.9619885703796305
5	69025000	69050000	1.3244041612097144
5	70950000	70975000	0.8552535194112221
5	71450000	71475000	1.3479383257716933
5	72325000	72350000	0.6904251274423655
5	73000000	73025000	0.48145840985097677
5	73500000	73525000	1.0044718699922885
5	73850000	73875000	0.7416490612532779
5	74650000	74675000	1.469612799480873
5	74950000	74975000	0.8358154334393808
5	75750000	75775000	0.7689471583793552
5	76275000	76300000	0.9565565337917203
5	76800000	76825000	0.7192950031020298
5	77100000	77125000	0.44878139515783344
5	77500000	77525000	1.2916098614771996
5	78225000	78250000	0.5967361975658915
5	78975000	79000000	0.9072840285034659
5	79500000	79525000	0.3340708157290077
5	79975000	80000000	0.9632855120922431
5	80650000	80675000	0.34555088447469473
5	81300000	81325000	1.2174387950135919
5	82300000	82325000	1.0548703377900397
5	83650000	83675000	1.592099340393713
5	86700000	86725000	0.6195666835769391
5	87475000	87500000	0.916004724759098
5	88125000	88150000	0.32231901950223096
5	88675000	88700000	1.7380087829450694
5	88900000	88925000	0.30125643154891524
5	90350000	90375000	0.8435950710146287
5	90825000	90850000	0.6745144527806176
5	91450000	91475000	2.536758684744927
5	92275000	92300000	0.42777515155708823
5	93525000	93550000	0.7451564790226135
5	93925000	93950000	0.3506239297782101
5	94900000	94925000	1.1329657762378507
5	95450000	95475000	0.30631999764629636
5	95875000	95900000	0.581714644794465
5	96600000	96625000	0.8136477259644326
5	97200000	97225000	1.5998658936292842
5	98750000	98775000	0.8099415800207302
5	99100000	99125000	0.8668738447289793
5	100375000	100400000	0.7443693008346617
5	101725000	101750000	0.5971487347820432
5	102300000	102325000	0.7712216421754776
5	103150000	103175000	0.659202174842618
5	103575000	103600000	1.571803138729129
5	105900000	105925000	0.30754592289932614
5	107625000	107650000	0.4211650300913274
5	108425000	108450000	0.9774975366425434
5	109500000	109525000	0.6375506740871402
5	110725000	110750000	1.504564285514141
5	111100000	111125000	0.48205488884767217
5	111500000	111525000	0.4100452798937668
5	112125000	112150000	0.995619216100029
5	112450000	112475000	0.5941476918648729
5	112950000	112975000	0.9529095767062918
5	113650000	113675000	1.4345249010545822
5	114475000	114500000	0.34931759053390343
5	115050000	115075000	0.9526270154791563
5	115600000	115625000	0.590181748731851
5	116125000	116150000	1.0010681978232174
5	117350000	117375000	0.2881098436667679
5	118875000	118900000	0.7883720012155808
5	119475000	119500000	0.8407658573692753
5	120450000	120475000	0.38304301671841917
5	121925000	121950000	0.6832420372475689
5	122175000	122200000	0.4512052239003982
5	123625000	123650000	1.7803399228707535
5	124775000	124800000	0.34593716965298804
5	126275000	126300000	0.496428783840448
5	126600000	126625000	0.974105969140374
5	127550000	127575000	1.414186900215043
5	128200000	128225000	1.7703674377390808
5	128875000	128900000	0.405252080294671
5	129175000	129200000	0.30182312080982715
5	129875000	129900000	0.41746771459924736
5	131100000	131125000	0.6754747086304567
5	131450000	131475000	0.5555762175215109
5	132050000	132075000	0.9419583681951651
5	133125000	133150000	0.6802206204274684
5	133950000	133975000	1.0831565676505337
5	134925000	134950000	0.6394999188688396
5	135425000	135450000	1.560319931981978
5	135825000	135850000	0.3536316614818599
5	136200000	136225000	0.7825439149519271
5	136775000	136800000	0.5983561302956679
5	137600000	137625000	1.1898835119555207
5	138100000	138125000	0.3734070248164684
5	138575000	138600000	0.8792711422396097
5	139275000	139300000	0.6306917638317843
5	140175000	140200000	0.4129725188117925
5	140700000	140725000	1.1249843466169238
5	141075000	141100000	0.6388739228995677
5	141625000	141650000	1.299618568929985
5	141950000	141975000	0.8082966186420829
5	142575000	142600000	0.4553897062295345
5	142900000	142925000	0.7159570463202141
5	143400000	143425000	0.5265359280047289
5	144175000	144200000	1.8631553287358886
5	145275000	145300000	0.35480747882519215
5	146100000	146125000	0.3802949889973469
5	146475000	146500000	1.0503822561822114
5	146975000	147000000	0.7829294787958522
5	147850000	147875000	1.2942106215651217
5	148700000	148725000	0.3214074134952232
5	149600000	149625000	0.6441114523832265
5	150025000	150050000	0.6015539003983976
5	150400000	150425000	0.6320162831375156
5	151300000	151325000	0.5970125446562541
5	151800000	151825000	1.1214607640892713
5	152525000	152550000	0.9289601642385874
5	153150000	153175000	0.375655367631589
5	153950000	153975000	1.5972271386963146
5	154450000	154475000	0.6975055421597534
5	154975000	155000000	1.399017744334408
5	155950000	155975000	0.5134240724697439
5	157100000	157125000	1.0853903362569821
5	157775000	157800000	1.1273843136334112
5	158650000	158675000	0.4078566655985303
5	159125000	159150000	1.4989339684816574
5	159950000	159975000	0.7977285494579465
5	160450000	160475000	1.944940523417761
5	161825000	161850000	0.37789118776197517
5	163375000	163400000	1.236895402228565
5	164500000	164525000	0.3847036897647035
5	165600000	165625000	0.6405011013937388
5	167575000	167600000	0.5511610930472809
5	168225000	168250000	0.7177046668245204
5	168675000	168700000	0.5539258956048523
5	169575000	169600000	0.5217632819249411
5	170775000	170800000	0.7785728898949175
5	171375000	171400000	1.1701123576386319
5	171850000	171875000	0.5066986011450385
5	172400000	172425000	0.5449665075566993
5	172675000	172700000	0.28861242141912147
5	173275000	173300000	0.42480555717513097
5	173575000	173600000	0.9368438624667869
5	174000000	174025000	0.8508471624101086
5	174350000	174375000	0.7485978101759744
5	174925000	174950000	0.6725909111000367
5	175450000	175475000	0.590116686670153
5	176025000	176050000	2.6707572871463787
5	177075000	177100000	0.4421263366192418
5	177750000	177775000	1.53978400056346
5	178225000	178250000	0.500196849052042
5	178600000	178625000	0.4712098879924258
5	179100000	179125000	0.6833821824298252
5	179500000	179525000	1.2661922577321483
5	180125000	180150000	0.8264185047838172
5	180725000	180750000	0.3824686713259319
5	181100000	181125000	0.7161893752571336
6	500000	525000	0.7739092038444493
6	1550000	1575000	1.8335592653944657
6	2700000	2725000	0.8772897850063736
6	3275000	3300000	0.6395224848895463
6	3725000	3750000	0.4258905256595777
6	4225000	4250000	0.7066448610270621
6	5025000	5050000	0.9480500832232635
6	5425000	5450000	0.47347862050809286
6	6000000	6025000	0.6475773344862623
6	6600000	6625000	1.3594501420745457
6	7250000	7275000	0.5168850037570805
6	7625000	7650000	0.3864492204633272
6	8100000	8125000	0.6716436649573182
6	10400000	10425000	1.1931382877207413
6	11125000	11150000	0.48597607738548715
6	11600000	11625000	1.500510500007024
6	12225000	12250000	0.48490139981446134
6	12600000	12625000	0.4099111700928656
6	13300000	13325000	0.5427442147025947
6	14150000	14175000	0.8688936513666539
6	15200000	15225000	0.5959637820034447
6	15650000	15675000	2.0045761580650314
6	16225000	16250000	1.201351281409049
6	17100000	17125000	1.1830201662838604
6	17550000	17575000	0.5511518298602279
6	18550000	18575000	0.6130306879214134
6	20075000	20100000	1.2359636729865244
6	20550000	20575000	1.0266696440024292
6	21600000	21625000	0.6675626577268754
6	22825000	22850000	0.3480957106613296
6	24300000	24325000	0.7918927938242124
6	24800000	24825000	0.39084851674224375
6	25175000	25200000	0.8416650120352898
6	25975000	26000000	2.20804877852727
6	26275000	26300000	0.34779584688746185
6	27075000	27100000	0.8477835041296029
6	27925000	27950000	1.0614047807548435
6	28450000	28475000	0.5191007795274939
6	29050000	29075000	0.853621932183143
6	29675000	29700000	0.6900751545788515
6	30050000	30075000	0.34312543629496595
6	30775000	30800000	0.6148798543163314
6	31100000	31125000	0.32790681386670273
6	31475000	31500000	1.1362513279306359
6	32200000	32225000	1.403132759284754
6	32775000	32800000	0.8832534658169633
6	33450000	33475000	0.6778111737011474
6	34150000	34175000	0.9972186644480199
6	35225000	35250000	1.0554060963236693
6	36375000	36400000	0.5205507042934978
6	36850000	36875000	0.3870709148474815
6	37275000	37300000	1.1726184176139938
6	37700000	37725000	0.4315011988768112
6	38750000	38775000	0.7924278704366926
6	39325000	39350000	0.7577466052324321
6	39925000	39950000	0.6030092466773975
6	40300000	40325000	0.5136805686168414
6	41025000	41050000	1.607043441863793
6	41700000	41725000	0.856630993723213
6	42225000	42250000	0.7324238002043707
6	42550000	42575000	0.9125334451172442
6	42900000	42925000	0.5030217979082148
6	43550000	43575000	0.8017753139469594
6	44050000	44075000	0.5572119135947878
6	44450000	44475000	1.5958617399946746
6	45925000	45950000	0.9198959201434563
6	46775000	46800000	0.37284716565691406
6	47350000	47375000	0.6678741212734897
6	47800000	47825000	0.7032736356125917
6	49400000	49425000	1.3112559553161458
6	50075000	50100000	0.6410508773062511
6	50800000	50825000	0.6307646233070456
6	52025000	52050000	0.9947566583369172
6	52700000	52725000	0.5911646369465725
6	53100000	53125000	0.827342600491424
6	53450000	53475000	0.3750326217579637
6	53975000	54000000	0.7351198038648207
6	55250000	55275000	0.5548364983006245
6	55950000	55975000	0.34446137631169077
6	56325000	56350000	1.419574187932175
6	56600000	56625000	0.38157100644231445
6	57400000	57425000	0.5805121720889994
6	57950000	57975000	0.9157256450894241
6	58250000	58275000	0.31783111588409674
6	58350000	58375000	0.30295937699038983
6	61450000	61475000	2.977440429010727
6	62300000	62325000	0.3077192323566037
6	62850000	62875000	0.9069830329474778
6	63850000	63875000	1.1887197563729135
6	64400000	64425000	0.48594579599087206
6	66925000	66950000	0.6375368974868506
6	68275000	68300000	0.30187579996834263
6	69675000	69700000	0.3600779311517832
6	70175000	70200000	1.2296602080473098
6	71475000	71500000	0.6220125879482465
6	72350000	72375000	0.9246795679253583
6	73150000	73175000	0.5561215939318408
6	73725000	73750000	0.7364342891008716
6	74400000	74425000	0.29758983655598287
6	75200000	75225000	1.7971465212370659
6	75550000	75575000	0.7673472510573696
6	75875000	75900000	0.33340403726912704
6	77500000	77525000	0.6854221702600746
6	78825000	78850000	1.3500986885078796
6	79475000	79500000	0.4786110370043686
6	80125000	80150000	0.8369958462203144
6	82225000	82250000	1.53847168948616
6	82975000	83000000	0.726488739463032
6	83550000	83575000	0.33674376764269776
6	83875000	83900000	0.2795830446485376
6	84225000	84250000	0.7244851146703949
6	85300000	85325000	1.0318794783134533
6	85700000	85725000	1.3541202968007808
6	86975000	87000000	0.8306790405420601
6	87825000	87850000	0.3770895449910172
6	88875000	88900000	1.006782508042904
6	89375000	89400000	0.42315394159106434
6	89875000	89900000	1.0229676351973256
6	90600000	90625000	0.6858191323754832
6	92775000	92800000	0.628441855572049
6	95150000	95175000	0.9499993106978888
6	96425000	96450000	0.36984226267907405
6	97075000	97100000	0.5181206129607792
6	97450000	97475000	0.5809628594004549
6	98825000	98850000	0.3092208969899033
6	99250000	99275000	1.659628111371801
6	99825000	99850000	0.4843738179561678
6	101000000	101025000	0.6681747598612348
6	102525000	102550000	0.37122741679989385
6	103175000	103200000	0.363806270709048
6	104600000	104625000	0.9567624764498813
6	105050000	105075000	0.46542915883757796
6	105425000	105450000	0.6323511335216663
6	106300000	106325000	0.9460715588579542
6	106600000	106625000	0.3515968924100325
6	106975000	107000000	0.7846631634224801
6	107650000	107675000	0.3973436178561139
6	108500000	108525000	1.1873649583000028
6	109125000	109150000	0.5944878968840984
6	109425000	109450000	0.49810340508622775
6	110050000	110075000	0.6067974542966084
6	110450000	110475000	1.1933051592414374
6	111000000	111025000	0.7084983550525354
6	111675000	111700000	0.5150576702654898
6	112125000	112150000	0.8073272392399009
6	112750000	112775000	0.6234354117060035
6	113950000	113975000	1.8728586359753745
6	114375000	114400000	0.31245684615467595
6	115950000	115975000	0.8012933443767424
6	116750000	116775000	1.1112867542655618
6	117225000	117250000	0.3573283271046207
6	117850000	117875000	0.6730899639574051
6	118550000	118575000	0.42868876171076065
6	119125000	119150000	0.7592289637889256
6	120925000	120950000	0.9041142568872493
6	121375000	121400000	0.7022254380930741
6	122325000	122350000	0.7334193904666941
6	122875000	122900000	0.7245117390818971
6	123375000	123400000	0.5929681992662608
6	123775000	123800000	0.48247749435145765
6	124800000	124825000	0.9747410738263125
6	125225000	125250000	0.6712535780640163
6	125700000	125725000	0.6019495303622241
6	126025000	126050000	0.49093699608111074
6	127200000	127225000	1.3848326491501748
6	127700000	127725000	0.8795847517981563
6	128650000	128675000	0.5434626270681351
6	129450000	129475000	0.7431011858619394
6	130000000	130025000	0.677955506006791
6	130775000	130800000	0.981779922675368
6	131175000	131200000	0.6445374258252896
6	131600000	131625000	1.6024796372569452
6	132225000	132250000	0.34227418410171695
6	132500000	132525000	0.47129230750614587
6	132875000	132900000	0.29183120427009557
6	133525000	133550000	0.5750825047218803
6	133875000	133900000	0.38581660995627437
6	134150000	134175000	0.48561710513024214
6	135025000	135050000	0.4552455075318729
6	135500000	135525000	0.8199240282134908
6	136225000	136250000	1.2379774250396127
6	136575000	136600000	0.3303987621342395
6	136975000	137000000	0.6412906235749161
6	137650000	137675000	1.0095963717779979
6	138125000	138150000	0.423563327433096
6	138750000	138775000	0.5117322899437502
6	139350000	139375000	0.8993404624142984
6	142400000	142425000	1.0116969901615347
6	143475000	143500000	0.8563667754080617
6	144525000	144550000	0.6408391747126081
6	145675000	145700000	1.7510999619207004
6	146775000	146800000	1.3420876122724692
6	147400000	147425000	0.6981007045826255
6	148150000	148175000	0.2911044584406277
6	148500000	148525000	0.7997960785651232
6	149000000	149025000	0.7919202364692421
6	149475000	149500000	0.8520746896360047
6	149900000	149925000	0.728339146164797
6	150825000	150850000	1.0302106265314124
6	151350000	151375000	0.9399266804810508
6	152075000	152100000	0.44164385659589256
6	153050000	153075000	0.3475971726650206
6	154625000	154650000	1.412386164615512
6	155275000	155300000	0.9404774952826023
6	155625000	155650000	0.3556868435510349
6	156550000	156575000	0.3095077445337016
6	157275000	157300000	1.0943992917642746
6	158125000	158150000	1.74266415945252
6	158625000	158650000	0.6673659051551516
6	159125000	159150000	0.7411338487965649
6	159650000	159675000	0.7372675410790778
6	160075000	160100000	0.42292118788868055
6	160625000	160650000	1.6122080570241655
6	161375000	161400000	0.8006354038468599
6	162825000	162850000	0.5779043505991457
6	163375000	163400000	0.5632210728917921
6	164050000	164075000	0.3183868102496516
6	165300000	165325000	1.0500045674993292
6	165825000	165850000	0.280477457954312
6	166200000	166225000	0.7170624056749805
6	166700000	166725000	0.4375070239260047
6	167175000	167200000	0.723006774785479
6	168050000	168075000	0.34458857643284846
6	168875000	168900000	0.7201088644994245
6	169800000	169825000	0.963956979815266
7	250000	275000	1.2075573308866803
7	875000	900000	0.5420668505079898
7	1175000	1200000	0.4698688622181376
7	1475000	1500000	0.9813462216395884
7	2850000	2875000	0.8230055571428179
7	3275000	3300000	0.38512806578855163
7	4575000	4600000	1.0502093488418134
7	5175000	5200000	0.44999020921478505
7	5900000	5925000	1.5791524536570933
7	6450000	6475000	0.4004127513451121
7	6925000	6950000	1.4191258711603845
7	8375000	8400000	1.7481806080398776
7	8775000	8800000	0.30854876958404764
7	10875000	10900000	0.5300754270390058
7	11350000	11375000	1.0475043567334625
7	12500000	12525000	0.9930075463530357
7	13250000	13275000	1.0184720089460833
7	14675000	14700000	0.6366706198386523
7	15275000	15300000	0.5626872239769857
7	16075000	16100000	0.8500965505036748
7	16575000	16600000	0.30845470922743107
7	17000000	17025000	0.6911472357816537
7	17675000	17700000	0.9300337374447487
7	18325000	18350000	0.41139198563135954
7	19000000	19025000	0.34108207468723967
7	19675000	19700000	1.1726564981727954
7	20675000	20700000	1.128102984918736
7	21225000	21250000	0.49553974654830446
7	22075000	22100000	0.8456254845168456
7	22525000	22550000	1.1592352625705655
7	23075000	23100000	0.613244745464862
7	23800000	23825000	0.7086337251847292
7	24700000	24725000	0.7032745981639368
7	25200000	25225000	1.0891468850750865
7	25850000	25875000	1.3651035598120012
7	26675000	26700000	0.7144101793276232
7	27225000	27250000	0.6012612233397752
7	27525000	27550000	0.38862583808851536
7	28125000	28150000	1.1135977906034062
7	28875000	28900000	0.778923286731567
7	29600000	29625000	0.7959099539395399
7	30150000	30175000	0.3926078142207027
7	30750000	30775000	0.8195025585188049
7	31125000	31150000	0.41909331001742256
7	31725000	31750000	0.9752707738803806
7	32450000	32475000	1.3340901078310952
7	33150000	33175000	0.8756873273813128
7	34100000	34125000	0.513544092770397
7	34675000	34700000	0.3469403674980285
7	35075000	35100000	1.1329883701785368
7	35625000	35650000	0.9165452790755175
7	35950000	35975000	0.6258537682677954
7	36375000	36400000	1.4312582285663087
7	37200000	37225000	0.9205060612894175
7	37875000	37900000	0.4776021684111998
7	38350000	38375000	0.4302386797033812
7	38750000	38775000	0.9091702790030799
7	39500000	39525000	1.0327098649363975
7	39800000	39825000	0.2944519835346364
7	40200000	40225000	0.7624391048189642
7	41875000	41900000	1.560434525978756
7	42850000	42875000	0.9186852210941266
7	43500000	43525000	0.702255658924065
7	43950000	43975000	0.9731789440998038
7	44550000	44575000	0.626655899661071
7	45125000	45150000	1.0493311579676732
7	45875000	45900000	2.0502375356213935
7	46375000	46400000	0.3910291204533762
7	47225000	47250000	0.9172733158928255
7	47825000	47850000	0.528793040885813
7	48200000	48225000	1.0243947769635444
7	48875000	48900000	0.6708299202337081
7	49850000	49875000	0.8650734837214711
7	50425000	50450000	0.4630359835274215
7	50800000	50825000	0.41560279477673573
7	51400000	51425000	1.4789695264048865
7	53275000	53300000	0.35651782725817355
7	54725000	54750000	0.9528442374960113
7	55250000	55275000	0.9251006670802542
7	55600000	55625000	0.702125692563413
7	56175000	56200000	0.7660518665338574
7	56950000	56975000	1.3712015117848113
7	61725000	61750000	1.8880348775612046
7	61975000	62000000	5.044819596151715
7	62475000	62500000	2.11240796495665
7	63225000	63250000	0.517356459220266
7	63450000	63475000	1.8199573080249178
7	63625000	63650000	0.45402808644598647
7	63800000	63825000	0.31049744531155415
7	64600000	64625000	0.6898371391514085
7	65125000	65150000	0.33813201608838606
7	65425000	65450000	0.29319885895480413
7	65675000	65700000	1.3125812926748146
7	65750000	65775000	0.28751323961109454
7	66450000	66475000	0.5870960611918293
7	67325000	67350000	1.5595032827734452
7	70175000	70200000	0.46602609331853045
7	70775000	70800000	1.4940100832079424
7	71750000	71775000	0.6695123389126887
7	72800000	72825000	0.2878436692104534
7	73075000	73100000	4.114594869612256
7	74050000	74075000	0.5796319768516547
7	74850000	74875000	0.4896091640572932
7	75150000	75175000	4.982124539614961
7	75325000	75350000	0.9320961917968273
7	75475000	75500000	0.8036451898727324
7	76125000	76150000	0.3115859094077763
7	76650000	76675000	1.5913757646680737
7	77025000	77050000	0.3461814684556641
7	77375000	77400000	0.35517402014760796
7	77925000	77950000	0.4414649637084411
7	79225000	79250000	0.7573287579204195
7	80050000	80075000	0.5196215154820849
7	80675000	80700000	0.739997415819552
7	81450000	81475000	1.1954808744036152
7	82000000	82025000	0.77977976613987
7	82750000	82775000	0.9807972570196701
7	83350000	83375000	0.5193488392680031
7	83925000	83950000	1.9313889252894039
7	84225000	84250000	0.5454070660715424
7	85025000	85050000	0.80594242911016
7	85850000	85875000	0.7774873636985248
7	86875000	86900000	0.9289465018704612
7	87450000	87475000	0.3080053763939108
7	88225000	88250000	0.793519579655954
7	90100000	90125000	1.2750007228924658
7	90450000	90475000	0.5877483334595727
7	91050000	91075000	0.674473245138595
7	91775000	91800000	1.1301847602660238
7	92575000	92600000	0.9314794679610003
7	93200000	93225000	1.5088268803213205
7	94425000	94450000	0.7082019996974274
7	95475000	95500000	0.6767412346422483
7	95900000	95925000	0.2889498783095411
7	97050000	97075000	1.1998102750168846
7	97850000	97875000	0.896859436530484
7	98275000	98300000	0.3186564800496222
7	98850000	98875000	1.4066999845325023
7	99575000	99600000	1.0463544705881966
7	99875000	99900000	0.34471917081002373
7	100400000	100425000	0.33618601442706275
7	100875000	100900000	0.3631889721586188
7	101350000	101375000	0.8395555484486958
7	102475000	102500000	0.7028268009598135
7	102650000	102675000	2.7606867321274136
7	103450000	103475000	0.829405803920242
7	104125000	104150000	1.1305244822051006
7	104925000	104950000	1.0871260018527387
7	105600000	105625000	1.2433882488808359
7	106175000	106200000	0.3793538073665297
7	106725000	106750000	0.804348232973431
7	107175000	107200000	0.4184030543954946
7	108125000	108150000	0.7986560208441009
7	108600000	108625000	2.013852321955195
7	111050000	111075000	0.3059651512133116
7	111700000	111725000	0.6925865050962609
7	112500000	112525000	0.9939463718300747
7	112975000	113000000	0.3603383558725487
7	113725000	113750000	0.7981794080466728
7	116075000	116100000	1.3383718091577768
7	116550000	116575000	0.3321245666014759
7	116850000	116875000	0.43001134312060085
7	117225000	117250000	0.6838328419287178
7	117725000	117750000	0.3207496342501833
7	118250000	118275000	1.2547122265867883
7	119225000	119250000	0.4649872388752472
7	120750000	120775000	0.812473514052922
7	121100000	121125000	0.5299335909939513
7	121575000	121600000	0.40960563467020183
7	122050000	122075000	0.896912885910272
7	122575000	122600000	0.3021491615791068
7	123450000	123475000	1.0094971944389985
7	124075000	124100000	0.8493145091270476
7	124825000	124850000	1.041636399986496
7	125825000	125850000	0.33674813324670805
7	126750000	126775000	0.2959351259039134
7	127300000	127325000	0.49449982170316426
7	127625000	127650000	0.35215888569665427
7	128350000	128375000	1.0570928332044258
7	129125000	129150000	0.7690942747499945
7	129575000	129600000	0.3799523502279688
7	130050000	130075000	1.3956469391281738
7	130825000	130850000	0.9484782790332449
7	131700000	131725000	1.70020106861317
7	132750000	132775000	0.6990450964384669
7	134325000	134350000	0.6263210594712171
7	134625000	134650000	0.37186359776107325
7	135200000	135225000	1.3042308369817979
7	135675000	135700000	0.5893314183874604
7	136100000	136125000	0.4906223339756796
7	137125000	137150000	0.38342441766484425
7	137575000	137600000	1.0991517486338362
7	138025000	138050000	0.7357690153007065
7	138800000	138825000	0.3522085378777635
7	139375000	139400000	0.8630860936986335
7	140050000	140075000	0.504587990300996
7	140400000	140425000	0.7214301757520027
7	140675000	140700000	0.30676135460645665
7	141025000	141050000	0.7868528367575308
7	141750000	141775000	0.9239927946305581
7	142500000	142525000	0.6220833605485636
7	142850000	142875000	0.3203402767104038
7	143525000	143550000	2.0937221090918325
7	143875000	143900000	0.6144872870874003
7	144250000	144275000	0.5052288037086247
7	144400000	144425000	2.338156025933829
7	145000000	145025000	0.3951389221375552
7	146100000	146125000	0.679186194902359
7	147150000	147175000	0.361848034108541
7	148200000	148225000	0.7582800332076869
7	149125000	149150000	0.48718500065059944
7	149925000	149950000	0.34192956714881184
7	150450000	150475000	1.031120164040866
7	151325000	151350000	0.5440134180634868
7	152050000	152075000	0.6154038863606159
7	152850000	152875000	1.3631957134229626
7	154025000	154050000	0.7491624564526491
7	154850000	154875000	1.1745726222106678
7	155825000	155850000	1.8669336007334856
7	156875000	156900000	0.5958476094945326
7	157400000	157425000	1.330273489457756
7	158375000	158400000	0.550474633567072
7	158975000	159000000	0.6373649447271962
8	1000000	1025000	0.3936924613390037
8	1700000	1725000	0.90465463592259
8	2225000	2250000	0.5506524302398124
8	2475000	2500000	1.915712763056191
8	2850000	2875000	0.31398117690088545
8	3625000	3650000	0.3579614512909196
8	5050000	5075000	0.5130236910527459
8	6325000	6350000	0.8684320554955742
8	7375000	7400000	7.225057524885688
8	7950000	7975000	4.832589558575057
8	8125000	8150000	1.1297849939984705
8	8225000	8250000	1.0228039568968665
8	8650000	8675000	0.8695364728595181
8	9000000	9025000	0.34684669262673384
8	9800000	9825000	0.6340051059199656
8	10475000	10500000	1.108552584889645
8	10850000	10875000	0.843157172317773
8	11275000	11300000	0.89675702052467
8	12025000	12050000	3.709748798405327
8	12075000	12100000	0.49402224929206184
8	12400000	12425000	3.779857451952418
8	12675000	12700000	0.7612450664297625
8	13075000	13100000	0.542309703758275
8	13700000	13725000	1.0641179667964578
8	14300000	14325000	0.43185788440108097
8	15775000	15800000	0.6637376120642104
8	16725000	16750000	0.5028186128127952
8	17125000	17150000	0.47486768186037753
8	17575000	17600000	0.39491061382297843
8	18100000	18125000	1.1218416168179057
8	18875000	18900000	0.6800738803175601
8	19325000	19350000	0.7754446979470341
8	19800000	19825000	0.6274594740785708
8	20150000	20175000	1.3325740002513478
8	20400000	20425000	0.40450738054368707
8	21875000	21900000	0.902518727528383
8	22200000	22225000	0.39523232180669565
8	22600000	22625000	0.8533844954882537
8	23050000	23075000	0.6546377702875668
8	24450000	24475000	0.4642206780150354
8	25075000	25100000	0.8724032132952341
8	25525000	25550000	0.6777425776181244
8	26050000	26075000	0.6342398976769852
8	26675000	26700000	0.7252512734915546
8	27250000	27275000	1.4106381685342186
8	27800000	27825000	0.7793962636190942
8	28325000	28350000	0.6091555960654695
8	28800000	28825000	0.3277443746002493
8	29300000	29325000	1.2205102075354528
8	30075000	30100000	1.054159035175445
8	30600000	30625000	0.7397193634973274
8	31200000	31225000	1.0322093554072125
8	31550000	31575000	0.27984611152044686
8	32525000	32550000	0.6858424539146675
8	33650000	33675000	2.116607973843568
8	35125000	35150000	0.49280523979807506
8	36800000	36825000	0.8044814946434545
8	37700000	37725000	1.3277180557233401
8	38125000	38150000	0.37295753552118854
8	38400000	38425000	0.4933356663353007
8	38750000	38775000	1.032686450701912
8	39075000	39100000	0.31426673218931034
8	39850000	39875000	0.6027256513648725
8	40275000	40300000	0.3867105491432885
8	41000000	41025000	0.6164492923763323
8	41450000	41475000	0.47591561058463505
8	42400000	42425000	0.4056292330338456
8	42825000	42850000	0.4567115744247974
8	43225000	43250000	0.30659037813179085
8	43825000	43850000	1.4756797183342159
8	46050000	46075000	3.0533589728729735
8	48050000	48075000	0.8579399987468609
8	49000000	49025000	0.7218638013842217
8	51625000	51650000	1.2063957954885658
8	52025000	52050000	0.398664299795208
8	52500000	52525000	1.04917116442952
8	52950000	52975000	0.3865711955829839
8	53775000	53800000	0.5320605733869928
8	54150000	54175000	0.49500090199233004
8	54500000	54525000	0.5083531786062215
8	54775000	54800000	0.5726670510557463
8	56250000	56275000	0.7458879918694372
8	56900000	56925000	0.3646034329324015
8	57375000	57400000	0.8889067778533299
8	57950000	57975000	0.38803315900421576
8	58400000	58425000	0.41094231416195737
8	58725000	58750000	1.3145272714272251
8	59925000	59950000	0.5711089904113307
8	60400000	60425000	0.7861452541134928
8	61125000	61150000	0.7606879513443368
8	61775000	61800000	0.7952547727885598
8	63125000	63150000	1.3031200930766862
8	64450000	64475000	1.947276683459385
8	65575000	65600000	1.1006900607843304
8	66400000	66425000	0.5221911161234917
8	67500000	67525000	0.3608265917926827
8	68525000	68550000	0.9012112096663698
8	69550000	69575000	1.4765529225205696
8	70100000	70125000	0.6832118927668094
8	70700000	70725000	1.3267822072656537
8	71800000	71825000	0.8944724341734669
8	72275000	72300000	0.5364147763212552
8	72900000	72925000	0.4828462531871559
8	73225000	73250000	0.285768106463147
8	73650000	73675000	0.5689547784958132
8	74025000	74050000	0.283710560144258
8	74350000	74375000	0.8788449425258894
8	74950000	74975000	0.9366213223586662
8	75400000	75425000	0.3370678165190353
8	78325000	78350000	0.5739417313803007
8	79625000	79650000	1.599061798702508
8	80575000	80600000	0.4938927312306692
8	81250000	81275000	0.8775319180648619
8	82075000	82100000	1.7660114425894444
8	84625000	84650000	0.6336841889452085
8	85125000	85150000	0.6843389919237222
8	86075000	86100000	0.718723106938469
8	86575000	86600000	3.232791658507653
8	87600000	87625000	0.3114027882394919
8	88325000	88350000	0.35828006797953715
8	89675000	89700000	0.8956142442940569
8	90025000	90050000	0.5469736073857869
8	90600000	90625000	0.3857023448394871
8	91050000	91075000	0.5967588034674547
8	91425000	91450000	0.3259371933277774
8	92100000	92125000	0.31700031433963527
8	93650000	93675000	0.7650192101331226
8	94000000	94025000	0.38832290782185525
8	94425000	94450000	0.8091132684053444
8	95300000	95325000	0.8123050020133554
8	96225000	96250000	1.616255205583161
8	97550000	97575000	0.9079834995711772
8	98125000	98150000	1.905167371389231
8	98500000	98525000	0.5714791890585194
8	100100000	100125000	0.8586157134215808
8	100525000	100550000	0.8069574065324898
8	101325000	101350000	0.8548349652750178
8	102175000	102200000	1.3145595017416511
8	103025000	103050000	0.8796095362240581
8	103650000	103675000	0.7020141252905359
8	104475000	104500000	0.4265704791903049
8	104800000	104825000	0.6615641325656174
8	105800000	105825000	1.6203843505130124
8	106875000	106900000	0.5926885123642549
8	107775000	107800000	1.6320817600742086
8	108700000	108725000	0.8878951920500453
8	109325000	109350000	0.7361634725826578
8	109725000	109750000	1.2412907084588825
8	110825000	110850000	0.35761727237567725
8	111350000	111375000	0.4309899758361708
8	111850000	111875000	0.606355393920504
8	112725000	112750000	0.3777744202811231
8	113450000	113475000	0.5492536785623169
8	115100000	115125000	0.4187401110941318
8	116475000	116500000	0.6197039604351555
8	117350000	117375000	0.9459526618498366
8	118700000	118725000	0.6159231065625617
8	119800000	119825000	0.7282196869536631
8	120900000	120925000	1.5547489429506438
8	122650000	122675000	0.6464586303815448
8	123425000	123450000	0.4979616600375782
8	123775000	123800000	0.8822292702702141
8	124425000	124450000	1.4698945105110117
8	125000000	125025000	0.8979990648439162
8	125675000	125700000	0.39685860774818166
8	126300000	126325000	0.6106374395474217
[truncated: 1,906 more rows]
