# Supplementary material for: Comparative 3D genome analysis between neural retina and retinal pigment epithelium reveals differential cis-regulatory interactions at retinal disease loci
Source: Genome Biol. 2024 May 17;25:123. doi: 10.1186/s13059-024-03250-6 (PMC11100165; doi:10.1186/s13059-024-03250-6)
Supplement: Supplementary file 3 — Additional file 3. BED file with Hi-C boundaries in RPE/choroid (25 kb resolution). [file 13059_2024_3250_MOESM3_ESM.bed]

chrom start end boundary_score
1	825000	850000	2.96309409067157
1	2075000	2100000	0.6971507639674183
1	2725000	2750000	1.2805857954320028
1	3425000	3450000	0.3686106160116459
1	3900000	3925000	1.3846126522765108
1	4600000	4625000	0.30840169375521803
1	5925000	5950000	0.5633362014406247
1	6675000	6700000	0.400634112665637
1	7625000	7650000	0.9813873728816027
1	7950000	7975000	0.30213627812402255
1	8350000	8375000	0.8694339067165185
1	8875000	8900000	0.781378426963814
1	9575000	9600000	0.720064013047348
1	10475000	10500000	0.754301954500636
1	10975000	11000000	1.4761208666612613
1	11275000	11300000	0.40090370266092956
1	11625000	11650000	0.8377865673262882
1	12700000	12725000	0.3693622304501707
1	12850000	12875000	2.2948192158538783
1	13225000	13250000	1.3316177956608768
1	13975000	14000000	0.524409876652266
1	15075000	15100000	0.6051112102495948
1	15500000	15525000	0.7704995521094871
1	16550000	16575000	2.05112060823335
1	16875000	16900000	0.7535868019846704
1	17375000	17400000	0.48173330751534627
1	17725000	17750000	0.47758758940208157
1	18850000	18875000	0.7980922549684467
1	19275000	19300000	0.46548884656306655
1	19725000	19750000	1.128690259298595
1	20650000	20675000	0.7683536789424559
1	21200000	21225000	0.455513248480405
1	21650000	21675000	0.31446353073198646
1	22050000	22075000	0.9282750074055826
1	22650000	22675000	0.28242756585544
1	22950000	22975000	0.6250330760006514
1	23725000	23750000	0.2845201784315573
1	24050000	24075000	0.6618561285437692
1	24625000	24650000	0.3438335657241263
1	24850000	24875000	0.4113805357770961
1	25200000	25225000	1.1817904287650038
1	25850000	25875000	0.4194799753901815
1	26450000	26475000	1.1135056495030016
1	26925000	26950000	1.0511297817846796
1	27700000	27725000	0.34391198773665294
1	28225000	28250000	0.6789100996727544
1	28750000	28775000	0.45257817959545094
1	29225000	29250000	1.092382572296258
1	30650000	30675000	1.4823907229704285
1	31550000	31575000	0.4985154772897551
1	32375000	32400000	0.6520014525502408
1	32825000	32850000	0.3472737272819988
1	33100000	33125000	0.5211684455250133
1	33500000	33525000	1.3103614071037946
1	34750000	34775000	1.0063227622387259
1	35800000	35825000	0.7288253780531173
1	36500000	36525000	1.8484017648609719
1	37425000	37450000	0.6927773167241066
1	38050000	38075000	0.9485243237537546
1	38825000	38850000	0.7172437024354419
1	39750000	39775000	0.46977330928558947
1	40050000	40075000	0.9361262250895988
1	40550000	40575000	0.5690132586238135
1	41000000	41025000	0.41471133011889416
1	41500000	41525000	0.8866101220962975
1	42150000	42175000	0.4281165890340522
1	43150000	43175000	0.6425818729125158
1	43475000	43500000	0.37535068388674087
1	44050000	44075000	0.7860420872286681
1	44675000	44700000	1.182012141146278
1	45300000	45325000	0.48552916687889636
1	45950000	45975000	0.29770768686667215
1	46325000	46350000	1.1416041548017948
1	46750000	46775000	0.589168070438614
1	47150000	47175000	0.7607769837982511
1	47750000	47775000	0.4771825686296749
1	48200000	48225000	0.3132775410550034
1	48525000	48550000	0.38971027406624437
1	48900000	48925000	0.6262986130006756
1	50350000	50375000	1.4929026276364454
1	50725000	50750000	0.36350221265066424
1	51225000	51250000	0.657779930340028
1	52025000	52050000	0.7410693245844031
1	53200000	53225000	0.967148080114387
1	53800000	53825000	0.525498150967928
1	55025000	55050000	0.9401033603980293
1	55300000	55325000	0.2978516970243259
1	56725000	56750000	1.2837269576682067
1	58475000	58500000	0.6828793230243791
1	58700000	58725000	0.3351885688505013
1	59950000	59975000	1.4059415643159756
1	60850000	60875000	0.43452581825940584
1	62100000	62125000	0.4015226894743609
1	62425000	62450000	0.9606587866284638
1	62800000	62825000	0.7533011468698894
1	63550000	63575000	1.1699412950164758
1	64250000	64275000	0.908830872105834
1	65100000	65125000	0.35668471190558043
1	65725000	65750000	0.667542988952971
1	66225000	66250000	0.3818440565573858
1	66750000	66775000	0.7172650774215671
1	67175000	67200000	0.5635505016012106
1	67500000	67525000	0.38252618066410393
1	68075000	68100000	0.5139252873605972
1	68450000	68475000	0.6273353554855885
1	70100000	70125000	1.0838306092843935
1	70525000	70550000	0.8323093897562179
1	71075000	71100000	0.8731336690700053
1	71525000	71550000	0.40069537072476386
1	74075000	74100000	0.3452968575477475
1	74725000	74750000	1.0114322984474968
1	75175000	75200000	0.3429160893984462
1	75875000	75900000	0.5185102235824215
1	77125000	77150000	0.7088022449474506
1	77550000	77575000	0.34040140919169215
1	78125000	78150000	1.6574086000741564
1	78725000	78750000	0.6940446206370716
1	79225000	79250000	0.2889873277797165
1	80200000	80225000	0.43961255471118266
1	81750000	81775000	0.4848013352875863
1	83350000	83375000	0.500840116054934
1	83850000	83875000	1.01829617412998
1	84900000	84925000	0.4761736551698351
1	85275000	85300000	0.9089798909031271
1	86325000	86350000	0.6520107537924671
1	86725000	86750000	0.32568275666064683
1	87100000	87125000	0.8720457675779929
1	88600000	88625000	0.9540251633268946
1	88925000	88950000	0.5237737884149942
1	89450000	89475000	0.5683737197527905
1	90050000	90075000	1.8689221463467707
1	90550000	90575000	0.31418242744522645
1	91425000	91450000	0.6782238659619947
1	91950000	91975000	1.1134022124353136
1	92300000	92325000	0.28417528316768215
1	92725000	92750000	0.5358407723676537
1	93275000	93300000	0.3802226010121867
1	93950000	93975000	1.387915313893619
1	94375000	94400000	0.9211353887009655
1	94800000	94825000	0.4476470668431842
1	95275000	95300000	0.9380487739713638
1	96975000	97000000	0.5302239267777203
1	98050000	98075000	0.7572469982275274
1	98525000	98550000	0.5268268982444201
1	99750000	99775000	1.2343104517116272
1	100475000	100500000	0.5534918095991677
1	100875000	100900000	1.1173303874022587
1	101400000	101425000	0.9273045318027957
1	102925000	102950000	0.4170509854887217
1	103625000	103650000	1.663777434898046
1	103875000	103900000	1.1636170303471274
1	104725000	104750000	0.41774172789745806
1	105825000	105850000	0.37791936300236456
1	107150000	107175000	0.3979793300215706
1	107750000	107775000	0.5440577875399935
1	108225000	108250000	2.658380463359954
1	108625000	108650000	0.5082904535866848
1	109500000	109525000	0.5255356671339358
1	110025000	110050000	1.0204597911525035
1	110500000	110525000	0.7203992458842953
1	111050000	111075000	0.31064975857891897
1	111425000	111450000	0.601976455867679
1	111800000	111825000	0.576918625427759
1	112325000	112350000	0.823042332408945
1	112700000	112725000	0.5594519322871883
1	113100000	113125000	0.8736461083478269
1	113725000	113750000	0.7770915428759506
1	114300000	114325000	0.48814937855763935
1	114925000	114950000	0.9784317340997375
1	115625000	115650000	0.2759386673286265
1	116100000	116125000	0.9158417971221684
1	116525000	116550000	0.9314292000725342
1	117100000	117125000	0.498603139267335
1	117950000	117975000	1.0524904364856127
1	119525000	119550000	0.7085320376479429
1	120200000	120225000	2.2978310973242273
1	120300000	120325000	0.47015937997327106
1	120425000	120450000	0.29220385563876483
1	120975000	121000000	0.3123690844828695
1	121200000	121225000	1.1252589370176629
1	121275000	121300000	0.2790392717683734
1	124125000	124150000	0.4808803882531224
1	143375000	143400000	5.509631510874748
1	143925000	143950000	3.902334058273941
1	145100000	145125000	0.3331263014922259
1	145250000	145275000	1.6315896036416573
1	145550000	145575000	1.2267676781454786
1	146250000	146275000	8.667217750439683
1	146725000	146750000	1.4085344188613624
1	146850000	146875000	0.3873841667170026
1	148100000	148125000	1.3448790154686365
1	148700000	148725000	0.6821159507339232
1	148850000	148875000	4.857115667464892
1	149175000	149200000	3.4395856628904893
1	149425000	149450000	1.45984545174757
1	149775000	149800000	1.0292005165230436
1	150225000	150250000	0.6088252301431082
1	151000000	151025000	0.41998323268556614
1	152025000	152050000	1.4209090566097486
1	152500000	152525000	0.498371948281624
1	153300000	153325000	0.8530345021151058
1	154300000	154325000	0.5991326211559729
1	155225000	155250000	0.9410880076334412
1	156025000	156050000	0.3194048552685019
1	156325000	156350000	0.5353608187416957
1	157175000	157200000	0.7059553688257203
1	157500000	157525000	0.3453659048272034
1	157900000	157925000	0.6273485673968732
1	158200000	158225000	0.8948097334802647
1	159100000	159125000	1.074786023891395
1	159725000	159750000	0.6452780041557447
1	160025000	160050000	0.308433577208256
1	160400000	160425000	0.6759039595477876
1	161075000	161100000	0.44884130930101107
1	161425000	161450000	1.6131460217871247
1	161750000	161775000	0.696394954859835
1	162025000	162050000	0.33804973765971985
1	162475000	162500000	0.5511564524302281
1	162825000	162850000	0.8943098075975047
1	163350000	163375000	1.2289995057153429
1	164475000	164500000	0.28523769980094027
1	165075000	165100000	1.1312535353200346
1	165925000	165950000	0.7174019337726282
1	166500000	166525000	0.5210339519830667
1	167550000	167575000	0.3867795046270647
1	168225000	168250000	0.8097136370651926
1	169375000	169400000	0.6703949929889188
1	169875000	169900000	0.9833163550875448
1	170950000	170975000	0.5163919640612141
1	171375000	171400000	0.6309767160030291
1	172725000	172750000	0.9278334749451153
1	173375000	173400000	0.7809404874034012
1	173800000	173825000	0.3011647872400726
1	174225000	174250000	0.7473116965755306
1	174725000	174750000	0.6294331166505213
1	175025000	175050000	0.7583280723682305
1	175375000	175400000	0.43478049642129546
1	176250000	176275000	0.772072635196289
1	176875000	176900000	0.3651038053661804
1	177925000	177950000	1.2605431552526971
1	178500000	178525000	0.4916515981278284
1	179025000	179050000	0.7000260378967507
1	179400000	179425000	1.1063860744203595
1	179800000	179825000	0.318329227195579
1	180175000	180200000	0.7590962111381593
1	180475000	180500000	0.34927016706460223
1	180850000	180875000	0.6260339973446056
1	181175000	181200000	1.4363832838416335
1	182025000	182050000	0.8332196793234683
1	182425000	182450000	0.5526066572804218
1	182850000	182875000	1.2009122262587604
1	183275000	183300000	0.4689399563307503
1	184000000	184025000	0.7432330035071989
1	184700000	184725000	1.1965928724504122
1	185200000	185225000	0.5841359450067971
1	185700000	185725000	0.7774231555747939
1	186275000	186300000	1.6614761379030327
1	187000000	187025000	0.7537964824065412
1	190225000	190250000	0.3205179034517009
1	192425000	192450000	1.2155434869712831
1	193125000	193150000	0.8105269093846337
1	196075000	196100000	0.581020545917333
1	196750000	196775000	1.2073515391910519
1	197500000	197525000	0.5566110505164639
1	197925000	197950000	0.618814855580011
1	198700000	198725000	0.6528185491189591
1	199625000	199650000	0.6303422107847992
1	200525000	200550000	0.9936486997607283
1	201400000	201425000	0.8932102324306103
1	202150000	202175000	0.9145322040514297
1	203000000	203025000	0.681434708905364
1	203825000	203850000	0.7601462385569159
1	204125000	204150000	0.40099260318261865
1	204525000	204550000	0.6785462686158328
1	204950000	204975000	0.3283408698534882
1	206150000	206175000	1.5160067493899048
1	207025000	207050000	0.7887703043457106
1	207700000	207725000	0.8496752495196611
1	208300000	208325000	0.47208008854099476
1	209525000	209550000	0.394086852978481
1	209825000	209850000	1.3076877177218111
1	210425000	210450000	0.4927607422498361
1	211150000	211175000	0.716206537879043
1	211675000	211700000	0.30619404440591336
1	212025000	212050000	0.6241561410704226
1	212425000	212450000	0.4408083585098106
1	213075000	213100000	1.0860248828321235
1	214150000	214175000	0.6396712562404697
1	214625000	214650000	0.8951489634386678
1	215525000	215550000	0.6709631395280053
1	217750000	217775000	0.3505015557750817
1	218250000	218275000	2.1546437502304525
1	219875000	219900000	0.98553764195735
1	220800000	220825000	0.8391227386685853
1	221475000	221500000	0.4905242612988687
1	222425000	222450000	1.0633233020233352
1	223125000	223150000	0.5065011468359841
1	223650000	223675000	1.1714696296124776
1	224000000	224025000	0.44251455108019827
1	224475000	224500000	1.0118881792715446
1	225350000	225375000	1.5727176739615516
1	226400000	226425000	1.0020812948639117
1	226925000	226950000	0.5808823613158022
1	227475000	227500000	1.2197882732612182
1	228050000	228075000	0.6780323088157885
1	228600000	228625000	2.949378476944612
1	229225000	229250000	0.5466969287944484
1	229625000	229650000	0.9033992048791905
1	230325000	230350000	1.1127246572694136
1	231250000	231275000	0.9767513483574071
1	231700000	231725000	0.7817597500719096
1	232650000	232675000	0.4291816715727196
1	233300000	233325000	1.0339417179559511
1	234425000	234450000	1.7984939979761008
1	235075000	235100000	0.9177347699126688
1	235475000	235500000	0.5220035135217982
1	236075000	236100000	0.9251290812936435
1	236525000	236550000	0.5369546550419876
1	236925000	236950000	0.27787469576187884
1	237775000	237800000	0.9111063816217113
1	239925000	239950000	1.0367312661435206
1	241475000	241500000	0.6594939301933842
1	242050000	242075000	0.36813015760514933
1	242425000	242450000	0.4633237022848614
1	243000000	243025000	1.6670019341579767
1	244350000	244375000	0.9117571615224336
1	245075000	245100000	1.0939799820411866
1	246450000	246475000	0.552329734334607
1	246800000	246825000	0.5395144304706374
1	247525000	247550000	0.3807129577438196
1	248700000	248725000	0.754587511486212
2	675000	700000	0.5455828908573045
2	1500000	1525000	0.5739216510662167
2	1850000	1875000	0.6623998614594868
2	3275000	3300000	0.39727076447214255
2	3675000	3700000	1.4129640504998182
2	6800000	6825000	0.8065021856372904
2	7075000	7100000	0.33943077310002245
2	8775000	8800000	1.034218742769781
2	9750000	9775000	0.4291541026671244
2	10075000	10100000	0.7003144520373076
2	10725000	10750000	1.0629414430323192
2	11100000	11125000	0.5434774970461878
2	11825000	11850000	0.9924666604513004
2	13025000	13050000	1.929327097359952
2	15600000	15625000	0.8408371493656442
2	16500000	16525000	0.295958513627678
2	16800000	16825000	0.5689299838749001
2	17600000	17625000	0.8778944957703902
2	18375000	18400000	0.9410636838000945
2	19375000	19400000	0.5210690942270049
2	19850000	19875000	1.1473548011294077
2	20325000	20350000	0.4007360786309345
2	20650000	20675000	0.9637029856595594
2	21000000	21025000	0.3792443583979259
2	21350000	21375000	0.5825286988721284
2	22300000	22325000	0.3673387595396603
2	23350000	23375000	0.43055315860790566
2	23775000	23800000	0.6052888551629904
2	24400000	24425000	0.5972894542594276
2	24825000	24850000	0.9154999383756697
2	25225000	25250000	0.6424809923103934
2	25850000	25875000	0.44129338731951007
2	26425000	26450000	0.7381214809275723
2	26775000	26800000	0.3008383258753734
2	27650000	27675000	1.1683746541003273
2	28475000	28500000	0.8679147806437877
2	28875000	28900000	0.5191358020499691
2	29225000	29250000	0.6345109455572924
2	30100000	30125000	1.6917971923949
2	30700000	30725000	0.6743035238134762
2	31400000	31425000	0.9265786879130002
2	33625000	33650000	1.2642847480696684
2	35500000	35525000	0.34351349917870466
2	36300000	36325000	0.6330142167802828
2	36750000	36775000	0.8921200447194491
2	37900000	37925000	0.8984332777127406
2	38275000	38300000	0.5967372491833747
2	38850000	38875000	0.6638835571685615
2	39300000	39325000	0.3898040909720845
2	39850000	39875000	0.8378126755247136
2	40600000	40625000	0.5669437994844461
2	41800000	41825000	1.6255305635669783
2	42375000	42400000	0.4748314428020205
2	42775000	42800000	1.1382075271361654
2	43225000	43250000	0.29131321593761617
2	43575000	43600000	1.0089884103263855
2	44425000	44450000	0.6299590053471705
2	44950000	44975000	0.8152512664612379
2	45550000	45575000	1.4431802791776396
2	45975000	46000000	0.9611118473835424
2	46400000	46425000	0.2882135349706014
2	46900000	46925000	1.1215080891263907
2	47400000	47425000	1.053283334186807
2	47750000	47775000	0.5383298896262106
2	48625000	48650000	1.1123770843163432
2	50475000	50500000	0.6393945600036199
2	51800000	51825000	0.3435248005176414
2	53725000	53750000	0.7216388256439568
2	54725000	54750000	0.6714021840830213
2	55650000	55675000	1.0866518468682989
2	56150000	56175000	0.6826746178134647
2	57625000	57650000	0.9769514862459467
2	58450000	58475000	0.35762735408832247
2	60650000	60675000	1.836576278728024
2	61050000	61075000	0.6199938649074181
2	61875000	61900000	1.1632457494605912
2	62425000	62450000	0.9812763779542917
2	63050000	63075000	0.3760307563482867
2	63575000	63600000	1.1025340247041766
2	64000000	64025000	0.4638913382202667
2	64550000	64575000	0.5207375050811152
2	64875000	64900000	0.5967614531836254
2	65200000	65225000	0.3285235175993717
2	65600000	65625000	1.702868456379467
2	66375000	66400000	0.30046448406475923
2	68050000	68075000	0.9894804254118329
2	68450000	68475000	0.7041606283413554
2	68950000	68975000	0.7710411011382272
2	69350000	69375000	0.8127804151450135
2	69850000	69875000	0.40359725886714903
2	70300000	70325000	1.660449299427757
2	71075000	71100000	0.5849047813228265
2	71525000	71550000	0.8850436741892931
2	72175000	72200000	0.44104007975593895
2	72875000	72900000	0.5599943094576314
2	73275000	73300000	0.9866183411039822
2	73650000	73675000	0.31834275535048767
2	74600000	74625000	0.6353071634140148
2	74950000	74975000	0.4280365757447427
2	75725000	75750000	1.3218317539018862
2	76725000	76750000	0.4514663022207182
2	79000000	79025000	0.3651127015464199
2	79975000	80000000	0.7283703916026293
2	82175000	82200000	0.31020215861844125
2	84350000	84375000	0.7059206613440823
2	84900000	84925000	0.7594674984672305
2	85325000	85350000	0.6655093267906205
2	85600000	85625000	0.4932552049851023
2	86175000	86200000	0.6392525481056057
2	86775000	86800000	0.7924920234083487
2	87050000	87075000	0.31989495647070587
2	87150000	87175000	2.501546516961477
2	87475000	87500000	0.4626498095773499
2	87725000	87750000	0.9885328725103677
2	87925000	87950000	0.4411751880101258
2	88750000	88775000	0.5090229775668093
2	89750000	89775000	0.38048426386703416
2	89925000	89950000	0.6638956180684047
2	91600000	91625000	4.4165201737198085
2	91800000	91825000	0.3559240574452156
2	94925000	94950000	0.3219912988533229
2	95925000	95950000	1.1793756279421483
2	96500000	96525000	0.3050532029711445
2	97300000	97325000	0.6182754339715546
2	97500000	97525000	3.692685206503734
2	98375000	98400000	0.7193830630537588
2	99100000	99125000	0.31069397258724624
2	99500000	99525000	0.9778571343686102
2	100275000	100300000	0.8533658631605033
2	100975000	101000000	0.37174027551348854
2	101300000	101325000	0.8748578846915018
2	101850000	101875000	0.6685880174075914
2	102850000	102875000	0.7394806718738369
2	104975000	105000000	0.9992684069240512
2	105550000	105575000	0.36432597556928886
2	106575000	106600000	1.5339569101257502
2	107875000	107900000	0.6136354706811888
2	108850000	108875000	0.7892302551455989
2	109525000	109550000	0.8310613310478719
2	110300000	110325000	3.233948013697571
2	111425000	111450000	0.79647931776019
2	111750000	111775000	1.2092594046263252
2	112500000	112525000	0.4240824698906527
2	113050000	113075000	0.6007873923380019
2	113475000	113500000	1.5058052824464703
2	114000000	114025000	0.39082249712604666
2	114625000	114650000	0.3471766645333588
2	117775000	117800000	1.046706522607706
2	118850000	118875000	0.753018000811437
2	119650000	119675000	0.41724988610440317
2	120300000	120325000	0.8554043241096001
2	120675000	120700000	0.6070250898280134
2	121325000	121350000	0.9306712261941408
2	121775000	121800000	1.0403125619599984
2	123975000	124000000	0.513815764108446
2	125600000	125625000	0.27936883634822607
2	126975000	127000000	0.879351983601062
2	128275000	128300000	0.46266760244530836
2	128725000	128750000	0.3211995176434663
2	130075000	130100000	1.4375634425345283
2	130575000	130600000	3.80637392176787
2	131225000	131250000	0.7713604703790093
2	131825000	131850000	0.3339914328423631
2	132150000	132175000	0.6114878751689972
2	133150000	133175000	0.302321618340777
2	133825000	133850000	0.9523773170263472
2	134450000	134475000	0.48436245315758397
2	134900000	134925000	1.2264302798547109
2	135850000	135875000	0.7092725125343604
2	136400000	136425000	0.7226249550296259
2	137850000	137875000	1.4451527854802193
2	138850000	138875000	0.9586512640495825
2	142175000	142200000	0.3458526945487255
2	143000000	143025000	0.8679871585539556
2	143325000	143350000	0.3007916990425814
2	144550000	144575000	0.3172654894817452
2	146725000	146750000	1.0747397733548325
2	147925000	147950000	1.0424833651169236
2	148525000	148550000	0.4854942602537291
2	149000000	149025000	0.6942554248831689
2	149575000	149600000	1.0846592685304453
2	150450000	150475000	0.2821640548836509
2	151500000	151525000	1.0250219203215802
2	152025000	152050000	0.7345953823485696
2	152725000	152750000	1.9004432023475855
2	153550000	153575000	0.5279095659350511
2	154350000	154375000	0.3249237854321547
2	155325000	155350000	0.9143788407618989
2	156250000	156275000	0.2924022507341646
2	156600000	156625000	0.4216924745698317
2	157250000	157275000	1.1449589360336445
2	158025000	158050000	0.567463347090869
2	158800000	158825000	0.866421473214751
2	159200000	159225000	0.3381473604114046
2	160000000	160025000	0.9603725643017829
2	161075000	161100000	0.7787870996137327
2	162350000	162375000	0.4156447675505772
2	163150000	163175000	0.9170290859040215
2	164525000	164550000	1.247322166133163
2	164975000	165000000	0.7375501920352989
2	165325000	165350000	0.42423313585713596
2	166525000	166550000	0.9305999508346778
2	167950000	167975000	0.3304747934126237
2	168875000	168900000	0.39411141096770314
2	169400000	169425000	1.1289885709565308
2	170100000	170125000	0.886104753362152
2	170875000	170900000	1.4456041851375203
2	171525000	171550000	0.7808049404981839
2	172125000	172150000	0.8803859067637416
2	172525000	172550000	1.0508026260031145
2	173350000	173375000	0.6624180625200528
2	174375000	174400000	1.0228745201802187
2	174700000	174725000	0.3410752323663576
2	175275000	175300000	0.9401010299327739
2	176075000	176100000	0.6850809195998602
2	177100000	177125000	0.8700158968549132
2	177800000	177825000	1.2429967402073885
2	178650000	178675000	0.7296319171338694
2	180075000	180100000	1.0499357806684921
2	181075000	181100000	0.5570597522428765
2	181675000	181700000	0.5935613355553977
2	182125000	182150000	0.7304985023873755
2	182675000	182700000	1.0136352148363657
2	183150000	183175000	1.20054400561139
2	184600000	184625000	0.3094838156705827
2	186400000	186425000	0.6295457914934712
2	186775000	186800000	0.7031940165746177
2	187450000	187475000	0.6952230698617377
2	188525000	188550000	0.5031050479972808
2	189025000	189050000	0.7142085742934505
2	189425000	189450000	0.9003348741839279
2	190050000	190075000	0.3089301322217162
2	191075000	191100000	0.6459746006758214
2	191525000	191550000	0.974599416877955
2	192200000	192225000	0.46600965284942264
2	196025000	196050000	1.134448091720687
2	196750000	196775000	0.7870242171557694
2	197400000	197425000	0.43236052913386275
2	197775000	197800000	0.9319844647746507
2	198325000	198350000	0.5798169208023853
2	199925000	199950000	1.3570808809914556
2	200500000	200525000	0.7381578562898681
2	201200000	201225000	0.37768960127411055
2	201750000	201775000	0.891292715316148
2	202200000	202225000	1.0080360058250248
2	203950000	203975000	0.8396989645154718
2	204725000	204750000	0.3065234406724066
2	205975000	206000000	1.2888991811233015
2	206625000	206650000	0.41889189373053765
2	207475000	207500000	0.9635775646511704
2	208375000	208400000	1.1565788457095156
2	209300000	209325000	0.5845412066209791
2	209925000	209950000	0.6007995433249363
2	210250000	210275000	0.7817728089243244
2	211200000	211225000	0.3952399722810092
2	212600000	212625000	1.6205664576840573
2	213225000	213250000	0.8761843209386778
2	215250000	215275000	0.5906700145306576
2	215950000	215975000	1.2942285892038203
2	216450000	216475000	0.3079587770298862
2	216675000	216700000	0.6325209272739053
2	217750000	217775000	1.0978095052359946
2	218100000	218125000	0.9671254266546474
2	218925000	218950000	0.4350356004073571
2	219350000	219375000	0.3134308666638524
2	219700000	219725000	1.5224094916509814
2	220650000	220675000	0.3461199317897021
2	221600000	221625000	0.3280291049479629
2	221975000	222000000	0.8114994570681704
2	222625000	222650000	0.8360715736519739
2	222950000	222975000	0.6940189155997318
2	223950000	223975000	0.5408253828475985
2	224300000	224325000	0.7987643915745413
2	224700000	224725000	0.45284628205389765
2	225100000	225125000	0.5639298035713438
2	225625000	225650000	0.9326292389834457
2	227050000	227075000	0.7279659873929235
2	227900000	227925000	0.790807396374045
2	228650000	228675000	0.39981291555835935
2	229700000	229725000	1.3850439877484408
2	230675000	230700000	0.7756829148241345
2	231025000	231050000	0.3738919380014383
2	231475000	231500000	0.37560088185735335
2	231825000	231850000	1.9856606390355327
2	232525000	232550000	1.3258391747668583
2	233550000	233575000	0.7198564512090914
2	234525000	234550000	0.8455559386452323
2	235100000	235125000	0.749162053702615
2	235775000	235800000	0.6624716696695745
2	236300000	236325000	1.0474423497945184
2	237050000	237075000	1.2534926710303185
2	237450000	237475000	0.3391119031145037
2	237800000	237825000	0.580545486596542
2	238300000	238325000	0.6882836385241282
2	239025000	239050000	1.0618584732936134
2	239425000	239450000	0.3129495625368691
2	240150000	240175000	0.7643491277269828
2	240450000	240475000	0.5319782065604769
2	241900000	241925000	1.0291589310939422
3	400000	425000	0.769132418199693
3	3175000	3200000	1.7680100386544715
3	4275000	4300000	0.9205854739785813
3	4650000	4675000	0.7425754491333618
3	5200000	5225000	1.535947470901934
3	6700000	6725000	0.6416409798470688
3	8350000	8375000	0.6240457827270762
3	8675000	8700000	0.7313561529707506
3	9325000	9350000	0.8444758828972216
3	10325000	10350000	1.2097102850033643
3	11325000	11350000	0.3445842085463263
3	11850000	11875000	1.0069864553527876
3	12475000	12500000	0.3124786428185201
3	13050000	13075000	0.8229872066188382
3	14100000	14125000	1.505384356970406
3	14575000	14600000	0.9081826212372789
3	15075000	15100000	0.4471539761897647
3	15575000	15600000	0.670073789197693
3	16250000	16275000	0.8367953169231719
3	16575000	16600000	0.9732335816135543
3	17200000	17225000	0.5817764758627457
3	17875000	17900000	0.7041186419925564
3	19000000	19025000	0.42993364391276395
3	19850000	19875000	1.57109798437789
3	20300000	20325000	0.5379199839428028
3	22150000	22175000	0.7521338871821615
3	22975000	23000000	0.506291705394067
3	23950000	23975000	0.43863843745409237
3	24700000	24725000	1.0694083945924293
3	25900000	25925000	0.8413295235294809
3	27075000	27100000	0.455821157810253
3	27700000	27725000	0.6104171566211083
3	28350000	28375000	1.169798177813793
3	30000000	30025000	1.0029528840273823
3	30725000	30750000	0.9097517931652039
3	31500000	31525000	0.3485655728111973
3	32700000	32725000	0.41635939617403267
3	33450000	33475000	0.6130100625449263
3	33850000	33875000	1.9059456237294445
3	35925000	35950000	0.5799232803463396
3	36675000	36700000	0.6107594284983966
3	37275000	37300000	0.4201604417297059
3	37800000	37825000	0.5149216882514372
3	38500000	38525000	0.4589070957998039
3	39000000	39025000	1.1876266691859123
3	39400000	39425000	0.8344141414915143
3	40550000	40575000	0.8246419750802941
3	41250000	41275000	0.3164088150560944
3	41850000	41875000	1.0652698902374373
3	42200000	42225000	0.5794364236772986
3	42500000	42525000	0.7503831298700145
3	42900000	42925000	0.8400978393203375
3	43525000	43550000	0.33791984116643764
3	44250000	44275000	1.217427613205034
3	44950000	44975000	0.9141398708152157
3	45475000	45500000	0.36977489780317024
3	45700000	45725000	0.3246622432549
3	46425000	46450000	0.4892669929426212
3	47375000	47400000	0.7844262025279245
3	47800000	47825000	0.5777379121765094
3	48175000	48200000	0.7742464104557247
3	48675000	48700000	0.46459578599269447
3	49475000	49500000	0.33116787082636456
3	50300000	50325000	0.4961658812207653
3	50650000	50675000	1.1314708560649662
3	51350000	51375000	1.0151295682345518
3	51900000	51925000	1.1254080021907826
3	52425000	52450000	0.3855001911185093
3	53225000	53250000	0.6424370149832281
3	53925000	53950000	0.7325302251024419
3	54400000	54425000	0.2904533873045815
3	55425000	55450000	0.521551429443765
3	56525000	56550000	1.4777647623667507
3	57050000	57075000	0.7941450313224009
3	57875000	57900000	0.38718260307508556
3	58275000	58300000	0.28643119516622295
3	58650000	58675000	1.1412186937602171
3	59525000	59550000	0.2945311159845756
3	59900000	59925000	0.34998899881487144
3	61500000	61525000	0.7965922527792042
3	62225000	62250000	0.9219502316361079
3	63225000	63250000	0.6731094566486546
3	63825000	63850000	1.210224235477871
3	64475000	64500000	1.0670484128198712
3	65300000	65325000	0.35761374589420525
3	65750000	65775000	0.5582998342956641
3	66200000	66225000	0.9635902402963743
3	66900000	66925000	1.0245480636242097
3	68925000	68950000	1.803081117193733
3	70000000	70025000	1.0711681051828874
3	70475000	70500000	0.5549012687238043
3	71675000	71700000	1.1499544627119596
3	72825000	72850000	0.431359904529051
3	73100000	73125000	0.8433161302543448
3	73425000	73450000	0.43603731126697115
3	73900000	73925000	0.6076585514046198
3	75150000	75175000	1.2743378612608025
3	75825000	75850000	0.6162938519946508
3	76925000	76950000	0.31252820305660145
3	77300000	77325000	0.3185768433011683
3	78625000	78650000	0.6057028603776473
3	79050000	79075000	0.650546143383258
3	79450000	79475000	0.4438955169588994
3	81275000	81300000	0.904507519717481
3	82200000	82225000	0.48579871024337906
3	86650000	86675000	0.7303791232937418
3	87200000	87225000	0.6846084472948638
3	87700000	87725000	0.277913505382169
3	88175000	88200000	0.8868297939074619
3	89150000	89175000	0.3706888564551009
3	90775000	90800000	7.587772068350615
3	91050000	91075000	2.56662957805134
3	91225000	91250000	9.714340693319002
3	91525000	91550000	2.6695174361756067
3	94750000	94775000	0.5255991914017986
3	96150000	96175000	0.5120375655580749
3	96925000	96950000	0.32463429879544436
3	97675000	97700000	1.300785061104436
3	98050000	98075000	0.9106695684149267
3	98500000	98525000	0.46576640611982956
3	99000000	99025000	0.5095589857085655
3	99775000	99800000	1.0715191558218486
3	100275000	100300000	0.5130399445147023
3	100725000	100750000	0.4318141599567192
3	101775000	101800000	1.0944640202580218
3	102225000	102250000	0.6278847996320508
3	102625000	102650000	0.5509772140751492
3	103900000	103925000	0.7321242958471303
3	104550000	104575000	0.34199652137764786
3	105625000	105650000	0.96532041301686
3	106650000	106675000	0.4835908782516092
3	107150000	107175000	1.325461104229566
3	107900000	107925000	0.37260687818837895
3	108600000	108625000	0.7830939728079048
3	109400000	109425000	0.4274164960169882
3	110325000	110350000	0.36887184646250326
3	111625000	111650000	0.9689882332838813
3	112075000	112100000	1.073072478897728
3	112575000	112600000	0.7638521092421344
3	113000000	113025000	1.2533218766889598
3	113750000	113775000	0.354024206879159
3	114325000	114350000	0.8143002734739446
3	115175000	115200000	1.0681921106906374
3	115825000	115850000	1.227637860268219
3	116775000	116800000	0.5946561832411539
3	118025000	118050000	0.34180187179545024
3	118800000	118825000	0.988561713361966
3	119175000	119200000	0.6187667320813308
3	119775000	119800000	0.7588588393335927
3	120200000	120225000	0.4410159509769734
3	120825000	120850000	0.34284599193646337
3	121450000	121475000	1.65022217507629
3	122350000	122375000	0.7746772371520089
3	122725000	122750000	0.2841484094729144
3	123250000	123275000	0.5157852157449849
3	123600000	123625000	0.7347126603229333
3	124700000	124725000	0.5648522519833443
3	125650000	125675000	1.0274118352759243
3	126500000	126525000	0.9655359544821387
3	127050000	127075000	0.5113875013846501
3	127525000	127550000	1.2252610523851915
3	128050000	128075000	0.9550249696900817
3	128575000	128600000	0.599768069420513
3	128900000	128925000	0.6591241425620504
3	129350000	129375000	0.8219408589366567
3	130150000	130175000	1.301930019615898
3	131050000	131075000	0.5416140765289177
3	132250000	132275000	0.4612234987312237
3	132725000	132750000	0.9430882195273183
3	133375000	133400000	0.7920656178685618
3	134175000	134200000	0.4521044074770164
3	134550000	134575000	1.7969848683781473
3	135900000	135925000	0.762150385722748
3	137050000	137075000	1.0530763965262802
3	138000000	138025000	1.4030293035453931
3	138950000	138975000	1.226518866550446
3	139350000	139375000	0.6784003115831297
3	140850000	140875000	0.6991560383782602
3	141225000	141250000	0.8507766582152734
3	141575000	141600000	0.40747458793216373
3	141975000	142000000	0.28837267479523193
3	142475000	142500000	0.3305530217351881
3	143000000	143025000	1.455893107616049
3	143700000	143725000	0.7091623819089437
3	146025000	146050000	0.5238372695228626
3	146650000	146675000	0.978850011487226
3	147200000	147225000	0.2922604367362084
3	148075000	148100000	0.3457441139428745
3	148900000	148925000	0.6571207049868096
3	149350000	149375000	0.5608496518241892
3	149800000	149825000	0.7020439113199018
3	150225000	150250000	0.31252277595356226
3	150525000	150550000	0.5204569488183628
3	151125000	151150000	0.9582624720389957
3	151950000	151975000	0.865206833676935
3	152500000	152525000	0.4401775618284352
3	153000000	153025000	1.1589758082215165
3	153950000	153975000	0.39805710113841053
3	154325000	154350000	0.9570098646380072
3	155325000	155350000	0.6698979977417415
3	155950000	155975000	0.712854080993703
3	156525000	156550000	0.7669855657912743
3	157150000	157175000	0.8805951907418734
3	157550000	157575000	0.8312242962717815
3	158500000	158525000	0.54358950029192
3	158850000	158875000	1.5512560581990855
3	159750000	159775000	0.35146089379789347
3	160500000	160525000	0.6991294781311884
3	161450000	161475000	1.0207329519265307
3	163925000	163950000	0.39469124328257177
3	165175000	165200000	0.4522443012696439
3	167425000	167450000	0.7134118532981578
3	168200000	168225000	0.37266221838850483
3	168875000	168900000	0.5705653407288656
3	169750000	169775000	1.0392071460613046
3	170425000	170450000	0.29546113372605354
3	170875000	170900000	1.1848078727528784
3	171575000	171600000	0.9564608843203375
3	172375000	172400000	0.5488748538923692
3	172750000	172775000	1.4227201305837083
3	173275000	173300000	0.30660481967795356
3	176925000	176950000	0.6370324087238595
3	178400000	178425000	1.3236509766297062
3	178975000	179000000	0.7970823607200437
3	179650000	179675000	0.6207357365085119
3	180625000	180650000	0.48158530868414495
3	181325000	181350000	0.8122965784770215
3	181700000	181725000	0.29046430987536653
3	182675000	182700000	1.441557934549175
3	183075000	183100000	0.3487271652881943
3	183425000	183450000	0.6853402309547404
3	183825000	183850000	0.7524136843881725
3	184325000	184350000	0.6745677877831824
3	184825000	184850000	1.0075062656418057
3	185600000	185625000	0.8572594460658318
3	185925000	185950000	0.5714759179272574
3	186550000	186575000	0.7618755441702568
3	187175000	187200000	0.8607217830213021
3	187700000	187725000	1.423551609016216
3	189250000	189275000	0.6336840738462093
3	189925000	189950000	0.8794611721884347
3	191100000	191125000	0.5536949772395887
3	191450000	191475000	0.4368096258081376
3	192450000	192475000	0.690991465354917
3	192775000	192800000	0.27609565596884106
3	193600000	193625000	1.475807088096766
3	194350000	194375000	0.33832511679338234
3	194650000	194675000	1.2645807512372162
3	195250000	195275000	0.7223771447125906
3	195575000	195600000	0.6741145203701264
3	195975000	196000000	1.4077161626713208
3	196950000	196975000	0.4405758510395264
3	197550000	197575000	0.41817990465214105
3	197950000	197975000	1.0698228327862211
4	600000	625000	0.9565949552433721
4	1025000	1050000	0.4553734099122533
4	1650000	1675000	0.7821494092068386
4	2700000	2725000	0.2935463314387179
4	3050000	3075000	0.631765962431136
4	3550000	3575000	1.345369464415891
4	3925000	3950000	0.49871412522666464
4	4950000	4975000	0.37438136185092014
4	5850000	5875000	0.5162356271858577
4	6575000	6600000	0.8395568046182356
4	7125000	7150000	0.4918212344703665
4	7725000	7750000	0.7059351679044515
4	8075000	8100000	0.5904758959511448
4	8600000	8625000	1.6534505764960574
4	8975000	9000000	0.3686574465893503
4	9500000	9525000	1.12146363009732
4	10100000	10125000	0.677047457422481
4	10550000	10575000	0.655229421994501
4	11725000	11750000	0.33839013134886986
4	12700000	12725000	0.8388851888157007
4	13625000	13650000	1.6015890589651032
4	15175000	15200000	0.5477153945179235
4	16325000	16350000	0.6180348401257636
4	17475000	17500000	0.9099472205052301
4	18600000	18625000	0.7691432992482032
4	20250000	20275000	0.6150373376777258
4	20725000	20750000	1.01396087290998
4	21475000	21500000	0.4883342844191503
4	21775000	21800000	0.5919307311292626
4	22375000	22400000	0.4759024118784154
4	22750000	22775000	0.6606513558984872
4	23675000	23700000	0.35684135732705446
4	24425000	24450000	0.9597425966265123
4	25375000	25400000	0.6646776255198081
4	25875000	25900000	0.7850266706155269
4	26425000	26450000	0.38227949353016655
4	27050000	27075000	1.4675904814333767
4	30675000	30700000	0.6687314765584109
4	32350000	32375000	0.31023090882393023
4	35950000	35975000	0.37115760778376805
4	36400000	36425000	0.4528115680304833
4	37425000	37450000	0.7379727723209814
4	38050000	38075000	0.6199549456110444
4	38725000	38750000	0.8379037617694872
4	39425000	39450000	0.6302788176653167
4	40000000	40025000	0.5888425500291854
4	40350000	40375000	0.275458505593066
4	40875000	40900000	0.8951169332582587
4	41250000	41275000	1.1025813474519992
4	41650000	41675000	0.27497485681957456
4	42075000	42100000	0.7108285217157899
4	42925000	42950000	0.6539544194185838
4	44700000	44725000	1.2198223209392947
4	46775000	46800000	0.38093522973862626
4	47375000	47400000	0.45694895549695486
4	48125000	48150000	0.4127727292576014
4	49100000	49125000	2.989057367107743
4	52200000	52225000	0.6846121610315214
4	52975000	53000000	1.022495639387488
4	53875000	53900000	0.27971134354358357
4	54250000	54275000	1.1393357686702048
4	54950000	54975000	0.6208270445994838
4	55300000	55325000	0.4890807832022854
4	55850000	55875000	0.8614590653766824
4	56325000	56350000	0.7617447251280909
4	56875000	56900000	0.6512068981988574
4	57175000	57200000	0.3727394958548585
4	58875000	58900000	0.36554079601122336
4	60250000	60275000	0.43951871830774836
4	62650000	62675000	0.36307547054018763
4	64625000	64650000	1.0429627727682482
4	67400000	67425000	0.6601621552094604
4	67750000	67775000	0.3877336751314899
4	68225000	68250000	0.3381075935028277
4	68500000	68525000	0.607050452182721
4	69600000	69625000	0.6462894423673151
4	69900000	69925000	0.29119426184725256
4	70550000	70575000	1.703195693158055
4	71025000	71050000	0.8044139107883965
4	71750000	71775000	0.44182775279475744
4	72250000	72275000	0.7094973672933009
4	73000000	73025000	0.65032286118298
4	73300000	73325000	1.1419986284603107
4	74150000	74175000	0.6910349694682449
4	74825000	74850000	0.6193501562059678
4	75475000	75500000	1.1184431153965175
4	75875000	75900000	0.580066621122387
4	77225000	77250000	0.5568834803756036
4	77925000	77950000	0.9553250156071303
4	78525000	78550000	0.6213807433744938
4	78950000	78975000	1.4902799525910546
4	80250000	80275000	0.8135096643322806
4	81025000	81050000	0.4364345197282117
4	81375000	81400000	1.0769128993015942
4	81875000	81900000	0.40804927411444414
4	82350000	82375000	1.0593052959235263
4	82800000	82825000	0.4590713292868809
4	83650000	83675000	0.5003380952013815
4	84550000	84575000	1.039205120459664
4	85025000	85050000	1.5532528684416573
4	86050000	86075000	0.8602258865590098
4	86875000	86900000	0.8004132205565192
4	87250000	87275000	0.6794381255375198
4	88525000	88550000	0.5699000321419208
4	89100000	89125000	0.8823113343592226
4	89475000	89500000	0.5004800371875087
4	89925000	89950000	0.3512977101182848
4	90300000	90325000	0.5707631292555916
4	92475000	92500000	0.28949554286622947
4	93725000	93750000	0.42230729292863217
4	94175000	94200000	1.0847123818532756
4	94675000	94700000	0.38824315645150775
4	95125000	95150000	1.2857426540195855
4	98075000	98100000	0.8624314340759534
4	99075000	99100000	0.5924244839495312
4	99500000	99525000	0.9687847251057691
4	99975000	100000000	0.7855092004568845
4	100825000	100850000	0.4064199019197855
4	101725000	101750000	0.2901854443420189
4	102300000	102325000	1.0417215284546626
4	103175000	103200000	1.631786607092177
4	103950000	103975000	0.38908856191127184
4	104850000	104875000	0.4696254257538196
4	105475000	105500000	0.3129551977591071
4	105725000	105750000	0.4653168543890308
4	106325000	106350000	0.6115382904433686
4	107650000	107675000	0.39075921369727223
4	108000000	108025000	0.844878597736655
4	108600000	108625000	1.0116670138564967
4	109375000	109400000	0.8812201975954436
4	109950000	109975000	0.8489407260785395
4	110600000	110625000	1.1421469333410206
4	110975000	111000000	0.2917190875605592
4	111575000	111600000	0.361039144063387
4	112050000	112075000	0.8863698840929977
4	112625000	112650000	0.39549163535030274
4	113325000	113350000	0.5533235515327046
4	114325000	114350000	0.5108927804998218
4	114775000	114800000	0.4859398730653008
4	115875000	115900000	0.3521066507183212
4	118225000	118250000	1.355310983059611
4	118625000	118650000	0.396324943994822
4	118975000	119000000	0.2872720367764039
4	119500000	119525000	0.614405961648357
4	120050000	120075000	1.1870740513622033
4	120675000	120700000	0.28056686976903467
4	121275000	121300000	0.7034217530326778
4	121850000	121875000	0.8957193337953884
4	122650000	122675000	0.5411839522997165
4	123000000	123025000	0.9776505732304912
4	123700000	123725000	0.3205833305781217
4	124325000	124350000	0.9437284437951848
4	125275000	125300000	1.3632296039626017
4	125775000	125800000	0.3324768880711497
4	127500000	127525000	0.7610770277785172
4	128150000	128175000	0.2933559526461316
4	129150000	129175000	0.5024361052221685
4	131725000	131750000	0.4332365694192077
4	133075000	133100000	0.9927472950250812
4	135000000	135025000	0.42028714411774776
4	136925000	136950000	0.5327561222007736
4	137925000	137950000	0.5516201922625827
4	138950000	138975000	1.718057478253709
4	139675000	139700000	0.8312584165178425
4	140325000	140350000	0.6102587032968386
4	140850000	140875000	0.4822375486822058
4	141175000	141200000	0.9391788852574732
4	142075000	142100000	0.727649049788928
4	143150000	143175000	1.0819206014974476
4	143550000	143575000	0.6591093451025352
4	144125000	144150000	1.2304336446697364
4	145075000	145100000	0.76539422873691
4	145600000	145625000	0.39484774797243327
4	146250000	146275000	0.45011697760188063
4	146925000	146950000	0.7168759499152084
4	147600000	147625000	0.648410345740157
4	147925000	147950000	0.7077115048234442
4	149900000	149925000	1.482316400943368
4	150275000	150300000	0.6529891389246415
4	151000000	151025000	0.7676883664053815
4	151750000	151775000	0.41243604299269326
4	152350000	152375000	0.7034779000518836
4	152775000	152800000	0.7046312873831444
4	153100000	153125000	0.3970971617579968
4	153750000	153775000	0.544491932016135
4	154325000	154350000	0.38833241908869665
4	154850000	154875000	0.28747868734071624
4	155350000	155375000	1.182087918605364
4	155950000	155975000	0.7785482746841011
4	157175000	157200000	0.5066992503926862
4	157950000	157975000	0.6423363283081316
4	158250000	158275000	0.49297544750755445
4	158650000	158675000	1.3441575990580492
4	159450000	159475000	1.7777157390812321
4	162375000	162400000	0.5243087723368784
4	165050000	165075000	0.7125518662907309
4	165500000	165525000	0.9342724671062216
4	166150000	166175000	0.49999717148149475
4	168150000	168175000	1.205487013387966
4	168950000	168975000	0.6872927858661007
4	169550000	169575000	0.8030505130945089
4	170125000	170150000	1.5961202668661925
4	172925000	172950000	0.7858193195960964
4	173525000	173550000	0.5910141951911445
4	174225000	174250000	0.7700571269129551
4	174725000	174750000	0.8068657972817666
4	175925000	175950000	0.36776106219376825
4	176375000	176400000	0.9795648239082051
4	177075000	177100000	0.3644246337386415
4	180625000	180650000	0.5876063162015068
4	181075000	181100000	0.3203934752114107
4	181550000	181575000	0.42472918174039676
4	182425000	182450000	0.27501860507323606
4	182825000	182850000	0.6268305616170868
4	183425000	183450000	0.8452477030360889
4	183800000	183825000	0.46758515229524383
4	184225000	184250000	0.9955544581759195
4	184675000	184700000	0.8391810894398702
4	185125000	185150000	0.35071218567909823
4	186225000	186250000	0.9722530623259942
4	186575000	186600000	0.3459793620032845
4	187600000	187625000	0.30410100373023397
5	625000	650000	0.7570107372881263
5	875000	900000	0.29574355426577553
5	1175000	1200000	0.44134812733005063
5	1675000	1700000	0.9739408008962606
5	4825000	4850000	0.6768105759919265
5	5450000	5475000	0.9301649912586039
5	6800000	6825000	0.6347952728401021
5	7875000	7900000	1.6429031818225899
5	9575000	9600000	0.3702215977877965
5	10200000	10225000	1.0755762958654946
5	10700000	10725000	0.4623319490773168
5	12075000	12100000	0.4735119821983922
5	13925000	13950000	1.2477487191066792
5	14325000	14350000	0.5120759551698224
5	14650000	14675000	0.7544162451894352
5	15050000	15075000	1.0935889774868799
5	16425000	16450000	1.300163377124956
5	17200000	17225000	0.5899186222022408
5	17575000	17600000	0.9062733990424217
5	18350000	18375000	0.7712064238359904
5	20900000	20925000	0.2792676543334952
5	21450000	21475000	1.6337682455309492
5	21825000	21850000	0.4280941025358755
5	24475000	24500000	0.44776837844898865
5	26475000	26500000	0.27801181723449553
5	28825000	28850000	0.5525975241975979
5	31375000	31400000	0.6329245868890903
5	32100000	32125000	0.41370320455623066
5	32650000	32675000	0.9247008386642173
5	33425000	33450000	0.6409682341863554
5	34150000	34175000	0.36154693847823643
5	34450000	34475000	1.1150625682292734
5	34975000	35000000	0.8572897955795016
5	35600000	35625000	0.3527409819696549
5	36050000	36075000	1.3911502438505745
5	36700000	36725000	0.413905073881512
5	37375000	37400000	0.5054915301710479
5	37800000	37825000	0.32127546130516527
5	38300000	38325000	0.8100682739641993
5	38925000	38950000	0.6497667058163057
5	39600000	39625000	0.8616412660370436
5	40700000	40725000	0.8176609406078479
5	41950000	41975000	0.5309594826021609
5	42850000	42875000	0.4649642984295751
5	43700000	43725000	0.7160752090638114
5	44825000	44850000	0.49497884569154366
5	45825000	45850000	0.30900969171404086
5	46525000	46550000	7.104261437305038
5	49725000	49750000	0.32941789330742466
5	50025000	50050000	0.3204313615654586
5	50100000	50125000	5.1075583624399705
5	50875000	50900000	0.6741669349455828
5	52625000	52650000	0.8357705534144478
5	53125000	53150000	0.5963462801841759
5	53475000	53500000	0.31073008759334925
5	54200000	54225000	0.5909749660577539
5	54875000	54900000	0.46233271549444427
5	55200000	55225000	1.316243577823569
5	55700000	55725000	0.9934387929219456
5	56225000	56250000	0.855184888775943
5	56850000	56875000	0.9107416059493907
5	57275000	57300000	0.9507587401680628
5	57775000	57800000	0.33663813856561176
5	58475000	58500000	1.2068376615817011
5	58850000	58875000	0.6184513397373603
5	59400000	59425000	0.3330814335851776
5	59800000	59825000	0.9910020318141278
5	60675000	60700000	0.6029738163751439
5	62175000	62200000	0.7516300414787032
5	62800000	62825000	0.4545326693509079
5	64025000	64050000	0.9720064017434296
5	64600000	64625000	0.536382233803824
5	65550000	65575000	1.2309286632995322
5	66200000	66225000	1.1557414104511403
5	66775000	66800000	0.587502330287375
5	67225000	67250000	0.7562290739710729
5	68250000	68275000	0.45728027928546355
5	69025000	69050000	1.223975079532096
5	71150000	71175000	9.93201462010407
5	71675000	71700000	0.5699241846141196
5	72325000	72350000	0.6340546512771472
5	73075000	73100000	0.39974973863134994
5	73500000	73525000	1.043905668716187
5	73850000	73875000	0.5638479478859153
5	74650000	74675000	1.0420001817627884
5	75725000	75750000	1.170298587099846
5	76250000	76275000	0.3846247913998878
5	77025000	77050000	0.5075479040378653
5	77500000	77525000	0.8599597313102604
5	78275000	78300000	0.4124205372518174
5	78975000	79000000	0.5763874160045308
5	79500000	79525000	0.832491221460702
5	80025000	80050000	0.34845880956986164
5	80675000	80700000	0.7443435104949078
5	81300000	81325000	1.0698675642086632
5	82275000	82300000	1.1517447280333855
5	83625000	83650000	1.0720395870130635
5	87025000	87050000	0.5520826113057204
5	87450000	87475000	0.92837421779067
5	88675000	88700000	1.623859918633327
5	90275000	90300000	0.533425069133802
5	90825000	90850000	0.9368419025490826
5	91450000	91475000	2.0546541578083137
5	92300000	92325000	0.328168900111074
5	93550000	93575000	0.505141353471641
5	94900000	94925000	0.6576314894452531
5	95450000	95475000	1.1413613897362107
5	95875000	95900000	0.3215566900048608
5	96325000	96350000	0.3011872517813811
5	96600000	96625000	0.9076697956614195
5	97200000	97225000	1.1414200542761377
5	98775000	98800000	0.6290904791481208
5	99100000	99125000	1.5651880682163812
5	100375000	100400000	0.5443974956515792
5	102525000	102550000	0.696849641054955
5	103150000	103175000	0.5368813010215172
5	103525000	103550000	1.178281741917973
5	107700000	107725000	0.9410777806679764
5	108425000	108450000	0.42725215583342985
5	109500000	109525000	0.4079223999769947
5	110725000	110750000	0.9866890876381555
5	111100000	111125000	0.45716535717020745
5	111475000	111500000	0.5293843393996486
5	112150000	112175000	1.048064841303658
5	112475000	112500000	0.5805554806103852
5	112950000	112975000	0.6956143958839112
5	113625000	113650000	1.15488933826247
5	115250000	115275000	0.6489408750229149
5	115600000	115625000	0.4857066707221156
5	116075000	116100000	0.8591292258067329
5	117425000	117450000	0.5500955456847763
5	118925000	118950000	1.4689818239539325
5	119475000	119500000	1.050837572784912
5	120475000	120500000	0.37293426367514293
5	122150000	122175000	0.6523285183807128
5	123650000	123675000	1.401253072837906
5	126275000	126300000	0.9808132100124551
5	126625000	126650000	0.8762103467748575
5	127525000	127550000	1.2492965965160614
5	128200000	128225000	0.7172258815564789
5	128875000	128900000	0.45443185303661665
5	129850000	129875000	1.0221524224458287
5	131125000	131150000	0.6102488899805041
5	131425000	131450000	0.39158425767871197
5	132150000	132175000	1.2032931446506951
5	133075000	133100000	0.6495242575395528
5	133975000	134000000	0.9095929830678047
5	134925000	134950000	0.6045390819763896
5	135400000	135425000	0.41679225214643356
5	135825000	135850000	1.0138035583948768
5	136225000	136250000	1.5095492953915597
5	137575000	137600000	0.7083660550535094
5	138550000	138575000	0.43607593765888797
5	139325000	139350000	0.41273554171742566
5	140025000	140050000	0.6425500342660655
5	140725000	140750000	1.6113828326375543
5	141100000	141125000	0.3567020453631866
5	141600000	141625000	1.4743367449105227
5	141975000	142000000	0.6541700428838398
5	142575000	142600000	0.8086935672215508
5	142900000	142925000	0.4087735509513435
5	143425000	143450000	0.36935015465136556
5	144200000	144225000	1.37674955009291
5	146075000	146100000	0.4926882987894908
5	146500000	146525000	0.7238915945467684
5	147175000	147200000	0.2935834854778845
5	147575000	147600000	0.34568744467085455
5	147850000	147875000	0.7221999585407521
5	148700000	148725000	0.4192413633598184
5	149275000	149300000	0.9756436114024334
5	149600000	149625000	0.5350149955842454
5	150000000	150025000	0.296704739555125
5	150425000	150450000	0.5825620877361782
5	150975000	151000000	0.3266895036307113
5	151275000	151300000	0.6594612864539039
5	151800000	151825000	1.2446809275035833
5	152525000	152550000	0.6138970627822451
5	153950000	153975000	0.890788732183878
5	154425000	154450000	0.7023290532072548
5	154975000	155000000	1.7441097205145284
5	155900000	155925000	0.3339192468826162
5	157125000	157150000	0.7846255278080574
5	157725000	157750000	0.9209545070641323
5	158050000	158075000	0.33298644357236235
5	158650000	158675000	0.4809650767000702
5	159125000	159150000	1.1764745860457542
5	159975000	160000000	0.8881237884510246
5	160425000	160450000	0.8882725531875644
5	163525000	163550000	1.7769254298145287
5	163975000	164000000	0.2958911909171218
5	165550000	165575000	0.6478776253616436
5	167675000	167700000	0.3471780123654706
5	168225000	168250000	0.8137275146414495
5	169575000	169600000	0.8478912383887524
5	170050000	170075000	0.48141220160770254
5	170700000	170725000	0.4551162435834901
5	171350000	171375000	1.0745263442161788
5	171875000	171900000	0.433480262773946
5	172425000	172450000	0.5905230635287219
5	173250000	173275000	0.3728609566472153
5	173575000	173600000	1.1597247070157801
5	174000000	174025000	0.9680625372876877
5	174350000	174375000	0.38099916671750117
5	174850000	174875000	0.7419777552106381
5	175450000	175475000	0.3935964920539641
5	176025000	176050000	1.6254176264690687
5	176650000	176675000	0.5917147877361966
5	176975000	177000000	0.29434472010912616
5	177850000	177875000	2.146498184564212
5	178600000	178625000	0.7456313483954238
5	179125000	179150000	0.6641441655354686
5	179525000	179550000	1.2926923809474224
5	180125000	180150000	0.3141122102606526
5	180675000	180700000	0.7310663451753828
5	181150000	181175000	0.9888466684073512
6	550000	575000	0.9397116933643886
6	1500000	1525000	1.425339881581151
6	2725000	2750000	1.020069675070496
6	3075000	3100000	0.5994891350224428
6	3700000	3725000	0.5199824015202049
6	4200000	4225000	0.9071334582602667
6	5025000	5050000	0.6177945521552712
6	5450000	5475000	0.28274230421575997
6	6050000	6075000	0.335847924907772
6	6600000	6625000	1.5294528939910474
6	7275000	7300000	0.7578842100237346
6	7625000	7650000	0.5801559180334002
6	8100000	8125000	0.7315509780730893
6	10000000	10025000	0.3202767255154522
6	10425000	10450000	1.2998791136808134
6	11075000	11100000	0.8459539747652608
6	11550000	11575000	1.318783658567495
6	12250000	12275000	0.3949237429439275
6	12875000	12900000	0.6178504785700091
6	13300000	13325000	0.36014290975292873
6	13800000	13825000	0.4978921026376877
6	14175000	14200000	0.8653261778436694
6	15200000	15225000	0.2982857284520453
6	15650000	15675000	1.2338430545088315
6	16225000	16250000	1.2184262372244123
6	17150000	17175000	1.087714319472314
6	17550000	17575000	0.5129659386104477
6	18225000	18250000	0.5099531972986319
6	18550000	18575000	0.7093785155235852
6	20050000	20075000	0.8386828089221933
6	20550000	20575000	1.451759695832699
6	21575000	21600000	0.6303882386328346
6	22900000	22925000	0.3051775376074052
6	24250000	24275000	0.9193046147319699
6	24775000	24800000	0.39302223143202564
6	25150000	25175000	0.805824274682702
6	25625000	25650000	0.30257060100767685
6	25975000	26000000	1.582395142447504
6	26675000	26700000	2.7994376101223306
6	27925000	27950000	0.9167915545279133
6	28425000	28450000	0.6415541146512329
6	29050000	29075000	0.7902261217684038
6	29600000	29625000	1.167762475472372
6	30425000	30450000	0.7861003313888946
6	31100000	31125000	0.5592882958205534
6	31475000	31500000	0.7832308208866884
6	32200000	32225000	1.297428409403665
6	32775000	32800000	0.9089860003230684
6	33425000	33450000	0.6941273752343979
6	34150000	34175000	1.116809128464282
6	34450000	34475000	0.38383984323517206
6	35250000	35275000	0.8955390744894782
6	35775000	35800000	0.8983305417913319
6	36375000	36400000	0.36985758380642153
6	36850000	36875000	0.4380355998553136
6	37275000	37300000	0.887671459761656
6	37700000	37725000	0.5633591673165443
6	38750000	38775000	1.2942887822864864
6	39325000	39350000	0.6767675471401564
6	39950000	39975000	0.5559959711686945
6	40975000	41000000	0.8127829326720599
6	41700000	41725000	0.9573065825871487
6	42150000	42175000	0.6011338616159727
6	42550000	42575000	0.8249377795990117
6	43200000	43225000	0.36619721928325677
6	43600000	43625000	1.0161668329899818
6	44400000	44425000	1.3172098714748088
6	45325000	45350000	0.33378161093386016
6	45925000	45950000	0.822510311215922
6	46775000	46800000	0.5730580509278858
6	47375000	47400000	0.5156361080525773
6	47800000	47825000	0.577854025551079
6	49450000	49475000	0.7550379447908667
6	50050000	50075000	0.45064868412787606
6	50775000	50800000	1.1801197839566875
6	52025000	52050000	0.6196115506669286
6	52700000	52725000	0.9371842395769205
6	53100000	53125000	0.5350294582822098
6	53475000	53500000	0.2990325098075419
6	53975000	54000000	0.7934342642632977
6	54325000	54350000	0.2787986945308615
6	55250000	55275000	0.47836262245784744
6	55950000	55975000	0.7540913436325318
6	56300000	56325000	0.978065015415238
6	56600000	56625000	0.2855819452507364
6	56875000	56900000	0.3360596268295994
6	57350000	57375000	0.3232795263582989
6	57925000	57950000	0.4712842427068381
6	58250000	58275000	0.3029097063461839
6	58400000	58425000	3.107132714164247
6	61000000	61025000	0.34093347693017806
6	61450000	61475000	1.103272654943907
6	62850000	62875000	0.695883641353408
6	63300000	63325000	0.28243604500074965
6	63850000	63875000	1.18070679004476
6	64375000	64400000	0.4894452555822075
6	68275000	68300000	0.3188101113931473
6	69650000	69675000	0.4922400883439709
6	70175000	70200000	0.8025131806401496
6	70975000	71000000	0.5137748597908541
6	71550000	71575000	0.5790148231374754
6	72100000	72125000	0.7049622139753455
6	73350000	73375000	0.7249501688986284
6	73725000	73750000	0.8861376835151302
6	75200000	75225000	1.3891073521551647
6	75900000	75925000	1.1340760839029649
6	77475000	77500000	0.6193157932556689
6	78825000	78850000	0.6941890154390464
6	79875000	79900000	0.618006523908078
6	82225000	82250000	1.0430891577496832
6	83025000	83050000	0.638698364387871
6	83575000	83600000	0.7861767899534658
6	84250000	84275000	0.7513578797485538
6	85300000	85325000	0.48671654086776195
6	85725000	85750000	0.6839800796577153
6	87025000	87050000	1.5850713813417852
6	87875000	87900000	0.31124213230864817
6	88925000	88950000	1.1320619126530898
6	89350000	89375000	0.4704797540565364
6	89850000	89875000	1.1410076552745578
6	90600000	90625000	0.90681526536119
6	92775000	92800000	0.37574422947540864
6	95175000	95200000	0.6960469888677427
6	96475000	96500000	0.5353726501552875
6	97100000	97125000	0.34154371332446554
6	97450000	97475000	0.522469151633968
6	98775000	98800000	0.2961363329428643
6	99300000	99325000	1.485827343335988
6	99825000	99850000	0.6504962976738891
6	100900000	100925000	0.3520745551661923
6	102075000	102100000	0.31818720935789896
6	104800000	104825000	0.7114164802468224
6	105425000	105450000	0.8482444559582479
6	106300000	106325000	0.616559254531726
6	106650000	106675000	0.39117158325326246
6	106975000	107000000	0.9359702949196127
6	107925000	107950000	0.6292734681703638
6	108500000	108525000	1.0266767483251684
6	109125000	109150000	0.8730716337786933
6	109500000	109525000	0.6114336989152732
6	110050000	110075000	0.4504348288905127
6	110450000	110475000	1.2264825390639744
6	110975000	111000000	0.9230236254074348
6	111250000	111275000	0.29588870212530927
6	111675000	111700000	0.7412506767649925
6	112050000	112075000	1.0753101065141495
6	112375000	112400000	0.4959261007379727
6	113950000	113975000	1.730739233289348
6	115950000	115975000	0.6301459892413505
6	116750000	116775000	1.195335461475923
6	117300000	117325000	0.44639441234134225
6	117700000	117725000	0.6866899905008372
6	118850000	118875000	0.6370796437465435
6	121375000	121400000	0.8122231991919873
6	122350000	122375000	0.5914022735735103
6	122875000	122900000	0.315835983489722
6	123350000	123375000	0.79041903517949
6	123775000	123800000	0.4649904973370158
6	124800000	124825000	1.0248325071323956
6	125275000	125300000	0.5782622693725008
6	125750000	125775000	0.568418740949122
6	126000000	126025000	1.1120913729615842
6	127200000	127225000	0.5005762875221649
6	127675000	127700000	0.8398273290657864
6	128700000	128725000	0.6655565113737232
6	129425000	129450000	0.6454572926143038
6	130125000	130150000	0.8069514120540929
6	130825000	130850000	0.780261295325438
6	131175000	131200000	0.390096738978603
6	131600000	131625000	1.3681461563843444
6	132250000	132275000	0.5800115676660174
6	132900000	132925000	0.4688880927272534
6	133550000	133575000	0.5708382379074023
6	134125000	134150000	1.326302308762989
6	134975000	135000000	0.5010867335893204
6	135475000	135500000	1.0888355122124216
6	136275000	136300000	0.7745752799721402
6	136900000	136925000	0.8371735228437471
6	137650000	137675000	0.7819643177555871
6	137975000	138000000	0.42944354559370923
6	138775000	138800000	0.3648164814984173
6	139350000	139375000	0.7295419373983149
6	140975000	141000000	0.3042234563660869
6	141600000	141625000	0.5579634163027944
6	142100000	142125000	1.161398692454184
6	142425000	142450000	0.4713679532397448
6	143475000	143500000	1.2849132705444544
6	144050000	144075000	1.144832855350107
6	144525000	144550000	0.5449001592780559
6	144950000	144975000	0.34627167139040493
6	145675000	145700000	0.7564175895070514
6	146775000	146800000	1.4506169542310183
6	147425000	147450000	0.9076497238689485
6	148125000	148150000	0.5005022449494899
6	148525000	148550000	0.8708772017531177
6	149000000	149025000	0.9365598277589051
6	149500000	149525000	0.5308358895323091
6	150050000	150075000	0.883579796142288
6	150375000	150400000	0.5106431294018152
6	150825000	150850000	1.2727597668409574
6	151400000	151425000	1.1570687674500437
6	152400000	152425000	0.8849905638523321
6	152975000	153000000	0.2799373395032828
6	154075000	154100000	0.567280989449698
6	154625000	154650000	0.40876637158658435
6	155275000	155300000	0.7494301298514887
6	156525000	156550000	0.4866750155771462
6	157275000	157300000	1.2217392242517544
6	157675000	157700000	0.4100298954501346
6	158150000	158175000	1.0992786315401828
6	158625000	158650000	0.6652623561568155
6	159150000	159175000	0.8572572223676862
6	159625000	159650000	1.0772852051747377
6	160125000	160150000	0.5894857463500555
6	160625000	160650000	2.0939621579441625
6	161375000	161400000	0.9663355995243618
6	162825000	162850000	0.5566456261379943
6	164125000	164150000	0.3601272923268972
6	165300000	165325000	0.7157812990353145
6	165825000	165850000	0.4208128830931231
6	166175000	166200000	1.010615017234162
6	166725000	166750000	0.41179644896726725
6	167150000	167175000	0.564929829966772
6	167425000	167450000	0.3122498996544329
6	168275000	168300000	0.447743032251574
6	168875000	168900000	1.0490421286427922
6	169775000	169800000	0.819019216806679
6	170400000	170425000	0.42906841307947213
7	225000	250000	1.0726967566313133
7	875000	900000	0.32214351926243445
7	1175000	1200000	0.5157658368247318
7	1575000	1600000	0.7846407322051849
7	2375000	2400000	0.5148333878230924
7	2850000	2875000	0.6793376832682361
7	3250000	3275000	0.32813538210107773
7	4575000	4600000	1.705035571857406
7	5175000	5200000	0.45773399150171123
7	5875000	5900000	1.1232586287081796
7	6450000	6475000	0.5372470441611227
7	6925000	6950000	1.0746507530900162
7	7575000	7600000	0.550132530814943
7	8300000	8325000	1.5691088073802908
7	8750000	8775000	0.40551785418578673
7	10450000	10475000	0.43595637889445815
7	11350000	11375000	1.0357588450955886
7	11825000	11850000	0.29890901283337945
7	12425000	12450000	0.9346832781815926
7	13275000	13300000	1.0319109983672479
7	14625000	14650000	0.6548929060402301
7	15175000	15200000	0.3730586454189335
7	16075000	16100000	0.7547271824227181
7	16650000	16675000	0.5091632851087093
7	17675000	17700000	0.7128755145217353
7	18325000	18350000	0.5807355864737311
7	18650000	18675000	0.3970072587174506
7	19675000	19700000	1.3437124485188356
7	20650000	20675000	0.9106643847899083
7	21200000	21225000	0.33340090153783997
7	22050000	22075000	0.7329888226739727
7	22500000	22525000	1.081138677366703
7	23075000	23100000	0.44558213627520227
7	23750000	23775000	1.0808330805810007
7	24700000	24725000	0.6478855743572123
7	25200000	25225000	1.2379079940858255
7	25850000	25875000	0.9317499731378331
7	26375000	26400000	0.5551043439540906
7	26675000	26700000	0.49156721176202034
7	27150000	27175000	0.896184553100514
7	27550000	27575000	0.3775817087506442
7	28125000	28150000	1.0096048578788135
7	28875000	28900000	0.5184656129031746
7	29575000	29600000	0.9451244521411397
7	30750000	30775000	0.6953750446962231
7	31150000	31175000	0.28620076417370655
7	31750000	31775000	0.9394527902545706
7	32450000	32475000	1.2375466062337037
7	33150000	33175000	0.9427728095878611
7	34150000	34175000	0.33941644984014835
7	35075000	35100000	0.8676538816013856
7	35625000	35650000	1.1598161156806932
7	35950000	35975000	0.6258543934533397
7	36375000	36400000	1.5219704406702161
7	37200000	37225000	0.6717088755197408
7	37850000	37875000	0.7669537534856343
7	38400000	38425000	0.5529222725292279
7	38800000	38825000	1.110841607859806
7	39500000	39525000	0.679454167317143
7	39825000	39850000	0.42066123834953095
7	40175000	40200000	1.0119383990745943
7	41900000	41925000	1.155928136716531
7	42900000	42925000	0.8410853043951447
7	43450000	43475000	0.4600713074079798
7	43950000	43975000	1.1393216013443153
7	44550000	44575000	0.6031577732341561
7	45275000	45300000	0.47478932487588416
7	45875000	45900000	1.5073913317470526
7	46375000	46400000	0.346188424891347
7	47225000	47250000	0.939039519128797
7	47850000	47875000	0.47347307832510355
7	48250000	48275000	1.444107833758041
7	50025000	50050000	0.6698804655918225
7	50425000	50450000	0.5034510379076711
7	51400000	51425000	0.8951415930677273
7	54725000	54750000	1.2402424122722882
7	55250000	55275000	0.5392462226278093
7	56175000	56200000	0.6638390333601395
7	56900000	56925000	0.4834763208937952
7	57050000	57075000	1.191753621601574
7	58000000	58025000	0.32711314201575126
7	61600000	61625000	3.7625002374214307
7	61750000	61775000	1.0211832085448438
7	61975000	62000000	0.38988618563122124
7	62050000	62075000	0.2978308524314093
7	62125000	62150000	2.7614814447050144
7	62475000	62500000	4.505697634532056
7	63525000	63550000	2.7519533157907263
7	64925000	64950000	0.4118978315488973
7	65575000	65600000	1.4977793557928745
7	66000000	66025000	0.6951136722027773
7	66525000	66550000	0.8482346671350269
7	67025000	67050000	0.3963855411230498
7	67350000	67375000	1.2297055194438853
7	70050000	70075000	0.41604006615963346
7	70800000	70825000	1.0396913336324887
7	71700000	71725000	1.0300270723941078
7	72775000	72800000	0.4029815466808363
7	72975000	73000000	0.3423859394949056
7	73050000	73075000	3.66810777461197
7	73175000	73200000	0.5868820289263699
7	73750000	73775000	0.309289545838559
7	74825000	74850000	0.5189767434058798
7	75125000	75150000	5.127528118052269
7	75375000	75400000	1.9655703661550952
7	76625000	76650000	1.3095231883258882
7	77050000	77075000	0.29412669826409027
7	77925000	77950000	0.7034544105316218
7	79225000	79250000	0.7061471659002292
7	80025000	80050000	0.7446660548459547
7	80675000	80700000	0.7757032270793658
7	81450000	81475000	1.0220773782114185
7	82025000	82050000	0.6859261532962266
7	82725000	82750000	0.5594697492310877
7	83300000	83325000	0.3634121737440272
7	83900000	83925000	1.0839512020992506
7	85000000	85025000	0.8287982558558751
7	85850000	85875000	0.5664751330427807
7	86875000	86900000	0.738555474770614
7	87250000	87275000	0.6117266706919608
7	88200000	88225000	0.9523230025536724
7	88800000	88825000	0.2847877524543094
7	90100000	90125000	1.3767460387742216
7	90450000	90475000	0.5015521144692251
7	91050000	91075000	0.6533353768314376
7	91825000	91850000	0.8602571206914971
7	92525000	92550000	1.020635277757806
7	93200000	93225000	0.9830499624434552
7	94425000	94450000	0.6778172211999776
7	95425000	95450000	0.4343010104168702
7	95875000	95900000	0.5066846047305431
7	97050000	97075000	0.7713583808552749
7	97925000	97950000	1.2219685890504148
7	98425000	98450000	0.35215622051643203
7	98850000	98875000	1.6548087712088941
7	99575000	99600000	0.9910006005004988
7	99875000	99900000	0.40550204537198453
7	100400000	100425000	0.38241628403520633
7	100875000	100900000	0.31917157143476577
7	101325000	101350000	0.8271560009123337
7	102475000	102500000	0.8994985333514348
7	102650000	102675000	2.5352675056530725
7	103425000	103450000	0.7443844548055735
7	104200000	104225000	0.7052881285897873
7	104875000	104900000	1.1772252775701615
7	105575000	105600000	1.0427155995683584
7	106150000	106175000	0.7667249058200875
7	107175000	107200000	0.6910778893108237
7	108150000	108175000	0.7653839932264026
7	108600000	108625000	1.7044590771384354
7	111700000	111725000	1.033610174805875
7	112525000	112550000	1.3655848738790692
7	113725000	113750000	0.7962591662378682
7	114800000	114825000	0.4112637579999575
7	115250000	115275000	0.2917383666608423
7	116100000	116125000	0.9942736778173531
7	116850000	116875000	0.5614148593886568
7	117225000	117250000	0.9001797237773755
7	118250000	118275000	0.9230461293269945
7	119225000	119250000	0.41082586654738373
7	120725000	120750000	0.674298806122706
7	121125000	121150000	0.29101936218856506
7	121575000	121600000	0.5065418246210879
7	122025000	122050000	0.8286413429198103
7	123450000	123475000	1.5166964603538535
7	123925000	123950000	0.6283392772980598
7	124975000	125000000	1.118674496134311
7	127550000	127575000	0.5232824133277597
7	128300000	128325000	1.061217912366673
7	129125000	129150000	0.4630703944127002
7	129625000	129650000	0.277160309366407
7	130050000	130075000	0.9162414624235458
7	130800000	130825000	1.052679731292073
7	131675000	131700000	1.3605640343519818
7	132625000	132650000	0.4640772245991748
7	134375000	134400000	0.8133219683244043
7	135225000	135250000	0.9306938455633682
7	135650000	135675000	0.6688920850627593
7	136100000	136125000	1.488392471220998
7	137575000	137600000	0.6500929213624147
7	138050000	138075000	0.6678513859628944
7	138825000	138850000	0.2909815044068956
7	139350000	139375000	0.8294008468315832
7	140025000	140050000	0.6254269711240972
7	140425000	140450000	0.47954368849564466
7	140675000	140700000	0.346987798495072
7	141050000	141075000	0.4195334001738248
7	141800000	141825000	0.83221195184194
7	142325000	142350000	0.5333165598792835
7	142850000	142875000	0.34237619723585055
7	143575000	143600000	2.787265587262616
7	144175000	144200000	1.7060585788706684
7	144350000	144375000	1.3738865180850155
7	145025000	145050000	0.3467726438497072
7	145875000	145900000	0.5679820057641749
7	148200000	148225000	0.5026564208562653
7	149125000	149150000	0.47634110456254186
7	149900000	149925000	0.4190302743883275
7	150275000	150300000	0.9359492515675746
7	150750000	150775000	0.6071244119611848
7	152050000	152075000	0.5048048584745193
7	152825000	152850000	1.0719636660620115
7	154025000	154050000	0.6472903895195086
7	154825000	154850000	0.6823586926512192
7	155450000	155475000	0.3377440615884899
7	155825000	155850000	1.005575221576271
7	156900000	156925000	0.6369604201389847
7	157400000	157425000	0.727624806166795
7	158600000	158625000	1.6651664808997255
7	159025000	159050000	0.48262949223727336
8	1675000	1700000	1.0052953082825968
8	2050000	2075000	0.6041514733271076
8	2250000	2275000	1.0121972027392463
8	2450000	2475000	1.8222398233060175
8	4975000	5000000	0.5021045330385666
8	6350000	6375000	0.5674216733976094
8	6950000	6975000	0.3759073930802955
8	7350000	7375000	8.068338082902205
8	8025000	8050000	6.033218439544606
8	8675000	8700000	0.5248324798682372
8	9000000	9025000	0.36765667501603844
8	9350000	9375000	0.3485624305078243
8	9850000	9875000	1.2093807383096304
8	10475000	10500000	0.9338179408064435
8	10875000	10900000	0.8251162737658175
8	11300000	11325000	0.569601095786377
8	12050000	12075000	1.3438116810384855
8	12400000	12425000	4.794196980926419
8	13675000	13700000	1.7257385509699459
8	16775000	16800000	0.4734781294260221
8	17250000	17275000	0.7139044011287292
8	18100000	18125000	1.0713815189509304
8	18875000	18900000	0.3711433462058027
8	19325000	19350000	0.9180877089380074
8	19800000	19825000	0.7348557384204328
8	20150000	20175000	0.2782871557483977
8	20400000	20425000	1.193305637834062
8	21875000	21900000	0.5758510447163051
8	22250000	22275000	0.47478587755026513
8	22600000	22625000	0.6673516776730812
8	23075000	23100000	0.3223542167795011
8	23425000	23450000	0.7077148221731978
8	23725000	23750000	0.35191060984176353
8	25075000	25100000	0.9618839133816313
8	25500000	25525000	0.9337819897079435
8	26050000	26075000	0.52641886962863
8	26675000	26700000	0.8228017554364766
8	27250000	27275000	1.4675225858656449
8	27775000	27800000	0.6110039375213631
8	28325000	28350000	0.6276768467465114
8	29300000	29325000	1.0436618472511938
8	30075000	30100000	1.151839988046781
8	30625000	30650000	0.5985236770904548
8	31200000	31225000	1.0235112613844393
8	32550000	32575000	0.3999362529451851
8	33650000	33675000	1.7318262753006053
8	35100000	35125000	0.33592706847038345
8	36750000	36775000	1.1047235699881932
8	37150000	37175000	0.27954584787685544
8	37725000	37750000	0.9055356243142197
8	38425000	38450000	0.48877883351602547
8	38725000	38750000	0.8569748034306721
8	39075000	39100000	0.5778031421930968
8	39825000	39850000	1.244152022787537
8	40250000	40275000	0.6430396599988177
8	41000000	41025000	0.5201549112764481
8	41500000	41525000	0.4412853292021688
8	42400000	42425000	0.3766423576935948
8	42825000	42850000	0.5456456499967023
8	44025000	44050000	4.350252775187127
8	45850000	45875000	0.36683572585577606
8	46050000	46075000	3.389131407917153
8	48075000	48100000	1.0587654212606072
8	48950000	48975000	1.6465923448632975
8	51625000	51650000	0.4034137981302624
8	52050000	52075000	0.6270990531072285
8	52500000	52525000	0.8714532656270371
8	52950000	52975000	0.3990080558535557
8	54125000	54150000	0.6284560930237476
8	54575000	54600000	0.4629870060781151
8	55700000	55725000	0.7111917065779754
8	56250000	56275000	1.0763548903121045
8	57375000	57400000	0.6481863735830813
8	58400000	58425000	0.7796678043535286
8	58725000	58750000	0.5969964160659909
8	59850000	59875000	0.42348445521090383
8	60400000	60425000	0.8298235674410934
8	61125000	61150000	0.8701616783987867
8	63225000	63250000	0.6951918691328869
8	64475000	64500000	0.9427138785368967
8	65575000	65600000	1.2158415067306225
8	66400000	66425000	0.6090688415418266
8	67775000	67800000	0.3270844163710784
8	68525000	68550000	0.7440664825003993
8	69625000	69650000	1.0395502083367363
8	70100000	70125000	0.3824948812696454
8	70700000	70725000	1.6805352461226548
8	71775000	71800000	0.5724421709512326
8	72200000	72225000	0.8177277892643786
8	72925000	72950000	0.431317603643334
8	73650000	73675000	0.6176212547761719
8	74350000	74375000	0.71294311189447
8	74900000	74925000	0.8046583249541124
8	75300000	75325000	0.4622747236907415
8	77250000	77275000	0.3729673504732385
8	78425000	78450000	0.8451651776744016
8	79625000	79650000	1.1932647337984574
8	80025000	80050000	0.9553485421874773
8	80300000	80325000	0.28324991682927914
8	80975000	81000000	0.3381326047943409
8	81250000	81275000	0.6760243959855129
8	81650000	81675000	0.28734870009767793
8	81900000	81925000	0.7983823091263043
8	84550000	84575000	0.4988422720917449
8	85050000	85075000	0.3840304775100764
8	85600000	85625000	1.3517191093591032
8	85800000	85825000	2.060400251663395
8	86575000	86600000	1.2741430438235304
8	87625000	87650000	0.34278792971298294
8	88325000	88350000	0.45255574466710896
8	89675000	89700000	1.2467563859101032
8	90000000	90025000	0.9076019051887548
8	90600000	90625000	0.42194258742627644
8	91100000	91125000	0.3999746098643825
8	91425000	91450000	0.6071188645803529
8	91925000	91950000	0.31847035338697194
8	93650000	93675000	0.9369651608557592
8	93975000	94000000	0.5339270945304312
8	94375000	94400000	0.7776862743339952
8	95300000	95325000	0.7872156878302549
8	96225000	96250000	1.584588606512697
8	97175000	97200000	0.27908528743566474
8	97575000	97600000	0.883920542023406
8	98100000	98125000	0.9188651609741292
8	98525000	98550000	0.4350275814783475
8	100100000	100125000	1.3328490903008379
8	100525000	100550000	0.8449319000712512
8	101300000	101325000	0.7418044614083434
8	102175000	102200000	1.153344671838567
8	102850000	102875000	0.7917121482712531
8	103550000	103575000	1.2728518861053035
8	104450000	104475000	0.3792919831355668
8	104775000	104800000	0.6703370564335788
8	105825000	105850000	1.0782045316536797
8	106600000	106625000	0.5979928300649858
8	107800000	107825000	0.9747076303500251
8	108775000	108800000	0.7962175055591022
8	109300000	109325000	0.6761672110487222
8	109725000	109750000	0.6750165187804013
8	110825000	110850000	0.3045175637549122
8	111800000	111825000	0.33264000232105684
8	112725000	112750000	1.5651282350291111
8	114200000	114225000	0.4136301331278125
8	116450000	116475000	0.42682942282395286
8	117325000	117350000	0.9714024986103654
8	118125000	118150000	0.28416614622586517
8	118425000	118450000	0.5479869419792247
8	119125000	119150000	0.7772885110816641
8	119800000	119825000	0.7204990524103547
8	120100000	120125000	0.538314375412728
8	120425000	120450000	0.5737912913371674
8	120950000	120975000	0.9572102917682302
8	122625000	122650000	1.3011157008150604
8	123425000	123450000	0.8248723252813748
8	123775000	123800000	0.7789203261445583
8	124450000	124475000	1.360230756323161
8	125050000	125075000	1.1990367456702253
8	125700000	125725000	0.7879944480107272
8	126800000	126825000	1.3030700590108708
8	127700000	127725000	0.8185233594762006
8	129775000	129800000	1.6638932159851785
8	130700000	130725000	1.2046684543141224
8	131800000	131825000	0.6088932719095111
8	132650000	132675000	0.54039936321594
8	133175000	133200000	0.5600642049805555
8	133525000	133550000	0.7431594589017085
8	134900000	134925000	1.2718683995909918
8	135425000	135450000	0.4956231928515053
8	138100000	138125000	0.5944015385300966
8	138700000	138725000	0.4132134317012609
8	139000000	139025000	0.31987102677575807
8	139625000	139650000	0.6769945642781157
8	140400000	140425000	0.6622789767983908
8	140650000	140675000	0.39101447087194185
8	141425000	141450000	1.3328675073056038
8	142500000	142525000	0.7834789508238547
8	143250000	143275000	0.7507861084024215
8	144475000	144500000	0.6124969026774316
9	1050000	1075000	0.6474013370503425
9	1950000	1975000	0.493567749232325
9	2850000	2875000	1.0692464769141732
9	3175000	3200000	0.3135041508903056
9	3700000	3725000	0.4167314236345262
9	4325000	4350000	0.6317082062580803
9	4700000	4725000	0.453027164410384
9	5650000	5675000	0.3293825688392251
9	6325000	6350000	0.3501420248040249
9	6750000	6775000	0.34091643232883295
9	7650000	7675000	0.5921788546839664
9	8925000	8950000	0.45860832423601244
9	9975000	10000000	0.6766026168143063
9	12525000	12550000	1.4831866789928472
9	13375000	13400000	0.5717825635922624
9	14425000	14450000	0.5695230446523293
9	15075000	15100000	1.2464446652022274
9	15675000	15700000	1.2199508621829533
9	17025000	17050000	0.6772582993728917
9	17500000	17525000	1.121709240974605
9	18200000	18225000	0.8165846726328247
9	19025000	19050000	0.926870585040309
9	19475000	19500000	1.1250007509812687
9	19925000	19950000	0.5209800875638544
9	20300000	20325000	0.355610106017117
9	21175000	21200000	1.0289895780582876
9	21775000	21800000	0.7460006886279127
9	22500000	22525000	0.4083031826512028
9	24825000	24850000	0.5483588835691664
9	25350000	25375000	0.3515715729426423
9	26725000	26750000	1.4792068690453521
9	27225000	27250000	0.5233473589232814
9	27625000	27650000	0.5929936740890476
9	28675000	28700000	0.3865378193269249
9	30325000	30350000	0.3065458712102908
9	30475000	30500000	1.1179101463781538
9	31750000	31775000	0.43002872303093115
9	32325000	32350000	0.8580221048822215
9	32600000	32625000	0.5534362086182293
9	32950000	32975000	1.9486471291780836
9	33525000	33550000	0.5138966433688699
9	34325000	34350000	0.32844070019387456
9	34675000	34700000	0.8210475294442601
9	35075000	35100000	0.5482323776332019
9	35575000	35600000	0.49527153540503893
9	35900000	35925000	0.2882641491875351
9	36775000	36800000	0.7616218933535395
9	37450000	37475000	0.31208097968900367
9	37825000	37850000	1.3006942432405904
9	38875000	38900000	0.35152105339502926
9	39050000	39075000	3.175812910194394
9	39150000	39175000	0.31425577073518807
9	39425000	39450000	5.283088683728433
9	40675000	40700000	4.855990564433885
9	40950000	40975000	0.4889578565167123
9	41125000	41150000	0.3606783220564509
9	41200000	41225000	10.088797619166524
9	42025000	42050000	1.8336135778901115
9	42500000	42525000	1.5139190187092355
9	42600000	42625000	0.4549893857433598
9	42850000	42875000	0.6158692046897817
9	43200000	43225000	1.5731494218868562
[truncated: 1,786 more rows]
