# Supplementary material for: Comparative 3D genome analysis between neural retina and retinal pigment epithelium reveals differential cis-regulatory interactions at retinal disease loci
Source: Genome Biol. 2024 May 17;25:123. doi: 10.1186/s13059-024-03250-6 (PMC11100165; doi:10.1186/s13059-024-03250-6)
Supplement: Supplementary file 4 — Additional file 4. BED file with Hi-C CHESS regions with differential 3D topology between neural retina vs. RPE/choroid. [file 13059_2024_3250_MOESM4_ESM.bed]

chrom start end
1	3900000	4400000
1	5200000	5700000
1	6500000	7600000
1	34800000	35300000
1	41800000	42900000
1	60000000	60500000
1	61200000	62200000
1	65300000	65800000
1	71700000	72400000
1	73600000	74600000
1	78900000	80100000
1	81000000	81500000
1	95200000	97000000
1	97300000	98800000
1	103700000	105000000
1	105500000	106000000
1	106700000	107200000
1	158600000	159100000
1	160400000	160900000
1	166400000	166900000
1	167600000	168200000
1	170200000	171200000
1	175600000	176800000
1	177400000	177900000
1	182900000	183900000
1	185100000	185600000
1	187200000	187900000
1	188000000	189000000
1	190000000	191100000
1	191400000	193700000
1	193800000	194900000
1	196200000	196700000
1	199900000	200400000
1	204400000	205500000
1	209900000	210400000
1	215600000	217400000
1	218300000	219900000
1	226000000	227300000
1	228300000	229600000
1	230300000	230800000
1	231500000	232200000
1	240300000	241900000
2	0	500000
2	2700000	3800000
2	7300000	7800000
2	12300000	12900000
2	14100000	15400000
2	31800000	32800000
2	34900000	36200000
2	40000000	41800000
2	50500000	51700000
2	59900000	60400000
2	76800000	77300000
2	79900000	81800000
2	82800000	83800000
2	104300000	104800000
2	107200000	107700000
2	108800000	109400000
2	114400000	115700000
2	121800000	122800000
2	125100000	126900000
2	128900000	129900000
2	136300000	137800000
2	141400000	146600000
2	146700000	147300000
2	149600000	151200000
2	155900000	157800000
2	162400000	162900000
2	167600000	168600000
2	169600000	170700000
2	178600000	180200000
2	181200000	182300000
2	186000000	186500000
2	187000000	187500000
2	187600000	189000000
2	193100000	196900000
2	202900000	204000000
2	204500000	205200000
2	206000000	206600000
2	210900000	212200000
2	213700000	214200000
2	222000000	222500000
2	227100000	227600000
2	228700000	230500000
3	400000	1600000
3	3700000	4200000
3	12700000	13300000
3	17800000	19300000
3	23400000	23900000
3	24800000	26300000
3	28400000	30200000
3	30900000	32000000
3	40800000	41400000
3	55000000	55500000
3	57700000	58200000
3	61000000	61500000
3	70000000	71700000
3	81300000	82800000
3	84800000	86800000
3	89200000	90300000
3	95900000	97400000
3	100800000	101800000
3	102800000	105200000
3	106000000	107000000
3	107400000	107900000
3	109700000	111600000
3	123400000	124600000
3	131200000	132300000
3	133200000	134400000
3	139500000	140000000
3	142000000	143000000
3	143700000	144200000
3	147400000	149100000
3	150500000	151000000
3	153400000	154000000
3	161500000	165000000
3	165200000	166200000
3	166400000	168400000
3	169800000	170400000
3	171600000	175100000
3	175700000	177000000
3	180900000	181500000
3	190000000	192100000
4	6100000	6600000
4	11700000	12200000
4	13100000	13600000
4	15600000	16100000
4	17000000	17500000
4	18100000	18600000
4	18700000	20000000
4	24600000	25100000
4	27000000	28900000
4	29000000	35700000
4	35900000	36900000
4	46100000	47100000
4	53000000	54000000
4	54400000	55000000
4	57800000	58800000
4	60400000	61600000
4	64700000	65900000
4	66100000	67400000
4	75700000	76700000
4	78300000	78800000
4	81600000	82100000
4	90700000	91200000
4	92000000	92500000
4	105600000	107800000
4	111100000	111600000
4	113700000	114200000
4	115100000	115600000
4	124500000	125200000
4	126900000	127500000
4	130500000	131500000
4	133500000	134500000
4	135400000	137000000
4	137100000	138500000
4	145300000	147700000
4	153800000	154300000
4	160400000	162600000
4	162900000	164600000
4	170300000	171300000
4	176700000	180000000
4	180100000	181100000
5	8500000	10000000
5	11500000	14000000
5	15700000	17000000
5	19100000	20500000
5	23300000	24300000
5	26500000	28600000
5	29100000	30800000
5	38200000	38700000
5	40200000	40700000
5	41000000	41500000
5	42000000	42500000
5	43900000	45800000
5	62500000	63800000
5	64700000	65400000
5	67400000	68300000
5	72700000	73200000
5	78200000	78800000
5	82300000	82900000
5	83000000	83500000
5	85700000	87300000
5	88700000	89300000
5	89500000	90100000
5	91500000	93600000
5	97900000	98800000
5	101500000	102700000
5	103900000	108400000
5	115900000	117400000
5	118200000	118800000
5	119900000	120400000
5	123600000	124700000
5	125600000	126200000
5	127500000	128000000
5	129500000	131100000
5	134500000	135500000
5	136300000	136800000
5	145300000	146000000
5	160500000	161000000
5	164100000	165100000
5	166500000	167700000
5	176700000	177200000
6	600000	1100000
6	8100000	9400000
6	10300000	11400000
6	18600000	19100000
6	22100000	24400000
6	29200000	29700000
6	44500000	46100000
6	47800000	49500000
6	51100000	52100000
6	55200000	56100000
6	64400000	69400000
6	70700000	72000000
6	74300000	75200000
6	75700000	78200000
6	79100000	81100000
6	83500000	84600000
6	92000000	93600000
6	95500000	96800000
6	98200000	99300000
6	100500000	102000000
6	102800000	103300000
6	103800000	105300000
6	107300000	108400000
6	112000000	113500000
6	117800000	119600000
6	136000000	137200000
6	139700000	141600000
6	142700000	143200000
6	143600000	144900000
6	145200000	145700000
6	154100000	154700000
6	155700000	156700000
6	157500000	158000000
6	162500000	163900000
7	8300000	9600000
7	17200000	17700000
7	18200000	19700000
7	38300000	39300000
7	44800000	45900000
7	65700000	66300000
7	68700000	69800000
7	71300000	71800000
7	79200000	79800000
7	84000000	84500000
7	104400000	104900000
7	106200000	107400000
7	114100000	116200000
7	118500000	119100000
7	122400000	123500000
7	128300000	128800000
7	133100000	133700000
7	135800000	137100000
7	147500000	148000000
8	12600000	14600000
8	16900000	17400000
8	33900000	36800000
8	51300000	52400000
8	53000000	56000000
8	61300000	62400000
8	63900000	64500000
8	64700000	65200000
8	77800000	78300000
8	78800000	79600000
8	88500000	89500000
8	91400000	93700000
8	103900000	104400000
8	106100000	107300000
8	113000000	114000000
8	114100000	115500000
8	115800000	117000000
8	121400000	122100000
8	126800000	127300000
8	127600000	129500000
8	138900000	139400000
9	6600000	7200000
9	15800000	16900000
9	23100000	24200000
9	25400000	26800000
9	31100000	31600000
9	73400000	73900000
9	77600000	78300000
9	101800000	102300000
9	108300000	108800000
9	116600000	117600000
9	118500000	119000000
9	124000000	124500000
10	8000000	8500000
10	14000000	14500000
10	16200000	16800000
10	17200000	17700000
10	18000000	19900000
10	33100000	33800000
10	35700000	36300000
10	51100000	51600000
10	53800000	56200000
10	60700000	62600000
10	64000000	64700000
10	66300000	67500000
10	68100000	68600000
10	75300000	76800000
10	78700000	79200000
10	80800000	82500000
10	82600000	83800000
10	85900000	87400000
10	94000000	94500000
10	103200000	103700000
10	104400000	105400000
10	113100000	113600000
10	115400000	115900000
10	119900000	120900000
10	121400000	121900000
10	122400000	123400000
10	126900000	128100000
10	128200000	129200000
11	4600000	5700000
11	22900000	24000000
11	25300000	25800000
11	28800000	29400000
11	39200000	40300000
11	40900000	41900000
11	63100000	63600000
11	80300000	81500000
11	84100000	84600000
11	85100000	85600000
11	88100000	89300000
11	90100000	91800000
11	101900000	102400000
11	103800000	105900000
11	109300000	109800000
11	114700000	116700000
11	117200000	118300000
11	121900000	122400000
11	122800000	123800000
11	126800000	127800000
11	131100000	132900000
12	4100000	7300000
12	13100000	14100000
12	15900000	17500000
12	18200000	18700000
12	18800000	20000000
12	20100000	21300000
12	22500000	24800000
12	26400000	27800000
12	28200000	29300000
12	29400000	30000000
12	37300000	38300000
12	38400000	41800000
12	42600000	43200000
12	44100000	45100000
12	45300000	46400000
12	46500000	47500000
12	47600000	48600000
12	57900000	59000000
12	66600000	67900000
12	70500000	71800000
12	71900000	73200000
12	77000000	80300000
12	80500000	82200000
12	82400000	84900000
12	88200000	89700000
12	94500000	95000000
12	112800000	113900000
12	118200000	120200000
12	125200000	125700000
12	128000000	129700000
13	19700000	20200000
13	24500000	26000000
13	28800000	29300000
13	35200000	35800000
13	48700000	49200000
13	54600000	56300000
13	58400000	60100000
13	60500000	61500000
13	61800000	63100000
13	64700000	66000000
13	67500000	69800000
13	74200000	74700000
13	75300000	75800000
13	77100000	77600000
13	78200000	78700000
13	80000000	82100000
13	82200000	83800000
13	86300000	88400000
13	92500000	93800000
13	97300000	97800000
13	101900000	102400000
13	102900000	103400000
13	106000000	107200000
14	25400000	27700000
14	32500000	33700000
14	35300000	35800000
14	41200000	42900000
14	44300000	44800000
14	51600000	52200000
14	69900000	70400000
14	74400000	74900000
14	75900000	76900000
14	77500000	78000000
14	78300000	78900000
14	82300000	82800000
14	84800000	85300000
14	85600000	86100000
14	96400000	97400000
14	98800000	99300000
15	26100000	26900000
15	47800000	48400000
15	49700000	50400000
15	55200000	55700000
15	58300000	59400000
15	75600000	76300000
15	85200000	86200000
15	92200000	92700000
15	95200000	95700000
15	96900000	97400000
16	6700000	7200000
16	13100000	13600000
16	70900000	71900000
16	89800000	90300000
17	6000000	7400000
17	9500000	10200000
17	14800000	15300000
17	19200000	20200000
17	28300000	28800000
17	32400000	33700000
17	54000000	54500000
17	67800000	68400000
17	73600000	74600000
18	13300000	13800000
18	44700000	45800000
18	52000000	54100000
18	65900000	67300000
18	69600000	70100000
19	2500000	3000000
19	8500000	9500000
19	17900000	18400000
19	19600000	20900000
19	29400000	30600000
19	32100000	33600000
19	34200000	35600000
19	42400000	43500000
19	47000000	48900000
19	50600000	51600000
19	52800000	53900000
20	11800000	13900000
20	16200000	16700000
20	18200000	19300000
20	20900000	21400000
20	55400000	55900000
20	60900000	62000000
20	62800000	63300000
X	5900000	6400000
X	6600000	7300000
X	21200000	22500000
X	32300000	33300000
X	34400000	35400000
X	35800000	36400000
X	38300000	38900000
X	44200000	44900000
X	45300000	45800000
X	48700000	49200000
X	63200000	64500000
X	76600000	77800000
X	78900000	79500000
X	84200000	84700000
X	95200000	95700000
X	96900000	97400000
X	105200000	105700000
X	113200000	114300000
X	127800000	128800000
X	139500000	140000000
X	148300000	149100000
21	21500000	22000000
22	44800000	45300000
