# Supplementary material for: Comparative 3D genome analysis between neural retina and retinal pigment epithelium reveals differential cis-regulatory interactions at retinal disease loci
Source: Genome Biol. 2024 May 17;25:123. doi: 10.1186/s13059-024-03250-6 (PMC11100165; doi:10.1186/s13059-024-03250-6)
Supplement: Supplementary file 5 — Additional file 5. BEDPE file with Hi-C loops in neural retina. [file 13059_2024_3250_MOESM5_ESM.bedpe]

#chr1	x1	x2	chr2	y1	y2	name	score	strand1	strand2	color	observed	expectedBL	expectedDonut	expectedH	expectedV	fdrBL	fdrDonut	fdrH	fdrV	numCollapsed	centroid1	centroid2	radius
# juicer_tools version 2.20.00
9	123350000	123355000	9	123385000	123390000	.	.	.	.	0,255,255	38.0	9.349002	9.301362	10.580603	9.874196	1.05201515E-7	2.2888274E-7	3.3546366E-5	2.7939564E-5	2	123350000	123387500	2500
9	136775000	136780000	9	137035000	137040000	.	.	.	.	0,255,255	23.0	5.0618887	4.380784	5.945233	4.5898643	6.6972006E-4	7.706681E-5	0.0011278873	6.5297E-5	2	136777500	137035000	2500
9	106030000	106035000	9	106080000	106085000	.	.	.	.	0,255,255	21.0	5.243277	5.223766	4.2700944	4.43848	0.003716577	0.0068762056	6.997939E-4	6.6592504E-4	1	106032500	106082500	0
9	124770000	124780000	9	125370000	125380000	.	.	.	.	0,255,255	25.0	6.349835	5.173109	7.543543	7.465703	0.002654243	2.586599E-4	0.004563709	0.004328551	1	124775000	125375000	0
9	98350000	98360000	9	98410000	98420000	.	.	.	.	0,255,255	38.0	7.215811	11.381297	12.031616	14.665639	6.1763805E-10	1.6492975E-5	2.8177035E-5	0.0017573565	1	98355000	98415000	0
9	129130000	129135000	9	129615000	129620000	.	.	.	.	0,255,255	21.0	6.29514	5.7782903	6.9928474	6.4821787	0.019059656	0.0068762056	0.038859654	0.039587446	3	129132500	129622500	5000
9	123080000	123085000	9	123345000	123350000	.	.	.	.	0,255,255	27.0	6.2964606	5.828721	6.7548447	7.7695575	1.962584E-4	1.4359014E-5	4.6815773E-4	4.847435E-4	1	123082500	123347500	0
9	37575000	37600000	9	37900000	37925000	.	.	.	.	0,255,255	94.0	33.07066	34.310406	37.332733	43.34729	3.5073597E-10	3.3428718E-10	6.109925E-10	1.1573937E-5	1	37587500	37912500	0
9	83950000	83955000	9	83990000	83995000	.	.	.	.	0,255,255	38.0	12.55128	13.465111	12.413279	14.434194	7.9571E-4	8.555715E-4	0.0015999655	0.0016152086	2	83942500	83992500	10000
9	12720000	12730000	9	12810000	12820000	.	.	.	.	0,255,255	37.0	16.304575	16.783895	15.882966	19.066584	0.035157137	0.056402475	0.06746887	0.06769521	2	12720000	12815000	5000
9	120750000	120760000	9	121060000	121070000	.	.	.	.	0,255,255	50.0	13.760482	12.605815	16.666597	17.500595	3.0037825E-8	3.2851986E-8	2.466096E-5	2.2225418E-5	1	120755000	121065000	0
9	127735000	127740000	9	127780000	127785000	.	.	.	.	0,255,255	35.0	9.284281	9.254437	11.111836	13.010751	2.5343988E-6	5.574395E-6	3.9188485E-4	0.009807825	2	127737500	127777500	5000
9	20625000	20650000	9	21100000	21125000	.	.	.	.	0,255,255	45.0	17.101175	17.409939	17.901577	16.550499	9.047197E-4	0.0016782379	0.0021962088	0.0022113873	1	20637500	21112500	0
9	96850000	96875000	9	97400000	97425000	.	.	.	.	0,255,255	78.0	22.592472	30.71224	35.970192	29.466488	2.7628447E-13	6.3209264E-9	4.1832212E-5	1.1567689E-8	1	96862500	97412500	0
9	22800000	22825000	9	23475000	23500000	.	.	.	.	0,255,255	67.0	25.814507	24.400938	25.231194	27.930105	1.936517E-5	1.6238332E-8	4.0349772E-5	3.8651036E-5	1	22812500	23487500	0
9	137120000	137130000	9	137200000	137210000	.	.	.	.	0,255,255	51.0	15.232324	20.526236	26.134186	24.18469	1.0180834E-8	0.0015327228	0.08690443	0.002049958	2	137125000	137215000	10000
9	37840000	37850000	9	37900000	37910000	.	.	.	.	0,255,255	32.0	7.1716623	9.300334	8.709543	10.898935	1.8036192E-6	9.022253E-5	1.3195087E-4	0.0041957935	1	37845000	37905000	0
9	93050000	93075000	9	93175000	93200000	.	.	.	.	0,255,255	172.0	69.20352	73.712585	89.74471	74.20661	3.1834804E-16	3.8428974E-16	2.3820217E-8	5.56869E-16	2	93075000	93187500	12500
9	6320000	6330000	9	6380000	6390000	.	.	.	.	0,255,255	25.0	5.2591586	6.0417542	5.9831223	6.86489	1.7000454E-4	2.586599E-4	2.9044846E-4	0.004328551	1	6325000	6385000	0
9	32590000	32600000	9	32970000	32980000	.	.	.	.	0,255,255	43.0	10.8522625	11.5366	14.37968	14.037035	8.998019E-8	9.577496E-8	3.750221E-5	3.5346446E-5	1	32595000	32975000	0
9	36400000	36410000	9	36560000	36570000	.	.	.	.	0,255,255	36.0	12.354142	10.943512	13.85176	11.522316	9.056494E-5	1.0644871E-4	0.0063883616	1.6535087E-4	1	36405000	36565000	0
9	124750000	124775000	9	125150000	125175000	.	.	.	.	0,255,255	105.0	49.545456	45.426697	39.65432	56.05738	1.4373394E-4	7.803428E-9	1.28016575E-8	2.4432348E-4	2	124762500	125150000	12500
9	89595000	89600000	9	90100000	90105000	.	.	.	.	0,255,255	41.0	5.9048376	5.5649137	7.0956597	7.9952955	1.0628279E-14	7.314379E-15	1.28235434E-11	1.3612303E-8	3	89589166	90102500	8334
9	117650000	117675000	9	119350000	119375000	.	.	.	.	0,255,255	69.0	25.981071	31.160185	32.974197	33.866417	4.9068467E-6	0.0034263812	0.004800279	0.0048380285	1	117662500	119362500	0
9	125705000	125710000	9	125740000	125745000	.	.	.	.	0,255,255	36.0	10.81654	11.77794	10.185747	12.388055	5.8849604E-5	1.0300989E-4	1.7944981E-4	0.00555909	1	125707500	125742500	0
9	74780000	74785000	9	75075000	75080000	.	.	.	.	0,255,255	17.0	3.9281702	4.395404	5.130259	5.0402603	0.004665165	0.03151365	0.09776924	0.09879818	2	74777500	75077500	5000
9	100025000	100050000	9	100300000	100325000	.	.	.	.	0,255,255	110.0	48.29922	58.6866	55.76391	67.12737	2.214977E-10	1.6765147E-5	2.2790033E-5	0.05019643	2	100025000	100312500	12500
9	118575000	118600000	9	119275000	119300000	.	.	.	.	0,255,255	84.0	34.080585	38.261333	42.222786	37.459656	5.0071975E-7	5.351302E-7	0.0018163775	8.576317E-7	1	118587500	119287500	0
9	27030000	27040000	9	27270000	27280000	.	.	.	.	0,255,255	41.0	7.1935573	8.847591	11.412014	10.893628	8.3531125E-12	3.017165E-9	1.4593584E-6	1.4075773E-6	3	27035000	27275000	10000
9	135820000	135825000	9	135855000	135860000	.	.	.	.	0,255,255	29.0	7.5534587	11.20987	10.73196	9.815079	2.894971E-5	0.01215215	0.019938946	0.0018908783	2	135822500	135862500	5000
9	33125000	33130000	9	33165000	33170000	.	.	.	.	0,255,255	40.0	9.135453	10.659135	9.452694	15.480203	1.1028825E-8	2.9300038E-6	3.2640465E-8	4.1425638E-4	6	33122500	33160833	9718
9	136800000	136825000	9	137250000	137275000	.	.	.	.	0,255,255	67.0	33.428413	31.0153	37.55423	30.65444	0.0067500854	0.008684146	0.011768174	3.8651036E-5	2	136800000	137250000	17678
9	15875000	15900000	9	16125000	16150000	.	.	.	.	0,255,255	74.0	37.51872	36.613934	35.251213	46.104942	2.1868854E-4	2.6044424E-4	3.931252E-4	0.08071239	2	15875000	16137500	12500
9	93190000	93200000	9	93450000	93460000	.	.	.	.	0,255,255	32.0	7.503038	10.9103	10.735532	13.806549	1.8036192E-6	0.0029650547	0.0041755033	0.05903104	2	93190000	93455000	5000
9	20620000	20630000	9	20950000	20960000	.	.	.	.	0,255,255	24.0	4.887221	5.6433473	6.404365	6.052942	2.8722909E-5	7.4134074E-4	0.010396962	7.9848745E-4	2	20625000	20965000	10000
9	87675000	87700000	9	88550000	88575000	.	.	.	.	0,255,255	46.0	14.217521	15.875341	18.817331	16.65245	2.2378738E-6	8.4140594E-4	0.0011572841	0.0011013136	1	87687500	88562500	0
9	34560000	34565000	9	34600000	34605000	.	.	.	.	0,255,255	26.0	6.588741	7.3982034	11.148735	8.794941	4.682245E-4	0.0010503392	0.086200185	0.013539934	3	34549166	34600833	13438
9	122450000	122475000	9	123350000	123375000	.	.	.	.	0,255,255	59.0	27.890266	23.664719	28.494425	26.029884	0.0021845237	1.1520733E-5	0.004441341	0.0042103515	2	122462500	123350000	12500
9	19500000	19525000	9	19900000	19925000	.	.	.	.	0,255,255	81.0	29.324657	26.34947	35.58412	32.404743	4.0711362E-10	4.8218995E-10	6.5281265E-6	6.2115478E-6	3	19504166	19904166	18634
9	13460000	13465000	9	13495000	13500000	.	.	.	.	0,255,255	28.0	7.7038665	8.779524	8.711371	9.388945	7.714288E-5	0.0022482222	0.0031532007	0.0036528914	1	13462500	13497500	0
9	136790000	136800000	9	136870000	136880000	.	.	.	.	0,255,255	55.0	24.431627	23.695206	30.194326	27.596365	7.3858886E-5	1.2986279E-4	0.019424789	0.020551085	3	136808333	136871666	16997
9	83880000	83890000	9	85840000	85850000	.	.	.	.	0,255,255	14.0	0.38762778	0.31094337	0.24604426	0.39627045	4.216218E-4	0.0016720163	0.0017174525	0.0013689732	1	83885000	85845000	0
9	7875000	7900000	9	8225000	8250000	.	.	.	.	0,255,255	78.0	34.096077	35.194553	37.863277	35.813644	2.2653017E-5	2.6067777E-5	4.1832212E-5	3.9559072E-5	1	7887500	8237500	0
9	37680000	37690000	9	37730000	37740000	.	.	.	.	0,255,255	94.0	35.501926	39.251274	37.90036	41.91523	3.2631436E-10	1.3590076E-5	7.8308643E-10	1.8257759E-5	2	37680000	37735000	5000
9	116730000	116740000	9	116850000	116860000	.	.	.	.	0,255,255	39.0	18.145744	15.873611	18.217306	16.50966	0.013761067	0.022993313	0.028209642	0.027604952	2	116735000	116860000	5000
9	5175000	5200000	9	5575000	5600000	.	.	.	.	0,255,255	101.0	52.82321	49.011505	56.42498	48.08025	8.1302365E-4	0.001088869	0.001398339	1.7899012E-7	2	5187500	5600000	12500
9	31360000	31370000	9	31410000	31420000	.	.	.	.	0,255,255	54.0	19.051266	18.198778	9.623123	27.360397	4.4743066E-7	6.135945E-7	5.984451E-17	0.030769786	2	31360000	31410000	7071
9	111510000	111520000	9	111570000	111580000	.	.	.	.	0,255,255	31.0	6.163209	9.759246	10.143505	10.771745	7.78858E-8	2.3334271E-4	0.008546289	0.008424362	1	111515000	111575000	0
9	90900000	90925000	9	91675000	91700000	.	.	.	.	0,255,255	88.0	31.987995	29.709536	32.792744	32.682358	3.1012554E-8	7.69272E-13	5.484119E-8	5.179966E-8	2	90912500	91675000	12500
9	37575000	37600000	9	38050000	38075000	.	.	.	.	0,255,255	65.0	20.12359	30.212172	29.38444	35.381176	6.814619E-8	8.527917E-5	1.4130647E-4	0.027141564	2	37587500	38075000	12500
9	4750000	4760000	9	5590000	5600000	.	.	.	.	0,255,255	41.0	10.70663	12.415733	14.998249	15.9911585	7.68443E-7	1.3983669E-4	1.8253512E-4	0.009796612	1	4755000	5595000	0
9	79370000	79375000	9	79415000	79420000	.	.	.	.	0,255,255	27.0	7.5456305	7.480199	4.727303	7.6967015	1.962584E-4	4.3523242E-4	4.283131E-7	4.847435E-4	1	79372500	79417500	0
9	78735000	78740000	9	78815000	78820000	.	.	.	.	0,255,255	16.0	3.9908783	4.5559483	4.77934	4.90091	0.040867846	0.06101402	0.054603897	0.052594874	2	78737500	78807500	10000
9	127610000	127620000	9	127660000	127670000	.	.	.	.	0,255,255	100.0	37.15624	44.471478	52.538383	41.23944	2.6367192E-12	4.5901575E-7	0.0065106344	6.0067185E-7	1	127615000	127665000	0
9	112490000	112495000	9	112565000	112570000	.	.	.	.	0,255,255	31.0	8.2071495	8.550236	9.796127	10.619741	1.0534217E-4	2.1507443E-4	3.0572055E-4	0.0063393516	1	112492500	112567500	0
9	128075000	128080000	9	128110000	128115000	.	.	.	.	0,255,255	48.0	12.722376	14.076578	14.566348	12.928677	1.6478087E-7	2.4352715E-7	4.625573E-7	4.5407748E-7	1	128077500	128112500	0
9	117300000	117325000	9	117725000	117750000	.	.	.	.	0,255,255	43.0	16.254444	15.970186	16.009005	15.385423	0.0032525754	0.005920641	0.007889235	1.12257425E-4	1	117312500	117737500	0
9	131050000	131075000	9	131325000	131350000	.	.	.	.	0,255,255	67.0	32.064228	28.534018	23.824766	37.22203	0.0067500854	2.3570981E-5	2.838855E-8	0.011948188	1	131062500	131337500	0
9	84700000	84725000	9	84925000	84950000	.	.	.	.	0,255,255	129.0	60.599644	66.201744	74.360054	73.78047	2.0751782E-10	4.316669E-5	5.7572404E-5	5.618502E-5	1	84712500	84937500	0
9	6400000	6425000	9	6675000	6700000	.	.	.	.	0,255,255	101.0	44.47853	44.276306	54.256752	42.79192	1.0924388E-7	1.1297898E-7	0.001398339	1.7899012E-7	1	6412500	6687500	0
9	36400000	36425000	9	36725000	36750000	.	.	.	.	0,255,255	90.0	28.432396	31.1094	24.644163	42.372463	1.07824326E-13	7.321295E-9	2.9234557E-13	1.02349804E-4	2	36412500	36725000	12500
9	124625000	124650000	9	125150000	125175000	.	.	.	.	0,255,255	75.0	30.70856	38.982304	41.561424	39.53983	5.7541687E-8	0.047768075	0.059439063	0.058322713	2	124637500	125150000	12500
9	92125000	92150000	9	92775000	92800000	.	.	.	.	0,255,255	55.0	22.026802	18.667967	23.717749	21.520203	1.3624484E-4	5.5574935E-7	3.0819463E-4	3.1179324E-4	1	92137500	92787500	0
9	71805000	71810000	9	72025000	72030000	.	.	.	.	0,255,255	26.0	6.0901847	5.8423843	7.146886	7.6232414	3.0309897E-5	4.6631943E-5	0.0011734437	0.0011599131	4	71816250	72026250	14252
9	118160000	118170000	9	119290000	119300000	.	.	.	.	0,255,255	24.0	5.317932	5.128208	5.1615376	5.08711	5.1018805E-4	7.4134074E-4	9.2633476E-4	7.9848745E-4	1	118165000	119295000	0
9	93180000	93185000	9	93275000	93280000	.	.	.	.	0,255,255	35.0	8.615716	11.022046	13.008892	13.384083	2.5343988E-6	2.1968246E-4	0.0100505045	0.009807825	3	93185833	93277500	11667
9	10350000	10375000	9	11300000	11325000	.	.	.	.	0,255,255	62.0	22.666893	24.177502	28.842056	25.270412	8.431622E-7	1.120689E-6	8.774808E-4	8.2462904E-4	1	10362500	11312500	0
9	69460000	69465000	9	69500000	69505000	.	.	.	.	0,255,255	32.0	7.902568	8.004163	6.0124736	12.832886	4.2835745E-5	8.728498E-5	3.021567E-8	0.047683023	2	69465000	69502500	2500
9	21825000	21850000	9	22100000	22125000	.	.	.	.	0,255,255	82.0	34.878384	34.07824	43.800713	31.656216	1.8929592E-6	2.0714122E-6	0.004323209	3.276276E-6	3	21837500	22112500	25000
9	22475000	22480000	9	22510000	22515000	.	.	.	.	0,255,255	14.0	0.8096544	1.6420678	1.1944906	1.8213444	0.0028458491	0.0033069127	0.0041295798	0.001138648	1	22477500	22512500	0
9	2850000	2875000	9	4325000	4350000	.	.	.	.	0,255,255	51.0	19.705782	16.933142	18.641535	19.096796	0.001643297	1.7584658E-5	2.280373E-5	2.264197E-5	1	2862500	4337500	0
9	137280000	137290000	9	137520000	137530000	.	.	.	.	0,255,255	30.0	6.428566	7.6807985	9.501351	7.471726	1.9071047E-5	2.0465255E-5	8.638685E-4	3.0068608E-5	1	137285000	137525000	0
9	121200000	121225000	9	121375000	121400000	.	.	.	.	0,255,255	172.0	79.925354	73.1759	87.23024	93.01277	1.195132E-8	3.8428974E-16	2.3820217E-8	2.7993954E-8	1	121212500	121387500	0
9	15200000	15225000	9	15600000	15625000	.	.	.	.	0,255,255	103.0	49.647972	40.857002	45.546383	47.006687	3.4959766E-4	3.0621074E-8	5.0233773E-8	4.8410456E-8	1	15212500	15612500	0
9	600000	625000	9	725000	750000	.	.	.	.	0,255,255	225.0	100.31349	113.557304	141.6995	126.358246	7.3321985E-13	1.1045807E-12	7.472341E-5	8.710372E-5	3	612500	745833	41667
9	14450000	14475000	9	14750000	14775000	.	.	.	.	0,255,255	87.0	36.4012	36.44375	45.553066	37.17785	6.2854994E-8	6.463512E-8	4.5223875E-4	1.042196E-7	1	14462500	14762500	0
9	134160000	134170000	9	134440000	134450000	.	.	.	.	0,255,255	30.0	9.731192	8.070632	6.7056947	9.636819	5.110016E-4	5.7798694E-4	3.4178665E-5	8.6618436E-4	3	134165000	134435000	10000
9	35665000	35670000	9	35725000	35730000	.	.	.	.	0,255,255	21.0	4.908801	6.1652555	6.7727036	3.8903818	4.7544797E-4	0.0068762056	0.038859654	4.943643E-5	2	35662500	35735000	9014
9	70675000	70700000	9	71000000	71025000	.	.	.	.	0,255,255	72.0	33.875946	29.627834	33.555443	33.764828	6.356995E-4	6.6922195E-7	0.0011208768	0.0011237562	3	70670833	71004166	18634
9	10375000	10400000	9	10675000	10700000	.	.	.	.	0,255,255	85.0	34.799778	35.559124	43.220955	35.049995	2.555552E-7	2.6899417E-7	0.0011568407	4.272958E-7	1	10387500	10687500	0
9	98825000	98850000	9	99150000	99175000	.	.	.	.	0,255,255	68.0	35.49287	28.099358	36.456764	25.782934	0.004368983	1.207404E-5	0.0076229186	2.016496E-5	2	98837500	99150000	12500
9	6685000	6690000	9	6750000	6755000	.	.	.	.	0,255,255	34.0	10.159955	9.575661	9.501082	11.10149	2.9031254E-4	1.4175357E-5	2.378661E-5	7.904085E-4	2	6685000	6752500	2500
9	112440000	112445000	9	112705000	112710000	.	.	.	.	0,255,255	26.0	6.7856917	7.448856	7.9706416	7.2546062	4.682245E-4	0.0010503392	0.012033702	0.0011599131	1	112442500	112707500	0
9	93175000	93200000	9	93550000	93575000	.	.	.	.	0,255,255	129.0	49.77243	51.6998	58.153088	62.608604	2.0751782E-10	2.257208E-10	3.590424E-10	5.618502E-5	2	93175000	93562500	12500
9	74770000	74775000	9	75005000	75010000	.	.	.	.	0,255,255	20.0	3.8645203	3.7443838	4.9969063	4.7592916	1.8792711E-4	2.2494118E-4	0.014653457	0.0019754835	1	74772500	75007500	0
9	27325000	27350000	9	27525000	27550000	.	.	.	.	0,255,255	135.0	64.3525	57.538437	63.69284	57.352695	1.9519282E-6	3.6420784E-12	3.683899E-6	5.7893976E-12	1	27337500	27537500	0
9	93780000	93790000	9	93840000	93850000	.	.	.	.	0,255,255	52.0	17.730328	18.820986	21.114883	17.109144	2.2997792E-6	3.2428165E-6	0.0011554784	4.338568E-6	1	93785000	93845000	0
9	129130000	129140000	9	129780000	129790000	.	.	.	.	0,255,255	32.0	7.538621	7.7559147	11.264088	9.126777	1.8036192E-6	1.8939502E-6	0.0041755033	1.4127011E-4	1	129135000	129785000	0
9	131370000	131380000	9	131420000	131430000	.	.	.	.	0,255,255	72.0	31.753923	36.79263	37.4052	34.255768	4.8396134E-4	6.783651E-4	9.5498946E-4	0.0010820103	1	131375000	131425000	0
9	97700000	97725000	9	97900000	97925000	.	.	.	.	0,255,255	125.0	53.69486	51.14487	64.82091	48.495796	2.7129747E-9	3.0332246E-9	3.0855744E-4	2.2830947E-15	2	97712500	97900000	12500
9	114080000	114090000	9	114290000	114300000	.	.	.	.	0,255,255	31.0	10.219988	8.998982	8.404803	11.543945	0.0047432254	2.3334271E-4	3.4410477E-4	0.008424362	1	114085000	114295000	0
9	125400000	125425000	9	126475000	126500000	.	.	.	.	0,255,255	86.0	45.991737	33.1061	46.599052	33.870506	4.4686158E-4	1.3283238E-7	7.364313E-4	2.1173862E-7	1	125412500	126487500	0
9	117775000	117800000	9	119350000	119375000	.	.	.	.	0,255,255	74.0	31.398766	28.967497	37.423836	31.521505	2.1868854E-4	1.4474533E-7	3.931252E-4	3.8770481E-4	2	117787500	119375000	12500
9	126950000	126975000	9	127100000	127125000	.	.	.	.	0,255,255	174.0	76.08195	89.743645	98.199165	97.37149	7.2479094E-17	6.3618204E-9	0.0026248745	0.0027004979	1	126962500	127112500	0
9	86280000	86290000	9	86350000	86360000	.	.	.	.	0,255,255	41.0	20.887701	19.489754	19.210524	18.952053	0.09037257	0.008011589	0.010205304	0.009796612	2	86290000	86355000	5000
9	21450000	21475000	9	21775000	21800000	.	.	.	.	0,255,255	91.0	34.87165	32.268646	34.19036	37.195557	3.4949676E-9	3.394889E-9	6.3317946E-9	5.86714E-9	3	21470833	21779166	18634
9	23120000	23130000	9	23490000	23500000	.	.	.	.	0,255,255	29.0	6.3695235	5.5750937	5.3934493	6.266874	5.6251287E-5	2.354596E-6	1.8710087E-6	9.4309784E-5	1	23125000	23495000	0
9	34430000	34440000	9	34600000	34610000	.	.	.	.	0,255,255	59.0	14.535259	16.98	19.797066	20.745592	1.4298304E-12	6.2800516E-9	1.1820648E-5	1.2036634E-5	2	34440000	34605000	5000
9	70650000	70675000	9	71225000	71250000	.	.	.	.	0,255,255	68.0	19.839827	19.865177	21.972727	25.716461	4.795673E-9	6.727144E-9	1.14501395E-8	2.016496E-5	3	70662500	71237500	25000
9	6880000	6890000	9	6940000	6950000	.	.	.	.	0,255,255	71.0	28.763132	32.764687	37.48494	37.58997	8.0840437E-7	0.0011135649	0.0015530438	0.0017472975	1	6885000	6945000	0
9	35505000	35510000	9	35540000	35545000	.	.	.	.	0,255,255	31.0	10.453074	12.9839945	12.235177	11.757103	0.0023799534	0.04192118	0.0060258126	0.0063393516	2	35502500	35545000	5590
9	35100000	35125000	9	35475000	35500000	.	.	.	.	0,255,255	202.0	92.97753	95.37228	112.58955	102.109276	3.05413E-16	4.0093683E-16	1.0291466E-7	1.0957653E-7	4	35118750	35481250	44194
9	23990000	24000000	9	24040000	24050000	.	.	.	.	0,255,255	33.0	6.913775	10.051511	10.778744	9.656283	5.510299E-7	0.0013471155	0.001974016	5.4555825E-5	1	23995000	24045000	0
9	92930000	92940000	9	92990000	93000000	.	.	.	.	0,255,255	19.0	3.1202693	3.8176196	2.7098527	4.033771	8.61391E-5	0.0020568925	1.2458896E-4	0.014744472	1	92935000	92995000	0
9	125400000	125410000	9	126230000	126240000	.	.	.	.	0,255,255	43.0	9.544534	7.986751	9.608355	8.93353	2.585789E-10	2.3137944E-10	4.852946E-10	5.753328E-10	1	125405000	126235000	0
9	137260000	137270000	9	137340000	137350000	.	.	.	.	0,255,255	32.0	9.845097	9.1198845	10.49922	12.167465	8.113987E-5	9.022253E-5	0.0041755033	0.0041957935	2	137265000	137350000	5000
9	104860000	104870000	9	105410000	105420000	.	.	.	.	0,255,255	54.0	16.476051	14.802165	20.023767	18.200031	4.4743066E-7	4.6193782E-10	3.4906573E-4	8.051235E-7	4	104865000	105422500	22500
9	33100000	33125000	9	33225000	33250000	.	.	.	.	0,255,255	209.0	76.051575	104.87884	123.02404	139.11626	1.6481251E-29	3.6682881E-9	0.0070562363	0.007710551	1	33112500	33237500	0
9	114410000	114420000	9	114640000	114650000	.	.	.	.	0,255,255	48.0	20.5044	17.656487	18.636185	22.406895	0.0044335043	8.030739E-5	1.1170713E-4	0.010221907	2	114410000	114650000	7071
9	700000	705000	9	735000	740000	.	.	.	.	0,255,255	32.0	9.461949	11.190208	10.857945	11.262549	4.2835745E-5	0.001972862	0.0031610096	0.0032220117	1	702500	737500	0
9	83320000	83330000	9	83440000	83450000	.	.	.	.	0,255,255	43.0	16.555592	18.121332	18.930592	18.720089	0.001454112	0.0024895957	0.003182902	0.0030898198	1	83325000	83445000	0
9	79575000	79600000	9	79775000	79800000	.	.	.	.	0,255,255	89.0	39.172775	41.659683	46.878662	44.11644	1.0366712E-4	1.1722033E-4	1.6730379E-4	1.6937728E-4	2	79575000	79787500	12500
9	128845000	128850000	9	128925000	128930000	.	.	.	.	0,255,255	32.0	7.8516703	8.601884	9.639813	11.754956	4.2835745E-5	8.728498E-5	1.3147591E-4	0.0032220117	2	128855000	128927500	7500
9	18590000	18600000	9	18760000	18770000	.	.	.	.	0,255,255	33.0	7.8599863	8.960449	10.47467	9.172853	3.0683645E-5	3.369365E-5	0.001974016	5.4555825E-5	1	18595000	18765000	0
9	101455000	101460000	9	101525000	101530000	.	.	.	.	0,255,255	32.0	5.4572134	5.5100965	4.73213	8.436978	1.6914798E-8	2.2386079E-8	1.9221745E-10	1.6743895E-4	2	101457500	101530000	2500
9	105160000	105165000	9	105410000	105415000	.	.	.	.	0,255,255	21.0	2.8703406	3.320314	4.849086	4.0660295	3.3213173E-6	6.065208E-5	6.997939E-4	6.6592504E-4	1	105162500	105412500	0
9	4750000	4775000	9	5425000	5450000	.	.	.	.	0,255,255	74.0	27.376436	30.164795	34.163944	36.643517	1.2526198E-7	1.4474533E-7	3.931252E-4	3.8770481E-4	1	4762500	5437500	0
9	6810000	6820000	9	6880000	6890000	.	.	.	.	0,255,255	61.0	23.215921	25.444141	29.458492	27.883406	1.0060259E-6	7.781802E-4	0.0011279004	0.0011650193	1	6815000	6885000	0
9	111750000	111775000	9	112350000	112375000	.	.	.	.	0,255,255	87.0	32.33384	36.874058	43.669067	42.80783	6.2854994E-8	6.463512E-8	4.5223875E-4	4.469075E-4	1	111762500	112362500	0
9	127575000	127600000	9	127900000	127925000	.	.	.	.	0,255,255	135.0	53.77694	58.2763	64.78523	65.11432	3.4245224E-12	3.6420784E-12	3.683899E-6	3.68141E-6	3	127595833	127904166	18634
9	101110000	101120000	9	101310000	101320000	.	.	.	.	0,255,255	27.0	8.3462925	7.3812327	7.590851	8.469458	0.005953947	4.867548E-4	7.238225E-4	0.009633428	1	101115000	101315000	0
9	72850000	72875000	9	73000000	73025000	.	.	.	.	0,255,255	138.0	69.51549	66.811584	70.13167	76.33368	4.4498438E-7	6.134266E-7	8.4363376E-7	8.514557E-7	1	72862500	73012500	0
9	122575000	122600000	9	122725000	122750000	.	.	.	.	0,255,255	137.0	64.88653	73.73446	85.440475	73.849625	7.3103735E-7	1.0147957E-6	0.019492157	1.3820098E-6	1	122587500	122737500	0
9	94000000	94025000	9	94200000	94225000	.	.	.	.	0,255,255	93.0	51.16976	43.43941	44.402	50.062004	0.015504836	1.3910112E-5	2.0118629E-5	0.026292501	2	94025000	94212500	12500
9	126950000	126975000	9	127200000	127225000	.	.	.	.	0,255,255	143.0	60.380104	66.325455	77.3292	76.19978	9.341555E-15	4.385061E-8	0.0034106679	6.229592E-8	2	126950000	127200000	17678
9	117300000	117310000	9	117400000	117410000	.	.	.	.	0,255,255	44.0	17.438135	18.599684	18.656435	20.89861	7.9835433E-4	0.0013447184	0.0017632624	0.059389092	2	117295000	117405000	10000
9	93450000	93460000	9	93550000	93560000	.	.	.	.	0,255,255	68.0	26.624397	28.047335	32.32317	34.240078	6.35181E-6	1.2874522E-5	0.00613567	0.0067333537	4	93457500	93555000	10308
9	75175000	75200000	9	76300000	76325000	.	.	.	.	0,255,255	82.0	39.82713	30.933409	36.16257	41.03069	0.0026734583	2.0714122E-6	3.4192308E-6	0.0042699864	2	75200000	76312500	12500
9	125560000	125570000	9	125670000	125680000	.	.	.	.	0,255,255	49.0	18.245037	20.327513	23.207676	22.485361	2.4642526E-5	0.0046182508	0.005935762	0.006117021	1	125565000	125675000	0
9	76795000	76800000	9	77150000	77155000	.	.	.	.	0,255,255	15.0	3.4103577	2.772611	2.7899156	3.8070707	0.028638065	0.012291353	0.009129812	0.032966185	2	76802500	77150000	5590
9	136150000	136175000	9	136250000	136275000	.	.	.	.	0,255,255	162.0	71.57781	76.099625	81.25387	84.03458	3.4920786E-13	4.1898584E-13	2.5702195E-6	2.9103228E-6	3	136154166	136270833	18634
9	12700000	12725000	9	13075000	13100000	.	.	.	.	0,255,255	92.0	26.679934	28.529182	33.86148	31.352045	1.4990354E-14	1.6951269E-14	2.9460554E-9	2.7979665E-9	1	12712500	13087500	0
9	83600000	83625000	9	84250000	84275000	.	.	.	.	0,255,255	68.0	23.638863	26.301455	30.677132	30.912218	4.795673E-9	1.207404E-5	2.1368573E-5	0.0077459365	1	83612500	84262500	0
9	114670000	114680000	9	115010000	115020000	.	.	.	.	0,255,255	53.0	17.026913	14.62719	15.252481	20.838858	1.033974E-6	1.4123701E-9	2.053525E-9	6.42724E-4	2	114670000	115015000	5000
9	94780000	94790000	9	95120000	95130000	.	.	.	.	0,255,255	41.0	10.816085	10.678116	12.665768	12.68327	7.68443E-7	8.3159694E-7	1.8253512E-4	1.9377269E-4	1	94785000	95125000	0
9	122360000	122370000	9	122450000	122460000	.	.	.	.	0,255,255	45.0	17.226923	17.634151	16.934864	18.389788	4.1725728E-4	6.903456E-4	9.3080266E-4	8.8233955E-4	1	122365000	122455000	0
9	34890000	34895000	9	34950000	34955000	.	.	.	.	0,255,255	32.0	10.21417	11.308207	10.555628	10.434947	0.0012400056	0.001972862	0.0031610096	0.0032220117	1	34892500	34952500	0
9	37585000	37590000	9	37675000	37680000	.	.	.	.	0,255,255	32.0	9.0971	9.20406	10.00181	10.298853	4.2835745E-5	8.728498E-5	0.0031610096	0.0032220117	4	37590000	37682500	19526
9	98310000	98320000	9	98780000	98790000	.	.	.	.	0,255,255	32.0	10.901923	9.273827	10.131716	11.47337	0.0023357123	9.022253E-5	0.0041755033	0.0041957935	2	98315000	98780000	5000
9	112375000	112400000	9	112475000	112500000	.	.	.	.	0,255,255	176.0	72.41202	81.963776	102.435455	75.79676	1.6456598E-17	2.2438125E-9	0.0014746615	2.8766863E-17	1	112387500	112487500	0
9	125315000	125320000	9	125355000	125360000	.	.	.	.	0,255,255	46.0	16.150682	18.322279	18.963648	20.518347	6.552627E-4	3.7102553E-4	5.769824E-4	0.083238535	4	125316250	125365000	11524
9	86525000	86550000	9	86850000	86875000	.	.	.	.	0,255,255	83.0	38.998653	45.784992	46.36273	44.48703	0.0017414094	0.0020844762	0.0028280776	0.0027942527	1	86537500	86862500	0
9	124925000	124950000	9	125125000	125150000	.	.	.	.	0,255,255	180.0	83.67183	92.15401	88.42184	116.648346	1.8417748E-10	2.5737096E-10	3.547054E-10	4.4686862E-4	2	124937500	125150000	12500
9	21325000	21350000	9	21775000	21800000	.	.	.	.	0,255,255	84.0	28.843615	27.273748	27.88977	33.242615	2.9052262E-11	3.3673075E-11	7.748095E-11	8.576317E-7	2	21325000	21787500	12500
9	107785000	107790000	9	107835000	107840000	.	.	.	.	0,255,255	20.0	1.928313	3.614925	4.3647995	5.0863023	2.761609E-8	2.2494118E-4	0.0020116032	0.014490893	1	107787500	107837500	0
9	83320000	83330000	9	83540000	83550000	.	.	.	.	0,255,255	52.0	17.388086	17.806465	19.905909	21.850233	2.2997792E-6	3.2428165E-6	0.0011554784	0.001161402	3	83331666	83541666	7453
9	37400000	37410000	9	37470000	37480000	.	.	.	.	0,255,255	41.0	13.952524	15.083313	14.780436	17.163948	9.94458E-5	1.3983669E-4	1.8253512E-4	0.009796612	1	37405000	37475000	0
9	124630000	124640000	9	124700000	124710000	.	.	.	.	0,255,255	85.0	26.917608	33.83684	41.96358	43.087257	1.09697095E-11	3.2931388E-7	0.0013391484	0.0015926821	5	124617000	124709000	20000
9	38160000	38170000	9	38220000	38230000	.	.	.	.	0,255,255	51.0	15.431843	17.26354	18.609343	20.432842	1.0180834E-8	7.4527316E-6	1.1226469E-5	0.002049958	1	38165000	38225000	0
9	130750000	130775000	9	130850000	130875000	.	.	.	.	0,255,255	200.0	98.13891	106.745605	108.53129	120.68741	1.3854368E-7	2.0916106E-7	2.424337E-7	2.598042E-7	4	130731250	130856250	31869
9	77425000	77450000	9	77750000	77775000	.	.	.	.	0,255,255	59.0	30.590162	26.668089	29.738398	29.270092	0.0021845237	0.0029009194	0.004441341	0.0042103515	1	77437500	77762500	0
9	86485000	86490000	9	87325000	87330000	.	.	.	.	0,255,255	26.0	5.085077	4.844651	7.111025	6.705963	3.0309897E-5	1.35472E-6	0.0011734437	0.0011599131	3	86490833	87324166	6872
9	37900000	37910000	9	38070000	38080000	.	.	.	.	0,255,255	30.0	7.881032	7.543403	8.55259	7.302587	5.110016E-4	2.0465255E-5	8.638685E-4	3.0068608E-5	1	37905000	38075000	0
9	87055000	87060000	9	87105000	87110000	.	.	.	.	0,255,255	25.0	7.7330885	7.7965603	7.6385865	7.6617327	0.0010934043	0.002282815	0.0025733295	0.002625453	1	87057500	87107500	0
9	22000000	22025000	9	22100000	22125000	.	.	.	.	0,255,255	136.0	68.45537	64.7108	63.76036	74.69949	1.2011343E-6	1.6657639E-6	2.2828958E-6	2.2543993E-6	1	22012500	22112500	0
9	105425000	105450000	9	105675000	105700000	.	.	.	.	0,255,255	83.0	28.127836	28.33096	39.030067	29.414005	7.0498815E-11	8.1429544E-11	0.0028280776	1.6762038E-10	2	105437500	105700000	12500
9	135820000	135825000	9	135900000	135905000	.	.	.	.	0,255,255	26.0	7.828562	8.127229	9.3918495	11.070119	4.682245E-4	0.008419809	0.012033702	0.08770139	2	135817500	135910000	9014
9	136490000	136495000	9	136630000	136635000	.	.	.	.	0,255,255	17.0	2.1840665	2.4309042	2.2863724	3.769405	1.2410065E-4	2.1064712E-4	8.8150424E-5	0.005262997	1	136492500	136632500	0
9	5875000	5900000	9	6325000	6350000	.	.	.	.	0,255,255	57.0	24.490658	24.805315	29.293331	17.152254	3.55015E-5	0.008096314	0.011791579	1.0755114E-7	1	5887500	6337500	0
9	92240000	92250000	9	92300000	92310000	.	.	.	.	0,255,255	47.0	18.163214	19.307348	18.504637	19.287882	1.0622715E-4	1.675059E-4	2.2828154E-4	2.1263162E-4	1	92245000	92305000	0
9	111900000	111925000	9	112350000	112375000	.	.	.	.	0,255,255	80.0	27.912048	33.227947	40.463703	35.45905	9.553792E-10	7.5038297E-6	0.009828854	1.158885E-5	1	111912500	112362500	0
9	127725000	127750000	9	127900000	127925000	.	.	.	.	0,255,255	147.0	66.40858	65.741455	64.37773	80.90375	3.559957E-9	4.5859587E-9	6.2601755E-9	9.7415596E-4	2	127750000	127912500	12500
9	12725000	12730000	9	12880000	12885000	.	.	.	.	0,255,255	16.0	3.1559072	3.6415641	3.0482075	4.7610583	0.011924254	0.018154109	0.0027564466	0.052594874	2	12722500	12882500	5000
9	110175000	110200000	9	110600000	110625000	.	.	.	.	0,255,255	62.0	22.650007	21.949587	29.30949	21.892336	8.431622E-7	1.120689E-6	8.774808E-4	1.9242223E-6	2	110200000	110612500	12500
9	17805000	17810000	9	18205000	18210000	.	.	.	.	0,255,255	17.0	3.2202766	2.9805725	4.1233478	3.0242567	0.004665165	0.0012259444	0.027425988	8.6251344E-4	2	17810000	18212500	5590
9	115590000	115600000	9	116660000	116670000	.	.	.	.	0,255,255	29.0	10.082372	7.939792	9.970872	9.054087	0.017327303	0.0014116702	0.029969975	0.002008929	2	115595000	116660000	5000
9	121540000	121550000	9	121990000	122000000	.	.	.	.	0,255,255	40.0	9.953621	10.598723	15.320677	12.375253	2.1246042E-6	2.339506E-6	3.9154332E-4	3.7392097E-6	3	121545000	121995000	10000
9	37900000	37925000	9	38400000	38425000	.	.	.	.	0,255,255	104.0	43.653492	31.662184	42.25588	30.112574	1.5013873E-8	6.8157834E-14	2.5250571E-8	1.1120704E-19	1	37912500	38412500	0
9	69150000	69160000	9	69200000	69210000	.	.	.	.	0,255,255	66.0	23.157804	29.13375	30.344273	27.575169	1.8571782E-8	4.4522625E-5	5.8818667E-5	6.8869325E-5	3	69145000	69205000	10000
9	73675000	73700000	9	74725000	74750000	.	.	.	.	0,255,255	87.0	35.205482	32.345768	33.967575	37.988018	6.2854994E-8	6.463512E-8	1.12386616E-7	1.042196E-7	2	73700000	74737500	12500
9	74260000	74265000	9	74305000	74310000	.	.	.	.	0,255,255	24.0	7.1156945	7.327538	6.366904	6.4942827	0.0023826312	0.004866693	0.0054523796	0.005554326	2	74257500	74300000	9014
9	114375000	114400000	9	115000000	115025000	.	.	.	.	0,255,255	63.0	25.071148	20.493061	18.175385	30.235586	2.347086E-4	4.9445174E-7	2.009567E-10	4.561512E-4	2	114400000	115012500	12500
9	124785000	124790000	9	124845000	124850000	.	.	.	.	0,255,255	36.0	10.664934	10.127407	12.736284	12.164506	5.8849604E-5	1.0300989E-4	0.005860909	1.584598E-4	1	124787500	124847500	0
9	137285000	137290000	9	137420000	137425000	.	.	.	.	0,255,255	20.0	3.0966594	3.4349284	4.1305356	4.577327	1.5040311E-5	2.2494118E-4	0.0020116032	0.0019754835	1	137287500	137422500	0
9	89575000	89600000	9	90875000	90900000	.	.	.	.	0,255,255	45.0	15.041752	16.156618	18.789865	20.607904	5.9232048E-6	0.0016782379	0.0021962088	0.0752272	2	89587500	90875000	12500
9	115590000	115600000	9	116570000	116580000	.	.	.	.	0,255,255	37.0	10.040057	11.739813	13.970046	11.286441	3.7489393E-5	4.2972166E-5	0.0033902186	6.834993E-5	1	115595000	116575000	0
9	32785000	32790000	9	32840000	32845000	.	.	.	.	0,255,255	26.0	7.7237024	7.4825835	7.959278	7.063738	4.682245E-4	0.0010503392	0.012033702	0.0011599131	1	32787500	32842500	0
9	128560000	128570000	9	128610000	128620000	.	.	.	.	0,255,255	82.0	35.8446	43.477325	41.019295	46.97979	1.5230166E-6	0.004651941	0.0046439157	0.0050054733	1	128565000	128615000	0
9	72275000	72280000	9	72810000	72815000	.	.	.	.	0,255,255	20.0	6.4138837	5.198621	6.5178227	6.1896644	0.03470483	0.015245665	0.06865625	0.014490893	3	72285833	72820833	13438
9	131175000	131180000	9	131335000	131340000	.	.	.	.	0,255,255	19.0	4.846808	4.3046794	4.8763905	3.8491335	0.0035825248	0.005594918	0.005016613	6.0021004E-4	2	131177500	131335000	2500
9	135865000	135870000	9	135900000	135905000	.	.	.	.	0,255,255	68.0	15.0445595	18.023067	14.20115	22.045359	1.6372283E-17	5.5161464E-13	6.155187E-17	1.9862808E-8	3	135862500	135905833	8334
9	135980000	135990000	9	136030000	136040000	.	.	.	.	0,255,255	51.0	16.831913	19.384901	20.302658	19.944637	5.222246E-6	7.4527316E-6	0.002059582	0.002049958	1	135985000	136035000	0
9	112130000	112140000	9	112310000	112320000	.	.	.	.	0,255,255	62.0	24.601767	30.616768	34.854717	31.603018	2.4437794E-4	4.5630865E-4	0.05951975	0.061872568	3	112135000	112315000	10000
9	100720000	100730000	9	101300000	101310000	.	.	.	.	0,255,255	41.0	11.2998295	14.574026	19.112455	18.308308	7.68443E-7	1.3983669E-4	0.010205304	0.009796612	4	100720000	101310000	7071
9	2225000	2250000	9	2600000	2625000	.	.	.	.	0,255,255	117.0	54.340942	60.29457	71.57601	63.042374	3.21181E-7	3.8760916E-7	0.0059794723	0.005933396	2	2250000	2612500	12500
9	92130000	92140000	9	92630000	92640000	.	.	.	.	0,255,255	29.0	6.556492	6.1356277	8.415507	7.808803	5.6251287E-5	2.354596E-6	0.0020010096	9.4309784E-5	1	92135000	92635000	0
9	4315000	4320000	9	4360000	4365000	.	.	.	.	0,255,255	31.0	10.271051	10.704445	12.064481	11.275342	0.0023799534	0.0037975812	0.0060258126	0.0063393516	1	4317500	4362500	0
9	19900000	19925000	9	21100000	21125000	.	.	.	.	0,255,255	52.0	22.73987	18.610794	20.577711	20.775965	9.0721203E-4	7.6086794E-6	0.0020648818	0.0020770258	1	19912500	21112500	0
9	41230000	41235000	9	63820000	63825000	.	.	.	.	0,255,255	46.0	0.008726695	0.0021949513	0.105343305	0.034923974	0.0	0.0	0.0	0.0	1	41232500	63822500	0
9	97470000	97480000	9	97600000	97610000	.	.	.	.	0,255,255	46.0	14.225304	16.602293	17.99072	23.891459	1.4339425E-6	3.4362843E-4	4.6741668E-4	0.026057549	2	97470000	97610000	7071
9	84375000	84400000	9	85575000	85600000	.	.	.	.	0,255,255	63.0	25.483124	26.84698	31.4385	27.46597	2.347086E-4	2.9444558E-4	0.057862975	4.561512E-4	3	84404166	85595833	18634
9	98025000	98050000	9	98225000	98250000	.	.	.	.	0,255,255	91.0	33.830345	45.36408	55.00314	54.598095	3.4949676E-9	4.1668678E-5	0.04870341	0.048788175	3	98045833	98254166	18634
9	69125000	69150000	9	69750000	69775000	.	.	.	.	0,255,255	37.0	13.722181	12.296958	11.77986	15.267555	0.004047006	2.0048737E-4	1.8779964E-4	0.011015494	1	69137500	69762500	0
9	137340000	137350000	9	137410000	137420000	.	.	.	.	0,255,255	48.0	11.988133	13.136229	20.650724	17.183048	2.793027E-10	2.410613E-7	0.01000241	1.04812316E-4	3	137348333	137415000	12019
9	17530000	17540000	9	18200000	18210000	.	.	.	.	0,255,255	24.0	6.612996	7.051732	9.355428	8.240508	0.006115249	0.007763423	0.071686976	0.070459075	2	17525000	18205000	10000
9	133790000	133800000	9	133990000	134000000	.	.	.	.	0,255,255	32.0	7.2901354	6.6853476	7.4936852	9.982189	1.8036192E-6	1.8939502E-6	3.4937655E-6	0.0041957935	4	133790000	134000000	7071
9	21800000	21825000	9	22450000	22475000	.	.	.	.	0,255,255	47.0	20.28802	17.449457	20.245716	20.192585	0.013901162	4.1359814E-4	0.031160943	0.030975949	3	21820833	22454166	18634
9	97380000	97390000	9	97600000	97610000	.	.	.	.	0,255,255	54.0	12.505508	17.844296	19.412584	26.458567	4.332655E-10	6.135945E-7	8.941418E-7	0.030769786	3	97391666	97608333	7454
9	3475000	3480000	9	3510000	3515000	.	.	.	.	0,255,255	29.0	3.7773752	7.6457167	8.293797	6.1202497	1.2048604E-10	6.1237035E-5	0.0015926508	1.5572707E-6	1	3477500	3512500	0
9	130100000	130125000	9	130225000	130250000	.	.	.	.	0,255,255	127.0	53.552174	53.603226	54.349968	62.17777	7.6351614E-10	8.4464896E-10	1.3068434E-9	1.3242883E-4	2	130100000	130237500	12500
9	32370000	32380000	9	32970000	32980000	.	.	.	.	0,255,255	28.0	6.154692	5.3489428	7.4167967	6.118169	4.6061027E-6	8.189764E-6	2.8652645E-4	7.208505E-6	2	32375000	32970000	5000
9	129430000	129435000	9	129490000	129495000	.	.	.	.	0,255,255	27.0	4.1390824	6.7807417	6.1833067	9.920415	2.6882972E-7	4.3523242E-4	1.7526867E-5	0.055271912	3	129445833	129497500	16667
9	3725000	3750000	9	4350000	4375000	.	.	.	.	0,255,255	82.0	36.79027	36.49021	47.73084	35.179184	1.8929592E-6	2.0714122E-6	0.004323209	3.276276E-6	1	3737500	4362500	0
9	112385000	112390000	9	112705000	112710000	.	.	.	.	0,255,255	26.0	7.077752	7.1200013	8.477069	7.0521774	4.682245E-4	0.0010503392	0.012033702	0.0011599131	2	112382500	112707500	5000
9	104865000	104870000	9	104900000	104905000	.	.	.	.	0,255,255	34.0	11.211041	12.015936	11.1706505	13.960139	2.9031254E-4	4.7966876E-4	8.3571643E-4	0.017323468	1	104867500	104902500	0
9	110175000	110200000	9	111275000	111300000	.	.	.	.	0,255,255	48.0	16.646133	17.227062	21.761583	20.661087	1.04455896E-4	1.9422549E-4	0.018821025	0.018993143	3	110179166	111295833	18634
9	2675000	2680000	9	2725000	2730000	.	.	.	.	0,255,255	34.0	4.5614805	6.4802976	7.9739804	12.54763	2.5509835E-12	1.8673197E-7	2.378661E-5	0.017323468	4	2681250	2721250	7289
9	71900000	71925000	9	74625000	74650000	.	.	.	.	0,255,255	42.0	10.749117	12.107214	10.122042	15.933449	3.9464445E-7	1.2787292E-6	1.1003576E-6	0.013881785	1	71912500	74637500	0
9	122160000	122170000	9	122280000	122290000	.	.	.	.	0,255,255	51.0	16.625624	20.0894	24.010471	20.134993	5.222246E-6	0.0015327228	0.002059582	0.002049958	1	122165000	122285000	0
9	110625000	110650000	9	111275000	111300000	.	.	.	.	0,255,255	83.0	32.115597	29.152475	26.23373	36.656513	9.719148E-7	8.1429544E-11	1.8809852E-10	1.6821015E-6	1	110637500	111287500	0
9	75980000	75990000	9	76040000	76050000	.	.	.	.	0,255,255	67.0	28.814386	29.826263	35.52885	38.029697	1.2349316E-5	2.3988996E-5	0.009321505	0.010089689	1	75985000	76045000	0
9	83600000	83625000	9	83900000	83925000	.	.	.	.	0,255,255	85.0	38.03907	33.10436	39.160122	34.329758	2.555552E-7	2.6899417E-7	0.0011568407	4.272958E-7	1	83612500	83912500	0
9	390000	395000	9	470000	475000	.	.	.	.	0,255,255	21.0	4.36146	4.5273385	4.3944526	4.4119816	4.7544797E-4	7.482323E-4	6.997939E-4	6.6592504E-4	1	392500	472500	0
9	17100000	17125000	9	17450000	17475000	.	.	.	.	0,255,255	113.0	44.457348	41.50764	40.218765	55.4435	2.4488066E-11	2.4227415E-11	4.3704592E-11	4.897943E-6	3	17087500	17462500	25000
9	113280000	113285000	9	113405000	113410000	.	.	.	.	0,255,255	25.0	8.338613	7.295488	8.732872	7.943728	0.008944831	0.002282815	0.022321135	0.024635859	2	113280000	113407500	2500
9	34330000	34340000	9	34610000	34620000	.	.	.	.	0,255,255	31.0	11.176943	9.683029	10.1179495	12.515493	0.0047432254	2.3334271E-4	0.008546289	0.09237883	2	34335000	34610000	5000
9	83935000	83940000	9	84260000	84265000	.	.	.	.	0,255,255	20.0	3.3089662	3.7826192	4.9586067	4.7270865	1.8792711E-4	2.2494118E-4	0.0020116032	0.0019754835	4	83936250	84258750	7289
9	131600000	131610000	9	131740000	131750000	.	.	.	.	0,255,255	54.0	19.42069	19.285686	19.83366	25.53691	4.4743066E-7	6.135945E-7	3.4906573E-4	0.030769786	2	131595000	131745000	10000
9	93675000	93700000	9	93950000	93975000	.	.	.	.	0,255,255	75.0	25.30464	25.258984	27.380854	27.719074	5.7541687E-8	6.851248E-8	1.3610413E-7	1.3233881E-7	2	93687500	93975000	12500
9	131750000	131755000	9	132250000	132255000	.	.	.	.	0,255,255	27.0	7.3589787	6.403555	8.629521	8.952143	1.962584E-4	4.3523242E-4	0.0062951576	0.0071383663	3	131757500	132255833	6009
9	114390000	114395000	9	114500000	114505000	.	.	.	.	0,255,255	22.0	4.917823	5.1845202	5.1172447	7.2167273	1.5271828E-4	0.002888464	0.00271129	0.02172017	3	114394166	114499166	6871
9	39580000	39590000	9	42330000	42340000	.	.	.	.	0,255,255	31.0	0.0	7.6643662	0.5396887	0.28254277	1.1154478E-24	6.4234923E-6	4.853051E-24	4.621917E-24	2	39585000	42340000	5000
9	130470000	130480000	9	130680000	130690000	.	.	.	.	0,255,255	36.0	11.865141	10.601918	10.222296	13.080015	9.056494E-5	1.0644871E-4	1.6973565E-4	0.006522506	2	130465000	130685000	10000
9	17530000	17540000	9	17800000	17810000	.	.	.	.	0,255,255	49.0	19.930449	14.38239	15.878625	18.07571	0.002621966	9.350846E-8	5.2701806E-5	4.8578888E-5	1	17535000	17805000	0
9	136550000	136560000	9	136610000	136620000	.	.	.	.	0,255,255	29.0	7.0114713	9.60629	8.560204	9.214081	5.6251287E-5	0.0014116702	0.0020010096	0.002008929	1	136555000	136615000	0
9	120620000	120630000	9	120700000	120710000	.	.	.	.	0,255,255	53.0	21.2406	20.367947	23.011845	22.126377	2.6227065E-4	4.592542E-4	6.485559E-4	6.42724E-4	1	120625000	120705000	0
9	125265000	125270000	9	125355000	125360000	.	.	.	.	0,255,255	43.0	12.023861	13.167606	16.755327	14.766	9.133298E-8	2.379341E-5	0.003810965	4.5234778E-5	3	125259166	125367500	13018
9	80670000	80680000	9	80770000	80780000	.	.	.	.	0,255,255	38.0	15.15251	14.225925	14.203272	14.917242	9.070367E-4	0.0013676148	0.0017314736	0.0017573565	1	80675000	80775000	0
9	89365000	89370000	9	89415000	89420000	.	.	.	.	0,255,255	17.0	1.9560294	2.803588	3.88727	3.4507382	9.610408E-6	0.0012259444	0.005608316	0.005262997	1	89367500	89417500	0
9	32370000	32380000	9	32570000	32580000	.	.	.	.	0,255,255	45.0	12.209765	10.563301	14.030112	10.819688	9.94025E-9	1.0956629E-8	6.795686E-6	2.0268006E-8	4	32380000	32582500	16771
9	73480000	73485000	9	73515000	73520000	.	.	.	.	0,255,255	20.0	3.1524818	5.1855154	2.5572038	6.067242	1.8792711E-4	0.015245665	1.3276029E-5	0.014490893	2	73475000	73517500	7500
9	134625000	134630000	9	134665000	134670000	.	.	.	.	0,255,255	21.0	2.4289193	4.1552444	1.8825011	7.1639977	1.1171598E-7	7.482323E-4	2.8461429E-9	0.039587446	2	134622500	134667500	5000
9	18260000	18265000	9	19030000	19035000	.	.	.	.	0,255,255	22.0	4.207785	3.9446115	5.6156907	4.3089414	1.5271828E-4	1.5924872E-5	0.00271129	2.188814E-4	3	18257500	19030833	6009
9	34490000	34500000	9	34540000	34550000	.	.	.	.	0,255,255	54.0	20.586967	24.899696	19.630281	26.978258	1.3927212E-4	0.020578638	3.4906573E-4	0.030769786	2	34495000	34555000	10000
9	17600000	17625000	9	17700000	17725000	.	.	.	.	0,255,255	243.0	90.001335	113.46693	121.49258	120.67445	1.08748394E-29	3.2221593E-17	3.8412484E-17	4.7134988E-17	2	17600000	17712500	12500
9	75175000	75200000	9	76700000	76725000	.	.	.	.	0,255,255	50.0	20.791273	18.602232	24.1845	22.7861	0.0029199214	3.991697E-5	0.0064842068	0.006647504	1	75187500	76712500	0
9	113450000	113460000	9	113630000	113640000	.	.	.	.	0,255,255	57.0	17.556402	20.947176	29.135582	24.93626	3.1698345E-8	3.2624986E-5	0.008101425	0.008329363	5	113449000	113649000	15232
9	90440000	90450000	9	90640000	90650000	.	.	.	.	0,255,255	33.0	10.999016	12.322064	12.928349	14.0269375	0.0010813599	0.0013471155	0.035614993	0.03580556	2	90440000	90645000	5000
9	104860000	104870000	9	104970000	104980000	.	.	.	.	0,255,255	48.0	21.813269	20.44857	20.685244	21.523441	0.0044335043	0.0076293633	0.01000241	0.010221907	2	104865000	104985000	10000
9	125440000	125445000	9	125480000	125485000	.	.	.	.	0,255,255	20.0	7.102357	7.377642	7.6114173	6.7682457	0.03470483	0.058693405	0.06865625	0.06882313	2	125442500	125487500	5000
9	6510000	6520000	9	6570000	6580000	.	.	.	.	0,255,255	30.0	6.1994133	8.972053	8.673563	11.02965	3.1632177E-7	5.7798694E-4	8.638685E-4	0.01603748	1	6515000	6575000	0
9	75020000	75030000	9	75070000	75080000	.	.	.	.	0,255,255	49.0	20.006989	22.5092	19.855951	23.820791	0.002621966	0.0046182508	0.005935762	0.006117021	1	75025000	75075000	0
9	73200000	73225000	9	74550000	74575000	.	.	.	.	0,255,255	58.0	20.337406	19.764208	26.940231	21.475992	1.747886E-5	2.4032983E-5	0.007266468	4.0554263E-5	1	73212500	74562500	0
9	89575000	89600000	9	90625000	90650000	.	.	.	.	0,255,255	50.0	11.722469	18.173584	19.526384	20.33368	2.1075319E-11	3.991697E-5	5.3074957E-5	0.006647504	1	89587500	90637500	0
9	120880000	120885000	9	120920000	120925000	.	.	.	.	0,255,255	50.0	14.652553	15.01347	18.811808	19.569225	2.4277236E-8	3.267548E-8	3.048442E-5	0.009464475	3	120875833	120920833	6872
9	72025000	72050000	9	72800000	72825000	.	.	.	.	0,255,255	105.0	41.4629	37.82593	43.81401	43.828075	7.553054E-9	2.7748076E-14	1.28016575E-8	1.232771E-8	4	72050000	72812500	27951
9	19220000	19230000	9	19380000	19390000	.	.	.	.	0,255,255	44.0	14.177349	14.807683	17.284533	15.876115	8.681041E-6	1.11835525E-5	0.0017632624	0.001700379	2	19230000	19385000	5000
9	122120000	122130000	9	122350000	122360000	.	.	.	.	0,255,255	37.0	10.491009	9.662744	10.304524	12.193502	3.7489393E-5	4.368094E-7	6.753616E-5	6.834993E-5	1	122125000	122355000	0
9	126900000	126925000	9	127575000	127600000	.	.	.	.	0,255,255	72.0	33.461643	32.773483	35.936188	33.903847	6.356995E-4	7.700864E-4	0.0011208768	0.0011237562	2	126925000	127587500	12500
9	94680000	94685000	9	95125000	95130000	.	.	.	.	0,255,255	20.0	3.0387847	2.7464905	4.978747	3.1737943	1.5040311E-5	1.9356537E-5	0.014653457	1.7879097E-4	1	94682500	95127500	0
9	80090000	80095000	9	80130000	80135000	.	.	.	.	0,255,255	24.0	5.6451244	6.20233	6.327191	7.726672	2.496334E-4	4.1510188E-4	0.0054523796	0.005554326	1	80092500	80132500	0
9	72275000	72300000	9	72575000	72600000	.	.	.	.	0,255,255	158.0	64.13796	62.431484	73.11527	74.722244	4.6615E-12	5.6143384E-12	8.356257E-12	8.321881E-12	2	72287500	72600000	12500
9	125400000	125425000	9	126400000	126425000	.	.	.	.	0,255,255	114.0	47.517097	43.0471	55.576046	44.931	1.14595E-11	1.1292257E-11	2.8997506E-6	1.7688262E-11	2	125412500	126400000	12500
9	85925000	85950000	9	86275000	86300000	.	.	.	.	0,255,255	100.0	44.95657	45.471752	46.310055	47.768394	2.0301964E-7	2.1225594E-7	3.3777798E-7	3.3373396E-7	1	85937500	86287500	0
9	79825000	79850000	9	80050000	80075000	.	.	.	.	0,255,255	94.0	46.470963	48.73396	48.229652	50.89502	7.1294116E-6	7.803387E-6	1.1606747E-5	0.018830037	1	79837500	80062500	0
9	2850000	2875000	9	3425000	3450000	.	.	.	.	0,255,255	86.0	34.99426	33.23521	42.525436	32.61611	1.2834055E-7	1.3283238E-7	7.364313E-4	2.1173862E-7	1	2862500	3437500	0
9	96850000	96875000	9	97600000	97625000	.	.	.	.	0,255,255	69.0	11.866793	23.261024	32.508377	28.72424	1.5764457E-23	2.705622E-9	0.004800279	1.0087947E-5	3	96870833	97620833	18634
9	119550000	119575000	9	119950000	119975000	.	.	.	.	0,255,255	92.0	33.217503	42.405617	47.929317	45.784573	1.6719203E-9	2.4299401E-5	3.4671477E-5	3.553038E-5	1	119562500	119962500	0
9	109900000	109910000	9	110150000	110160000	.	.	.	.	0,255,255	44.0	8.631391	8.182323	7.8939047	10.669271	7.1548316E-11	5.870683E-11	1.4727501E-10	5.8695086E-8	2	109905000	110150000	5000
9	13430000	13440000	9	14350000	14360000	.	.	.	.	0,255,255	40.0	7.1204147	7.354991	9.1233015	6.9099936	3.587682E-11	5.0599518E-11	2.048718E-8	6.274509E-11	1	13435000	14355000	0
9	76440000	76450000	9	76700000	76710000	.	.	.	.	0,255,255	35.0	8.666162	9.0759325	11.228988	13.850708	3.7609382E-6	4.1194294E-6	3.8641843E-4	0.011656594	1	76445000	76705000	0
9	122460000	122465000	9	122810000	122815000	.	.	.	.	0,255,255	24.0	6.7556057	5.598393	5.449728	9.687594	0.0023826312	4.1510188E-4	4.2158336E-4	0.042347908	4	122468750	122811250	8839
9	71800000	71825000	9	72275000	72300000	.	.	.	.	0,255,255	87.0	27.376312	36.65876	44.023563	41.57753	1.884495E-12	6.463512E-8	4.5223875E-4	4.469075E-4	2	71812500	72275000	12500
9	71800000	71825000	9	72800000	72825000	.	.	.	.	0,255,255	66.0	21.376623	25.941196	29.710436	32.064434	2.798196E-8	4.4779106E-5	7.6531986E-5	0.018097771	2	71812500	72825000	12500
9	96850000	96875000	9	97225000	97250000	.	.	.	.	0,255,255	80.0	31.638462	40.33794	45.620903	30.192286	6.7101264E-6	0.0074674897	0.009828854	2.202898E-9	1	96862500	97237500	0
9	124420000	124430000	9	124530000	124540000	.	.	.	.	0,255,255	46.0	17.769848	17.591684	18.563349	22.579145	2.1286352E-4	3.4362843E-4	4.6741668E-4	0.026057549	2	124425000	124540000	5000
9	68525000	68550000	9	69000000	69025000	.	.	.	.	0,255,255	100.0	49.598515	40.02917	40.452904	52.75533	0.0012070189	2.1225594E-7	3.3777798E-7	0.00207809	2	68550000	69012500	12500
9	72040000	72045000	9	72275000	72280000	.	.	.	.	0,255,255	26.0	5.1544504	3.91272	5.434981	5.3417077	3.0309897E-5	3.424046E-8	5.428331E-5	5.395178E-5	5	72039500	72276500	8062
9	78290000	78295000	9	78365000	78370000	.	.	.	.	0,255,255	19.0	2.7564554	3.4449058	4.5204287	3.4384036	5.691634E-5	7.905434E-4	0.005016613	6.0021004E-4	1	78292500	78367500	0
9	71800000	71825000	9	71900000	71925000	.	.	.	.	0,255,255	221.0	102.96256	113.21846	122.34149	118.40434	6.303717E-12	9.357512E-12	2.6460833E-4	1.2688472E-11	2	71812500	71925000	12500
9	6345000	6350000	9	6575000	6580000	.	.	.	.	0,255,255	29.0	6.6111727	6.5242195	6.7209697	6.6869707	2.894971E-5	6.1237035E-5	6.642763E-5	6.712573E-5	2	6355000	6577500	7500
9	37575000	37600000	9	37775000	37800000	.	.	.	.	0,255,255	176.0	84.0189	75.47133	87.43314	83.805595	1.5446279E-9	1.9743001E-17	3.048067E-9	3.6252727E-9	2	37587500	37800000	12500
9	37475000	37500000	9	38400000	38425000	.	.	.	.	0,255,255	60.0	24.273516	18.950047	17.348104	27.58358	3.943269E-6	4.4709547E-9	4.5569264E-9	0.0025249	1	37487500	38412500	0
9	109580000	109590000	9	109800000	109810000	.	.	.	.	0,255,255	27.0	9.506805	9.55166	12.067137	11.265461	0.005953947	0.007283217	0.08769099	0.08606676	2	109580000	109810000	7071
9	5815000	5820000	9	5850000	5855000	.	.	.	.	0,255,255	34.0	10.873824	10.97732	12.845381	10.445666	2.9031254E-4	4.7966876E-4	0.017396923	7.904085E-4	1	5817500	5852500	0
9	87675000	87700000	9	89000000	89025000	.	.	.	.	0,255,255	39.0	15.154931	14.355281	14.6752205	15.284673	9.743063E-4	0.002643149	0.0026347649	0.0027167269	1	87687500	89012500	0
9	25950000	25975000	9	26625000	26650000	.	.	.	.	0,255,255	56.0	22.506954	20.639677	24.987516	22.176874	7.078105E-5	1.0017146E-4	0.018718801	1.6281496E-4	1	25962500	26637500	0
9	122140000	122150000	9	122340000	122350000	.	.	.	.	0,255,255	43.0	13.426285	14.828356	18.041115	20.512573	2.0037729E-5	2.5835692E-5	0.003182902	0.08648786	3	122135000	122351666	13334
9	33625000	33650000	9	33725000	33750000	.	.	.	.	0,255,255	122.0	57.799435	56.903656	61.075085	61.57587	1.7322598E-8	2.0125245E-8	2.913919E-8	9.825433E-4	3	33620833	33729166	18634
9	124735000	124740000	9	124770000	124775000	.	.	.	.	0,255,255	30.0	7.1884327	8.413253	5.124916	10.742668	1.0501549E-5	5.0213037E-4	4.780181E-7	0.011886456	1	124737500	124772500	0
9	87325000	87350000	9	87650000	87675000	.	.	.	.	0,255,255	98.0	40.957626	32.78457	38.41018	36.112736	6.888268E-7	1.2695997E-11	2.4347226E-11	2.2468633E-11	1	87337500	87662500	0
9	128290000	128300000	9	128410000	128420000	.	.	.	.	0,255,255	48.0	19.306915	20.22676	23.693943	20.640118	5.172856E-5	0.0076293633	0.01000241	0.010221907	2	128295000	128425000	10000
9	69450000	69475000	9	69875000	69900000	.	.	.	.	0,255,255	75.0	25.26739	25.656431	29.087896	34.677902	5.7541687E-8	6.851248E-8	1.3610413E-7	2.2269583E-4	2	69462500	69875000	12500
9	133690000	133700000	9	133740000	133750000	.	.	.	.	0,255,255	82.0	33.333267	32.51546	36.01408	33.34888	1.5230166E-6	2.1341043E-6	3.3181389E-6	4.0772966E-6	1	133695000	133745000	0
9	122150000	122175000	9	122800000	122825000	.	.	.	.	0,255,255	77.0	33.74976	40.231518	39.681335	47.74887	4.056609E-5	0.023703784	0.030340057	0.029861689	2	122150000	122812500	12500
9	105340000	105345000	9	105395000	105400000	.	.	.	.	0,255,255	27.0	8.284663	8.422169	7.7069135	7.5297556	0.00234692	0.0044295904	4.6815773E-4	4.847435E-4	1	105342500	105397500	0
9	127600000	127625000	9	128075000	128100000	.	.	.	.	0,255,255	111.0	45.429848	44.109825	51.92978	47.778996	1.0654966E-10	1.06083885E-10	1.364257E-5	1.6535483E-10	4	127625000	128087500	27951
9	112210000	112215000	9	112260000	112265000	.	.	.	.	0,255,255	16.0	1.890428	2.8138306	2.0560308	2.528924	5.9996248E-5	0.0038973407	3.8768706E-4	0.0027340148	1	112212500	112262500	0
9	107450000	107475000	9	108550000	108575000	.	.	.	.	0,255,255	107.0	45.76923	37.87445	50.382748	41.821526	1.8929522E-9	4.4378402E-15	9.801008E-5	3.0534393E-9	2	107475000	108562500	12500
9	93175000	93200000	9	94150000	94175000	.	.	.	.	0,255,255	41.0	9.994305	14.412054	13.932041	14.280221	1.1780119E-6	5.394578E-4	5.4310146E-4	6.058407E-4	1	93187500	94162500	0
9	113270000	113280000	9	113650000	113660000	.	.	.	.	0,255,255	29.0	9.514082	7.354611	7.5592575	8.81887	0.0012081462	6.155303E-5	1.05653104E-4	0.002008929	1	113275000	113655000	0
9	89600000	89625000	9	89975000	90000000	.	.	.	.	0,255,255	96.0	37.790077	46.69972	56.115112	46.51031	7.084676E-11	2.4350547E-6	0.0093667265	3.6669028E-6	1	89612500	89987500	0
9	88075000	88100000	9	88550000	88575000	.	.	.	.	0,255,255	82.0	25.642208	28.02778	21.972742	41.1553	1.6899875E-10	2.0102069E-10	1.2004907E-14	0.0042699864	2	88087500	88587500	25000
9	33610000	33615000	9	33795000	33800000	.	.	.	.	0,255,255	26.0	1.6208185	1.4706454	1.340965	1.3144858	1.823729E-14	2.2242995E-16	1.3763655E-16	2.2963087E-16	1	33612500	33797500	0
9	105250000	105255000	9	105405000	105410000	.	.	.	.	0,255,255	30.0	6.433332	6.795051	8.211898	9.396837	1.0501549E-5	2.0023197E-5	7.075877E-4	8.206187E-4	1	105252500	105407500	0
9	16935000	16940000	9	16970000	16975000	.	.	.	.	0,255,255	32.0	8.642699	9.596075	9.540961	10.903353	4.2835745E-5	8.728498E-5	1.3147591E-4	0.0032220117	1	16937500	16972500	0
9	111760000	111770000	9	112070000	112080000	.	.	.	.	0,255,255	54.0	12.904091	12.37727	16.401548	13.444866	4.332655E-10	1.2750436E-13	8.941418E-7	8.324308E-10	2	111760000	112075000	5000
9	114725000	114750000	9	115000000	115025000	.	.	.	.	0,255,255	160.0	53.220806	60.96422	60.308983	88.5401	7.258447E-21	7.409563E-21	1.4581328E-20	6.8555173E-6	3	114712500	115012500	25000
10	122300000	122325000	10	122550000	122575000	.	.	.	.	0,255,255	134.0	61.445946	50.838696	55.204906	60.40603	3.1407806E-6	7.2752577E-12	1.2148381E-11	1.1626214E-11	5	122322500	122557500	40311
10	21550000	21575000	10	21725000	21750000	.	.	.	.	0,255,255	207.0	92.46572	97.87392	107.71282	124.05007	1.0453935E-17	9.210115E-9	1.0696882E-8	0.012549054	3	21537500	21737500	25000
10	110210000	110220000	10	110270000	110280000	.	.	.	.	0,255,255	63.0	21.834146	24.439243	25.477505	28.090242	2.1362952E-7	3.295475E-7	3.5946455E-4	3.911869E-4	1	110215000	110275000	0
10	71400000	71425000	10	71600000	71625000	.	.	.	.	0,255,255	186.0	81.747894	91.71501	109.993126	96.31992	6.391193E-12	8.746337E-12	5.7021018E-5	1.4579263E-11	2	71400000	71612500	12500
10	2850000	2855000	10	2890000	2895000	.	.	.	.	0,255,255	24.0	5.1515274	6.1275444	6.6065187	7.1218176	2.496334E-4	4.1510188E-4	0.0054523796	0.005554326	1	2852500	2892500	0
10	63520000	63530000	10	63580000	63590000	.	.	.	.	0,255,255	83.0	28.676903	35.509773	44.715588	35.645824	6.2285954E-11	1.2003733E-6	0.003101419	2.2292559E-6	2	63525000	63580000	5000
10	85540000	85550000	10	86370000	86380000	.	.	.	.	0,255,255	28.0	5.398944	5.3080344	7.0967507	6.6576557	4.6061027E-6	8.189764E-6	2.8652645E-4	2.5855307E-4	1	85545000	86375000	0
10	47175000	47180000	10	47305000	47310000	.	.	.	.	0,255,255	24.0	5.2518716	5.4980564	7.0438166	5.45895	2.496334E-4	4.1510188E-4	0.0054523796	4.28227E-4	1	47177500	47307500	0
10	11150000	11175000	10	11250000	11275000	.	.	.	.	0,255,255	194.0	87.63366	101.1474	97.73076	111.277954	5.2223545E-14	2.4851206E-6	2.8521688E-6	3.043096E-6	1	11162500	11262500	0
10	21980000	21990000	10	22980000	22990000	.	.	.	.	0,255,255	28.0	9.024982	9.992867	11.106293	11.222103	0.0027457671	0.04330453	0.05261639	0.050597105	2	21985000	22990000	5000
10	91625000	91650000	10	91875000	91900000	.	.	.	.	0,255,255	83.0	28.60816	34.0457	37.682407	38.074123	7.0498815E-11	1.0606694E-6	1.7499425E-6	1.6821015E-6	2	91637500	91900000	12500
10	104400000	104425000	10	104575000	104600000	.	.	.	.	0,255,255	171.0	64.653824	61.867653	67.817444	75.08662	6.571681E-16	7.863576E-16	1.198693E-15	1.1464841E-15	3	104404166	104604166	18634
10	99845000	99850000	10	100045000	100050000	.	.	.	.	0,255,255	27.0	6.639198	5.589857	7.742663	5.611878	1.962584E-4	1.4359014E-5	4.6815773E-4	1.8748542E-5	2	99845000	100047500	2500
10	9920000	9930000	10	9980000	9990000	.	.	.	.	0,255,255	37.0	12.760849	14.510213	17.296473	17.127628	0.0017988184	0.0027006073	0.06746887	0.06769521	2	9925000	9990000	5000
10	93920000	93930000	10	94320000	94330000	.	.	.	.	0,255,255	28.0	10.061074	9.613739	10.536203	11.466149	0.030973176	0.0033161475	0.05261639	0.050597105	4	93922500	94325000	10308
10	42860000	42870000	10	43090000	43100000	.	.	.	.	0,255,255	21.0	6.2669444	6.4365764	7.707264	6.3351774	0.051028173	0.07062578	0.08245273	0.08519866	2	42865000	43100000	5000
10	72350000	72375000	10	72825000	72850000	.	.	.	.	0,255,255	115.0	49.779236	39.40012	46.38743	41.776558	9.699226E-7	5.2846278E-12	9.778582E-12	8.411087E-12	2	72362500	72850000	12500
10	3920000	3930000	10	4190000	4200000	.	.	.	.	0,255,255	27.0	5.792227	6.721136	6.6834564	8.711077	1.5342446E-5	4.867548E-4	7.238225E-4	0.009633428	1	3925000	4195000	0
10	30390000	30400000	10	30580000	30590000	.	.	.	.	0,255,255	68.0	23.907427	20.822891	26.74472	28.121204	3.4172782E-9	4.718388E-9	1.7141605E-5	2.0488518E-5	4	30402500	30587500	12748
10	77850000	77860000	10	77910000	77920000	.	.	.	.	0,255,255	63.0	27.420906	28.022493	32.534454	33.848736	1.3741147E-4	2.5375796E-4	0.04237148	0.044000693	2	77860000	77915000	5000
10	100690000	100700000	10	100760000	100770000	.	.	.	.	0,255,255	44.0	15.518088	17.117174	18.898827	17.888847	8.681041E-6	0.0013447184	0.0017632624	0.001700379	1	100695000	100765000	0
10	18350000	18360000	10	18400000	18410000	.	.	.	.	0,255,255	78.0	27.322603	38.564766	33.208736	39.387833	3.951806E-9	2.4883511E-5	3.925485E-5	0.023248803	2	18345000	18405000	10000
10	73880000	73890000	10	74060000	74070000	.	.	.	.	0,255,255	61.0	22.615396	28.225834	35.339527	31.941713	1.0060259E-6	7.781802E-4	0.08244199	0.08665938	3	73885000	74081666	16666
10	11525000	11550000	10	11700000	11725000	.	.	.	.	0,255,255	175.0	67.0978	77.087906	105.458885	83.3407	3.4977005E-17	4.1823714E-17	0.0019668485	6.0385887E-9	6	11525000	11725000	39528
10	110000000	110025000	10	110250000	110275000	.	.	.	.	0,255,255	123.0	58.950188	64.519066	71.033966	73.45488	9.386723E-9	5.1338726E-4	6.797843E-4	6.719357E-4	3	110020833	110237500	26352
10	6400000	6425000	10	7425000	7450000	.	.	.	.	0,255,255	54.0	18.385275	17.608767	22.48402	21.198519	7.3957926E-7	1.3499975E-6	5.843505E-4	5.9017655E-4	2	6425000	7437500	12500
10	54660000	54670000	10	54770000	54780000	.	.	.	.	0,255,255	59.0	18.3325	20.608576	28.605608	18.796011	4.972847E-9	7.7875175E-6	0.0031726076	8.948547E-9	1	54665000	54775000	0
10	125000000	125025000	10	125150000	125175000	.	.	.	.	0,255,255	130.0	58.436897	58.773144	51.88444	73.026085	1.0579978E-10	1.1445586E-10	1.8086632E-10	3.6364192E-5	1	125012500	125162500	0
10	59250000	59275000	10	59550000	59575000	.	.	.	.	0,255,255	97.0	45.6025	47.779823	54.414337	51.08911	1.2657733E-6	1.3459469E-6	0.006546835	0.006585187	2	59250000	59575000	17678
10	13350000	13375000	10	13775000	13800000	.	.	.	.	0,255,255	69.0	31.527073	24.805046	28.039509	30.123966	0.002736312	6.0325283E-6	1.0892272E-5	1.0087947E-5	2	13362500	13775000	12500
10	21975000	22000000	10	22575000	22600000	.	.	.	.	0,255,255	87.0	37.649616	36.4312	43.75864	35.905216	6.2854994E-8	6.463512E-8	4.5223875E-4	1.042196E-7	3	21995833	22570833	18634
10	64020000	64030000	10	64080000	64090000	.	.	.	.	0,255,255	61.0	27.464806	26.623718	22.483944	29.2486	4.319971E-4	7.781802E-4	2.5948957E-6	0.0011650193	1	64025000	64085000	0
10	28660000	28670000	10	29300000	29310000	.	.	.	.	0,255,255	36.0	11.561749	10.9995365	11.652927	14.497158	9.056494E-5	1.0644871E-4	1.6973565E-4	0.006522506	1	28665000	29305000	0
10	114300000	114310000	10	114800000	114810000	.	.	.	.	0,255,255	32.0	11.403727	10.170589	12.743496	10.6653185	0.0023357123	0.0029650547	0.058892924	0.0041957935	2	114305000	114795000	10000
10	67695000	67700000	10	67780000	67785000	.	.	.	.	0,255,255	23.0	4.5699825	4.2140603	6.021867	4.371724	4.6850644E-5	7.706681E-5	0.0011278873	6.5297E-5	3	67695833	67779166	3728
10	11510000	11515000	10	11750000	11755000	.	.	.	.	0,255,255	20.0	4.284915	3.143014	3.92696	2.9766197	0.0013773328	2.2494118E-4	2.4098143E-4	1.169831E-5	1	11512500	11752500	0
10	119925000	119950000	10	120325000	120350000	.	.	.	.	0,255,255	91.0	45.364933	36.89495	43.37137	42.993893	3.7093036E-5	3.394889E-9	5.9153597E-5	6.08885E-5	1	119937500	120337500	0
10	23300000	23325000	10	23675000	23700000	.	.	.	.	0,255,255	66.0	25.929321	29.282902	36.834095	27.596474	3.7046193E-5	4.4779106E-5	0.01785712	7.258679E-5	2	23312500	23700000	12500
10	96375000	96400000	10	97225000	97250000	.	.	.	.	0,255,255	71.0	31.082527	25.693209	30.299067	27.392235	0.0010515804	1.4227489E-6	2.6301673E-6	2.4077406E-6	1	96387500	97237500	0
10	14600000	14625000	10	14700000	14725000	.	.	.	.	0,255,255	145.0	68.87351	82.68342	79.34941	92.673164	1.0882462E-8	0.0013723819	0.0017775339	0.0019117731	1	14612500	14712500	0
10	100580000	100590000	10	100880000	100890000	.	.	.	.	0,255,255	40.0	12.709378	13.760776	13.98894	16.66867	2.152655E-4	3.0511094E-4	3.9154332E-4	0.016654503	4	100572500	100880000	13463
10	51290000	51300000	10	51420000	51430000	.	.	.	.	0,255,255	39.0	13.379443	13.118579	10.767188	15.503845	4.498342E-4	6.531536E-4	1.1238137E-5	8.83345E-4	1	51295000	51425000	0
10	101600000	101610000	10	101800000	101810000	.	.	.	.	0,255,255	43.0	12.455663	11.905283	13.963442	13.764068	2.0037729E-5	9.577496E-8	3.750221E-5	3.5346446E-5	2	101605000	101795000	10000
10	3320000	3330000	10	3640000	3650000	.	.	.	.	0,255,255	29.0	8.904604	9.015311	9.682239	8.6004095	0.0012081462	0.0014116702	0.0020010096	0.002008929	3	3325000	3635000	10000
10	118550000	118575000	10	118775000	118800000	.	.	.	.	0,255,255	121.0	52.55751	49.13624	68.01895	46.579887	3.151168E-8	3.7040305E-8	0.0014552703	6.615667E-14	2	118562500	118800000	12500
10	59210000	59220000	10	59380000	59390000	.	.	.	.	0,255,255	40.0	16.209518	14.77935	14.572454	12.109098	0.008181389	3.0511094E-4	3.9154332E-4	3.7392097E-6	1	59215000	59385000	0
10	29395000	29400000	10	29445000	29450000	.	.	.	.	0,255,255	53.0	11.0034685	12.619066	18.136875	15.516717	5.550975E-13	1.5101405E-9	3.0303522E-6	2.8709994E-9	2	29397500	29445000	2500
10	47305000	47310000	10	47350000	47355000	.	.	.	.	0,255,255	27.0	6.8686275	7.3741946	9.908518	5.33451	1.962584E-4	4.3523242E-4	0.054592136	1.8748542E-5	2	47312500	47352500	5000
10	124675000	124680000	10	124710000	124715000	.	.	.	.	0,255,255	41.0	9.858286	11.658226	10.813575	10.508076	6.665651E-7	1.1272643E-6	2.5993336E-6	2.1030378E-6	1	124677500	124712500	0
10	91390000	91400000	10	91630000	91640000	.	.	.	.	0,255,255	39.0	9.026886	11.970325	13.908506	12.837545	4.0843666E-8	6.356723E-6	8.258758E-4	8.83345E-4	2	91395000	91645000	10000
10	19410000	19420000	10	20760000	20770000	.	.	.	.	0,255,255	32.0	8.12853	8.104805	11.891055	7.3501043	8.113987E-5	9.022253E-5	0.0041755033	3.1686936E-6	1	19415000	20765000	0
10	84610000	84620000	10	86370000	86380000	.	.	.	.	0,255,255	32.0	5.6680913	5.99253	7.1179147	9.276833	1.994481E-8	5.2758047E-8	3.4937655E-6	1.4127011E-4	1	84615000	86375000	0
10	22575000	22600000	10	22975000	23000000	.	.	.	.	0,255,255	105.0	47.53727	50.468834	53.712135	54.075947	7.553054E-9	1.8762852E-4	2.4756385E-4	2.4432348E-4	2	22575000	22987500	12500
10	32070000	32080000	10	32160000	32170000	.	.	.	.	0,255,255	58.0	25.571436	26.366688	27.085169	30.887701	0.0020592264	0.00352869	0.005107426	0.0052287304	1	32075000	32165000	0
10	14765000	14770000	10	14800000	14805000	.	.	.	.	0,255,255	38.0	8.246507	14.2184105	13.589044	11.684528	1.05201515E-7	8.555715E-4	0.0015999655	2.7939564E-5	1	14767500	14802500	0
10	70900000	70910000	10	71280000	71290000	.	.	.	.	0,255,255	32.0	9.038936	6.886516	8.156949	9.64728	8.113987E-5	1.8939502E-6	1.3195087E-4	1.4127011E-4	1	70905000	71285000	0
10	67850000	67875000	10	68050000	68075000	.	.	.	.	0,255,255	169.0	69.04276	68.77942	75.66202	75.198204	2.7772283E-15	3.2950151E-15	5.0016703E-15	4.910939E-15	2	67875000	68062500	12500
10	84380000	84385000	10	84425000	84430000	.	.	.	.	0,255,255	36.0	10.212262	11.320023	15.304972	15.059874	5.8849604E-5	1.0300989E-4	0.005860909	0.00555909	1	84382500	84427500	0
10	87825000	87850000	10	88550000	88575000	.	.	.	.	0,255,255	109.0	47.433903	37.974926	42.888866	49.361473	4.5858004E-10	6.709401E-16	7.980983E-10	3.7221493E-5	3	87845833	88554166	18634
10	110755000	110760000	10	110860000	110865000	.	.	.	.	0,255,255	26.0	4.9166794	6.129567	7.6766167	4.3184395	1.1101635E-6	4.6631943E-5	0.0011734437	1.4375773E-6	1	110757500	110862500	0
10	96040000	96050000	10	96120000	96130000	.	.	.	.	0,255,255	52.0	19.496794	23.64985	23.91429	22.932837	2.2997792E-6	8.4818824E-4	0.0011554784	0.001161402	1	96045000	96125000	0
10	63240000	63250000	10	63520000	63530000	.	.	.	.	0,255,255	64.0	31.447216	32.110767	33.592102	38.8451	0.018696986	0.022296477	0.030021785	0.031562425	2	63250000	63525000	5000
10	63200000	63225000	10	63600000	63625000	.	.	.	.	0,255,255	222.0	123.60076	103.08733	117.9126	125.83004	2.4050013E-4	5.5545633E-12	6.451944E-12	2.2261459E-4	4	63218750	63618750	44194
10	21975000	22000000	10	23050000	23075000	.	.	.	.	0,255,255	90.0	46.928013	36.550808	55.772045	35.517002	6.2442974E-5	7.321295E-9	0.06518958	1.2542455E-8	2	21987500	23075000	12500
10	91165000	91170000	10	91215000	91220000	.	.	.	.	0,255,255	27.0	7.6497445	8.92747	11.153385	11.688459	1.962584E-4	0.0044295904	0.054592136	0.055271912	2	91170000	91220000	3536
10	26330000	26340000	10	26550000	26560000	.	.	.	.	0,255,255	33.0	8.099379	8.070014	7.866914	9.525579	3.0683645E-5	3.369365E-5	5.073471E-5	5.4555825E-5	2	26335000	26560000	5000
10	54380000	54390000	10	54790000	54800000	.	.	.	.	0,255,255	30.0	11.323791	10.2834635	11.215453	11.861283	0.0092650335	0.012596617	0.016590975	0.01603748	2	54385000	54800000	5000
10	84160000	84170000	10	84210000	84220000	.	.	.	.	0,255,255	86.0	30.644981	40.86724	34.40267	44.829407	4.4472694E-12	8.301708E-4	2.4056058E-7	0.0010258687	3	84155000	84211666	12018
10	12430000	12435000	10	12710000	12715000	.	.	.	.	0,255,255	28.0	10.118596	8.561927	8.511242	10.13156	0.0149607025	0.0022482222	0.0031532007	0.034151014	2	12435000	12712500	2500
10	51000000	51025000	10	52200000	52225000	.	.	.	.	0,255,255	64.0	25.108955	23.867159	30.877987	26.659145	1.2961464E-4	2.1443657E-7	2.6699627E-4	2.5025193E-4	1	51012500	52212500	0
10	115510000	115520000	10	115590000	115600000	.	.	.	.	0,255,255	38.0	15.279139	17.323196	17.268349	18.545563	9.070367E-4	0.036493972	0.04384888	0.044249635	2	115515000	115590000	5000
10	70215000	70220000	10	70360000	70365000	.	.	.	.	0,255,255	32.0	6.6974726	7.14877	7.6689415	9.676406	1.1306036E-6	2.0754953E-6	2.2733984E-6	1.6743895E-4	5	70219500	70366500	11180
10	102500000	102505000	10	102575000	102580000	.	.	.	.	0,255,255	31.0	9.804227	10.660323	11.066696	12.913817	1.0534217E-4	0.0037975812	0.0060258126	0.07461915	5	102509500	102583500	10000
10	15900000	15925000	10	16550000	16575000	.	.	.	.	0,255,255	73.0	27.21428	31.82383	38.820713	31.64116	2.6943923E-7	4.5324667E-4	6.6976016E-4	6.7429006E-4	1	15912500	16562500	0
10	100435000	100440000	10	100515000	100520000	.	.	.	.	0,255,255	27.0	4.4853306	5.408097	6.7692924	6.047748	2.6882972E-7	1.4359014E-5	4.6815773E-4	1.8748542E-5	1	100437500	100517500	0
10	111310000	111315000	10	111360000	111365000	.	.	.	.	0,255,255	27.0	8.949024	8.561911	8.624866	6.7247415	0.00234692	0.0044295904	0.0062951576	4.847435E-4	1	111312500	111362500	0
10	103970000	103975000	10	104120000	104125000	.	.	.	.	0,255,255	20.0	4.421993	4.9025154	4.427072	6.6948543	0.0013773328	0.0021948537	0.0020116032	0.06882313	2	103970000	104122500	2500
10	16650000	16660000	10	16750000	16760000	.	.	.	.	0,255,255	48.0	19.997992	21.118559	22.448517	24.484	0.0044335043	0.0076293633	0.01000241	0.010221907	2	16655000	16750000	5000
10	124000000	124010000	10	124380000	124390000	.	.	.	.	0,255,255	43.0	12.428634	12.638087	17.872015	15.959722	2.0037729E-5	2.5835692E-5	0.003182902	0.0030898198	4	124002500	124387500	12748
10	72625000	72630000	10	72685000	72690000	.	.	.	.	0,255,255	31.0	12.060628	11.348011	10.543919	9.992903	0.0023799534	0.0037975812	0.0060258126	0.0063393516	1	72627500	72687500	0
10	52220000	52225000	10	52270000	52275000	.	.	.	.	0,255,255	17.0	3.7692966	3.3338125	2.3615077	2.4461794	0.004665165	0.0071791527	8.8150424E-5	1.0377581E-4	1	52222500	52272500	0
10	27550000	27575000	10	28375000	28400000	.	.	.	.	0,255,255	88.0	39.285255	38.20876	41.2322	41.229603	1.7094219E-4	3.1822335E-8	2.767534E-4	2.761557E-4	1	27562500	28387500	0
10	38085000	38090000	10	42560000	42565000	.	.	.	.	0,255,255	21.0	0.26022157	0.28522694	0.32895863	0.45250493	7.2172664E-11	8.0401595E-11	9.340003E-11	1.1341374E-10	2	38092500	42555000	9014
10	6400000	6425000	10	6650000	6675000	.	.	.	.	0,255,255	99.0	47.644535	42.63734	52.49936	44.506943	3.800326E-7	4.0312685E-7	0.0030842067	6.275157E-7	2	6412500	6675000	12500
10	73840000	73845000	10	73875000	73880000	.	.	.	.	0,255,255	39.0	10.081632	12.321928	12.317408	11.4991045	3.9957413E-6	7.654979E-6	1.6082915E-5	1.1582806E-5	2	73845000	73880000	3536
10	119725000	119750000	10	119850000	119875000	.	.	.	.	0,255,255	216.0	79.71574	96.60441	114.30375	122.07065	1.745946E-20	2.4322419E-20	1.4053023E-10	0.0012571606	2	119725000	119862500	12500
10	55275000	55300000	10	55625000	55650000	.	.	.	.	0,255,255	110.0	37.017227	39.40241	42.10623	46.266216	3.0721287E-16	2.2608206E-10	3.9220688E-10	3.5004705E-10	1	55287500	55637500	0
10	18330000	18340000	10	18390000	18400000	.	.	.	.	0,255,255	68.0	23.913061	29.606205	33.722202	35.69109	3.4172782E-9	1.2874522E-5	0.00613567	0.0067333537	1	18335000	18395000	0
10	74825000	74850000	10	75225000	75250000	.	.	.	.	0,255,255	72.0	37.937252	31.257355	37.782295	31.302233	6.356995E-4	7.700864E-4	0.0011208768	0.0011237562	1	74837500	75237500	0
10	86500000	86525000	10	86875000	86900000	.	.	.	.	0,255,255	80.0	33.04534	38.697754	39.774677	47.637398	6.7101264E-6	7.5038297E-6	0.009828854	0.009703254	1	86512500	86887500	0
10	6900000	6925000	10	7250000	7275000	.	.	.	.	0,255,255	122.0	49.50906	54.320076	73.238014	53.625034	1.7322598E-8	2.0125245E-8	9.936115E-4	2.949167E-8	1	6912500	7262500	0
10	74850000	74875000	10	74950000	74975000	.	.	.	.	0,255,255	288.0	116.88054	151.44958	154.84143	161.6172	3.0519929E-31	6.08476E-17	2.3377331E-6	2.1873357E-6	4	74843750	74968750	44194
10	72350000	72375000	10	73150000	73175000	.	.	.	.	0,255,255	69.0	30.2155	29.057243	37.49171	29.6204	4.9068467E-6	6.0325283E-6	0.004800279	1.0087947E-5	1	72362500	73162500	0
10	38000000	38025000	10	38350000	38375000	.	.	.	.	0,255,255	30.0	10.389339	11.087842	11.243145	11.991223	0.02050564	0.053998604	0.05179518	0.05391341	2	38000000	38362500	12500
10	81400000	81425000	10	81800000	81825000	.	.	.	.	0,255,255	88.0	32.700523	35.608208	40.652878	43.184753	3.1012554E-8	3.1822335E-8	2.767534E-4	2.761557E-4	2	81412500	81825000	12500
10	132450000	132475000	10	132625000	132650000	.	.	.	.	0,255,255	106.0	38.291462	40.79373	38.85037	56.504135	1.2913987E-14	3.9099106E-9	2.3792945E-14	1.5337368E-4	1	132462500	132637500	0
10	52300000	52325000	10	52475000	52500000	.	.	.	.	0,255,255	118.0	49.389767	46.426605	58.21218	49.465626	1.8234634E-7	4.8131036E-13	3.1218556E-7	3.086353E-7	1	52312500	52487500	0
10	77400000	77410000	10	77630000	77640000	.	.	.	.	0,255,255	33.0	11.109697	11.165195	12.773523	12.62722	0.0010813599	0.0013471155	0.035614993	0.03580556	2	77395000	77635000	10000
10	32785000	32790000	10	33000000	33005000	.	.	.	.	0,255,255	23.0	4.253119	5.2180653	6.863801	5.551815	4.6850644E-5	0.0011855786	0.010816242	0.0011081481	5	32793500	33005500	9487
10	6910000	6920000	10	7410000	7420000	.	.	.	.	0,255,255	43.0	15.505383	13.893298	14.590603	16.99187	2.0037729E-5	2.5835692E-5	3.750221E-5	0.0030898198	2	6920000	7410000	7071
10	102230000	102235000	10	102345000	102350000	.	.	.	.	0,255,255	26.0	8.062762	8.763255	9.389086	10.737252	0.0046318104	0.008419809	0.012033702	0.08770139	2	102227500	102345000	5590
10	76275000	76300000	10	76375000	76400000	.	.	.	.	0,255,255	117.0	44.520393	52.951603	60.76695	53.78104	1.1092771E-12	3.8760916E-7	5.5464176E-7	5.4778343E-7	1	76287500	76387500	0
10	97800000	97810000	10	97860000	97870000	.	.	.	.	0,255,255	79.0	35.50921	36.575882	33.686382	45.055683	9.872298E-6	1.4072762E-5	2.2330456E-5	0.016062854	4	97795000	97867500	10308
10	77150000	77175000	10	77375000	77400000	.	.	.	.	0,255,255	108.0	52.09079	53.198708	56.57768	59.069466	3.5520887E-5	4.5446934E-5	6.087768E-5	6.0363433E-5	1	77162500	77387500	0
10	99915000	99920000	10	100005000	100010000	.	.	.	.	0,255,255	31.0	9.245767	9.797415	11.621578	12.221426	1.0534217E-4	2.1507443E-4	0.0060258126	0.0063393516	2	99917500	100005000	2500
10	63200000	63225000	10	63450000	63475000	.	.	.	.	0,255,255	221.0	95.50605	115.426384	144.96939	122.86754	4.3729864E-22	9.357512E-12	2.6460833E-4	2.9604658E-4	1	63212500	63462500	0
10	116790000	116795000	10	117175000	117180000	.	.	.	.	0,255,255	21.0	4.4103236	3.8835697	4.7063346	4.7775464	4.7544797E-4	6.065208E-5	6.997939E-4	6.6592504E-4	2	116795000	117175000	3536
10	120420000	120425000	10	120735000	120740000	.	.	.	.	0,255,255	23.0	3.5205529	3.6580877	4.3952694	3.0078006	3.5590112E-6	3.600441E-6	8.560912E-5	7.0002464E-8	2	120422500	120740000	2500
10	58270000	58280000	10	58380000	58390000	.	.	.	.	0,255,255	53.0	17.489124	16.968153	19.514317	20.571238	1.033974E-6	1.440644E-6	2.20006E-6	6.42724E-4	1	58275000	58385000	0
10	35430000	35440000	10	35540000	35550000	.	.	.	.	0,255,255	68.0	18.37385	21.990564	26.608593	30.751686	4.4485295E-13	4.718388E-9	1.7141605E-5	2.0488518E-5	1	35435000	35545000	0
10	117525000	117550000	10	118225000	118250000	.	.	.	.	0,255,255	151.0	41.147408	49.6407	59.19718	63.88968	2.998097E-26	1.58094E-17	2.8091054E-17	6.1939043E-10	4	117518750	118243750	31869
10	70525000	70550000	10	70875000	70900000	.	.	.	.	0,255,255	74.0	35.20897	31.466696	38.71994	33.11787	2.1868854E-4	2.6044424E-4	3.931252E-4	3.8770481E-4	2	70550000	70887500	12500
10	6190000	6200000	10	6240000	6250000	.	.	.	.	0,255,255	60.0	25.108728	27.073603	26.616707	26.69334	7.337973E-4	0.0012777417	0.00186754	0.0019208426	2	6190000	6245000	5000
10	28660000	28670000	10	29120000	29130000	.	.	.	.	0,255,255	36.0	9.797602	9.87548	12.041941	13.071648	1.336447E-6	1.0644871E-4	1.6973565E-4	0.006522506	1	28665000	29125000	0
10	58775000	58800000	10	59575000	59600000	.	.	.	.	0,255,255	68.0	31.909956	31.036894	37.445133	36.493343	0.004368983	0.0055624326	0.0076229186	0.0077459365	2	58787500	59600000	12500
10	24900000	24910000	10	24980000	24990000	.	.	.	.	0,255,255	50.0	21.588362	23.228823	23.583694	22.113207	0.001532443	0.0026942142	0.0035765336	0.0035778165	1	24905000	24985000	0
10	29375000	29400000	10	29500000	29525000	.	.	.	.	0,255,255	180.0	74.70634	74.327866	98.18855	82.082054	7.7957704E-19	9.188571E-19	4.2693468E-4	4.199805E-10	1	29387500	29512500	0
10	58180000	58190000	10	58270000	58280000	.	.	.	.	0,255,255	43.0	21.281515	20.378897	21.432545	20.067524	0.042588662	0.06532013	0.08227089	0.08648786	2	58185000	58280000	5000
10	21475000	21500000	10	21725000	21750000	.	.	.	.	0,255,255	170.0	88.67331	79.27321	78.8091	102.610306	3.1991256E-8	4.6861114E-8	6.2951905E-8	0.008161476	1	21487500	21737500	0
10	32050000	32075000	10	32325000	32350000	.	.	.	.	0,255,255	128.0	49.360962	54.940395	62.305145	55.65739	3.9789705E-10	4.4236775E-10	8.8809895E-5	6.9348594E-10	1	32062500	32337500	0
10	19400000	19425000	10	19775000	19800000	.	.	.	.	0,255,255	92.0	42.30544	33.63809	38.818974	38.420647	2.159016E-5	1.5655294E-9	2.9460554E-9	2.7979665E-9	2	19412500	19775000	12500
10	100325000	100350000	10	100500000	100525000	.	.	.	.	0,255,255	117.0	58.069275	61.67915	76.7697	67.3337	3.21181E-7	0.0045754984	0.0059794723	0.005933396	1	100337500	100512500	0
10	69320000	69325000	10	69360000	69365000	.	.	.	.	0,255,255	53.0	12.674939	17.084532	19.811234	21.945816	1.224005E-9	1.8591735E-6	0.0016616781	0.0015745218	3	69324166	69360833	3728
10	48650000	48675000	10	49500000	49525000	.	.	.	.	0,255,255	50.0	19.818613	17.540302	17.551111	19.104399	0.0029199214	3.991697E-5	5.3074957E-5	5.109578E-5	1	48662500	49512500	0
10	43650000	43675000	10	44850000	44875000	.	.	.	.	0,255,255	79.0	25.839571	23.976002	27.067083	27.652748	2.248352E-9	1.1657767E-13	5.5885248E-9	4.9959867E-9	3	43679166	44870833	18634
10	31855000	31860000	10	31930000	31935000	.	.	.	.	0,255,255	23.0	5.392414	5.4592376	6.2602143	5.9168196	6.6972006E-4	0.0011855786	0.010816242	0.0011081481	1	31857500	31932500	0
10	89020000	89030000	10	89210000	89220000	.	.	.	.	0,255,255	33.0	11.265354	9.585867	11.109088	12.059278	0.0010813599	3.369365E-5	0.001974016	0.0019875406	2	89030000	89215000	5000
10	105925000	105950000	10	106175000	106200000	.	.	.	.	0,255,255	92.0	40.41783	40.116795	39.28795	45.36424	2.159016E-5	2.4299401E-5	3.4671477E-5	3.553038E-5	2	105937500	106200000	12500
10	5815000	5820000	10	5870000	5875000	.	.	.	.	0,255,255	28.0	10.534181	9.879296	8.329157	7.2345104	0.0149607025	0.02021591	0.0031532007	1.9046584E-4	2	5812500	5872500	5000
10	13350000	13375000	10	13525000	13550000	.	.	.	.	0,255,255	135.0	65.457954	67.05879	76.83161	75.155525	1.9519282E-6	2.7267213E-6	3.683899E-6	3.68141E-6	1	13362500	13537500	0
10	12475000	12500000	10	13050000	13075000	.	.	.	.	0,255,255	124.0	36.57812	47.41158	39.711456	75.62257	1.990247E-22	3.4753967E-15	6.874317E-15	4.5631378E-4	1	12487500	13062500	0
10	60880000	60890000	10	60960000	60970000	.	.	.	.	0,255,255	47.0	17.944767	19.79879	24.201538	19.72133	1.0622715E-4	0.012242035	0.015927507	0.01657692	2	60885000	60960000	5000
10	114470000	114480000	10	114700000	114710000	.	.	.	.	0,255,255	38.0	13.813958	12.681914	15.132888	14.714183	9.070367E-4	0.0013676148	0.0017314736	0.0017573565	1	114475000	114705000	0
10	73530000	73535000	10	73640000	73645000	.	.	.	.	0,255,255	29.0	6.417201	6.339878	6.121128	7.0783343	2.894971E-5	6.1237035E-5	1.7519336E-6	6.712573E-5	3	73532500	73642500	5000
10	86410000	86420000	10	86580000	86590000	.	.	.	.	0,255,255	43.0	18.172285	18.005442	22.784021	17.918674	0.001454112	0.0024895957	0.08227089	0.0030898198	2	86405000	86585000	10000
10	17310000	17320000	10	17360000	17370000	.	.	.	.	0,255,255	60.0	26.79659	29.694654	30.74834	30.903131	7.337973E-4	0.0012777417	0.00186754	0.0019208426	1	17315000	17365000	0
10	113790000	113800000	10	114100000	114110000	.	.	.	.	0,255,255	38.0	8.852743	10.554339	15.048876	10.684895	1.359356E-7	1.6492975E-5	0.0017314736	2.70774E-5	3	113795000	114105000	10000
10	73250000	73275000	10	73725000	73750000	.	.	.	.	0,255,255	50.0	21.401031	19.501486	23.308104	21.967154	0.0029199214	3.991697E-5	0.0064842068	0.006647504	1	73262500	73737500	0
10	127710000	127720000	10	127850000	127860000	.	.	.	.	0,255,255	36.0	12.166709	11.792027	14.073616	12.3494215	9.056494E-5	1.0644871E-4	0.0063883616	1.6535087E-4	1	127715000	127855000	0
10	115160000	115170000	10	115210000	115220000	.	.	.	.	0,255,255	63.0	22.192436	25.41161	25.476257	27.5592	2.1362952E-7	2.5375796E-4	3.5946455E-4	3.911869E-4	1	115165000	115215000	0
10	35430000	35440000	10	35500000	35510000	.	.	.	.	0,255,255	51.0	15.621277	20.732994	23.9451	22.861938	5.222246E-6	0.0015327228	0.002059582	0.002049958	1	35435000	35505000	0
10	101200000	101225000	10	102075000	102100000	.	.	.	.	0,255,255	70.0	27.20153	26.000618	27.27956	29.095045	2.4103392E-6	2.9431744E-6	5.3057875E-6	4.9780956E-6	1	101212500	102087500	0
10	24000000	24025000	10	24350000	24375000	.	.	.	.	0,255,255	89.0	36.74026	41.406277	47.09849	42.740383	1.501508E-8	1.1722033E-4	1.6730379E-4	1.6937728E-4	1	24012500	24362500	0
10	113700000	113710000	10	114100000	114110000	.	.	.	.	0,255,255	43.0	11.031998	9.948733	12.046401	11.219051	8.998019E-8	9.577496E-8	1.851252E-7	1.8385389E-7	1	113705000	114105000	0
10	14525000	14550000	10	14800000	14825000	.	.	.	.	0,255,255	144.0	68.36725	65.54728	71.87205	78.355484	1.8902231E-8	2.4971875E-8	3.444658E-8	0.002647903	3	14529166	14820833	18634
10	123575000	123600000	10	123950000	123975000	.	.	.	.	0,255,255	132.0	37.009052	32.84405	41.69955	31.8439	2.7522596E-26	2.1226743E-26	6.0844048E-18	5.379447E-26	3	123587500	123962500	25000
10	6175000	6200000	10	6400000	6425000	.	.	.	.	0,255,255	117.0	56.083748	56.593266	58.321903	69.9355	3.21181E-7	3.8760916E-7	5.5464176E-7	0.005933396	2	6200000	6400000	17678
10	15440000	15445000	10	15720000	15725000	.	.	.	.	0,255,255	20.0	4.1313467	4.270851	4.6383796	4.259469	0.0013773328	0.0021948537	0.0020116032	0.0019754835	1	15442500	15722500	0
10	57325000	57350000	10	57650000	57675000	.	.	.	.	0,255,255	82.0	28.65855	29.575735	33.96017	31.774092	1.6899875E-10	2.0102069E-10	3.4192308E-6	3.276276E-6	1	57337500	57662500	0
10	97900000	97925000	10	98300000	98325000	.	.	.	.	0,255,255	71.0	29.580215	33.089046	32.314587	36.027493	1.1887987E-6	0.0012918647	0.0018346001	0.0018882819	1	97912500	98312500	0
10	31930000	31935000	10	32055000	32060000	.	.	.	.	0,255,255	21.0	3.817773	4.187897	4.9885273	3.9310954	5.6095992E-5	7.482323E-4	0.0066098874	4.943643E-5	1	31932500	32057500	0
10	28660000	28670000	10	28980000	28990000	.	.	.	.	0,255,255	43.0	15.919555	15.748983	18.425045	18.321932	0.001454112	0.0024895957	0.003182902	0.0030898198	2	28665000	28990000	5000
10	75120000	75130000	10	75170000	75180000	.	.	.	.	0,255,255	63.0	26.62901	29.509981	32.03379	29.249023	1.3741147E-4	2.5375796E-4	0.04237148	3.911869E-4	2	75120000	75175000	5000
10	101885000	101890000	10	101990000	101995000	.	.	.	.	0,255,255	40.0	9.345663	11.843696	12.493373	10.954459	1.1028825E-8	2.9300038E-6	4.209307E-4	5.2192663E-6	2	101887500	101990000	2500
10	92090000	92095000	10	92435000	92440000	.	.	.	.	0,255,255	17.0	3.2672124	3.775395	3.5442505	5.041796	0.004665165	0.0071791527	0.005608316	0.09879818	2	92087500	92437500	5000
10	12700000	12725000	10	13050000	13075000	.	.	.	.	0,255,255	153.0	60.057888	59.132896	53.158882	88.116646	3.0057959E-18	3.0360674E-18	5.6332307E-18	1.14621645E-4	3	12687500	13062500	25000
10	72225000	72230000	10	72260000	72265000	.	.	.	.	0,255,255	42.0	12.902335	15.493992	15.347163	13.92165	3.878189E-5	5.298862E-5	8.921167E-5	8.984845E-5	2	72222500	72267500	7071
10	39100000	39125000	10	39200000	39225000	.	.	.	.	0,255,255	63.0	25.25266	27.190023	28.514439	29.623962	2.347086E-4	2.9444558E-4	4.9072935E-4	4.561512E-4	1	39112500	39212500	0
10	101830000	101840000	10	101990000	102000000	.	.	.	.	0,255,255	64.0	27.388865	30.306778	33.219017	38.321064	7.809182E-5	1.450825E-4	0.030021785	0.031562425	2	101830000	101995000	5000
10	18275000	18300000	10	18475000	18500000	.	.	.	.	0,255,255	242.0	130.55855	108.90354	135.78047	124.33488	2.0767537E-7	5.861846E-17	1.7832924E-7	2.0796547E-7	1	18287500	18487500	0
10	65400000	65405000	10	65435000	65440000	.	.	.	.	0,255,255	24.0	4.3477015	6.387209	6.170365	6.0091357	1.4463662E-5	0.004866693	4.2158336E-4	4.28227E-4	1	65402500	65437500	0
10	7260000	7270000	10	7410000	7420000	.	.	.	.	0,255,255	70.0	27.638502	24.816366	27.592615	26.722673	1.6576146E-6	3.3263427E-6	4.317006E-6	5.313541E-6	2	7265000	7410000	5000
10	17600000	17625000	10	18225000	18250000	.	.	.	.	0,255,255	101.0	36.9507	42.16012	55.199066	50.05234	1.0880009E-12	1.1297898E-7	0.001398339	0.0013901435	2	17612500	18225000	12500
10	73090000	73100000	10	73160000	73170000	.	.	.	.	0,255,255	60.0	26.364128	28.28148	30.511423	26.303522	7.337973E-4	0.0012777417	0.00186754	0.0019208426	1	73095000	73165000	0
10	75110000	75120000	10	75210000	75220000	.	.	.	.	0,255,255	67.0	30.173254	27.68948	36.882133	27.112692	1.2349316E-5	2.3988996E-5	0.009321505	3.731805E-5	1	75115000	75215000	0
10	124920000	124930000	10	125020000	125030000	.	.	.	.	0,255,255	61.0	19.660788	24.426954	28.422483	24.416752	1.0060259E-6	1.6409966E-6	0.0011279004	2.5881473E-6	2	124915000	125025000	10000
10	54800000	54810000	10	54890000	54900000	.	.	.	.	0,255,255	43.0	17.410292	18.221148	21.384508	21.512466	0.001454112	0.0024895957	0.08227089	0.08648786	2	54805000	54900000	5000
10	15880000	15890000	10	16800000	16810000	.	.	.	.	0,255,255	37.0	14.012417	10.714946	12.38154	14.325673	0.0017988184	4.2972166E-5	0.0033902186	0.003408359	1	15885000	16805000	0
10	114610000	114615000	10	114655000	114660000	.	.	.	.	0,255,255	43.0	9.541425	10.641931	17.264448	11.92054	3.2842573E-10	1.5743282E-7	0.003810965	3.3947737E-7	1	114612500	114657500	0
10	21480000	21490000	10	21940000	21950000	.	.	.	.	0,255,255	27.0	7.852245	10.2413435	12.324965	9.29889	0.005953947	0.075229175	0.08769099	0.009633428	2	21485000	21950000	5000
10	60450000	60460000	10	60500000	60510000	.	.	.	.	0,255,255	63.0	23.12429	29.566586	28.996902	30.378712	2.1362952E-7	2.5375796E-4	3.5946455E-4	3.911869E-4	1	60455000	60505000	0
10	96825000	96850000	10	96925000	96950000	.	.	.	.	0,255,255	248.0	121.141106	137.2855	143.95837	140.7951	8.983377E-19	2.0101579E-8	1.6627048E-8	1.8667446E-8	4	96843750	96968750	44194
10	114300000	114310000	10	114420000	114430000	.	.	.	.	0,255,255	40.0	15.49347	14.2998295	15.773813	14.88278	2.152655E-4	3.0511094E-4	0.01712174	4.182408E-4	1	114305000	114425000	0
10	19400000	19425000	10	21250000	21275000	.	.	.	.	0,255,255	57.0	21.294634	19.651327	23.999857	19.819405	3.55015E-5	4.8759928E-5	7.7947436E-5	8.228078E-5	1	19412500	21262500	0
10	102390000	102395000	10	102445000	102450000	.	.	.	.	0,255,255	37.0	7.8248563	9.774214	13.460592	11.097571	3.5964438E-9	7.048079E-7	0.0032740068	7.122452E-5	3	102394166	102440833	13437
10	85310000	85320000	10	85410000	85420000	.	.	.	.	0,255,255	44.0	14.345972	15.43903	15.059558	16.75511	8.681041E-6	1.11835525E-5	1.5994245E-5	0.001700379	1	85315000	85415000	0
10	3640000	3650000	10	3780000	3790000	.	.	.	.	0,255,255	48.0	12.763825	13.332602	16.240032	15.267095	2.0951838E-7	2.410613E-7	1.1170713E-4	3.6892487E-7	2	3640000	3785000	5000
10	75375000	75400000	10	76025000	76050000	.	.	.	.	0,255,255	77.0	34.38217	31.74564	34.89695	35.692738	4.056609E-5	4.741764E-5	7.45013E-5	7.076774E-5	1	75387500	76037500	0
10	48350000	48375000	10	48650000	48675000	.	.	.	.	0,255,255	72.0	35.833855	30.06005	32.961132	35.52772	6.356995E-4	6.6922195E-7	0.0011208768	0.0011237562	1	48362500	48662500	0
10	12250000	12275000	10	12900000	12925000	.	.	.	.	0,255,255	126.0	61.176445	61.199852	70.43812	67.48867	1.4408138E-9	1.6071201E-9	2.0583671E-4	2.0216558E-4	3	12254166	12904166	18634
10	65760000	65770000	10	65840000	65850000	.	.	.	.	0,255,255	40.0	13.370291	15.417263	12.42242	16.337095	2.152655E-4	3.0511094E-4	3.9154332E-4	0.016654503	1	65765000	65845000	0
10	122300000	122325000	10	122675000	122700000	.	.	.	.	0,255,255	83.0	32.58039	40.99121	46.194138	44.76122	9.719148E-7	0.0020844762	0.0028280776	0.0027942527	3	122304166	122695833	18634
10	12375000	12400000	10	13050000	13075000	.	.	.	.	0,255,255	116.0	30.960344	47.776455	35.028614	75.29688	8.906851E-19	2.3997614E-12	1.6655468E-18	0.00818198	1	12387500	13062500	0
10	12480000	12490000	10	12630000	12640000	.	.	.	.	0,255,255	97.0	36.60708	46.591263	51.167103	54.306328	2.949768E-11	2.5190363E-6	0.018749641	0.018675547	2	12485000	12645000	10000
10	63215000	63220000	10	63525000	63530000	.	.	.	.	0,255,255	29.0	9.722879	8.600195	9.7634325	12.331819	5.431048E-4	0.0011107636	0.0015926508	0.02040398	2	63215000	63525000	3536
10	81610000	81615000	10	81650000	81655000	.	.	.	.	0,255,255	25.0	6.098288	6.8262577	7.681269	7.3437314	8.998489E-5	0.002282815	0.0025733295	0.002625453	1	81612500	81652500	0
10	43295000	43300000	10	43460000	43465000	.	.	.	.	0,255,255	34.0	5.574945	6.819341	6.5865583	9.800927	8.7473734E-10	1.8673197E-7	1.8622436E-7	2.7272123E-5	3	43295833	43459166	6871
10	100530000	100540000	10	100990000	101000000	.	.	.	.	0,255,255	31.0	9.957585	7.6107016	9.929521	7.8259654	0.0047432254	6.4234923E-6	0.008546289	1.0056021E-5	1	100535000	100995000	0
10	7550000	7560000	10	9300000	9310000	.	.	.	.	0,255,255	28.0	6.656556	6.918137	6.123142	11.335558	1.6180592E-4	1.7633293E-4	7.2092E-6	0.050597105	4	7537500	9307500	17678
10	119605000	119610000	10	119855000	119860000	.	.	.	.	0,255,255	19.0	4.203271	4.672563	5.345823	6.1957154	0.0035825248	0.005594918	0.029441489	0.029639548	2	119607500	119860000	2500
10	72075000	72100000	10	72300000	72325000	.	.	.	.	0,255,255	117.0	61.472256	57.20397	64.90162	69.43439	0.0032904588	3.8760916E-7	0.0059794723	0.005933396	1	72087500	72312500	0
10	11775000	11800000	10	11975000	12000000	.	.	.	.	0,255,255	110.0	58.6852	49.989796	51.731056	52.47755	1.3318168E-5	1.6765147E-5	2.2790033E-5	2.268873E-5	2	11787500	11975000	12500
10	50375000	50400000	10	50575000	50600000	.	.	.	.	0,255,255	161.0	65.747375	78.9242	83.82582	91.59153	6.747591E-13	3.0140063E-6	3.9283323E-6	4.4693465E-6	4	50375000	50600000	17678
10	55075000	55100000	10	55525000	55550000	.	.	.	.	0,255,255	83.0	30.118126	33.622948	45.071896	31.73974	7.0498815E-11	1.0606694E-6	0.0028280776	1.6821015E-6	1	55087500	55537500	0
10	12365000	12370000	10	12430000	12435000	.	.	.	.	0,255,255	29.0	6.9401913	8.537979	12.271178	12.20976	2.894971E-5	0.0011107636	0.019938946	0.02040398	2	12362500	12432500	5000
10	67750000	67760000	10	68050000	68060000	.	.	.	.	0,255,255	28.0	7.353921	6.273794	6.965672	7.4855013	1.6180592E-4	1.7633293E-4	2.8652645E-4	2.5855307E-4	1	67755000	68055000	0
10	101275000	101300000	10	101425000	101450000	.	.	.	.	0,255,255	235.0	109.408066	111.90252	117.634514	134.59845	2.6582566E-15	4.0082967E-15	4.775689E-15	2.9588334E-6	3	101279166	101429166	18634
10	78050000	78075000	10	78275000	78300000	.	.	.	.	0,255,255	114.0	48.882095	49.02271	60.52126	50.45024	1.6657779E-6	2.0734935E-6	2.8997506E-6	2.888873E-6	4	78050000	78300000	17678
10	35625000	35650000	10	36775000	36800000	.	.	.	.	0,255,255	111.0	44.110912	38.44829	54.383976	37.667732	1.0654966E-10	9.703902E-17	1.364257E-5	2.1747821E-16	2	35637500	36775000	12500
10	27225000	27250000	10	27500000	27525000	.	.	.	.	0,255,255	89.0	45.259888	37.99408	38.428894	37.08064	1.0366712E-4	1.5388451E-8	2.6857418E-8	2.5471776E-8	1	27237500	27512500	0
10	46100000	46110000	10	46280000	46290000	.	.	.	.	0,255,255	58.0	2.3130693	3.4976552	7.9024043	3.1560683	0.0	0.0	1.3944563E-19	0.0	1	46105000	46285000	0
10	95240000	95250000	10	95360000	95370000	.	.	.	.	0,255,255	43.0	13.316922	14.429673	16.606998	17.324972	2.0037729E-5	2.5835692E-5	0.003182902	0.0030898198	1	95245000	95365000	0
10	3640000	3650000	10	4660000	4670000	.	.	.	.	0,255,255	31.0	6.196043	7.202714	7.073988	7.8517475	7.78858E-8	6.4234923E-6	1.1598542E-5	3.6816945E-4	2	3640000	4670000	7071
10	132375000	132400000	10	132525000	132550000	.	.	.	.	0,255,255	118.0	41.728443	47.62805	59.592175	55.0886	4.9738024E-13	4.8131036E-13	3.1218556E-7	3.086353E-7	1	132387500	132537500	0
10	132380000	132385000	10	132455000	132460000	.	.	.	.	0,255,255	20.0	5.2199945	5.053592	6.9188347	4.92343	0.008436214	0.015245665	0.06865625	0.0019754835	3	132384166	132454166	3727
10	55090000	55100000	10	55630000	55640000	.	.	.	.	0,255,255	25.0	6.8210034	6.5358243	7.4273267	7.481741	0.002654243	0.0032113907	0.004563709	0.004328551	2	55085000	55635000	10000
10	12480000	12485000	10	12700000	12705000	.	.	.	.	0,255,255	26.0	9.790425	10.737081	11.089233	10.000127	0.0046318104	0.052026246	0.086200185	0.08770139	2	12485000	12707500	5590
10	32255000	32260000	10	32340000	32345000	.	.	.	.	0,255,255	25.0	4.9151034	4.965933	6.1021695	7.0060434	4.008517E-6	1.4883436E-4	1.5501035E-4	0.002625453	1	32257500	32342500	0
10	57150000	57160000	10	57230000	57240000	.	.	.	.	0,255,255	39.0	16.06217	14.876635	14.771086	14.469414	0.013761067	6.531536E-4	8.258758E-4	8.83345E-4	1	57155000	57235000	0
10	123125000	123150000	10	123550000	123575000	.	.	.	.	0,255,255	79.0	36.58171	36.388107	34.678143	47.028404	1.236197E-5	1.3988939E-5	2.2513674E-5	0.01426601	1	123137500	123562500	0
10	103415000	103420000	10	103685000	103690000	.	.	.	.	0,255,255	19.0	3.239227	3.1828544	3.5617244	3.0192516	5.4514507E-4	7.905434E-4	7.0885476E-4	5.18825E-5	1	103417500	103687500	0
10	47020000	47030000	10	47310000	47320000	.	.	.	.	0,255,255	42.0	12.733262	11.556663	19.19479	10.891466	4.5020282E-5	2.8757248E-7	0.005834168	5.0072697E-7	1	47025000	47315000	0
10	38090000	38100000	10	42540000	42550000	.	.	.	.	0,255,255	18.0	1.3538486	1.5599289	1.1724035	2.0462217	2.9499137E-8	4.953923E-8	1.00969174E-7	4.714045E-5	1	38095000	42545000	0
10	55720000	55730000	10	55780000	55790000	.	.	.	.	0,255,255	28.0	8.406386	8.053362	9.2945595	8.982101	0.0027457671	0.0033161475	0.0046086363	0.0045382637	1	55725000	55785000	0
10	86100000	86125000	10	86350000	86375000	.	.	.	.	0,255,255	70.0	36.216183	34.367043	37.424248	38.396606	0.0017066263	0.0021221184	0.002997344	0.0030443654	1	86112500	86362500	0
10	16840000	16850000	10	17240000	17250000	.	.	.	.	0,255,255	33.0	12.352925	11.194429	15.361824	11.502236	0.0010813599	0.0013471155	0.035614993	0.0019875406	3	16841666	17251666	7453
10	97490000	97495000	10	97565000	97570000	.	.	.	.	0,255,255	35.0	8.822017	10.211183	12.746213	10.701156	2.5343988E-6	2.1968246E-4	0.0100505045	3.527997E-4	1	97492500	97567500	0
10	23315000	23320000	10	23520000	23525000	.	.	.	.	0,255,255	28.0	5.078722	5.6300263	5.9664903	6.6055126	2.89924E-6	4.4963526E-6	5.4290663E-6	1.9046584E-4	1	23317500	23522500	0
10	101210000	101220000	10	101560000	101570000	.	.	.	.	0,255,255	39.0	12.782776	12.371968	11.727418	15.1404295	4.498342E-4	6.356723E-6	1.1238137E-5	8.83345E-4	2	101215000	101570000	5000
10	84380000	84385000	10	84530000	84535000	.	.	.	.	0,255,255	31.0	8.235988	8.922802	12.431228	10.352954	1.0534217E-4	2.1507443E-4	0.074131235	0.0063393516	2	84377500	84532500	5000
10	23325000	23350000	10	23425000	23450000	.	.	.	.	0,255,255	241.0	115.05197	123.4838	132.07175	133.3084	7.068282E-17	3.337034E-7	2.6378189E-7	3.0573523E-7	1	23337500	23437500	0
10	21520000	21530000	10	22310000	22320000	.	.	.	.	0,255,255	23.0	4.844977	6.2009735	6.2769494	6.4436593	1.0690207E-4	0.0020134274	0.022384325	0.02211121	2	21525000	22325000	10000
10	31600000	31610000	10	31760000	31770000	.	.	.	.	0,255,255	37.0	14.841498	13.387776	14.6719475	11.488728	0.0017988184	0.0027006073	0.0033902186	6.834993E-5	1	31605000	31765000	0
10	75400000	75425000	10	76550000	76575000	.	.	.	.	0,255,255	61.0	27.39413	26.1021	29.153551	25.325253	7.456697E-4	9.525126E-4	0.0015451615	0.0014659959	2	75400000	76562500	12500
10	33330000	33335000	10	34645000	34650000	.	.	.	.	0,255,255	20.0	3.3846853	3.5344465	3.4915876	4.6266146	1.8792711E-4	2.2494118E-4	2.4098143E-4	0.0019754835	3	33332500	34645833	8333
10	125805000	125810000	10	125840000	125845000	.	.	.	.	0,255,255	29.0	7.497735	8.914638	9.280641	8.757166	2.894971E-5	0.0011107636	0.0015926508	0.0018908783	1	125807500	125842500	0
10	102915000	102920000	10	103055000	103060000	.	.	.	.	0,255,255	24.0	8.128677	7.3420625	8.701611	7.989523	0.016568355	0.004866693	0.03892994	0.042347908	2	102917500	103065000	7500
10	16510000	16520000	10	16750000	16760000	.	.	.	.	0,255,255	51.0	14.495864	17.211546	21.052067	17.974857	1.0180834E-8	7.4527316E-6	0.002059582	9.826124E-6	3	16515000	16755000	10000
10	35225000	35250000	10	35550000	35575000	.	.	.	.	0,255,255	153.0	81.34491	72.85543	74.56232	94.25616	5.3305586E-5	1.2911493E-10	1.8373544E-10	1.14621645E-4	2	35237500	35575000	12500
10	27275000	27300000	10	27425000	27450000	.	.	.	.	0,255,255	69.0	28.22889	29.496462	33.138176	26.908178	4.9068467E-6	6.0325283E-6	0.004800279	1.0087947E-5	1	27287500	27437500	0
10	91795000	91800000	10	91875000	91880000	.	.	.	.	0,255,255	33.0	5.963648	8.900271	13.730104	11.895686	4.0405848E-9	3.646276E-5	0.029840637	0.0016887826	2	91800000	91877500	2500
10	20850000	20875000	10	21250000	21275000	.	.	.	.	0,255,255	116.0	46.333824	42.139515	48.125736	45.7823	2.433409E-12	2.3997614E-12	4.547962E-12	3.875741E-12	2	20875000	21262500	12500
10	29510000	29515000	10	30670000	30675000	.	.	.	.	0,255,255	19.0	0.3166617	0.31598592	0.5328454	0.33597004	1.5369096E-8	1.7611896E-8	1.9889441E-8	2.4151339E-8	1	29512500	30672500	0
10	63470000	63480000	10	63520000	63530000	.	.	.	.	0,255,255	79.0	38.08879	44.66847	43.844093	42.294827	9.872298E-6	0.015047597	0.015018367	0.016062854	2	63465000	63525000	10000
10	4825000	4850000	10	5375000	5400000	.	.	.	.	0,255,255	89.0	42.510303	35.20471	46.993576	34.151585	1.0366712E-4	1.5388451E-8	1.6730379E-4	2.5471776E-8	1	4837500	5387500	0
10	59310000	59315000	10	59345000	59350000	.	.	.	.	0,255,255	42.0	13.860965	18.114122	15.009651	18.457256	3.878189E-5	0.004635857	8.921167E-5	0.008365083	1	59312500	59347500	0
10	58925000	58950000	10	59575000	59600000	.	.	.	.	0,255,255	95.0	43.771843	42.14406	46.185566	46.00765	4.0200607E-6	4.399563E-6	6.589947E-6	6.49361E-6	3	58954166	59595833	18634
10	9325000	9350000	10	11475000	11500000	.	.	.	.	0,255,255	102.0	36.717884	27.184874	38.57111	27.39554	4.579394E-13	4.7453E-19	8.2629145E-13	9.304356E-19	2	9337500	11475000	12500
10	80650000	80675000	10	80925000	80950000	.	.	.	.	0,255,255	73.0	32.479404	33.2013	37.816635	33.36884	3.7996168E-4	4.5324667E-4	6.6976016E-4	6.7429006E-4	2	80662500	80925000	12500
10	26675000	26700000	10	26875000	26900000	.	.	.	.	0,255,255	122.0	65.88954	55.218975	56.10628	63.76908	5.4571946E-4	2.0125245E-8	2.913919E-8	9.825433E-4	2	26700000	26887500	12500
10	106790000	106800000	10	107810000	107820000	.	.	.	.	0,255,255	29.0	5.5863614	5.569577	5.6869287	6.621668	1.201875E-6	2.354596E-6	1.8710087E-6	9.4309784E-5	1	106795000	107815000	0
10	34975000	35000000	10	35200000	35225000	.	.	.	.	0,255,255	135.0	72.17909	63.161232	63.826004	70.22302	1.9519282E-6	2.7267213E-6	3.683899E-6	3.68141E-6	2	35000000	35212500	12500
10	12075000	12100000	10	13050000	13075000	.	.	.	.	0,255,255	83.0	40.90966	45.34628	44.974827	47.129414	0.0017414094	0.0020844762	0.0028280776	0.0027942527	1	12087500	13062500	0
10	7865000	7870000	10	9300000	9305000	.	.	.	.	0,255,255	24.0	4.387642	4.065249	4.6165175	6.0388217	1.4463662E-5	2.2425684E-5	2.395328E-5	4.28227E-4	3	7874166	9302500	8334
10	78040000	78050000	10	79200000	79210000	.	.	.	.	0,255,255	29.0	8.058238	7.3435025	9.345396	9.367291	0.0012081462	6.155303E-5	0.0020010096	0.002008929	1	78045000	79205000	0
10	29990000	30000000	10	30230000	30240000	.	.	.	.	0,255,255	41.0	13.415043	13.145301	15.159998	14.341467	9.94458E-5	1.3983669E-4	1.8253512E-4	1.9377269E-4	1	29995000	30235000	0
10	107400000	107425000	10	107800000	107825000	.	.	.	.	0,255,255	76.0	31.666164	33.071735	31.355543	38.18397	7.1976676E-5	8.513721E-5	1.319939E-4	1.257211E-4	1	107412500	107812500	0
10	98240000	98245000	10	98295000	98300000	.	.	.	.	0,255,255	26.0	6.715426	6.976446	9.457512	6.977095	4.682245E-4	0.0010503392	0.012033702	0.0011599131	1	98242500	98297500	0
10	93380000	93390000	10	93480000	93490000	.	.	.	.	0,255,255	54.0	23.814425	22.900143	27.062767	28.35934	1.3927212E-4	2.4505157E-4	0.028567504	0.030769786	2	93380000	93485000	5000
10	21075000	21100000	10	21250000	21275000	.	.	.	.	0,255,255	147.0	69.2043	68.48933	79.86533	72.671	3.559957E-9	4.5859587E-9	9.0422906E-4	6.66396E-9	1	21087500	21262500	0
10	53775000	53780000	10	53815000	53820000	.	.	.	.	0,255,255	24.0	6.2295823	6.2708387	6.294852	7.3688593	2.496334E-4	0.004866693	0.0054523796	0.005554326	1	53777500	53817500	0
10	4430000	4435000	10	4465000	4470000	.	.	.	.	0,255,255	36.0	13.026219	15.131977	14.798756	14.413965	0.0030916731	0.0032056484	0.005860909	0.00555909	1	4432500	4467500	0
10	77160000	77170000	10	77640000	77650000	.	.	.	.	0,255,255	48.0	13.481837	11.461583	13.951692	15.240699	2.0951838E-7	2.988378E-10	3.5817183E-7	3.6892487E-7	3	77168333	77641666	7454
10	131470000	131480000	10	131530000	131540000	.	.	.	.	0,255,255	44.0	20.735481	19.771517	16.759361	19.172153	0.02804054	0.044412833	0.0017632624	0.001700379	2	131475000	131545000	10000
10	110300000	110310000	10	110560000	110570000	.	.	.	.	0,255,255	42.0	18.002619	14.337347	17.707666	13.729875	0.0026896792	6.136371E-5	0.005834168	8.5520325E-5	1	110305000	110565000	0
10	60810000	60820000	10	61290000	61300000	.	.	.	.	0,255,255	34.0	10.314418	8.877523	10.546033	12.024942	4.8351975E-4	1.2314968E-5	9.1064145E-4	8.986855E-4	1	60815000	61295000	0
10	60425000	60450000	10	60600000	60625000	.	.	.	.	0,255,255	134.0	56.28636	64.27837	86.56584	74.80878	6.912074E-12	4.3902496E-6	0.043034837	5.888101E-6	4	60443750	60637500	25769
10	9330000	9340000	10	10670000	10680000	.	.	.	.	0,255,255	24.0	6.481847	6.2199583	6.8245993	7.8071523	0.006115249	7.4134074E-4	0.010396962	0.010335964	2	9340000	10675000	5000
10	51375000	51400000	10	51950000	51975000	.	.	.	.	0,255,255	70.0	32.176537	35.520763	37.795166	37.89575	0.0017066263	0.0021221184	0.002997344	0.0030443654	1	51387500	51962500	0
10	122465000	122470000	10	122505000	122510000	.	.	.	.	0,255,255	32.0	7.162705	8.274416	13.091678	4.4313445	1.1306036E-6	8.728498E-5	0.046363123	1.5765421E-10	3	122464166	122509166	12133
10	31315000	31320000	10	31370000	31375000	.	.	.	.	0,255,255	26.0	6.389468	6.960041	11.589851	6.282611	4.682245E-4	0.0010503392	0.086200185	0.0011599131	2	31317500	31365000	7500
10	122960000	122970000	10	123010000	123020000	.	.	.	.	0,255,255	50.0	21.156343	20.419275	23.537954	17.864073	0.001532443	0.0026942142	0.0035765336	2.2225418E-5	3	122955000	123015000	10000
10	132650000	132675000	10	132875000	132900000	.	.	.	.	0,255,255	68.0	29.573954	29.50016	32.904297	31.345272	9.868921E-6	1.207404E-5	0.0076229186	0.0077459365	1	132662500	132887500	0
10	36900000	36925000	10	37750000	37775000	.	.	.	.	0,255,255	38.0	14.464586	13.476254	15.385668	14.453891	0.001997838	0.0055223275	0.0055477805	0.005512737	1	36912500	37762500	0
10	98460000	98470000	10	99250000	99260000	.	.	.	.	0,255,255	38.0	11.994216	10.161365	12.300987	12.260409	1.5023294E-5	1.6492975E-5	2.8177035E-5	2.70774E-5	2	98465000	99250000	5000
10	7330000	7340000	10	7380000	7390000	.	.	.	.	0,255,255	68.0	28.042578	35.081966	35.607544	36.13571	6.35181E-6	0.004329475	0.00613567	0.0067333537	1	7335000	7385000	0
10	6100000	6125000	10	6400000	6425000	.	.	.	.	0,255,255	113.0	55.764736	46.455433	48.690315	60.67665	2.841486E-6	2.4227415E-11	4.3704592E-11	4.897943E-6	1	6112500	6412500	0
10	74260000	74270000	10	75090000	75100000	.	.	.	.	0,255,255	45.0	9.021745	11.21012	16.261465	12.49418	1.8051685E-11	1.0956629E-8	9.3080266E-4	6.5202125E-6	2	74270000	75095000	5000
10	21975000	22000000	10	22300000	22325000	.	.	.	.	0,255,255	140.0	61.230988	50.285492	66.00376	46.433147	9.038936E-14	9.5985835E-14	3.0282777E-7	2.4169519E-21	4	22000000	22325000	17678
10	12430000	12435000	10	12475000	12480000	.	.	.	.	0,255,255	57.0	17.790598	18.057987	13.170446	19.966892	5.142679E-8	4.6732158E-8	4.537214E-11	1.5975654E-4	4	12436250	12482500	11250
10	71375000	71400000	10	71550000	71575000	.	.	.	.	0,255,255	148.0	59.037437	68.70553	87.449684	81.16817	1.802948E-16	2.5521634E-9	6.388881E-4	6.952576E-4	1	71387500	71562500	0
10	129780000	129790000	10	129830000	129840000	.	.	.	.	0,255,255	50.0	20.04686	20.189457	24.3466	20.596321	0.001532443	0.0026942142	0.0035765336	0.0035778165	1	129785000	129835000	0
10	131880000	131890000	10	132020000	132030000	.	.	.	.	0,255,255	44.0	14.4454	11.820303	17.122377	10.826282	8.681041E-6	3.214881E-8	0.0017632624	5.8695086E-8	1	131885000	132025000	0
10	120925000	120950000	10	121725000	121750000	.	.	.	.	0,255,255	87.0	42.433365	39.265125	45.374924	41.269146	2.7655924E-4	3.2006716E-4	4.5223875E-4	4.469075E-4	2	120950000	121737500	12500
10	99430000	99440000	10	99610000	99620000	.	.	.	.	0,255,255	43.0	13.852269	12.8403	12.428729	14.836143	2.0037729E-5	2.5835692E-5	3.750221E-5	3.5346446E-5	2	99430000	99615000	5000
10	3625000	3650000	10	4750000	4775000	.	.	.	.	0,255,255	82.0	44.998627	34.295284	37.81478	40.00713	0.0026734583	2.0714122E-6	3.4192308E-6	0.0042699864	1	3637500	4762500	0
10	60240000	60250000	10	60430000	60440000	.	.	.	.	0,255,255	61.0	26.552454	25.64475	23.640934	28.282003	4.319971E-4	7.781802E-4	2.5948957E-6	0.0011650193	2	60240000	60435000	5000
10	90875000	90900000	10	91225000	91250000	.	.	.	.	0,255,255	95.0	39.94839	36.03818	45.392166	45.216896	4.0200607E-6	1.4655539E-10	6.589947E-6	6.49361E-6	4	90900000	91250000	17678
10	103120000	103125000	10	103155000	103160000	.	.	.	.	0,255,255	42.0	9.938574	14.30085	13.618851	13.848574	2.4522586E-7	5.298862E-5	8.921167E-5	8.984845E-5	1	103122500	103157500	0
10	86750000	86775000	10	87050000	87075000	.	.	.	.	0,255,255	92.0	31.162771	40.545685	48.29953	41.144447	1.6719203E-9	2.4299401E-5	3.4671477E-5	3.553038E-5	1	86762500	87062500	0
10	69230000	69235000	10	69385000	69390000	.	.	.	.	0,255,255	26.0	8.808493	8.400944	11.050515	10.429235	0.0046318104	0.008419809	0.086200185	0.08770139	3	69235833	69395833	8975
10	132380000	132390000	10	132630000	132640000	.	.	.	.	0,255,255	32.0	6.5223155	7.1026483	9.892216	7.986326	1.8036192E-6	1.8939502E-6	0.0041755033	1.4127011E-4	1	132385000	132635000	0
10	101600000	101625000	10	101700000	101725000	.	.	.	.	0,255,255	150.0	73.00509	81.785194	83.62593	89.937874	6.196854E-10	2.407111E-4	3.119892E-4	3.4278422E-4	1	101612500	101712500	0
10	18500000	18525000	10	18600000	18625000	.	.	.	.	0,255,255	108.0	46.059845	48.00342	55.7273	37.4158	9.34356E-10	9.573422E-10	6.087768E-5	3.6403693E-15	1	18512500	18612500	0
10	114300000	114325000	10	115125000	115150000	.	.	.	.	0,255,255	49.0	17.893526	17.56751	19.753302	18.82641	4.8270464E-5	8.812219E-5	0.011200343	1.1855083E-4	1	114312500	115137500	0
10	4840000	4850000	10	5280000	5290000	.	.	.	.	0,255,255	28.0	8.623132	7.4762454	7.884489	9.079327	0.0027457671	1.7633293E-4	0.0046086363	0.0045382637	1	4845000	5285000	0
10	64025000	64050000	10	67500000	67525000	.	.	.	.	0,255,255	57.0	18.732107	20.50181	20.628534	26.805359	4.7096627E-8	4.8759928E-5	7.7947436E-5	0.011182291	2	64037500	67525000	12500
10	47170000	47180000	10	47350000	47360000	.	.	.	.	0,255,255	53.0	15.253402	15.886854	26.370275	14.906098	1.3083338E-9	1.440644E-6	0.04167588	2.3397817E-9	2	47175000	47350000	5000
10	43125000	43150000	10	43450000	43475000	.	.	.	.	0,255,255	99.0	37.712807	34.237022	46.41579	44.40773	6.019713E-12	5.516556E-12	6.235611E-7	6.275157E-7	3	43145833	43454166	18634
10	110130000	110140000	10	110280000	110290000	.	.	.	.	0,255,255	44.0	14.212444	16.089611	18.523716	17.191204	8.681041E-6	0.0013447184	0.0017632624	0.001700379	1	110135000	110285000	0
10	22230000	22240000	10	22330000	22340000	.	.	.	.	0,255,255	40.0	14.475315	14.795118	16.813917	13.025602	2.152655E-4	3.0511094E-4	0.01712174	4.182408E-4	1	22235000	22335000	0
10	2930000	2940000	10	3040000	3050000	.	.	.	.	0,255,255	35.0	10.883495	10.325043	10.735831	14.7812395	2.1033546E-4	2.527471E-4	3.8641843E-4	0.011656594	1	2935000	3045000	0
10	129030000	129040000	10	129970000	129980000	.	.	.	.	0,255,255	24.0	6.9246817	6.425325	6.2421713	8.283569	0.006115249	0.007763423	0.010396962	0.070459075	2	129035000	129970000	5000
10	47015000	47020000	10	47175000	47180000	.	.	.	.	0,255,255	17.0	4.2401085	3.5815425	4.1787014	4.0614996	0.020146431	0.0071791527	0.027425988	0.026190279	2	47017500	47167500	10000
10	26890000	26895000	10	27355000	27360000	.	.	.	.	0,255,255	42.0	0.6840607	0.5238663	0.65866804	0.7378894	0.0	0.0	0.0	0.0	1	26892500	27357500	0
10	43390000	43400000	10	43440000	43450000	.	.	.	.	0,255,255	122.0	47.007896	52.506138	47.267204	61.765182	3.7228734E-14	8.770309E-8	9.4720754E-14	0.009751239	3	43398333	43451666	7454
10	102725000	102750000	10	102900000	102925000	.	.	.	.	0,255,255	174.0	84.622765	82.5825	105.30013	95.695656	4.333005E-9	6.3618204E-9	0.0026248745	9.999235E-9	3	102745833	102879166	34360
10	38020000	38025000	10	42625000	42630000	.	.	.	.	0,255,255	20.0	0.3167478	0.19767658	0.13654028	0.38073453	1.1058793E-9	1.2345733E-9	1.3610839E-9	1.6588124E-9	1	38022500	42627500	0
10	15435000	15440000	10	15820000	15825000	.	.	.	.	0,255,255	17.0	3.0564098	3.3033137	4.738334	3.820736	8.0848305E-4	0.0071791527	0.027425988	0.005262997	2	15430000	15822500	7500
10	67850000	67875000	10	68350000	68375000	.	.	.	.	0,255,255	117.0	59.76244	53.37026	74.64229	47.23598	3.21181E-7	3.8760916E-7	0.0059794723	1.7770963E-12	3	67870833	68337500	26352
10	67850000	67875000	10	68875000	68900000	.	.	.	.	0,255,255	92.0	36.358677	37.21476	48.622604	39.731075	1.6719203E-9	1.5655294E-9	3.4671477E-5	3.553038E-5	2	67862500	68900000	12500
10	86700000	86710000	10	86890000	86900000	.	.	.	.	0,255,255	67.0	21.841217	19.71067	20.246307	29.699211	7.89652E-9	1.1544035E-8	2.2443025E-8	3.731805E-5	2	86705000	86900000	5000
10	120940000	120950000	10	121900000	121910000	.	.	.	.	0,255,255	28.0	6.676447	6.2150397	9.318578	7.6132517	1.6180592E-4	8.189764E-6	0.0046086363	2.5855307E-4	1	120945000	121905000	0
10	75130000	75135000	10	75215000	75220000	.	.	.	.	0,255,255	31.0	11.388685	12.935741	14.113453	15.155837	0.0023799534	0.04192118	0.074131235	0.07461915	3	75124166	75217500	11666
10	84260000	84265000	10	84530000	84535000	.	.	.	.	0,255,255	25.0	4.0395284	3.925088	5.428993	5.2535915	4.008517E-6	1.5202093E-7	1.5501035E-4	1.5354423E-4	1	84262500	84532500	0
10	95675000	95700000	10	96025000	96050000	.	.	.	.	0,255,255	97.0	37.392914	35.76404	43.82816	40.27648	3.1166042E-11	2.9325244E-11	2.0589011E-6	2.0715654E-6	1	95687500	96037500	0
10	74250000	74275000	10	75225000	75250000	.	.	.	.	0,255,255	105.0	38.261784	44.534748	51.333282	49.446243	3.1237155E-14	7.803428E-9	2.4756385E-4	2.4432348E-4	2	74250000	75237500	12500
10	76550000	76575000	10	76700000	76725000	.	.	.	.	0,255,255	116.0	50.86787	59.664516	62.272564	66.53336	5.626834E-7	6.840159E-7	0.008331642	0.00818198	1	76562500	76712500	0
10	97490000	97500000	10	97540000	97550000	.	.	.	.	0,255,255	80.0	33.476395	41.769993	42.839214	39.275185	5.499676E-6	0.010617129	0.010553248	0.011102669	4	97485000	97555000	14142
10	69515000	69520000	10	69625000	69630000	.	.	.	.	0,255,255	35.0	6.3728933	7.1540327	8.59194	7.758367	3.3227682E-8	5.9593074E-8	1.0244091E-5	6.8747916E-8	3	69517500	69635833	8333
10	97075000	97100000	10	97200000	97225000	.	.	.	.	0,255,255	150.0	69.19996	70.77739	66.44256	93.14832	6.196854E-10	7.939289E-10	1.1231188E-9	3.4278422E-4	2	97075000	97212500	12500
10	91400000	91425000	10	91875000	91900000	.	.	.	.	0,255,255	65.0	20.283344	25.849707	25.640337	28.815102	6.814619E-8	8.527917E-5	1.4130647E-4	1.354806E-4	3	91395833	91895833	18634
10	102915000	102920000	10	103240000	103245000	.	.	.	.	0,255,255	34.0	6.838031	7.8102	10.710016	9.502449	1.1164607E-7	1.8673197E-7	8.3571643E-4	2.7272123E-5	1	102917500	103242500	0
10	26850000	26875000	10	27225000	27250000	.	.	.	.	0,255,255	70.0	33.875275	37.85712	37.243057	37.13654	0.0017066263	0.0021221184	0.002997344	0.0030443654	1	26862500	27237500	0
10	64025000	64050000	10	66925000	66950000	.	.	.	.	0,255,255	85.0	24.748877	26.203793	31.954151	32.273167	1.18186945E-11	1.3308558E-11	4.6074024E-7	4.272958E-7	1	64037500	66937500	0
10	92090000	92100000	10	92230000	92240000	.	.	.	.	0,255,255	59.0	21.187109	22.658104	26.009954	25.93521	4.559996E-6	7.7875175E-6	0.0031726076	0.0032588162	1	92095000	92235000	0
10	53575000	53600000	10	54375000	54400000	.	.	.	.	0,255,255	62.0	26.546705	22.385221	25.837357	25.439857	4.20448E-4	1.120689E-6	8.774808E-4	8.2462904E-4	1	53587500	54387500	0
10	3200000	3225000	10	4750000	4775000	.	.	.	.	0,255,255	127.0	49.325397	39.220684	53.035603	46.308323	7.6351614E-10	2.682216E-16	1.3068434E-9	3.8684778E-16	2	3225000	4762500	12500
10	132210000	132220000	10	132330000	132340000	.	.	.	.	0,255,255	37.0	14.226535	14.562721	18.580494	14.014273	0.0017988184	0.0027006073	0.06746887	0.003408359	2	132220000	132340000	7071
10	5450000	5460000	10	5620000	5630000	.	.	.	.	0,255,255	37.0	12.327667	12.81424	14.653279	16.892908	3.7489393E-5	0.0027006073	0.0033902186	0.06769521	2	5445000	5625000	10000
10	45450000	45475000	10	45650000	45675000	.	.	.	.	0,255,255	115.0	54.756413	46.126163	53.766895	50.970505	9.699226E-7	5.2846278E-12	1.6872737E-6	1.6851343E-6	1	45462500	45662500	0
10	19840000	19845000	10	19885000	19890000	.	.	.	.	0,255,255	36.0	14.288629	13.687219	10.539478	13.188783	0.0030916731	0.0032056484	1.7944981E-4	0.00555909	1	19842500	19887500	0
10	23975000	24000000	10	24500000	24525000	.	.	.	.	0,255,255	66.0	30.797674	30.776209	32.25965	33.238747	3.7046193E-5	4.4779106E-5	0.01785712	0.018097771	2	24000000	24512500	12500
10	58270000	58275000	10	58345000	58350000	.	.	.	.	0,255,255	26.0	6.306755	7.537941	8.931866	7.818796	4.682245E-4	0.0010503392	0.012033702	0.0011599131	1	58272500	58347500	0
10	128250000	128275000	10	128525000	128550000	.	.	.	.	0,255,255	91.0	43.53895	39.368553	38.12931	44.27785	3.7093036E-5	4.1668678E-5	6.3317946E-9	6.08885E-5	1	128262500	128537500	0
10	127700000	127725000	10	128000000	128025000	.	.	.	.	0,255,255	59.0	22.72302	23.36471	28.037506	23.670553	8.235821E-6	1.1520733E-5	0.004441341	1.9536747E-5	2	127712500	128037500	25000
11	78430000	78435000	11	78515000	78520000	.	.	.	.	0,255,255	20.0	6.316784	6.424943	5.74405	7.338092	0.03470483	0.058693405	0.014653457	0.06882313	2	78432500	78510000	7500
11	74975000	75000000	11	75075000	75100000	.	.	.	.	0,255,255	90.0	16.088226	29.37581	30.634676	30.11521	9.176816E-26	1.1909211E-13	2.9234557E-13	2.5940337E-13	2	74962500	75087500	25000
11	8675000	8700000	11	8950000	8975000	.	.	.	.	0,255,255	139.0	75.54411	67.08425	74.15267	65.4916	2.7062868E-7	3.6752166E-7	5.098735E-7	5.1350554E-7	1	8687500	8962500	0
11	117750000	117755000	11	117800000	117805000	.	.	.	.	0,255,255	41.0	11.794713	12.745391	17.047653	15.378252	6.665651E-7	1.0882819E-4	0.010951913	2.0102064E-4	1	117752500	117802500	0
11	100575000	100580000	11	100930000	100935000	.	.	.	.	0,255,255	28.0	5.7395444	5.3474464	6.7705264	6.338758	2.89924E-6	4.4963526E-6	1.7934895E-4	1.9046584E-4	2	100577500	100930000	2500
11	17590000	17600000	11	17970000	17980000	.	.	.	.	0,255,255	38.0	9.881352	10.065843	11.384297	11.268455	1.5023294E-5	1.6492975E-5	2.8177035E-5	2.70774E-5	1	17595000	17975000	0
11	75440000	75445000	11	75530000	75535000	.	.	.	.	0,255,255	30.0	8.146789	6.95026	6.149882	7.1030054	2.432088E-4	2.0023197E-5	4.780181E-7	2.415604E-5	3	75445833	75535833	6872
11	72220000	72230000	11	72400000	72410000	.	.	.	.	0,255,255	50.0	21.202894	22.468357	23.162312	24.581345	0.001532443	0.0026942142	0.0035765336	0.0035778165	1	72225000	72405000	0
11	35600000	35625000	11	36475000	36500000	.	.	.	.	0,255,255	69.0	29.82855	28.454233	26.820024	37.032352	4.9068467E-6	6.0325283E-6	1.0892272E-5	0.0048380285	1	35612500	36487500	0
11	95820000	95830000	11	96020000	96030000	.	.	.	.	0,255,255	40.0	14.908295	14.508404	16.94086	15.424272	2.152655E-4	3.0511094E-4	0.01712174	4.182408E-4	1	95825000	96025000	0
11	48725000	48730000	11	55125000	55130000	.	.	.	.	0,255,255	14.0	0.046967037	0.055573083	0.05574252	0.021234907	0.0028458491	0.0038186198	0.0041295798	0.004661587	1	48727500	55127500	0
11	129110000	129120000	11	129320000	129330000	.	.	.	.	0,255,255	54.0	11.036008	12.15266	16.32094	17.71827	1.3846564E-13	1.2750436E-13	8.941418E-7	8.051235E-7	2	129120000	129325000	5000
11	385000	390000	11	570000	575000	.	.	.	.	0,255,255	16.0	1.0312754	0.8548464	0.8407153	1.1352348	2.7627231E-5	3.4298744E-5	4.0430143E-5	4.60452E-5	1	387500	572500	0
11	61950000	61960000	11	62030000	62040000	.	.	.	.	0,255,255	82.0	28.218094	37.383022	42.33011	47.560696	1.4252521E-10	2.1341043E-6	0.0046439157	0.0050054733	1	61955000	62035000	0
11	57570000	57580000	11	57630000	57640000	.	.	.	.	0,255,255	70.0	28.757341	30.20777	35.35415	36.79527	1.6576146E-6	3.3263427E-6	0.0024993366	0.0027576904	1	57575000	57635000	0
11	131960000	131965000	11	131995000	132000000	.	.	.	.	0,255,255	42.0	14.946075	13.6431055	16.00521	15.539708	3.878189E-5	5.298862E-5	0.006663963	8.984845E-5	1	131962500	131997500	0
11	100690000	100695000	11	100755000	100760000	.	.	.	.	0,255,255	41.0	11.660582	13.477991	18.505587	16.471083	6.665651E-7	1.0882819E-4	0.010951913	0.014475024	2	100692500	100750000	7500
11	76030000	76040000	11	76080000	76090000	.	.	.	.	0,255,255	56.0	15.535253	19.156698	6.1732697	30.820053	4.6022474E-11	1.0736625E-7	1.6604266E-27	0.01330382	1	76035000	76085000	0
11	128025000	128050000	11	128825000	128850000	.	.	.	.	0,255,255	94.0	29.438316	29.216072	34.236347	34.306126	2.023987E-15	2.2883768E-15	6.109925E-10	5.867119E-10	1	128037500	128837500	0
11	57910000	57920000	11	57970000	57980000	.	.	.	.	0,255,255	26.0	2.7345247	3.6877038	3.1413908	7.1656513	2.630436E-10	3.2431917E-8	2.9010979E-8	0.0016929498	1	57915000	57975000	0
11	46260000	46270000	11	46320000	46330000	.	.	.	.	0,255,255	58.0	28.17811	30.080454	28.03378	27.815372	0.0020592264	0.00352869	0.005107426	0.0052287304	1	46265000	46325000	0
11	41460000	41470000	11	42520000	42530000	.	.	.	.	0,255,255	31.0	9.83515	7.917515	10.098649	10.846314	2.0666199E-4	2.3334271E-4	0.008546289	0.008424362	1	41465000	42525000	0
11	60910000	60920000	11	61150000	61160000	.	.	.	.	0,255,255	55.0	20.989323	18.300385	21.706636	16.411272	7.3858886E-5	2.5150177E-7	1.8210514E-4	3.366571E-7	2	60910000	61155000	5000
11	26750000	26775000	11	27475000	27500000	.	.	.	.	0,255,255	88.0	22.59961	30.719555	34.485004	40.060837	3.418692E-18	7.69272E-13	5.484119E-8	2.761557E-4	2	26775000	27487500	12500
11	126425000	126450000	11	126975000	127000000	.	.	.	.	0,255,255	70.0	24.744661	23.878693	22.504723	33.901684	2.4103392E-6	1.0183958E-9	1.7826082E-9	0.0030443654	1	126437500	126987500	0
11	12340000	12350000	11	12900000	12910000	.	.	.	.	0,255,255	36.0	12.631359	11.822913	12.045574	15.11575	0.003509759	1.0644871E-4	1.6973565E-4	0.006522506	1	12345000	12905000	0
11	67550000	67575000	11	67650000	67675000	.	.	.	.	0,255,255	245.0	99.808876	119.24226	140.96567	100.78848	6.0666034E-18	9.560527E-18	5.551655E-8	1.4470789E-17	1	67562500	67662500	0
11	119670000	119680000	11	119720000	119730000	.	.	.	.	0,255,255	49.0	21.428915	22.882904	22.21662	23.814672	0.002621966	0.0046182508	0.005935762	0.006117021	1	119675000	119725000	0
11	44900000	44925000	11	45275000	45300000	.	.	.	.	0,255,255	82.0	38.687622	42.85064	48.808907	48.01411	1.8929592E-6	0.0032285864	0.004323209	0.0042699864	1	44912500	45287500	0
11	23525000	23550000	11	26125000	26150000	.	.	.	.	0,255,255	34.0	10.726767	9.736125	9.875304	9.714895	0.0011090583	5.5981054E-5	0.0028082102	6.712643E-5	1	23537500	26137500	0
11	17730000	17735000	11	17975000	17980000	.	.	.	.	0,255,255	31.0	4.2900767	3.8944838	5.3768854	4.837537	5.0561705E-10	3.5358784E-12	1.267155E-7	6.92046E-10	2	17732500	17980000	2500
11	66070000	66080000	11	66120000	66130000	.	.	.	.	0,255,255	78.0	33.041153	39.762794	40.467163	37.570763	1.7664792E-5	0.02167919	0.02149683	4.4992732E-5	2	66070000	66130000	7071
11	7875000	7900000	11	8075000	8100000	.	.	.	.	0,255,255	166.0	43.49133	54.513573	75.82659	59.988358	1.7409628E-33	3.509929E-23	4.0723985E-14	6.294634E-23	2	7887500	8100000	12500
11	8010000	8015000	11	8080000	8085000	.	.	.	.	0,255,255	41.0	12.524167	15.015183	17.814482	19.329739	8.695963E-5	1.0882819E-4	0.010951913	0.014475024	6	8006666	8092500	18727
11	100575000	100580000	11	100850000	100855000	.	.	.	.	0,255,255	27.0	7.5027537	7.665143	10.426336	7.628308	1.962584E-4	4.3523242E-4	0.054592136	4.847435E-4	3	100577500	100857500	5000
11	130430000	130440000	11	130860000	130870000	.	.	.	.	0,255,255	34.0	9.793594	9.6768675	12.19792	10.225941	1.0784965E-5	1.2314968E-5	9.1064145E-4	8.986855E-4	2	130430000	130865000	5000
11	30350000	30375000	11	30900000	30925000	.	.	.	.	0,255,255	123.0	44.22781	44.166843	63.33514	47.077785	8.294879E-15	7.911699E-15	6.797843E-4	1.2419901E-14	3	30354166	30904166	18634
11	40160000	40165000	11	40285000	40290000	.	.	.	.	0,255,255	34.0	6.1408205	7.7766643	6.638852	15.108134	8.7473734E-10	1.8673197E-7	1.8622436E-7	0.017323468	1	40162500	40287500	0
11	123520000	123525000	11	123555000	123560000	.	.	.	.	0,255,255	40.0	10.6638	15.152924	12.908039	14.755778	1.6259056E-6	2.2551691E-4	4.209307E-4	4.1425638E-4	2	123522500	123562500	5000
11	5100000	5125000	11	5775000	5800000	.	.	.	.	0,255,255	49.0	18.0768	16.791176	21.86406	16.513851	4.8270464E-5	8.812219E-5	0.011200343	1.1855083E-4	1	5112500	5787500	0
11	90625000	90650000	11	91025000	91050000	.	.	.	.	0,255,255	96.0	22.021852	32.21428	39.35621	33.270325	1.4299362E-22	6.597563E-11	3.7192888E-6	1.15936254E-10	3	90645833	91045833	18634
11	124650000	124675000	11	124825000	124850000	.	.	.	.	0,255,255	91.0	48.531734	44.981297	49.03274	57.247093	3.7093036E-5	4.1668678E-5	0.04870341	0.048788175	2	124662500	124850000	12500
11	120500000	120525000	11	120925000	120950000	.	.	.	.	0,255,255	97.0	36.344894	36.56523	46.759468	37.23313	3.1166042E-11	2.9325244E-11	2.0589011E-6	5.266162E-11	2	120512500	120950000	12500
11	86455000	86460000	11	86815000	86820000	.	.	.	.	0,255,255	39.0	4.372553	4.825484	6.7561216	8.154973	2.3518767E-16	2.6046774E-16	2.3745697E-10	1.5940734E-7	1	86457500	86817500	0
11	64900000	64925000	11	65025000	65050000	.	.	.	.	0,255,255	205.0	101.66748	110.66322	122.94083	121.4405	1.5496818E-8	2.284068E-8	0.01851607	2.9242889E-8	2	64912500	65025000	12500
11	10810000	10820000	11	10860000	10870000	.	.	.	.	0,255,255	70.0	31.033848	34.285973	38.057133	32.517925	0.0012920534	0.0017891787	0.0024993366	0.0027576904	1	10815000	10865000	0
11	83830000	83840000	11	84510000	84520000	.	.	.	.	0,255,255	27.0	5.8354206	6.580077	8.892914	7.1331916	1.5342446E-5	4.867548E-4	0.009936503	6.6612166E-4	1	83835000	84515000	0
11	9760000	9770000	11	10310000	10320000	.	.	.	.	0,255,255	31.0	9.167171	9.639443	10.571173	10.592682	2.0666199E-4	2.3334271E-4	0.008546289	0.008424362	1	9765000	10315000	0
11	122210000	122220000	11	122500000	122510000	.	.	.	.	0,255,255	33.0	9.191665	9.45028	10.745018	10.404313	3.0683645E-5	3.369365E-5	0.001974016	0.0019875406	1	122215000	122505000	0
11	18530000	18535000	11	18625000	18630000	.	.	.	.	0,255,255	24.0	6.703187	7.028293	7.257319	7.7864294	0.0023826312	0.004866693	0.0054523796	0.005554326	1	18532500	18627500	0
11	33975000	34000000	11	34350000	34375000	.	.	.	.	0,255,255	83.0	28.581633	35.07432	33.945713	41.326756	7.0498815E-11	1.0606694E-6	1.7499425E-6	0.0027942527	2	34000000	34362500	12500
11	116875000	116880000	11	117100000	117105000	.	.	.	.	0,255,255	33.0	9.541916	8.989943	9.521813	12.528991	1.7882807E-5	3.646276E-5	5.9950948E-5	0.030016577	6	116883333	117104166	10960
11	18525000	18550000	11	18725000	18750000	.	.	.	.	0,255,255	168.0	71.05499	66.0302	73.82818	80.6182	5.6960903E-15	6.7787344E-15	1.0013228E-14	1.8996643E-7	1	18537500	18737500	0
11	117650000	117655000	11	117685000	117690000	.	.	.	.	0,255,255	37.0	9.425403	13.905799	11.148036	12.069792	3.389719E-7	0.0017251556	7.9921905E-5	7.122452E-5	2	117652500	117697500	10000
11	113875000	113900000	11	114250000	114275000	.	.	.	.	0,255,255	79.0	43.333344	33.850502	34.314125	41.72259	0.00886446	1.3988939E-5	2.2513674E-5	0.01426601	2	113887500	114250000	12500
11	133950000	133975000	11	134125000	134150000	.	.	.	.	0,255,255	119.0	47.045788	53.64895	68.61775	69.72296	2.1908339E-13	1.2222459E-7	0.0029890637	0.0029858018	2	133950000	134137500	12500
11	108225000	108250000	11	108650000	108675000	.	.	.	.	0,255,255	96.0	41.229576	40.912483	44.223446	49.36873	2.259085E-6	2.4350547E-6	3.7192888E-6	0.009486229	1	108237500	108662500	0
11	35600000	35625000	11	36250000	36275000	.	.	.	.	0,255,255	105.0	47.21061	47.779568	53.660557	56.366035	7.553054E-9	7.803428E-9	2.4756385E-4	2.4432348E-4	2	35637500	36262500	25000
11	8370000	8380000	11	8450000	8460000	.	.	.	.	0,255,255	57.0	21.58163	24.56615	26.61683	24.19103	1.8992028E-5	3.2624986E-5	0.008101425	5.1201998E-5	1	8375000	8455000	0
11	55960000	55965000	11	55995000	56000000	.	.	.	.	0,255,255	22.0	1.0928049	5.7637134	6.184247	3.3648062	4.8370214E-12	0.002888464	0.00271129	1.2635385E-5	1	55962500	55997500	0
11	46880000	46885000	11	47160000	47165000	.	.	.	.	0,255,255	34.0	10.664945	8.661174	10.015104	10.593534	2.9031254E-4	1.4175357E-5	8.3571643E-4	7.904085E-4	1	46882500	47162500	0
11	128170000	128180000	11	128830000	128840000	.	.	.	.	0,255,255	42.0	8.867997	9.806629	12.314227	11.565131	9.3052976E-10	8.343069E-10	5.1894204E-7	5.0072697E-7	2	128175000	128830000	5000
11	83550000	83560000	11	83610000	83620000	.	.	.	.	0,255,255	58.0	21.591303	23.57263	29.417496	24.632595	9.355291E-6	1.6153092E-5	0.005107426	0.0052287304	2	83550000	83615000	5000
11	14275000	14300000	11	14450000	14475000	.	.	.	.	0,255,255	135.0	68.40177	66.2504	76.712204	72.937325	1.9519282E-6	2.7267213E-6	3.683899E-6	3.68141E-6	1	14287500	14462500	0
11	100630000	100635000	11	100665000	100670000	.	.	.	.	0,255,255	42.0	11.872159	12.960094	13.425975	12.641197	2.4522586E-7	5.298862E-5	8.921167E-5	8.984845E-5	2	100632500	100672500	5000
11	7710000	7715000	11	7760000	7765000	.	.	.	.	0,255,255	18.0	2.1188934	3.6591244	1.1508595	4.4361105	2.7074318E-5	0.0025595198	2.811475E-7	0.011945966	1	7712500	7762500	0
11	12325000	12350000	11	13175000	13200000	.	.	.	.	0,255,255	56.0	21.89151	18.584557	20.694597	20.844017	7.078105E-5	2.1766576E-7	1.574768E-4	1.6281496E-4	1	12337500	13187500	0
11	123500000	123510000	11	123560000	123570000	.	.	.	.	0,255,255	83.0	31.840528	33.65102	34.744625	42.245663	7.987626E-7	1.2003733E-6	1.7588927E-6	0.0034687584	4	123510000	123570000	7071
11	60360000	60370000	11	60610000	60620000	.	.	.	.	0,255,255	52.0	12.774132	13.964595	15.199533	16.121527	3.7624317E-9	4.109592E-9	6.19888E-9	4.338568E-6	2	60360000	60615000	5000
11	113305000	113310000	11	113730000	113735000	.	.	.	.	0,255,255	25.0	4.278069	3.9374027	5.395188	4.3782835	4.008517E-6	1.5202093E-7	1.5501035E-4	5.7544235E-6	3	113305833	113734166	3728
11	35240000	35250000	11	35290000	35300000	.	.	.	.	0,255,255	70.0	28.02846	33.30648	34.733395	31.742111	1.6576146E-6	0.0017891787	0.0024993366	0.0027576904	1	35245000	35295000	0
11	61030000	61040000	11	61080000	61090000	.	.	.	.	0,255,255	74.0	33.7788	37.709743	43.53573	36.316727	1.6981785E-4	2.3661983E-4	0.08996016	4.1221816E-4	3	61035000	61095000	10000
11	100780000	100785000	11	100815000	100820000	.	.	.	.	0,255,255	37.0	15.023118	17.367537	17.426428	14.144678	0.0016496322	0.06066626	0.08239537	0.0031610501	3	100775833	100814166	7454
11	131060000	131070000	11	131200000	131210000	.	.	.	.	0,255,255	53.0	15.7426815	17.299467	21.039978	19.89241	1.033974E-6	1.440644E-6	6.485559E-4	6.42724E-4	2	131065000	131210000	5000
11	19565000	19570000	11	19745000	19750000	.	.	.	.	0,255,255	22.0	4.4323683	4.162924	5.5483136	5.089215	1.5271828E-4	2.4607984E-4	0.00271129	0.0027671794	4	19561250	19745000	8385
11	96450000	96475000	11	99000000	99025000	.	.	.	.	0,255,255	48.0	18.656645	13.619207	15.696072	15.497073	1.04455896E-4	1.0220177E-6	2.6124303E-4	1.0238737E-6	1	96462500	99012500	0
11	26295000	26300000	11	27160000	27165000	.	.	.	.	0,255,255	17.0	2.7205749	2.129969	3.2287657	2.0682817	8.0848305E-4	2.1064712E-4	0.005608316	1.0377581E-4	1	26297500	27162500	0
11	59160000	59170000	11	59430000	59440000	.	.	.	.	0,255,255	30.0	9.680893	7.93345	8.454936	8.989479	5.110016E-4	5.7798694E-4	8.638685E-4	8.6618436E-4	2	59170000	59435000	5000
11	87590000	87595000	11	87640000	87645000	.	.	.	.	0,255,255	19.0	3.727845	4.396121	3.4627967	3.6932428	5.4514507E-4	0.005594918	7.0885476E-4	6.0021004E-4	1	87592500	87642500	0
11	125160000	125170000	11	125320000	125330000	.	.	.	.	0,255,255	42.0	10.795474	12.819876	14.300722	18.685337	2.7398275E-7	6.136371E-5	8.549696E-5	0.0056153284	1	125165000	125325000	0
11	48355000	48360000	11	50025000	50030000	.	.	.	.	0,255,255	23.0	0.25165576	0.37076658	0.30148673	0.21338311	3.003798E-13	3.418401E-13	3.7405831E-13	4.8353633E-13	1	48357500	50027500	0
11	64820000	64830000	11	64940000	64950000	.	.	.	.	0,255,255	37.0	12.585625	13.629529	15.023649	12.485298	0.0017988184	0.0027006073	0.0033902186	0.003408359	1	64825000	64945000	0
11	27185000	27190000	11	27490000	27495000	.	.	.	.	0,255,255	38.0	5.6465716	6.368294	10.472479	6.388139	1.712934E-12	1.7704386E-9	3.3546366E-5	1.3616118E-9	6	27193333	27487500	13566
11	117130000	117135000	11	117205000	117210000	.	.	.	.	0,255,255	17.0	1.3769717	1.3474503	1.2465633	1.3750911	8.315563E-7	1.5248459E-6	3.4617549E-6	4.06248E-7	1	117132500	117207500	0
11	81640000	81650000	11	82220000	82230000	.	.	.	.	0,255,255	28.0	5.901947	6.612579	7.122898	7.4077725	4.6061027E-6	1.7633293E-4	2.8652645E-4	2.5855307E-4	3	81648333	82228333	7454
11	44725000	44730000	11	44910000	44915000	.	.	.	.	0,255,255	24.0	3.7881525	4.0376935	5.0267954	7.2309904	7.476494E-7	2.2425684E-5	4.2158336E-4	0.005554326	1	44727500	44912500	0
11	107550000	107560000	11	107680000	107690000	.	.	.	.	0,255,255	48.0	15.522228	16.50534	16.469439	19.742964	2.0951838E-7	8.030739E-5	1.1170713E-4	0.010221907	2	107565000	107685000	10000
11	61000000	61025000	11	61625000	61650000	.	.	.	.	0,255,255	47.0	13.277663	15.625316	17.81758	16.98651	8.3599497E-7	4.1359814E-4	5.5305776E-4	5.4026925E-4	1	61012500	61637500	0
11	63470000	63480000	11	63630000	63640000	.	.	.	.	0,255,255	38.0	14.639711	11.281672	15.607161	12.614847	9.070367E-4	1.6492975E-5	0.04384888	0.0017573565	2	63475000	63640000	5000
11	47275000	47300000	11	47750000	47775000	.	.	.	.	0,255,255	98.0	39.868965	46.39366	45.470947	51.698013	6.888268E-7	7.3421046E-7	1.1286974E-6	0.004554301	1	47287500	47762500	0
11	129360000	129370000	11	129740000	129750000	.	.	.	.	0,255,255	30.0	8.059596	6.9173427	8.585092	7.854488	5.110016E-4	2.0465255E-5	8.638685E-4	8.6618436E-4	2	129365000	129750000	5000
11	41450000	41475000	11	43125000	43150000	.	.	.	.	0,255,255	56.0	22.624454	20.676788	24.720568	21.772219	7.078105E-5	1.0017146E-4	0.018718801	1.6281496E-4	1	41462500	43137500	0
11	111600000	111605000	11	111840000	111845000	.	.	.	.	0,255,255	41.0	8.21229	11.199056	16.119104	12.686619	3.3829248E-9	1.1272643E-6	0.010951913	2.0102064E-4	3	111594166	111842500	8334
11	40220000	40230000	11	40280000	40290000	.	.	.	.	0,255,255	74.0	24.615389	26.359129	29.322536	36.710255	9.4067296E-8	1.7667968E-7	2.4944669E-7	4.1221816E-4	1	40225000	40285000	0
11	117830000	117840000	11	118040000	118050000	.	.	.	.	0,255,255	41.0	13.136739	10.8025675	14.02584	13.858666	9.94458E-5	8.3159694E-7	1.8253512E-4	1.9377269E-4	2	117835000	118050000	5000
11	70110000	70115000	11	70145000	70150000	.	.	.	.	0,255,255	31.0	10.775866	10.972346	11.1410885	10.540261	0.0023799534	0.0037975812	0.0060258126	0.0063393516	1	70112500	70147500	0
11	112580000	112590000	11	113110000	113120000	.	.	.	.	0,255,255	27.0	6.5710435	7.6099215	8.443603	7.3853292	4.2441871E-4	4.867548E-4	0.009936503	6.6612166E-4	2	112585000	113120000	5000
11	75980000	75990000	11	76030000	76040000	.	.	.	.	0,255,255	61.0	22.23231	27.96039	25.754221	29.91143	1.0060259E-6	7.781802E-4	0.0011279004	0.0011650193	1	75985000	76035000	0
11	61800000	61810000	11	62110000	62120000	.	.	.	.	0,255,255	54.0	29.931463	20.757385	29.523422	24.278559	0.0131098535	2.4505157E-4	0.028567504	3.492261E-4	3	61808333	62108333	7454
11	124575000	124600000	11	124675000	124700000	.	.	.	.	0,255,255	58.0	14.528117	22.587854	24.537373	22.287607	3.5555248E-12	2.4032983E-5	3.786616E-5	4.0554263E-5	1	124587500	124687500	0
11	133125000	133150000	11	133825000	133850000	.	.	.	.	0,255,255	58.0	26.964401	24.107315	27.44647	29.865782	0.0035705657	2.4032983E-5	0.007266468	0.0068322825	2	133125000	133837500	12500
11	103675000	103700000	11	105875000	105900000	.	.	.	.	0,255,255	45.0	20.845442	18.432817	22.590443	18.70543	0.03509791	0.0016782379	0.07639456	0.0022113873	2	103687500	105875000	12500
11	118200000	118225000	11	118475000	118500000	.	.	.	.	0,255,255	145.0	54.275402	61.303455	71.351234	74.97427	1.9795126E-15	2.0545498E-15	1.9688839E-8	2.060425E-8	2	118200000	118487500	12500
11	7880000	7890000	11	7990000	8000000	.	.	.	.	0,255,255	56.0	16.121607	16.583107	24.102747	19.013042	8.046485E-8	1.0736625E-7	9.515781E-5	1.4069288E-7	2	7880000	7990000	7071
11	107250000	107260000	11	107310000	107320000	.	.	.	.	0,255,255	32.0	3.020477	5.8376584	7.888907	8.6934185	1.0943622E-15	5.2758047E-8	1.3195087E-4	1.4127011E-4	1	107255000	107315000	0
11	77830000	77840000	11	77980000	77990000	.	.	.	.	0,255,255	57.0	22.42052	22.304375	27.03416	23.124912	1.8992028E-5	3.2624986E-5	0.008101425	5.1201998E-5	1	77835000	77985000	0
11	61120000	61125000	11	61155000	61160000	.	.	.	.	0,255,255	31.0	10.686699	11.12664	10.926388	11.643714	0.0023799534	0.0037975812	0.0060258126	0.0063393516	1	61122500	61157500	0
11	100760000	100770000	11	100850000	100860000	.	.	.	.	0,255,255	68.0	24.44322	30.17655	35.231354	37.052025	3.4172782E-9	1.2874522E-5	0.00613567	0.0067333537	2	100770000	100855000	5000
11	19060000	19070000	11	19560000	19570000	.	.	.	.	0,255,255	28.0	10.034827	7.2714577	9.513934	6.0345	0.030973176	1.7633293E-4	0.0046086363	7.208505E-6	2	19070000	19560000	7071
11	117700000	117710000	11	117800000	117810000	.	.	.	.	0,255,255	76.0	30.218067	28.010473	32.192684	39.85859	1.9741858E-8	3.7032418E-8	1.1985898E-4	0.0475383	2	117700000	117805000	5000
11	34910000	34920000	11	35370000	35380000	.	.	.	.	0,255,255	55.0	18.403984	18.5489	30.053915	18.285221	1.9023025E-7	2.5150177E-7	0.019424789	3.366571E-7	1	34915000	35375000	0
11	49200000	49225000	11	89600000	89625000	.	.	.	.	0,255,255	14.0	0.14962439	0.1992282	0.25353995	0.22574131	4.887561E-5	4.8729917E-4	3.1496445E-4	2.9484558E-4	1	49212500	89612500	0
11	65360000	65370000	11	65510000	65520000	.	.	.	.	0,255,255	90.0	29.70048	26.828735	25.492407	45.865326	1.1896347E-13	1.5050024E-13	3.1872752E-13	1.5258553E-4	1	65365000	65515000	0
11	48965000	48970000	11	49815000	49820000	.	.	.	.	0,255,255	17.0	0.0780319	0.050248664	0.03952456	0.08441628	2.4793621E-6	2.9835473E-6	3.4617549E-6	3.86257E-6	1	48967500	49817500	0
11	6615000	6620000	11	6675000	6680000	.	.	.	.	0,255,255	47.0	14.049239	16.153318	20.38434	16.65301	4.2356575E-7	1.8483424E-4	0.057004552	3.4335494E-4	4	6612500	6685000	13463
11	115380000	115385000	11	115415000	115420000	.	.	.	.	0,255,255	39.0	8.844838	13.623488	12.187365	11.667485	3.6625977E-8	4.424604E-4	1.6082915E-5	1.1582806E-5	2	115375000	115420000	7906
11	68130000	68140000	11	68190000	68200000	.	.	.	.	0,255,255	79.0	31.821802	36.674587	33.907494	42.194344	9.872298E-6	1.4072762E-5	2.2330456E-5	0.016062854	1	68135000	68195000	0
11	18320000	18330000	11	18390000	18400000	.	.	.	.	0,255,255	82.0	30.798096	32.792965	29.26485	44.47192	1.4252521E-10	2.1341043E-6	3.9208256E-10	0.0050054733	1	18325000	18395000	0
11	19925000	19950000	11	20100000	20125000	.	.	.	.	0,255,255	107.0	61.119038	51.85014	53.250683	56.369835	5.6873443E-5	7.299263E-5	9.801008E-5	9.652316E-5	1	19937500	20112500	0
11	61895000	61900000	11	62075000	62080000	.	.	.	.	0,255,255	27.0	7.5610986	7.8478847	9.842675	9.528797	1.962584E-4	0.0044295904	0.0062951576	0.0071383663	1	61897500	62077500	0
11	12760000	12770000	11	12810000	12820000	.	.	.	.	0,255,255	88.0	31.870955	39.538067	40.79548	37.782604	2.7156764E-8	3.1744872E-4	3.3912793E-4	7.286399E-8	1	12765000	12815000	0
11	63830000	63840000	11	63940000	63950000	.	.	.	.	0,255,255	55.0	16.169893	18.80096	25.544859	18.818989	1.9023025E-7	2.5150177E-7	0.019424789	3.366571E-7	2	63835000	63950000	5000
11	63825000	63850000	11	64150000	64175000	.	.	.	.	0,255,255	102.0	39.216034	46.390266	43.338654	60.32588	5.716691E-8	5.9033976E-8	9.651791E-8	9.0978097E-4	1	63837500	64162500	0
11	115550000	115555000	11	115625000	115630000	.	.	.	.	0,255,255	40.0	6.4131684	7.6013303	11.897378	9.030545	7.112058E-11	1.2914753E-10	6.4160904E-6	4.6491323E-8	2	115555000	115627500	2500
11	1720000	1730000	11	1800000	1810000	.	.	.	.	0,255,255	51.0	19.039152	22.92696	25.190945	27.540442	5.222246E-6	0.0015327228	0.08690443	0.09068721	2	1720000	1810000	7071
11	2275000	2300000	11	2425000	2450000	.	.	.	.	0,255,255	101.0	48.189373	52.36468	50.976402	56.715187	1.0924388E-7	0.001088869	0.001398339	0.0013901435	1	2287500	2437500	0
11	115555000	115560000	11	115590000	115595000	.	.	.	.	0,255,255	39.0	10.079849	15.342715	13.263271	15.442914	3.9957413E-6	4.424604E-4	8.050764E-4	8.3966955E-4	1	115557500	115592500	0
11	108100000	108125000	11	108650000	108675000	.	.	.	.	0,255,255	84.0	44.551186	38.61668	40.62772	46.759773	0.0011176114	5.351302E-7	0.0018163775	0.0017898475	1	108112500	108662500	0
11	57340000	57350000	11	57520000	57530000	.	.	.	.	0,255,255	47.0	10.988917	10.57166	14.588824	13.838662	9.252744E-10	1.0199356E-9	9.742378E-7	9.690309E-7	3	57341666	57531666	7453
11	115420000	115430000	11	115470000	115480000	.	.	.	.	0,255,255	109.0	34.22761	47.789722	44.542553	46.295338	1.0123278E-15	1.460689E-9	1.7095213E-9	2.159853E-9	4	115425000	115485000	14142
11	130000000	130010000	11	130060000	130070000	.	.	.	.	0,255,255	64.0	22.996107	24.65601	32.79265	26.078413	9.5956885E-8	1.450825E-4	0.030021785	2.292837E-4	3	130005000	130065000	10000
11	40170000	40175000	11	40210000	40215000	.	.	.	.	0,255,255	48.0	14.436716	15.915352	18.085348	20.264372	1.6478087E-7	9.121785E-5	1.3797382E-4	0.029332496	2	40167500	40212500	5000
11	16945000	16950000	11	17060000	17065000	.	.	.	.	0,255,255	24.0	6.1402373	6.376327	7.238371	6.6311035	2.496334E-4	0.004866693	0.0054523796	0.005554326	2	16947500	17065000	2500
11	56840000	56850000	11	57240000	57250000	.	.	.	.	0,255,255	35.0	9.499485	8.962684	11.710616	9.63196	3.7609382E-6	4.1194294E-6	3.8641843E-4	7.2304238E-6	2	56850000	57245000	5000
11	62170000	62180000	11	62320000	62330000	.	.	.	.	0,255,255	69.0	20.910479	22.736212	29.521877	28.90521	1.3849439E-9	1.9070507E-9	8.203745E-6	1.06191355E-5	3	62168333	62321666	13744
11	67120000	67125000	11	67165000	67170000	.	.	.	.	0,255,255	62.0	14.057134	18.078218	23.694504	19.874687	3.391804E-14	2.694458E-10	1.970254E-6	2.640348E-6	2	67122500	67165000	2500
11	83320000	83330000	11	83540000	83550000	.	.	.	.	0,255,255	37.0	11.337089	10.797459	9.786002	10.769059	3.7489393E-5	4.2972166E-5	7.829817E-7	6.834993E-5	1	83325000	83545000	0
11	66140000	66150000	11	66200000	66210000	.	.	.	.	0,255,255	83.0	41.266567	44.992924	47.18438	43.991173	0.0038928448	0.0030813797	0.003101419	0.0034687584	1	66145000	66205000	0
11	20375000	20400000	11	20600000	20625000	.	.	.	.	0,255,255	91.0	43.55113	37.313694	38.309643	42.801434	3.7093036E-5	3.394889E-9	6.3317946E-9	6.08885E-5	1	20387500	20612500	0
11	130200000	130225000	11	130850000	130875000	.	.	.	.	0,255,255	65.0	18.41885	20.371273	24.344856	22.185202	1.224931E-11	9.3946994E-8	1.6310557E-7	1.6437906E-7	2	130212500	130875000	12500
11	115360000	115370000	11	115420000	115430000	.	.	.	.	0,255,255	82.0	21.994032	32.486282	38.595436	40.790707	3.1830948E-15	2.1341043E-6	3.3181389E-6	0.0050054733	1	115365000	115425000	0
11	56500000	56525000	11	56600000	56625000	.	.	.	.	0,255,255	52.0	8.445312	14.220414	12.682234	17.469671	2.712666E-16	1.6683284E-8	1.1883074E-8	9.636571E-6	1	56512500	56612500	0
11	60825000	60850000	11	61150000	61175000	.	.	.	.	0,255,255	157.0	75.941795	59.697727	55.957966	90.88999	8.787496E-12	1.0302031E-19	1.9900303E-19	2.3701907E-5	3	60829166	61179166	18634
11	33350000	33375000	11	33675000	33700000	.	.	.	.	0,255,255	90.0	38.2427	44.04512	49.07621	48.55037	7.316079E-9	7.005182E-5	0.06518958	1.02349804E-4	2	33362500	33700000	12500
11	660000	670000	11	710000	720000	.	.	.	.	0,255,255	87.0	39.935528	47.234676	42.818806	48.5592	6.186017E-4	5.1179715E-4	5.3296186E-4	6.356874E-4	2	660000	715000	5000
11	117540000	117550000	11	117800000	117810000	.	.	.	.	0,255,255	61.0	25.062922	22.156208	23.817032	28.391212	4.319971E-4	1.6409966E-6	2.5948957E-6	0.0011650193	1	117545000	117805000	0
11	95150000	95155000	11	95705000	95710000	.	.	.	.	0,255,255	17.0	3.597064	2.9746218	2.577218	3.2647762	0.004665165	0.0012259444	8.840637E-4	0.005262997	1	95152500	95707500	0
11	34575000	34600000	11	34875000	34900000	.	.	.	.	0,255,255	98.0	41.754078	40.270092	47.73055	44.261635	6.888268E-7	7.3421046E-7	1.1286974E-6	1.1434176E-6	3	34579166	34879166	18634
11	125310000	125320000	11	125370000	125380000	.	.	.	.	0,255,255	25.0	1.9311583	4.4243135	5.5817666	4.6624293	1.7814869E-13	1.2648581E-5	2.9044846E-4	6.679968E-6	1	125315000	125375000	0
11	11025000	11050000	11	11775000	11800000	.	.	.	.	0,255,255	91.0	29.721882	33.55336	37.19695	38.48649	4.047099E-14	3.394889E-9	6.3317946E-9	5.86714E-9	1	11037500	11787500	0
11	55325000	55350000	11	55425000	55450000	.	.	.	.	0,255,255	79.0	5.7804866	14.091074	15.920641	13.768168	0.0	2.2572957E-24	9.267766E-19	3.1659524E-24	1	55337500	55437500	0
11	26715000	26720000	11	26755000	26760000	.	.	.	.	0,255,255	35.0	10.443733	10.778887	13.093035	11.448102	1.3167186E-4	2.1968246E-4	0.0100505045	3.527997E-4	1	26717500	26757500	0
11	96450000	96475000	11	97125000	97150000	.	.	.	.	0,255,255	53.0	22.370356	15.137834	19.771322	15.6589365	5.0213264E-4	5.4385385E-9	0.0010911649	4.075764E-6	2	96475000	97137500	12500
11	123635000	123640000	11	123715000	123720000	.	.	.	.	0,255,255	20.0	7.0662327	7.172933	7.361031	7.2036524	0.03470483	0.058693405	0.06865625	0.06882313	2	123637500	123712500	5000
11	72720000	72730000	11	72800000	72810000	.	.	.	.	0,255,255	68.0	32.39567	29.111156	33.450394	31.837107	0.0033439035	1.2874522E-5	0.00613567	0.0067333537	2	72725000	72800000	5000
11	45975000	45980000	11	46010000	46015000	.	.	.	.	0,255,255	32.0	11.74512	12.080147	11.913324	11.709325	0.0012400056	0.001972862	0.0031610096	0.0032220117	1	45977500	46012500	0
11	8900000	8925000	11	9125000	9150000	.	.	.	.	0,255,255	122.0	58.06603	62.35663	60.813824	75.1494	1.7322598E-8	7.5209246E-4	2.913919E-8	9.825433E-4	1	8912500	9137500	0
11	61335000	61340000	11	61385000	61390000	.	.	.	.	0,255,255	39.0	9.252202	11.475749	19.149748	14.021511	3.6625977E-8	7.654979E-6	0.031893782	8.3966955E-4	3	61335833	61375833	11785
11	22325000	22350000	11	22775000	22800000	.	.	.	.	0,255,255	119.0	40.89098	36.31377	42.909737	42.54765	2.1908339E-13	3.3854195E-20	4.179549E-13	3.4094415E-13	1	22337500	22787500	0
11	5750000	5775000	11	5850000	5875000	.	.	.	.	0,255,255	54.0	10.8694	15.626592	15.890331	16.539026	8.8691824E-14	1.3499975E-6	1.6264831E-6	1.7632867E-6	1	5762500	5862500	0
11	81640000	81650000	11	82690000	82700000	.	.	.	.	0,255,255	22.0	3.9125412	3.6868439	4.7592616	3.6740043	1.50733E-5	3.475149E-5	6.196878E-4	2.4201032E-5	1	81645000	82695000	0
11	117045000	117050000	11	117085000	117090000	.	.	.	.	0,255,255	41.0	14.922308	14.627304	13.19702	18.81905	8.695963E-5	1.0882819E-4	2.1391465E-4	0.014475024	2	117047500	117092500	5000
11	83075000	83100000	11	83200000	83225000	.	.	.	.	0,255,255	178.0	60.82432	92.65708	115.104645	109.05908	3.7396945E-28	7.696332E-10	8.0109906E-4	8.329672E-4	1	83087500	83212500	0
11	123405000	123410000	11	123490000	123495000	.	.	.	.	0,255,255	35.0	11.094815	12.013088	14.833464	11.357117	1.3167186E-4	2.1968246E-4	0.0100505045	3.527997E-4	4	123410000	123480000	12748
11	13205000	13210000	11	13345000	13350000	.	.	.	.	0,255,255	29.0	6.272278	6.2891445	7.2788787	8.015082	2.894971E-5	6.1237035E-5	6.642763E-5	0.0018908783	3	13209166	13345833	3728
11	23450000	23475000	11	23550000	23575000	.	.	.	.	0,255,255	73.0	14.224892	22.363222	23.949625	22.627665	4.5871034E-21	5.775263E-11	9.7006195E-11	9.694207E-11	1	23462500	23562500	0
11	570000	575000	11	630000	635000	.	.	.	.	0,255,255	33.0	7.659211	8.049074	10.049341	9.630543	3.7685612E-7	3.646276E-5	0.0016638046	6.468637E-5	1	572500	632500	0
11	6020000	6030000	11	6310000	6320000	.	.	.	.	0,255,255	43.0	8.772732	11.299567	19.59168	9.270568	2.585789E-10	9.577496E-8	0.08227089	5.753328E-10	2	6025000	6325000	10000
11	110200000	110210000	11	110370000	110380000	.	.	.	.	0,255,255	62.0	15.342712	17.713533	22.864157	19.00701	3.9276084E-14	3.268177E-10	1.2510936E-6	4.3084353E-10	1	110205000	110375000	0
11	72450000	72475000	11	72675000	72700000	.	.	.	.	0,255,255	82.0	44.71052	38.97448	47.007404	44.096004	0.0026734583	0.0032285864	0.004323209	0.0042699864	1	72462500	72687500	0
11	103200000	103225000	11	103575000	103600000	.	.	.	.	0,255,255	77.0	34.608788	30.634521	32.61126	33.61483	4.056609E-5	1.40024214E-8	7.45013E-5	7.076774E-5	1	103212500	103587500	0
11	17380000	17385000	11	17505000	17510000	.	.	.	.	0,255,255	18.0	3.6128867	3.2979417	4.5102587	3.2073493	0.0016786992	0.0025595198	0.012158973	0.0018660018	2	17385000	17502500	5590
11	10400000	10410000	11	10730000	10740000	.	.	.	.	0,255,255	50.0	12.1451235	11.368527	12.548226	18.29929	2.4048541E-11	2.8037775E-11	4.9494307E-8	2.2225418E-5	2	10405000	10725000	10000
11	57450000	57460000	11	57520000	57530000	.	.	.	.	0,255,255	62.0	28.961588	29.999615	31.521873	35.663643	2.4437794E-4	4.5630865E-4	0.05951975	0.061872568	2	57460000	57525000	5000
11	3845000	3850000	11	4075000	4080000	.	.	.	.	0,255,255	24.0	8.118522	7.8538017	8.991992	8.619933	0.016568355	0.027211167	0.03892994	0.042347908	2	3845000	4077500	2500
11	61150000	61160000	11	61320000	61330000	.	.	.	.	0,255,255	39.0	12.946467	14.451354	19.171906	16.648163	4.498342E-4	6.531536E-4	0.028209642	0.027604952	2	61155000	61330000	5000
11	131050000	131075000	11	131500000	131525000	.	.	.	.	0,255,255	89.0	37.032246	39.224476	43.244442	44.18594	1.501508E-8	1.1722033E-4	1.6730379E-4	1.6937728E-4	2	131062500	131525000	12500
11	117425000	117450000	11	118050000	118075000	.	.	.	.	0,255,255	75.0	31.10297	31.141861	33.704117	38.75894	1.2691891E-4	1.499433E-4	2.3072303E-4	2.2269583E-4	1	117437500	118062500	0
11	12950000	12975000	11	13175000	13200000	.	.	.	.	0,255,255	111.0	60.884125	50.10501	56.741203	54.568153	8.077574E-6	1.0134276E-5	1.364257E-5	1.3648876E-5	1	12962500	13187500	0
11	86025000	86050000	11	86200000	86225000	.	.	.	.	0,255,255	162.0	77.57593	87.046326	102.19329	96.30939	1.3164246E-6	1.9541953E-6	0.054876048	2.9103228E-6	2	86037500	86200000	12500
11	26275000	26300000	11	27450000	27475000	.	.	.	.	0,255,255	45.0	15.749291	15.367875	18.989437	14.031347	9.047197E-4	1.7247738E-5	0.0021962088	1.8228458E-5	1	26287500	27462500	0
11	100690000	100695000	11	100850000	100855000	.	.	.	.	0,255,255	38.0	12.879515	11.46795	15.059564	14.732736	7.9571E-4	1.973293E-5	0.0015999655	0.0016152086	3	100695833	100854166	6872
11	6020000	6030000	11	6350000	6360000	.	.	.	.	0,255,255	42.0	10.736341	8.785346	14.030009	11.710187	2.7398275E-7	8.343069E-10	8.549696E-5	5.0072697E-7	2	6025000	6350000	5000
11	63475000	63500000	11	63725000	63750000	.	.	.	.	0,255,255	82.0	37.546345	36.04181	45.99754	36.851788	1.8929592E-6	2.0714122E-6	0.004323209	3.276276E-6	1	63487500	63737500	0
11	94800000	94805000	11	94840000	94845000	.	.	.	.	0,255,255	17.0	3.1290257	3.9019737	1.70759	6.170636	8.0848305E-4	0.0071791527	1.0290561E-5	0.09879818	2	94792500	94842500	10000
11	75285000	75290000	11	75380000	75385000	.	.	.	.	0,255,255	27.0	5.827319	5.655675	5.915419	7.838289	9.0369795E-6	1.4359014E-5	1.7526867E-5	0.0071383663	3	75284166	75384166	6871
11	40150000	40175000	11	41200000	41225000	.	.	.	.	0,255,255	77.0	25.390669	21.870155	22.87101	34.287373	1.1820653E-8	9.744677E-13	1.8168462E-12	7.076774E-5	3	40162500	41212500	25000
11	44075000	44100000	11	44525000	44550000	.	.	.	.	0,255,255	138.0	37.40101	40.880188	46.490192	48.88942	2.6522848E-29	1.06296005E-20	2.2042648E-20	6.760198E-13	2	44100000	44537500	12500
11	66720000	66730000	11	66830000	66840000	.	.	.	.	0,255,255	63.0	18.770271	19.43165	19.544018	29.99019	8.62955E-11	1.15242225E-10	1.8330588E-10	3.911869E-4	2	66735000	66835000	10000
11	4180000	4185000	11	4490000	4495000	.	.	.	.	0,255,255	20.0	4.9747305	4.0322456	4.63444	4.9599524	0.008436214	0.0021948537	0.0020116032	0.014490893	2	4182500	4495000	2500
11	57675000	57700000	11	57775000	57800000	.	.	.	.	0,255,255	196.0	96.712135	104.6537	119.186134	108.6376	1.4840307E-14	1.1268991E-6	1.2800314E-6	1.376146E-6	3	57679166	57804166	18634
11	26750000	26760000	11	27160000	27170000	.	.	.	.	0,255,255	50.0	13.763778	13.807408	18.274553	14.119515	3.0037825E-8	3.2851986E-8	2.466096E-5	5.5090478E-8	1	26755000	27165000	0
11	31390000	31395000	11	31870000	31875000	.	.	.	.	0,255,255	22.0	3.5309556	3.3551602	4.984971	4.762389	1.5156779E-5	1.5924872E-5	0.00271129	2.188814E-4	1	31392500	31872500	0
11	128025000	128050000	11	128950000	128975000	.	.	.	.	0,255,255	65.0	25.699102	23.496998	27.663326	27.52001	6.8603185E-5	9.3946994E-8	1.4130647E-4	1.354806E-4	1	128037500	128962500	0
11	111870000	111875000	11	111925000	111930000	.	.	.	.	0,255,255	31.0	8.224902	8.842177	9.897145	8.114342	1.0534217E-4	2.1507443E-4	0.0060258126	3.745531E-4	2	111872500	111930000	2500
11	35060000	35070000	11	35120000	35130000	.	.	.	.	0,255,255	34.0	2.62285	6.7401595	9.261617	8.506547	1.3681071E-17	1.6217331E-7	1.9257628E-5	1.9861518E-5	1	35065000	35125000	0
11	125240000	125250000	11	125300000	125310000	.	.	.	.	0,255,255	28.0	1.7565321	5.7751737	7.469493	7.709713	7.9880124E-17	8.189764E-6	2.8652645E-4	2.5855307E-4	1	125245000	125305000	0
11	59820000	59830000	11	60120000	60130000	.	.	.	.	0,255,255	34.0	11.40899	11.502949	15.003854	12.745319	4.8351975E-4	5.8955513E-4	0.02052994	0.02057063	2	59820000	60130000	7071
11	124400000	124425000	11	124575000	124600000	.	.	.	.	0,255,255	126.0	50.590942	44.814346	45.533424	55.986855	1.4408138E-9	6.326271E-16	1.3087338E-15	2.487162E-9	1	124412500	124587500	0
11	121320000	121325000	11	121525000	121530000	.	.	.	.	0,255,255	20.0	5.1508727	5.7458367	6.9490924	6.26617	0.008436214	0.015245665	0.06865625	0.06882313	3	121325833	121525833	6872
11	550000	575000	11	750000	775000	.	.	.	.	0,255,255	155.0	74.79412	74.921074	92.65793	88.93145	3.0608908E-11	3.7538393E-11	4.7388334E-5	5.3584736E-5	1	562500	762500	0
11	31100000	31125000	11	31850000	31875000	.	.	.	.	0,255,255	71.0	27.822445	27.086647	28.514835	30.109863	1.1887987E-6	1.4227489E-6	2.6301673E-6	2.4077406E-6	1	31112500	31862500	0
11	80585000	80590000	11	80635000	80640000	.	.	.	.	0,255,255	15.0	0.40159687	1.1839195	2.109956	2.5507264	3.0078148E-4	3.8235064E-4	0.0015993388	0.008848047	1	80587500	80637500	0
11	83230000	83240000	11	83810000	83820000	.	.	.	.	0,255,255	30.0	7.947291	7.8474545	7.985263	9.756776	5.110016E-4	5.7798694E-4	8.638685E-4	8.6618436E-4	2	83235000	83820000	5000
11	31610000	31620000	11	31660000	31670000	.	.	.	.	0,255,255	50.0	22.512413	23.124695	20.271233	23.877083	0.001532443	0.0026942142	0.0035765336	0.0035778165	2	31615000	31675000	10000
11	117545000	117550000	11	117580000	117585000	.	.	.	.	0,255,255	44.0	12.968487	17.65835	17.455442	15.829959	7.2205758E-6	0.0015147986	0.002123668	0.0026533017	1	117547500	117582500	0
11	68100000	68110000	11	68200000	68210000	.	.	.	.	0,255,255	74.0	27.931074	31.106756	33.482487	41.80495	9.4067296E-8	2.3661983E-4	3.441337E-4	0.08957745	3	68111666	68211666	13744
11	115380000	115390000	11	115490000	115500000	.	.	.	.	0,255,255	92.0	31.48943	36.845013	42.477406	48.45651	1.4400716E-9	2.6041405E-9	4.475121E-5	5.2155727E-5	2	115375000	115495000	10000
11	121655000	121660000	11	122505000	122510000	.	.	.	.	0,255,255	17.0	3.6560454	2.7875369	2.7201796	3.9475706	0.004665165	0.0012259444	8.840637E-4	0.026190279	2	121660000	122512500	5590
11	21680000	21685000	11	21720000	21725000	.	.	.	.	0,255,255	31.0	9.767947	9.572312	12.37718	9.243299	1.0534217E-4	2.1507443E-4	0.0060258126	3.745531E-4	1	21682500	21722500	0
11	10775000	10800000	11	11775000	11800000	.	.	.	.	0,255,255	107.0	29.050787	37.95523	43.749428	38.68217	2.0020572E-21	4.4378402E-15	3.2680865E-9	9.157345E-15	2	10775000	11787500	12500
11	113300000	113305000	11	113535000	113540000	.	.	.	.	0,255,255	21.0	5.7492557	4.30603	4.0613875	6.058107	0.003716577	7.482323E-4	6.997939E-4	0.006515318	1	113302500	113537500	0
11	4510000	4515000	11	4555000	4560000	.	.	.	.	0,255,255	32.0	12.267319	12.176158	11.233488	13.873692	0.0012400056	0.001972862	0.0031610096	0.047683023	2	4515000	4557500	2500
11	77225000	77250000	11	77525000	77550000	.	.	.	.	0,255,255	114.0	54.25535	58.045002	65.35446	69.728424	1.6657779E-6	2.0734935E-6	0.015772955	0.015548206	2	77225000	77537500	12500
11	122600000	122625000	11	123025000	123050000	.	.	.	.	0,255,255	69.0	32.367332	29.756807	33.327503	34.587585	0.002736312	6.0325283E-6	0.004800279	0.0048380285	1	122612500	123037500	0
11	98315000	98320000	11	98350000	98355000	.	.	.	.	0,255,255	31.0	5.7165937	6.993314	9.210457	5.34486	6.533543E-8	6.39209E-6	3.0572055E-4	9.7425094E-8	1	98317500	98352500	0
11	31225000	31250000	11	31850000	31875000	.	.	.	.	0,255,255	83.0	28.555521	35.515938	37.6779	39.574596	7.0498815E-11	1.0606694E-6	1.7499425E-6	0.0027942527	1	31237500	31862500	0
11	36275000	36300000	11	36475000	36500000	.	.	.	.	0,255,255	113.0	53.75033	43.281647	51.715946	51.22321	2.841486E-6	2.4227415E-11	4.921652E-6	4.897943E-6	1	36287500	36487500	0
11	9015000	9020000	11	9135000	9140000	.	.	.	.	0,255,255	20.0	5.07979	5.0661445	4.991205	6.49121	0.008436214	0.015245665	0.014653457	0.06882313	2	9015000	9145000	7906
11	79700000	79725000	11	81225000	81250000	.	.	.	.	0,255,255	62.0	18.813677	17.463154	21.681261	18.859753	3.1479128E-10	5.6366445E-10	1.858327E-6	7.2708617E-10	1	79712500	81237500	0
11	72890000	72900000	11	73020000	73030000	.	.	.	.	0,255,255	57.0	19.749542	25.640293	24.520355	24.98222	1.8992028E-5	0.0056593698	4.7129528E-5	0.008329363	1	72895000	73025000	0
11	97180000	97185000	11	97220000	97225000	.	.	.	.	0,255,255	32.0	8.864431	8.420719	8.702407	4.4327893	4.2835745E-5	8.728498E-5	1.3147591E-4	1.5765421E-10	1	97182500	97222500	0
11	62585000	62590000	11	62620000	62625000	.	.	.	.	0,255,255	42.0	13.708576	15.366798	11.789968	16.057913	3.878189E-5	5.298862E-5	1.1470695E-6	0.008365083	1	62587500	62622500	0
11	118375000	118400000	11	118475000	118500000	.	.	.	.	0,255,255	322.0	142.86218	164.61264	183.89523	157.4151	3.539873E-26	4.8472996E-12	4.1545318E-12	4.050925E-12	1	118387500	118487500	0
11	17750000	17755000	11	17805000	17810000	.	.	.	.	0,255,255	24.0	6.865573	6.6141787	5.443271	6.3259616	0.0023826312	0.004866693	4.2158336E-4	0.005554326	1	17752500	17807500	0
11	65700000	65705000	11	65825000	65830000	.	.	.	.	0,255,255	25.0	5.1546903	6.1075907	6.4986277	7.3332953	8.998489E-5	1.4883436E-4	0.0025733295	0.002625453	2	65707500	65825000	5590
11	82850000	82875000	11	83800000	83825000	.	.	.	.	0,255,255	96.0	34.34853	29.067131	29.394575	41.160595	7.084676E-11	2.9722868E-16	6.9565016E-16	3.6669028E-6	2	82887500	83812500	25000
11	66690000	66695000	11	66830000	66835000	.	.	.	.	0,255,255	35.0	7.710632	7.3656673	5.888595	11.060284	3.3227682E-8	5.9593074E-8	7.34235E-10	3.527997E-4	1	66692500	66832500	0
11	45350000	45375000	11	45725000	45750000	.	.	.	.	0,255,255	120.0	54.662083	53.03044	67.43471	58.00211	5.6823147E-8	6.715636E-8	0.0020910373	9.537118E-8	3	45362500	45762500	25000
11	119500000	119525000	11	120075000	120100000	.	.	.	.	0,255,255	95.0	43.776768	46.54625	45.992237	56.364376	4.0200607E-6	4.399563E-6	6.589947E-6	0.01344348	1	119512500	120087500	0
11	27675000	27700000	11	29325000	29350000	.	.	.	.	0,255,255	59.0	26.68986	17.777407	20.00113	22.13357	0.0021845237	1.2072844E-8	1.8153265E-5	1.9536747E-5	2	27700000	29337500	12500
11	47935000	47940000	11	48110000	48115000	.	.	.	.	0,255,255	25.0	8.741965	7.9333806	8.974766	9.572782	0.008944831	0.0154734645	0.022321135	0.024635859	3	47934166	48112500	5270
11	2200000	2210000	11	2420000	2430000	.	.	.	.	0,255,255	29.0	5.8754396	6.9822598	8.1153145	5.882593	1.201875E-6	6.155303E-5	0.0020010096	1.8348511E-6	1	2205000	2425000	0
11	27700000	27725000	11	28525000	28550000	.	.	.	.	0,255,255	72.0	31.519445	29.11451	37.984146	26.29097	6.356995E-4	6.6922195E-7	0.0011208768	1.1797546E-6	1	27712500	28537500	0
11	82900000	82925000	11	83250000	83275000	.	.	.	.	0,255,255	105.0	42.029648	44.509495	57.15565	46.917664	7.553054E-9	7.803428E-9	2.4756385E-4	1.232771E-8	1	82912500	83262500	0
11	4600000	4625000	11	5000000	5025000	.	.	.	.	0,255,255	95.0	46.199104	40.969288	42.47313	46.286964	4.0200607E-6	4.399563E-6	6.589947E-6	6.49361E-6	2	4625000	5012500	12500
11	11800000	11825000	11	12275000	12300000	.	.	.	.	0,255,255	61.0	22.327242	20.676071	23.428438	22.237713	1.8346632E-6	2.565141E-6	4.239134E-6	4.305779E-6	1	11812500	12287500	0
11	85100000	85125000	11	85350000	85375000	.	.	.	.	0,255,255	110.0	48.697887	49.013977	46.36889	49.952618	2.214977E-10	1.6765147E-5	3.9220688E-10	2.268873E-5	1	85112500	85362500	0
11	75465000	75470000	11	75505000	75510000	.	.	.	.	0,255,255	38.0	15.175904	16.749887	14.802225	14.877112	7.9571E-4	0.03720689	0.0015999655	0.0016152086	2	75465000	75507500	2500
11	59610000	59620000	11	59660000	59670000	.	.	.	.	0,255,255	74.0	31.05685	34.262753	34.897957	35.182327	1.6981785E-4	2.3661983E-4	3.441337E-4	4.1221816E-4	1	59615000	59665000	0
11	72025000	72050000	11	72425000	72450000	.	.	.	.	0,255,255	187.0	72.25753	69.49134	62.300423	112.075195	2.9615923E-21	3.3353388E-21	5.59676E-21	4.1841522E-5	1	72037500	72437500	0
11	67165000	67170000	11	67200000	67205000	.	.	.	.	0,255,255	50.0	14.0283575	22.314331	19.243422	17.608042	2.4277236E-8	0.010525018	3.048442E-5	5.2369764E-5	1	67167500	67202500	0
11	2530000	2540000	11	2870000	2880000	.	.	.	.	0,255,255	33.0	6.4222865	7.520983	9.369619	9.242683	5.510299E-7	5.687361E-7	5.073471E-5	5.4555825E-5	1	2535000	2875000	0
11	110460000	110470000	11	111230000	111240000	.	.	.	.	0,255,255	33.0	9.962655	8.691848	9.716749	9.891814	0.0010813599	3.369365E-5	5.073471E-5	0.0019875406	1	110465000	111235000	0
11	129900000	129925000	11	130125000	130150000	.	.	.	.	0,255,255	155.0	76.999886	71.6189	81.20934	85.708885	3.0608908E-11	3.7538393E-11	4.7388334E-5	5.3584736E-5	3	129904166	130120833	18634
11	8675000	8700000	11	8775000	8800000	.	.	.	.	0,255,255	245.0	107.7098	124.23847	131.46701	129.61668	6.0666034E-18	6.8597465E-8	5.551655E-8	6.4231436E-8	3	8687500	8812500	25000
11	76725000	76750000	11	76900000	76925000	.	.	.	.	0,255,255	117.0	53.768295	52.5509	65.82763	57.10028	3.21181E-7	3.8760916E-7	0.0059794723	5.4778343E-7	1	76737500	76912500	0
11	7835000	7840000	11	7890000	7895000	.	.	.	.	0,255,255	19.0	1.5791492	2.2915022	3.9046962	1.65817	1.5172493E-8	9.143118E-6	7.0885476E-4	1.266468E-7	1	7837500	7892500	0
11	125600000	125625000	11	125875000	125900000	.	.	.	.	0,255,255	121.0	55.31172	50.605457	54.42631	53.613407	3.151168E-8	3.7040305E-8	5.3232437E-8	5.309695E-8	3	125612500	125887500	25000
11	115240000	115250000	11	115290000	115300000	.	.	.	.	0,255,255	83.0	37.699677	44.10158	47.03799	44.971375	7.987626E-7	0.0030813797	0.003101419	0.0034687584	2	115240000	115290000	7071
11	47280000	47285000	11	47315000	47320000	.	.	.	.	0,255,255	48.0	13.076423	15.645615	14.054547	16.407492	1.6478087E-7	9.121785E-5	4.625573E-7	2.159587E-4	1	47282500	47317500	0
11	117325000	117350000	11	117800000	117825000	.	.	.	.	0,255,255	112.0	56.558037	50.12377	54.12957	61.355495	4.804838E-6	6.008087E-6	8.203208E-6	8.1649205E-6	1	117337500	117812500	0
11	29425000	29450000	11	30900000	30925000	.	.	.	.	0,255,255	51.0	16.828272	16.448053	16.285978	19.97093	9.503969E-6	1.7584658E-5	2.280373E-5	0.0037523292	1	29437500	30912500	0
11	62375000	62400000	11	62850000	62875000	.	.	.	.	0,255,255	92.0	41.226513	38.218548	43.85456	46.857178	2.159016E-5	1.5655294E-9	3.4671477E-5	3.553038E-5	1	62387500	62862500	0
11	62785000	62790000	11	62860000	62865000	.	.	.	.	0,255,255	28.0	8.6900625	9.032219	9.01935	9.355323	0.0011507464	0.0022482222	0.0031532007	0.0036528914	2	62780000	62860000	7906
11	875000	900000	11	1050000	1075000	.	.	.	.	0,255,255	75.0	40.135574	36.763317	33.816765	47.887787	0.036664885	1.499433E-4	2.3072303E-4	0.058322713	2	875000	1050000	17678
11	62620000	62625000	11	62655000	62660000	.	.	.	.	0,255,255	43.0	13.855893	17.746307	17.831202	15.114785	1.689582E-5	0.0026975002	0.003810965	4.5234778E-5	1	62622500	62657500	0
11	63990000	64000000	11	64160000	64170000	.	.	.	.	0,255,255	42.0	16.307144	15.859515	17.155895	18.44088	0.0026896792	0.0045926985	0.005834168	0.0056153284	3	63991666	64155000	10541
11	9860000	9870000	11	10310000	10320000	.	.	.	.	0,255,255	33.0	10.276028	11.013237	11.661407	10.764269	0.0010813599	0.0013471155	0.001974016	0.0019875406	1	9865000	10315000	0
11	70450000	70460000	11	70750000	70760000	.	.	.	.	0,255,255	37.0	12.2511015	10.982521	12.800756	12.475786	3.7489393E-5	4.2972166E-5	0.0033902186	0.003408359	3	70465000	70755000	10000
11	112280000	112290000	11	113290000	113300000	.	.	.	.	0,255,255	32.0	9.383462	8.475243	9.866482	9.959485	8.113987E-5	9.022253E-5	0.0041755033	0.0041957935	3	112288333	113288333	7454
11	134050000	134055000	11	134345000	134350000	.	.	.	.	0,255,255	21.0	2.2743993	2.5082316	2.4610682	4.552599	1.1171598E-7	4.1477238E-6	7.98687E-8	6.6592504E-4	1	134052500	134347500	0
11	12640000	12650000	11	12880000	12890000	.	.	.	.	0,255,255	58.0	21.550314	18.270845	14.076383	24.52278	9.355291E-6	1.653651E-8	6.8442127E-12	2.4758674E-5	1	12645000	12885000	0
11	125600000	125625000	11	126200000	126225000	.	.	.	.	0,255,255	74.0	24.954958	26.308514	31.164751	30.358805	1.2526198E-7	1.4474533E-7	3.931252E-4	2.6925431E-7	2	125612500	126200000	12500
11	114030000	114040000	11	114260000	114270000	.	.	.	.	0,255,255	35.0	13.257725	12.1079445	12.31664	15.184151	0.0065534217	2.527471E-4	3.8641843E-4	0.011656594	1	114035000	114265000	0
11	68270000	68280000	11	68450000	68460000	.	.	.	.	0,255,255	34.0	8.972334	10.240204	9.749208	13.367615	1.0784965E-5	5.8955513E-4	1.9257628E-5	0.02057063	2	68280000	68455000	5000
11	133930000	133940000	11	134040000	134050000	.	.	.	.	0,255,255	35.0	10.832523	10.254283	11.557326	11.761994	2.1033546E-4	2.527471E-4	3.8641843E-4	3.8823523E-4	2	133935000	134050000	5000
11	18100000	18125000	11	18725000	18750000	.	.	.	.	0,255,255	106.0	36.897694	42.641132	49.370136	48.15725	1.2913987E-14	3.9099106E-9	1.5679144E-4	6.155626E-9	2	18112500	18750000	12500
11	117580000	117590000	11	117690000	117700000	.	.	.	.	0,255,255	82.0	25.205954	37.11314	45.712624	47.51067	1.4252521E-10	2.1341043E-6	0.0046439157	0.0050054733	1	117585000	117695000	0
11	125910000	125920000	11	126190000	126200000	.	.	.	.	0,255,255	41.0	13.601703	10.9838	13.22995	15.029869	9.94458E-5	8.3159694E-7	1.8253512E-4	1.9377269E-4	4	125922500	126195000	10308
11	119100000	119125000	11	119325000	119350000	.	.	.	.	0,255,255	233.0	105.78056	100.06417	100.7262	133.64694	8.33644E-15	1.2730395E-14	1.5193714E-14	5.949045E-6	4	119131250	119350000	33657
11	78125000	78150000	11	78550000	78575000	.	.	.	.	0,255,255	107.0	44.90076	42.579254	41.227833	60.96203	1.8929522E-9	1.9593658E-9	3.2680865E-9	9.652316E-5	1	78137500	78562500	0
11	104365000	104370000	11	104415000	104420000	.	.	.	.	0,255,255	17.0	5.7491293	5.549026	5.598357	5.387407	0.061924405	0.09934588	0.09776924	0.09879818	2	104362500	104412500	7071
11	99520000	99525000	11	99555000	99560000	.	.	.	.	0,255,255	40.0	14.436817	14.007839	14.416694	13.841076	1.9639598E-4	2.2551691E-4	4.209307E-4	4.1425638E-4	1	99522500	99557500	0
11	40300000	40310000	11	41430000	41440000	.	.	.	.	0,255,255	20.0	4.0911846	3.6958976	4.409111	3.5350695	0.0032983292	5.5655284E-4	0.0054628956	4.4541009E-4	1	40305000	41435000	0
11	81650000	81675000	11	81750000	81775000	.	.	.	.	0,255,255	54.0	13.739343	19.77532	21.364616	22.165407	3.947269E-10	3.8199066E-4	5.843505E-4	5.9017655E-4	1	81662500	81762500	0
11	57650000	57675000	11	58550000	58575000	.	.	.	.	0,255,255	125.0	58.576263	50.68371	58.958214	63.197296	2.7129747E-9	3.0332246E-9	4.590362E-9	3.03902E-4	3	57662500	58554166	41666
11	33360000	33370000	11	33820000	33830000	.	.	.	.	0,255,255	36.0	7.744944	7.5524545	8.803589	7.0701027	1.0954067E-8	1.1918004E-8	2.2742283E-6	1.6749219E-8	1	33365000	33825000	0
11	90625000	90650000	11	90750000	90775000	.	.	.	.	0,255,255	123.0	22.96765	37.879913	37.812904	71.5599	2.31042E-39	4.747548E-22	1.009432E-21	6.719357E-4	2	90650000	90762500	12500
11	72580000	72590000	11	72670000	72680000	.	.	.	.	0,255,255	67.0	22.150404	24.023304	29.067278	27.493458	7.89652E-9	1.1544035E-8	3.2605298E-5	3.731805E-5	1	72585000	72675000	0
11	64450000	64475000	11	64650000	64675000	.	.	.	.	0,255,255	182.0	77.237366	91.28275	110.0127	103.52774	6.150842E-11	8.601244E-11	2.2377163E-4	2.352322E-4	3	64462500	64654166	30046
11	120500000	120525000	11	121175000	121200000	.	.	.	.	0,255,255	60.0	26.584202	24.57173	27.503376	26.062443	0.0012762247	5.4588545E-6	0.0026478893	0.0025249	1	120512500	121187500	0
11	61960000	61970000	11	62070000	62080000	.	.	.	.	0,255,255	79.0	27.54505	36.97199	45.721867	44.32931	1.7677216E-9	1.4072762E-5	0.015018367	0.016062854	2	61960000	62075000	5000
11	26290000	26300000	11	26650000	26660000	.	.	.	.	0,255,255	43.0	14.6882715	12.17057	14.993521	13.528327	2.0037729E-5	9.577496E-8	3.750221E-5	3.5346446E-5	1	26295000	26655000	0
11	20650000	20675000	11	22125000	22150000	.	.	.	.	0,255,255	63.0	25.79486	21.42849	28.641958	23.607986	2.347086E-4	4.9445174E-7	4.9072935E-4	8.73178E-7	2	20650000	22137500	12500
11	98290000	98300000	11	98350000	98360000	.	.	.	.	0,255,255	44.0	12.057638	13.502419	17.892294	14.150886	2.9186209E-8	1.11835525E-5	0.0017632624	1.5467793E-5	1	98295000	98355000	0
11	73680000	73690000	11	73740000	73750000	.	.	.	.	0,255,255	81.0	32.6281	37.44275	42.15487	47.699703	2.8991703E-6	4.064132E-6	0.0068994774	0.0075270073	1	73685000	73745000	0
11	117840000	117850000	11	117940000	117950000	.	.	.	.	0,255,255	52.0	17.930923	18.37141	22.783941	21.57046	2.2997792E-6	3.2428165E-6	0.0011554784	0.001161402	1	117845000	117945000	0
11	117510000	117520000	11	117800000	117810000	.	.	.	.	0,255,255	49.0	20.774195	17.992666	19.765944	23.378141	0.002621966	3.6894467E-5	0.005935762	0.006117021	1	117515000	117805000	0
11	131520000	131530000	11	131570000	131580000	.	.	.	.	0,255,255	79.0	21.864187	35.279324	34.907948	32.72628	8.536911E-14	1.4072762E-5	2.2330456E-5	2.6846661E-5	1	131525000	131575000	0
11	73505000	73510000	11	73540000	73545000	.	.	.	.	0,255,255	42.0	12.991551	15.902786	17.312586	13.325391	3.878189E-5	0.004635857	0.006663963	8.984845E-5	1	73507500	73542500	0
11	94150000	94175000	11	94250000	94275000	.	.	.	.	0,255,255	69.0	10.23021	17.338894	18.960514	19.83185	1.5764457E-23	2.7628334E-13	2.2385227E-13	4.17826E-9	1	94162500	94262500	0
11	72840000	72850000	11	73170000	73180000	.	.	.	.	0,255,255	47.0	18.190414	18.072046	19.38442	23.38497	1.0622715E-4	1.675059E-4	2.2828154E-4	0.01657692	2	72840000	73175000	5000
11	121315000	121320000	11	121595000	121600000	.	.	.	.	0,255,255	23.0	4.691434	3.854128	5.2796817	5.0187864	4.6850644E-5	3.600441E-6	0.0011278873	0.0011081481	3	121320833	121594166	6871
11	111880000	111890000	11	111980000	111990000	.	.	.	.	0,255,255	60.0	16.93007	20.791197	25.765923	24.93515	1.8830106E-9	3.5704095E-6	0.00186754	0.0019208426	3	111881666	111985000	12018
11	131400000	131405000	11	131525000	131530000	.	.	.	.	0,255,255	35.0	9.713391	10.785273	10.3250885	13.680676	2.5343988E-6	2.1968246E-4	3.9188485E-4	0.009807825	1	131402500	131527500	0
11	33160000	33170000	11	33320000	33330000	.	.	.	.	0,255,255	52.0	18.691984	17.14873	19.379574	22.728462	2.2997792E-6	3.2428165E-6	5.029076E-6	0.001161402	2	33165000	33320000	5000
11	75140000	75150000	11	75220000	75230000	.	.	.	.	0,255,255	69.0	27.040077	28.544006	36.39583	34.644455	3.2102548E-6	6.4185215E-6	0.003945463	0.0043137404	1	75145000	75225000	0
11	65415000	65420000	11	65510000	65515000	.	.	.	.	0,255,255	39.0	9.821319	9.499864	12.260279	15.469942	3.6625977E-8	7.670598E-8	1.6082915E-5	8.3966955E-4	4	65420000	65506250	6731
11	121830000	121840000	11	121930000	121940000	.	.	.	.	0,255,255	50.0	19.514921	19.890738	23.438927	18.038338	1.1490461E-5	0.0026942142	0.0035765336	2.2225418E-5	1	121835000	121935000	0
11	61820000	61830000	11	61960000	61970000	.	.	.	.	0,255,255	60.0	23.390656	26.723166	27.041328	25.123045	2.133849E-6	0.0012777417	0.00186754	0.0019208426	3	61811666	61961666	13744
11	95840000	95850000	11	96340000	96350000	.	.	.	.	0,255,255	33.0	7.6280074	11.151844	13.124007	12.783559	5.510299E-7	0.0013471155	0.035614993	0.03580556	2	95840000	96340000	7071
11	44280000	44290000	11	44540000	44550000	.	.	.	.	0,255,255	36.0	10.77291	9.679098	13.829376	8.5801325	9.056494E-5	1.4208975E-6	0.0063883616	2.5766678E-6	1	44285000	44545000	0
11	59550000	59575000	11	59775000	59800000	.	.	.	.	0,255,255	155.0	58.42826	66.28265	74.20485	59.126553	5.6084355E-19	3.7538393E-11	5.473116E-11	9.994709E-19	2	59587500	59787500	25000
11	74925000	74950000	11	75225000	75250000	.	.	.	.	0,255,255	131.0	44.52988	49.50986	52.52964	65.22454	8.255383E-18	5.861356E-11	9.2366205E-11	2.3369723E-5	2	74950000	75237500	12500
11	1210000	1220000	11	1520000	1530000	.	.	.	.	0,255,255	29.0	9.173487	7.028894	7.8224435	8.910496	0.0012081462	6.155303E-5	1.05653104E-4	0.002008929	1	1215000	1525000	0
11	67650000	67675000	11	67775000	67800000	.	.	.	.	0,255,255	125.0	50.620575	57.08095	69.45379	72.432526	2.7129747E-9	3.0332246E-9	3.0855744E-4	3.03902E-4	1	67662500	67787500	0
11	86930000	86935000	11	87290000	87295000	.	.	.	.	0,255,255	20.0	4.933276	4.205185	4.803243	6.414703	0.0013773328	0.0021948537	0.0020116032	0.06882313	4	86936250	87290000	8385
11	71800000	71825000	11	71950000	71975000	.	.	.	.	0,255,255	59.0	21.563877	21.867693	27.302505	22.110664	8.235821E-6	1.1520733E-5	0.004441341	1.9536747E-5	1	71812500	71962500	0
11	65770000	65780000	11	65820000	65830000	.	.	.	.	0,255,255	66.0	24.06595	30.258545	25.38496	32.925774	1.8571782E-8	4.4522625E-5	5.8818667E-5	0.014941469	1	65775000	65825000	0
11	59755000	59760000	11	59800000	59805000	.	.	.	.	0,255,255	75.0	11.303532	13.15075	19.61688	14.529983	2.193734E-27	1.1510568E-21	3.703437E-11	1.6412463E-21	8	59751875	59798125	17875
11	102340000	102350000	11	102490000	102500000	.	.	.	.	0,255,255	33.0	8.9726925	9.010563	8.300145	12.32947	3.0683645E-5	3.369365E-5	5.073471E-5	0.0019875406	2	102340000	102495000	5000
11	925000	950000	11	1025000	1050000	.	.	.	.	0,255,255	98.0	47.082806	50.997307	55.350525	55.51291	6.888268E-7	0.0036089963	0.0045005777	0.004554301	1	937500	1037500	0
11	62900000	62910000	11	63010000	63020000	.	.	.	.	0,255,255	31.0	13.482833	11.867589	14.193043	14.255222	0.055970155	0.006261597	0.092774756	0.09237883	2	62905000	63020000	5000
11	10525000	10550000	11	10725000	10750000	.	.	.	.	0,255,255	113.0	47.443573	49.553726	52.28265	60.10067	2.4488066E-11	3.5455398E-6	4.921652E-6	4.897943E-6	1	10537500	10737500	0
11	115490000	115500000	11	115620000	115630000	.	.	.	.	0,255,255	72.0	21.483025	25.822203	25.11666	36.122383	8.8854125E-11	7.834381E-7	1.0650708E-6	0.0010820103	1	115495000	115625000	0
11	72310000	72315000	11	72405000	72410000	.	.	.	.	0,255,255	30.0	7.3890076	7.7950597	7.699502	9.706481	1.0501549E-5	2.0023197E-5	2.227637E-5	8.206187E-4	2	72320000	72405000	7906
11	1300000	1325000	11	1475000	1500000	.	.	.	.	0,255,255	96.0	27.875364	38.310055	57.717472	46.875412	2.60841E-16	6.597563E-11	0.0093667265	3.6669028E-6	4	1337500	1493750	50389
11	27700000	27725000	11	28675000	28700000	.	.	.	.	0,255,255	69.0	33.646736	31.39993	36.312813	31.907238	0.002736312	0.0034263812	0.004800279	0.0048380285	2	27712500	28700000	12500
11	130000000	130025000	11	130125000	130150000	.	.	.	.	0,255,255	189.0	89.045906	90.506805	105.151535	112.92447	1.0903202E-12	1.4710402E-12	1.9165842E-5	2.0261545E-5	3	129979166	130129166	42491
11	9390000	9400000	11	9450000	9460000	.	.	.	.	0,255,255	63.0	26.83382	28.426167	31.922451	29.41009	1.3741147E-4	2.5375796E-4	0.04237148	3.911869E-4	2	9400000	9455000	5000
11	93230000	93240000	11	93540000	93550000	.	.	.	.	0,255,255	29.0	7.1158395	7.7365537	8.557592	9.592921	5.6251287E-5	6.155303E-5	0.0020010096	0.002008929	1	93235000	93545000	0
11	134050000	134055000	11	134140000	134145000	.	.	.	.	0,255,255	33.0	8.688455	7.610671	10.647902	8.290301	1.7882807E-5	6.611896E-7	0.0016638046	6.468637E-5	7	134051071	134136785	7726
11	69900000	69925000	11	70175000	70200000	.	.	.	.	0,255,255	89.0	37.651337	35.85395	33.577858	40.662575	1.501508E-8	1.5388451E-8	2.6857418E-8	1.6937728E-4	1	69912500	70187500	0
11	88000000	88025000	11	88525000	88550000	.	.	.	.	0,255,255	88.0	27.779013	29.41296	23.019726	37.831867	7.080922E-13	7.69272E-13	1.3860784E-17	5.179966E-8	2	88012500	88550000	12500
11	61470000	61480000	11	61630000	61640000	.	.	.	.	0,255,255	47.0	13.687338	15.461464	16.96855	18.604816	5.502231E-7	6.4335376E-7	2.2828154E-4	2.1263162E-4	1	61475000	61635000	0
11	128170000	128180000	11	128950000	128960000	.	.	.	.	0,255,255	27.0	6.65129	5.793348	6.3820095	6.213887	4.2441871E-4	2.3570814E-5	7.238225E-4	2.359055E-5	1	128175000	128955000	0
11	67080000	67085000	11	67315000	67320000	.	.	.	.	0,255,255	22.0	5.9067574	5.69624	6.8801513	7.0522947	0.0015660797	0.002888464	0.020940661	0.02172017	2	67077500	67325000	9014
11	12050000	12075000	11	12250000	12275000	.	.	.	.	0,255,255	134.0	59.92858	55.060574	58.947666	64.721054	6.912074E-12	7.2752577E-12	1.2148381E-11	5.888101E-6	4	12056250	12268750	31869
11	55940000	55950000	11	56770000	56780000	.	.	.	.	0,255,255	24.0	5.212891	5.423339	8.070099	7.181188	5.1018805E-4	7.4134074E-4	0.071686976	0.010335964	2	55940000	56775000	5000
11	118845000	118850000	11	118880000	118885000	.	.	.	.	0,255,255	53.0	15.332354	17.898558	13.503916	20.436287	1.224005E-9	1.8591735E-6	3.067778E-9	0.0015745218	1	118847500	118882500	0
11	117600000	117610000	11	117800000	117810000	.	.	.	.	0,255,255	59.0	29.389233	22.785759	23.674198	26.072851	0.0012501309	7.7875175E-6	1.1820648E-5	0.0032588162	1	117605000	117805000	0
11	93895000	93900000	11	94505000	94510000	.	.	.	.	0,255,255	18.0	3.26167	2.7882094	3.5859866	3.2851763	0.0016786992	3.4572114E-4	0.001971646	0.0018660018	1	93897500	94507500	0
11	69675000	69700000	11	70175000	70200000	.	.	.	.	0,255,255	81.0	31.614567	26.262321	32.521084	29.540346	3.5912533E-6	4.8218995E-10	6.5281265E-6	9.421294E-10	3	69695833	70195833	18634
11	34920000	34930000	11	35410000	35420000	.	.	.	.	0,255,255	62.0	16.761654	15.947847	26.173512	15.937065	2.4406455E-10	3.268177E-10	6.439223E-4	4.3084353E-10	5	34927000	35411000	12649
11	16820000	16830000	11	17060000	17070000	.	.	.	.	0,255,255	43.0	14.926111	15.579645	19.069174	17.301575	2.0037729E-5	0.0024895957	0.003182902	0.0030898198	2	16820000	17065000	5000
11	98080000	98090000	11	98140000	98150000	.	.	.	.	0,255,255	27.0	2.2995396	5.180778	8.468502	6.353261	2.1684839E-13	2.3570814E-5	0.009936503	6.6612166E-4	1	98085000	98145000	0
11	131760000	131765000	11	131825000	131830000	.	.	.	.	0,255,255	36.0	8.042551	9.559875	11.270675	12.647069	8.824364E-7	1.8593204E-6	1.7944981E-4	0.00555909	2	131765000	131827500	2500
11	75410000	75420000	11	75460000	75470000	.	.	.	.	0,255,255	53.0	22.613459	26.514378	28.217424	27.333435	2.6227065E-4	0.030272923	0.04167588	0.044384185	2	75410000	75465000	5000
11	103360000	103365000	11	103395000	103400000	.	.	.	.	0,255,255	38.0	8.053304	11.810967	15.043686	9.300785	1.05201515E-7	1.973293E-5	0.0015999655	4.837859E-7	1	103362500	103397500	0
11	119350000	119375000	11	119700000	119725000	.	.	.	.	0,255,255	83.0	38.145508	32.90723	35.866196	34.81253	9.719148E-7	1.0606694E-6	1.7499425E-6	1.6821015E-6	1	119362500	119712500	0
11	111275000	111300000	11	111425000	111450000	.	.	.	.	0,255,255	113.0	61.22777	52.969406	60.0961	51.439774	2.841486E-6	3.5455398E-6	4.921652E-6	4.897943E-6	1	111287500	111437500	0
11	6380000	6390000	11	6500000	6510000	.	.	.	.	0,255,255	49.0	17.089327	16.612457	18.170444	19.762318	2.4642526E-5	3.6894467E-5	5.2701806E-5	0.006117021	2	6380000	6505000	5000
11	44630000	44640000	11	44910000	44920000	.	.	.	.	0,255,255	60.0	15.323771	15.981961	18.920755	21.85873	4.649036E-13	2.4176474E-9	4.2228954E-9	5.641927E-6	3	44625000	44915000	10000
11	60840000	60845000	11	60900000	60905000	.	.	.	.	0,255,255	25.0	6.664191	6.945871	6.7037544	8.041869	0.0010934043	0.002282815	0.0025733295	0.024635859	2	60840000	60902500	2500
11	42770000	42780000	11	43130000	43140000	.	.	.	.	0,255,255	33.0	8.527753	9.469002	10.774105	10.545156	3.0683645E-5	3.369365E-5	0.001974016	0.0019875406	3	42765000	43135000	10000
11	17590000	17600000	11	17720000	17730000	.	.	.	.	0,255,255	50.0	16.791803	15.868844	16.591822	17.315655	1.1490461E-5	1.6947835E-5	2.466096E-5	2.2225418E-5	2	17590000	17725000	5000
11	62600000	62610000	11	62670000	62680000	.	.	.	.	0,255,255	68.0	28.520363	31.938211	36.162136	31.565783	6.35181E-6	0.004329475	0.00613567	0.0067333537	2	62595000	62675000	10000
11	65875000	65900000	11	66250000	66275000	.	.	.	.	0,255,255	106.0	51.491352	49.354588	44.8687	60.013275	9.0722206E-5	1.16610216E-4	6.4190395E-9	1.5337368E-4	1	65887500	66262500	0
11	101425000	101450000	11	102000000	102025000	.	.	.	.	0,255,255	49.0	16.245708	17.844969	20.960299	18.23708	4.8270464E-5	8.812219E-5	0.011200343	1.1855083E-4	1	101437500	102012500	0
11	19565000	19570000	11	19900000	19905000	.	.	.	.	0,255,255	17.0	2.226273	2.3423095	3.7038	3.3076265	1.2410065E-4	2.1064712E-4	0.005608316	0.005262997	1	19567500	19902500	0
11	85930000	85940000	11	86210000	86220000	.	.	.	.	0,255,255	35.0	10.45369	11.6353855	10.987666	14.651014	2.1033546E-4	2.527471E-4	3.8641843E-4	0.011656594	1	85935000	86215000	0
11	45825000	45850000	11	46100000	46125000	.	.	.	.	0,255,255	99.0	47.91525	41.813324	45.43862	48.83888	3.800326E-7	4.0312685E-7	6.235611E-7	6.275157E-7	3	45845833	46120833	18634
11	114750000	114775000	11	116275000	116300000	.	.	.	.	0,255,255	72.0	31.935133	33.93698	37.529224	36.890812	6.356995E-4	7.700864E-4	0.0011208768	0.0011237562	1	114762500	116287500	0
11	57120000	57130000	11	57240000	57250000	.	.	.	.	0,255,255	47.0	18.723764	17.030863	20.915258	21.486382	1.0622715E-4	1.675059E-4	0.015927507	0.01657692	3	57128333	57248333	7454
11	8000000	8025000	11	8600000	8625000	.	.	.	.	0,255,255	68.0	32.28036	29.993269	36.078087	29.414486	0.004368983	1.207404E-5	0.0076229186	2.016496E-5	2	8012500	8600000	12500
11	131370000	131380000	11	131500000	131510000	.	.	.	.	0,255,255	63.0	19.152914	20.770693	32.621075	24.218864	8.62955E-11	3.295475E-7	0.04237148	5.4221124E-7	2	131385000	131505000	10000
11	20125000	20150000	11	20350000	20375000	.	.	.	.	0,255,255	112.0	41.762234	39.04954	43.056286	41.7977	5.098249E-11	5.0606973E-11	8.8998295E-11	7.854942E-11	3	20129166	20345833	18634
11	75875000	75900000	11	76125000	76150000	.	.	.	.	0,255,255	184.0	57.978954	67.033295	75.62626	90.682816	9.100303E-31	3.7978308E-20	6.0478296E-20	4.5604364E-11	2	75900000	76137500	12500
11	131050000	131075000	11	131650000	131675000	.	.	.	.	0,255,255	88.0	43.073277	38.68185	44.396847	44.56193	1.7094219E-4	3.1822335E-8	2.767534E-4	2.761557E-4	2	131062500	131675000	12500
11	65270000	65275000	11	65325000	65330000	.	.	.	.	0,255,255	51.0	15.039614	17.195774	18.256144	16.97856	9.500992E-9	9.668563E-6	1.3738819E-5	2.3012122E-5	4	65273750	65320000	8385
11	1300000	1325000	11	1400000	1425000	.	.	.	.	0,255,255	102.0	44.461647	45.211422	49.08521	43.571198	5.716691E-8	5.9033976E-8	9.191104E-4	9.33764E-8	1	1312500	1412500	0
11	96230000	96240000	11	96330000	96340000	.	.	.	.	0,255,255	51.0	16.892775	17.803205	19.927134	21.008041	5.222246E-6	7.4527316E-6	0.002059582	0.002049958	1	96235000	96335000	0
11	112585000	112590000	11	113280000	113285000	.	.	.	.	0,255,255	23.0	4.6220064	4.449016	5.2936387	5.371349	4.6850644E-5	7.706681E-5	0.0011278873	0.0011081481	2	112587500	113287500	5000
11	58195000	58200000	11	78655000	78660000	.	.	.	.	0,255,255	21.0	0.056466326	0.041574124	0.011522986	0.17002267	7.2172664E-11	8.0401595E-11	9.340003E-11	1.1341374E-10	1	58197500	78657500	0
11	3075000	3080000	11	3110000	3115000	.	.	.	.	0,255,255	27.0	9.034765	9.909347	10.289994	11.453697	0.00234692	0.03291851	0.054592136	0.055271912	2	3077500	3115000	2500
11	128275000	128300000	11	128825000	128850000	.	.	.	.	0,255,255	95.0	31.275011	37.188446	32.91797	43.028297	1.5698587E-10	1.4655539E-10	2.718203E-10	6.49361E-6	1	128287500	128837500	0
11	80525000	80550000	11	80625000	80650000	.	.	.	.	0,255,255	55.0	11.412852	19.032017	18.878448	20.500303	2.2634711E-14	5.5574935E-7	6.815031E-7	3.1179324E-4	1	80537500	80637500	0
11	85615000	85620000	11	85815000	85820000	.	.	.	.	0,255,255	22.0	3.7403538	5.0445523	4.5404787	4.2964954	1.5156779E-5	0.002888464	2.3980232E-4	2.188814E-4	1	85617500	85817500	0
11	36060000	36070000	11	36120000	36130000	.	.	.	.	0,255,255	43.0	15.193082	16.693316	16.899414	19.236643	2.0037729E-5	0.0024895957	0.003182902	0.0030898198	1	36065000	36125000	0
11	40290000	40300000	11	41200000	41210000	.	.	.	.	0,255,255	33.0	7.8342676	6.7805166	5.758927	8.843585	5.510299E-7	5.687361E-7	5.674835E-9	5.4555825E-5	1	40295000	41205000	0
11	49325000	49350000	11	49425000	49450000	.	.	.	.	0,255,255	52.0	12.65766	18.986355	22.471083	16.596756	3.7023562E-9	7.6086794E-6	0.0020648818	9.636571E-6	1	49337500	49437500	0
11	111600000	111605000	11	111775000	111780000	.	.	.	.	0,255,255	35.0	7.6476474	9.063153	12.312686	9.881555	3.3227682E-8	5.574395E-6	3.9188485E-4	3.527997E-4	3	111602500	111772500	5000
11	129375000	129400000	11	129675000	129700000	.	.	.	.	0,255,255	84.0	41.940823	39.333435	47.296036	43.812706	0.0011176114	0.0013319892	0.0018163775	0.0017898475	1	129387500	129687500	0
11	104310000	104320000	11	104370000	104380000	.	.	.	.	0,255,255	28.0	2.6720023	4.423215	4.2442737	5.3632803	4.1271942E-12	1.3525063E-7	7.926462E-8	7.208505E-6	1	104315000	104375000	0
11	61460000	61465000	11	61565000	61570000	.	.	.	.	0,255,255	21.0	5.1427884	5.5543923	5.716195	4.8107924	0.003716577	0.0068762056	0.0066098874	6.6592504E-4	1	61462500	61567500	0
11	13760000	13770000	11	14240000	14250000	.	.	.	.	0,255,255	37.0	12.159203	11.071741	12.580304	12.935967	3.7489393E-5	4.2972166E-5	0.0033902186	0.003408359	1	13765000	14245000	0
11	95825000	95850000	11	96225000	96250000	.	.	.	.	0,255,255	99.0	47.43175	48.965576	58.766956	50.65143	3.800326E-7	0.002453184	0.0030842067	0.003092752	1	95837500	96237500	0
11	123110000	123115000	11	123240000	123245000	.	.	.	.	0,255,255	18.0	3.8743525	4.4371443	5.728211	4.9753222	0.0016786992	0.013966436	0.055448774	0.055947766	2	123107500	123245000	5590
11	78625000	78650000	11	81225000	81250000	.	.	.	.	0,255,255	51.0	16.517124	12.840891	16.781586	13.237741	9.503969E-6	4.5965635E-8	2.280373E-5	5.0654023E-8	1	78637500	81237500	0
11	33850000	33860000	11	33970000	33980000	.	.	.	.	0,255,255	44.0	15.320162	15.753507	17.299892	18.864218	8.681041E-6	0.0013447184	0.0017632624	0.001700379	2	33860000	33980000	7071
11	61800000	61810000	11	62320000	62330000	.	.	.	.	0,255,255	35.0	8.575024	9.354314	9.208392	11.804367	3.7609382E-6	4.1194294E-6	6.552274E-6	3.8823523E-4	2	61805000	62330000	5000
11	60150000	60160000	11	60230000	60240000	.	.	.	.	0,255,255	36.0	12.790033	13.758858	12.65828	11.866091	0.003509759	0.0052707484	0.0063883616	1.6535087E-4	1	60155000	60235000	0
11	67400000	67410000	11	67460000	67470000	.	.	.	.	0,255,255	63.0	21.309423	23.801176	26.064875	26.85312	2.1362952E-7	3.295475E-7	3.5946455E-4	3.911869E-4	1	67405000	67465000	0
11	113990000	114000000	11	114260000	114270000	.	.	.	.	0,255,255	31.0	11.727173	9.338265	8.73911	10.772972	0.0047432254	2.3334271E-4	3.4410477E-4	0.008424362	1	113995000	114265000	0
11	69100000	69125000	11	69650000	69675000	.	.	.	.	0,255,255	135.0	48.299995	42.907784	55.079693	49.496548	2.1913956E-19	1.8547506E-19	5.974881E-12	5.7893976E-12	3	69104166	69645833	18634
11	108700000	108725000	11	109925000	109950000	.	.	.	.	0,255,255	87.0	38.886047	32.22313	40.485077	39.383434	2.7655924E-4	6.463512E-8	4.5223875E-4	4.469075E-4	3	108704166	109929166	18634
11	58550000	58575000	11	58775000	58800000	.	.	.	.	0,255,255	85.0	37.37029	42.313354	45.818527	45.84759	2.555552E-7	8.3955424E-4	0.0011568407	0.0011449748	1	58562500	58787500	0
11	117440000	117450000	11	117800000	117810000	.	.	.	.	0,255,255	57.0	22.866848	18.730782	23.267649	23.319986	1.8992028E-5	4.2407006E-8	4.7129528E-5	5.1201998E-5	5	117439000	117809000	16492
12	51425000	51450000	12	51800000	51825000	.	.	.	.	0,255,255	95.0	46.39497	51.489307	60.24135	58.82259	4.0200607E-6	0.010810034	0.013264772	0.01344348	3	51420833	51820833	18634
12	45750000	45775000	12	45950000	45975000	.	.	.	.	0,255,255	172.0	82.673965	86.586655	88.72925	102.74628	1.195132E-8	1.7660378E-8	2.3820217E-8	0.0047534374	4	45750000	45975000	17678
12	76625000	76650000	12	77000000	77025000	.	.	.	.	0,255,255	57.0	23.53105	24.084145	30.8462	24.665512	3.55015E-5	4.8759928E-5	0.011791579	0.011182291	2	76625000	77012500	12500
12	53540000	53550000	12	53670000	53680000	.	.	.	.	0,255,255	73.0	27.438204	25.18618	34.114502	26.7363	1.9774913E-7	3.637554E-7	5.809559E-4	7.2627887E-7	1	53545000	53675000	0
12	29525000	29550000	12	30800000	30825000	.	.	.	.	0,255,255	92.0	25.185835	26.397034	28.270487	35.932865	1.4990354E-14	1.6951269E-14	4.321084E-14	2.7979665E-9	2	29525000	30812500	12500
12	101400000	101425000	12	101825000	101850000	.	.	.	.	0,255,255	169.0	62.19746	55.322018	66.18126	61.87408	2.7772283E-15	2.1710065E-24	5.0016703E-15	4.910939E-15	2	101412500	101850000	12500
12	87145000	87150000	12	87180000	87185000	.	.	.	.	0,255,255	29.0	7.6096787	8.092362	9.216558	8.123436	2.894971E-5	0.0011107636	0.0015926508	0.0018908783	1	87147500	87182500	0
12	116700000	116725000	12	117100000	117125000	.	.	.	.	0,255,255	93.0	36.674755	37.04006	40.66571	36.668682	7.763408E-10	7.2344175E-10	2.0118629E-5	1.2850219E-9	1	116712500	117112500	0
12	42760000	42770000	12	42820000	42830000	.	.	.	.	0,255,255	39.0	14.794505	14.498834	14.941326	13.79077	4.498342E-4	6.531536E-4	8.258758E-4	8.83345E-4	1	42765000	42825000	0
12	22860000	22870000	12	23050000	23060000	.	.	.	.	0,255,255	45.0	12.7242	12.338675	16.678862	12.667813	3.602831E-6	1.0956629E-8	9.3080266E-4	6.5202125E-6	3	22855000	23055000	10000
12	15270000	15280000	12	15520000	15530000	.	.	.	.	0,255,255	37.0	13.51276	11.815501	15.05547	12.569767	0.0017988184	4.2972166E-5	0.0033902186	0.003408359	1	15275000	15525000	0
12	105700000	105725000	12	106125000	106150000	.	.	.	.	0,255,255	74.0	33.8313	34.1655	38.8121	32.019905	2.1868854E-4	2.6044424E-4	3.931252E-4	3.8770481E-4	1	105712500	106137500	0
12	52150000	52175000	12	52975000	53000000	.	.	.	.	0,255,255	101.0	32.645405	33.965855	39.2129	41.57884	1.0880009E-12	9.750239E-13	1.8091575E-7	1.7899012E-7	2	52150000	52987500	12500
12	102945000	102950000	12	103550000	103555000	.	.	.	.	0,255,255	24.0	2.569593	2.8896163	3.7103481	3.0326078	1.930881E-8	2.3082727E-8	9.1739656E-7	1.3207265E-8	3	102942500	103554166	13018
12	108650000	108675000	12	109075000	109100000	.	.	.	.	0,255,255	103.0	47.63192	46.03244	49.94626	52.753204	2.9485435E-8	3.0621074E-8	6.0283695E-4	5.960214E-4	1	108662500	109087500	0
12	13250000	13275000	12	14150000	14175000	.	.	.	.	0,255,255	51.0	21.75786	21.176487	22.19186	24.05579	0.001643297	0.0025564332	0.0036970451	0.0037523292	1	13262500	14162500	0
12	14775000	14800000	12	15575000	15600000	.	.	.	.	0,255,255	69.0	32.760925	31.0922	32.880318	32.545067	0.002736312	0.0034263812	0.004800279	0.0048380285	1	14787500	15587500	0
12	6825000	6850000	12	6925000	6950000	.	.	.	.	0,255,255	342.0	155.44914	147.22702	144.53952	182.20741	4.4775554E-16	3.660144E-32	3.1709765E-32	2.561589E-16	1	6837500	6937500	0
12	92975000	93000000	12	93400000	93425000	.	.	.	.	0,255,255	146.0	68.58505	63.68828	70.78792	75.22253	6.2646666E-9	8.151681E-9	1.11731895E-8	1.1825323E-8	3	92995833	93387500	30046
12	15675000	15700000	12	15775000	15800000	.	.	.	.	0,255,255	261.0	112.89348	128.47182	137.67429	138.03685	1.4764292E-22	6.400579E-11	5.5451598E-11	6.505173E-11	1	15687500	15787500	0
12	122825000	122850000	12	122950000	122975000	.	.	.	.	0,255,255	180.0	87.020485	92.30216	104.269295	104.19489	1.8417748E-10	2.5737096E-10	4.2693468E-4	4.4686862E-4	3	122845833	122954166	18634
12	78875000	78900000	12	78975000	79000000	.	.	.	.	0,255,255	153.0	72.01699	83.20287	92.38153	88.366394	1.0436126E-10	7.959395E-5	1.0300659E-4	1.14621645E-4	1	78887500	78987500	0
12	26100000	26125000	12	26925000	26950000	.	.	.	.	0,255,255	76.0	24.23623	25.398308	35.588787	20.965796	1.9527403E-12	3.0769264E-8	1.319939E-4	4.8159866E-12	1	26112500	26937500	0
12	105975000	105980000	12	106015000	106020000	.	.	.	.	0,255,255	23.0	4.712935	5.4807734	6.8424606	5.4675655	4.6850644E-5	0.0011855786	0.010816242	0.0011081481	1	105977500	106017500	0
12	39750000	39775000	12	40100000	40125000	.	.	.	.	0,255,255	69.0	33.453136	30.855148	29.811968	31.89771	0.002736312	6.0325283E-6	1.0892272E-5	0.0048380285	1	39762500	40112500	0
12	112190000	112200000	12	112380000	112390000	.	.	.	.	0,255,255	42.0	14.146566	13.3329525	13.727096	15.65244	4.5020282E-5	6.136371E-5	8.549696E-5	0.0056153284	2	112195000	112390000	5000
12	69895000	69900000	12	70570000	70575000	.	.	.	.	0,255,255	24.0	3.9541562	5.003674	7.198931	4.7672544	1.4463662E-5	4.1510188E-4	0.0054523796	2.013908E-5	1	69897500	70572500	0
12	117850000	117875000	12	118025000	118050000	.	.	.	.	0,255,255	169.0	91.206604	81.45879	82.83309	83.77789	5.2225655E-8	7.627217E-8	1.0273277E-7	1.1769064E-7	2	117875000	118037500	12500
12	49125000	49130000	12	49220000	49225000	.	.	.	.	0,255,255	25.0	6.2919436	6.556807	7.229664	7.638042	0.0010934043	0.002282815	0.0025733295	0.002625453	2	49127500	49227500	5000
12	92125000	92150000	12	92550000	92575000	.	.	.	.	0,255,255	168.0	78.15658	77.4612	75.37575	96.24973	8.458713E-8	1.2495572E-7	1.0013228E-14	1.8996643E-7	1	92137500	92562500	0
12	91575000	91600000	12	92550000	92575000	.	.	.	.	0,255,255	101.0	42.872974	50.05905	53.380276	60.625458	1.0924388E-7	0.001088869	0.001398339	0.0013901435	1	91587500	92562500	0
12	117225000	117250000	12	117850000	117875000	.	.	.	.	0,255,255	113.0	55.63181	50.401417	52.387722	55.518425	2.841486E-6	3.5455398E-6	4.921652E-6	4.897943E-6	4	117225000	117850000	17678
12	12360000	12365000	12	12705000	12710000	.	.	.	.	0,255,255	34.0	7.84904	6.759439	9.4481125	8.659691	6.8636696E-6	1.8673197E-7	2.378661E-5	2.7272123E-5	7	12369642	12706785	12164
12	78795000	78800000	12	78860000	78865000	.	.	.	.	0,255,255	27.0	5.8482437	6.2942076	5.6257973	7.9024386	9.0369795E-6	4.3523242E-4	1.7526867E-5	0.0071383663	1	78797500	78862500	0
12	81450000	81455000	12	81520000	81525000	.	.	.	.	0,255,255	37.0	8.387079	8.674423	12.47884	10.671902	3.389719E-7	7.048079E-7	0.0032740068	7.122452E-5	2	81452500	81520000	2500
12	7870000	7875000	12	7990000	7995000	.	.	.	.	0,255,255	21.0	5.567724	6.572043	6.8234205	7.729526	0.003716577	0.03411626	0.038859654	0.039587446	2	7865000	7995000	7906
12	52375000	52400000	12	52975000	53000000	.	.	.	.	0,255,255	72.0	36.396793	33.215828	34.843258	38.293842	6.356995E-4	7.700864E-4	0.0011208768	0.0011237562	2	52375000	52987500	12500
12	25800000	25825000	12	125300000	125325000	.	.	.	.	0,255,255	13.0	0.45608166	0.41155377	0.47302392	0.31107232	4.5876237E-4	0.0043144342	0.0029805517	0.0027189637	1	25812500	125312500	0
12	76395000	76400000	12	76445000	76450000	.	.	.	.	0,255,255	23.0	8.516027	8.075373	9.717228	8.157611	0.028882477	0.045293067	0.06588569	0.07056098	2	76392500	76447500	5000
12	131895000	131900000	12	131930000	131935000	.	.	.	.	0,255,255	38.0	14.714888	13.582168	16.454369	13.130305	7.9571E-4	8.555715E-4	0.049937278	0.0016152086	3	131892500	131939166	13018
12	130900000	130925000	12	131800000	131825000	.	.	.	.	0,255,255	100.0	36.76615	41.446365	47.503372	44.199497	2.5916769E-12	2.1225594E-7	3.3777798E-7	3.3373396E-7	2	130912500	131825000	12500
12	3200000	3205000	12	3235000	3240000	.	.	.	.	0,255,255	28.0	7.1382885	8.021268	9.202022	8.0288105	7.714288E-5	0.0022482222	0.0031532007	0.0036528914	1	3202500	3237500	0
12	49070000	49080000	12	49230000	49240000	.	.	.	.	0,255,255	57.0	23.545065	20.718607	24.974197	27.669874	1.8992028E-5	3.2624986E-5	0.008101425	0.008329363	3	49068333	49231666	7454
12	9995000	10000000	12	10035000	10040000	.	.	.	.	0,255,255	31.0	6.3516326	5.8515873	5.056759	6.9987597	3.5200765E-6	9.2336435E-8	1.267155E-7	8.323453E-6	1	9997500	10037500	0
12	105420000	105430000	12	106130000	106140000	.	.	.	.	0,255,255	32.0	8.571334	8.119944	8.6889305	9.369909	8.113987E-5	9.022253E-5	1.3195087E-4	1.4127011E-4	3	105421666	106131666	7453
12	109600000	109610000	12	109690000	109700000	.	.	.	.	0,255,255	65.0	24.54302	26.406446	28.986265	32.28923	4.3483347E-8	8.216983E-5	1.1094286E-4	0.022118744	2	109600000	109695000	5000
12	44300000	44325000	12	44850000	44875000	.	.	.	.	0,255,255	116.0	46.64064	48.17109	53.128365	55.08602	2.433409E-12	2.3997614E-12	9.727015E-7	9.676143E-7	1	44312500	44862500	0
12	79430000	79440000	12	79490000	79500000	.	.	.	.	0,255,255	28.0	10.848074	10.879194	10.169901	9.82153	0.030973176	0.04330453	0.05261639	0.0045382637	2	79435000	79500000	5000
12	22540000	22550000	12	22620000	22630000	.	.	.	.	0,255,255	66.0	24.85648	25.284771	24.610346	34.73258	2.312856E-5	4.4522625E-5	5.8818667E-5	0.014941469	1	22545000	22625000	0
12	54325000	54330000	12	54395000	54400000	.	.	.	.	0,255,255	31.0	10.819064	10.959744	15.333341	9.475973	0.0023799534	0.0037975812	0.074131235	3.745531E-4	2	54330000	54390000	7906
12	81370000	81380000	12	81430000	81440000	.	.	.	.	0,255,255	65.0	27.934023	29.044613	33.899754	34.034946	4.307731E-5	8.216983E-5	0.02076861	0.022118744	2	81375000	81445000	10000
12	22525000	22550000	12	22950000	22975000	.	.	.	.	0,255,255	67.0	21.377234	22.519272	22.998093	26.166086	1.1780007E-8	1.6238332E-8	2.838855E-8	3.8651036E-5	1	22537500	22962500	0
12	30825000	30850000	12	31275000	31300000	.	.	.	.	0,255,255	75.0	32.58996	28.111807	29.557556	36.82886	1.2691891E-4	6.851248E-8	1.3610413E-7	2.2269583E-4	2	30837500	31275000	12500
12	1645000	1650000	12	1785000	1790000	.	.	.	.	0,255,255	24.0	9.04827	7.4305573	8.533881	9.46938	0.016568355	0.004866693	0.03892994	0.042347908	3	1647500	1784166	8333
12	123090000	123100000	12	123140000	123150000	.	.	.	.	0,255,255	97.0	35.31081	37.292538	35.068256	39.912624	2.949768E-11	4.9687945E-11	6.5286415E-11	3.490653E-6	2	123095000	123150000	5000
12	59400000	59425000	12	59800000	59825000	.	.	.	.	0,255,255	66.0	30.200907	29.057026	36.36813	30.459396	3.7046193E-5	4.4779106E-5	0.01785712	7.258679E-5	2	59425000	59825000	17678
12	3160000	3170000	12	3210000	3220000	.	.	.	.	0,255,255	82.0	24.51928	32.162163	33.093067	31.85681	3.1830948E-15	2.1341043E-6	3.3181389E-6	4.0772966E-6	1	3165000	3215000	0
12	2050000	2060000	12	2280000	2290000	.	.	.	.	0,255,255	32.0	10.746861	9.261149	10.819389	9.482996	0.0023357123	9.022253E-5	0.0041755033	1.4127011E-4	1	2055000	2285000	0
12	92580000	92590000	12	92640000	92650000	.	.	.	.	0,255,255	65.0	26.240294	28.469673	32.156055	27.940884	4.307731E-5	8.216983E-5	0.02076861	1.286713E-4	2	92580000	92645000	5000
12	88100000	88125000	12	89525000	89550000	.	.	.	.	0,255,255	100.0	37.54974	31.228687	47.50713	31.88027	2.5916769E-12	2.3272953E-12	3.3777798E-7	4.307317E-12	2	88125000	89537500	12500
12	108660000	108670000	12	108950000	108960000	.	.	.	.	0,255,255	41.0	12.715652	12.622746	14.253516	13.370407	9.94458E-5	1.3983669E-4	1.8253512E-4	1.9377269E-4	1	108665000	108955000	0
12	54285000	54290000	12	54360000	54365000	.	.	.	.	0,255,255	26.0	6.7631197	8.571719	10.063327	11.688579	4.682245E-4	0.008419809	0.086200185	0.08770139	2	54287500	54367500	5000
12	81450000	81460000	12	81590000	81600000	.	.	.	.	0,255,255	48.0	18.918419	18.578554	20.994375	21.901722	5.172856E-5	8.030739E-5	0.01000241	0.010221907	2	81450000	81595000	5000
12	70580000	70590000	12	70700000	70710000	.	.	.	.	0,255,255	39.0	16.725388	16.064592	18.402111	15.36161	0.013761067	0.022993313	0.028209642	8.83345E-4	2	70585000	70710000	5000
12	123250000	123275000	12	123575000	123600000	.	.	.	.	0,255,255	156.0	68.78337	71.4358	70.20758	89.802155	1.6494547E-11	1.9972003E-11	2.9346865E-11	3.572556E-5	1	123262500	123587500	0
12	43770000	43780000	12	43880000	43890000	.	.	.	.	0,255,255	51.0	24.4632	25.113392	29.511591	26.297977	8.7397656E-4	0.06362203	0.08690443	0.09068721	2	43765000	43885000	10000
12	10400000	10410000	12	10450000	10460000	.	.	.	.	0,255,255	48.0	7.996763	17.540878	14.899642	18.106182	2.9195166E-13	8.030739E-5	3.5817183E-7	1.04812316E-4	1	10405000	10455000	0
12	51025000	51050000	12	51200000	51225000	.	.	.	.	0,255,255	178.0	80.18144	87.03296	104.25914	102.65194	5.426546E-10	7.696332E-10	8.0109906E-4	8.329672E-4	2	51037500	51225000	12500
12	39120000	39130000	12	39420000	39430000	.	.	.	.	0,255,255	28.0	8.389599	8.172523	9.338471	9.409531	0.0027457671	0.0033161475	0.0046086363	0.0045382637	1	39125000	39425000	0
12	58350000	58375000	12	59150000	59175000	.	.	.	.	0,255,255	67.0	24.940233	23.419012	28.003922	29.073425	1.936517E-5	1.6238332E-8	4.0349772E-5	3.8651036E-5	1	58362500	59162500	0
12	31100000	31125000	12	31200000	31225000	.	.	.	.	0,255,255	85.0	34.517456	38.312782	43.876675	44.329704	2.555552E-7	2.6899417E-7	0.0011568407	0.0011449748	1	31112500	31212500	0
12	52150000	52160000	12	52880000	52890000	.	.	.	.	0,255,255	34.0	6.58968	7.7411933	11.005209	7.4605193	1.5359981E-7	1.6217331E-7	9.1064145E-4	2.4938882E-7	2	52160000	52885000	5000
12	54220000	54230000	12	54360000	54370000	.	.	.	.	0,255,255	77.0	27.863743	26.722696	26.127188	33.58186	8.853607E-9	1.7116573E-8	2.4770333E-8	7.8126664E-5	1	54225000	54365000	0
12	12910000	12920000	12	13210000	13220000	.	.	.	.	0,255,255	33.0	10.660945	9.382181	12.13151	12.026595	0.0010813599	3.369365E-5	0.001974016	0.0019875406	2	12920000	13215000	5000
12	40925000	40950000	12	42000000	42025000	.	.	.	.	0,255,255	56.0	25.681725	25.583017	30.377806	25.048992	0.009379683	0.0130957225	0.018718801	0.017917925	2	40937500	42025000	12500
12	20645000	20650000	12	20790000	20795000	.	.	.	.	0,255,255	18.0	2.847164	3.563336	4.626328	3.7138312	2.4293996E-4	0.0025595198	0.012158973	0.0018660018	1	20647500	20792500	0
12	5175000	5200000	12	5400000	5425000	.	.	.	.	0,255,255	135.0	62.17585	67.96615	77.26524	77.13278	1.9519282E-6	2.7267213E-6	0.033267077	3.68141E-6	3	5187500	5437500	25000
12	70740000	70745000	12	71010000	71015000	.	.	.	.	0,255,255	15.0	2.6129184	2.9279265	2.5256102	4.610653	0.008436329	0.012291353	0.009129812	0.099591054	2	70737500	71015000	5590
12	109590000	109600000	12	109770000	109780000	.	.	.	.	0,255,255	64.0	17.167858	21.016872	27.630577	21.2317	3.0994613E-11	1.4926889E-7	2.0134442E-4	2.3745868E-7	2	109595000	109765000	10000
12	32380000	32390000	12	32680000	32690000	.	.	.	.	0,255,255	44.0	21.0865	19.1876	22.52016	21.856339	0.02804054	0.0013447184	0.056892462	0.059389092	2	32385000	32680000	5000
12	8675000	8700000	12	8875000	8900000	.	.	.	.	0,255,255	133.0	53.803204	54.61312	73.546165	52.323635	1.366161E-11	1.458976E-11	9.368233E-6	2.3097678E-11	3	8679166	8895833	18634
12	26110000	26120000	12	26830000	26840000	.	.	.	.	0,255,255	22.0	4.9019475	5.828947	6.1853957	5.914845	3.5336247E-4	0.0053973133	0.0071446295	0.0065031224	1	26115000	26835000	0
12	47950000	47975000	12	48150000	48175000	.	.	.	.	0,255,255	127.0	43.573208	50.4735	54.865574	61.479797	2.8198614E-16	8.4464896E-10	1.3068434E-9	1.3242883E-4	2	47962500	48150000	12500
12	118280000	118290000	12	118350000	118360000	.	.	.	.	0,255,255	80.0	28.592499	34.19025	44.461586	46.128933	7.866564E-10	7.628397E-6	0.010553248	0.011102669	5	118287000	118349000	16125
12	99025000	99050000	12	99750000	99775000	.	.	.	.	0,255,255	63.0	34.165703	30.465143	35.230743	32.072113	0.033662874	2.9444558E-4	0.057862975	0.057928562	2	99037500	99775000	12500
12	108650000	108675000	12	108775000	108800000	.	.	.	.	0,255,255	141.0	69.290665	75.72552	82.08613	84.523445	9.498416E-8	1.2776984E-7	0.006251946	0.006744084	1	108662500	108787500	0
12	31675000	31700000	12	32675000	32700000	.	.	.	.	0,255,255	112.0	42.994762	47.22321	58.854237	54.88724	5.098249E-11	5.0606973E-11	8.203208E-6	8.1649205E-6	4	31675000	32675000	17678
12	38325000	38350000	12	38900000	38925000	.	.	.	.	0,255,255	58.0	26.64609	24.323526	26.732298	25.994806	0.0035705657	2.4032983E-5	0.007266468	0.0068322825	1	38337500	38912500	0
12	91580000	91590000	12	92130000	92140000	.	.	.	.	0,255,255	31.0	8.983646	8.480044	11.079096	7.016805	2.0666199E-4	2.3334271E-4	0.008546289	1.0056021E-5	1	91585000	92135000	0
12	91650000	91675000	12	92000000	92025000	.	.	.	.	0,255,255	98.0	35.100567	48.097683	52.493073	50.478603	1.3723971E-11	7.3421046E-7	0.0045005777	0.004554301	1	91662500	92012500	0
12	17790000	17800000	12	17860000	17870000	.	.	.	.	0,255,255	52.0	15.209081	18.746313	16.165129	21.863155	3.7624317E-9	3.2428165E-6	5.029076E-6	0.001161402	2	17785000	17865000	10000
12	6760000	6765000	12	6830000	6835000	.	.	.	.	0,255,255	35.0	8.37064	10.015943	11.049556	14.164388	2.5343988E-6	2.1968246E-4	3.9188485E-4	0.009807825	5	6757500	6839500	8602
12	62450000	62475000	12	62775000	62800000	.	.	.	.	0,255,255	138.0	65.29854	76.44896	85.44386	89.96227	4.4498438E-7	6.134266E-7	0.014826984	0.015873792	3	62454166	62795833	18634
12	63650000	63675000	12	64250000	64275000	.	.	.	.	0,255,255	32.0	10.1690645	9.5743475	9.570562	9.297866	0.005248859	4.7728277E-4	5.276951E-4	5.659351E-4	1	63662500	64262500	0
12	46325000	46350000	12	47000000	47025000	.	.	.	.	0,255,255	89.0	37.79908	32.88485	38.90543	38.117294	1.501508E-8	1.5388451E-8	1.6730379E-4	2.5471776E-8	2	46337500	47000000	12500
12	118400000	118425000	12	119400000	119425000	.	.	.	.	0,255,255	81.0	43.318848	35.657578	47.116943	37.64548	0.0040585357	4.004885E-6	0.00658964	6.2115478E-6	1	118412500	119412500	0
12	62575000	62600000	12	62925000	62950000	.	.	.	.	0,255,255	100.0	42.09949	49.134052	58.59618	49.484856	2.0301964E-7	0.0016432798	0.002075883	0.00207809	1	62587500	62937500	0
12	56300000	56310000	12	56460000	56470000	.	.	.	.	0,255,255	103.0	38.877113	38.037174	37.126106	52.02561	7.057261E-8	3.301584E-13	3.882819E-13	0.0018416083	1	56305000	56465000	0
12	31400000	31405000	12	31635000	31640000	.	.	.	.	0,255,255	28.0	3.8028665	4.22727	5.0184336	6.2154555	7.8053897E-10	6.05084E-8	5.4290663E-6	5.352241E-6	2	31400000	31637500	2500
12	53455000	53460000	12	53495000	53500000	.	.	.	.	0,255,255	61.0	14.847703	14.640001	17.369753	16.321821	1.1562614E-13	1.3833314E-13	2.2031768E-9	3.7848795E-9	2	53460000	53497500	2500
12	50500000	50525000	12	50625000	50650000	.	.	.	.	0,255,255	291.0	110.64015	135.89319	181.40578	155.90778	2.938077E-32	1.0870173E-17	8.3027624E-7	7.521423E-7	4	50512500	50650000	37500
12	16150000	16175000	12	16350000	16375000	.	.	.	.	0,255,255	95.0	48.576252	45.23597	46.416107	48.077908	4.0200607E-6	4.399563E-6	6.589947E-6	6.49361E-6	1	16162500	16362500	0
12	57080000	57085000	12	57120000	57125000	.	.	.	.	0,255,255	31.0	10.983849	12.005804	12.807895	10.067911	0.0023799534	0.0037975812	0.074131235	0.0063393516	3	57077500	57117500	11180
12	7145000	7150000	12	7180000	7185000	.	.	.	.	0,255,255	44.0	13.100713	13.040543	14.767572	13.063338	7.2205758E-6	1.0090138E-5	1.7543252E-5	1.9078583E-5	1	7147500	7182500	0
12	107775000	107780000	12	107810000	107815000	.	.	.	.	0,255,255	39.0	9.795833	11.681082	15.288566	10.852757	3.6625977E-8	7.654979E-6	8.050764E-4	1.1582806E-5	1	107777500	107812500	0
12	110510000	110515000	12	110600000	110605000	.	.	.	.	0,255,255	45.0	10.358496	10.772984	13.9022045	11.875981	1.0056651E-8	1.5516543E-8	7.0273304E-6	4.304336E-8	2	110512500	110605000	2500
12	127100000	127125000	12	127375000	127400000	.	.	.	.	0,255,255	79.0	33.150303	35.30764	41.133316	39.160057	1.236197E-5	1.3988939E-5	0.014441201	0.01426601	2	127112500	127375000	12500
12	121700000	121710000	12	121780000	121790000	.	.	.	.	0,255,255	76.0	25.639666	26.639854	34.146793	21.700043	1.9741858E-8	3.7032418E-8	1.1985898E-4	3.674689E-12	4	121695000	121790000	11180
12	131345000	131350000	12	131620000	131625000	.	.	.	.	0,255,255	14.0	0.5415436	0.5248123	0.401644	0.49491274	0.0028458491	0.0038186198	0.0041295798	0.004661587	1	131347500	131622500	0
12	84875000	84880000	12	85025000	85030000	.	.	.	.	0,255,255	24.0	4.340418	4.729406	5.8862295	7.1217203	1.4463662E-5	2.2425684E-5	4.2158336E-4	0.005554326	2	84875000	85027500	2500
12	24950000	24960000	12	25000000	25010000	.	.	.	.	0,255,255	71.0	32.244614	32.915417	33.841152	36.27817	8.046037E-4	0.0011135649	0.0015530438	0.0017472975	1	24955000	25005000	0
12	127100000	127125000	12	127275000	127300000	.	.	.	.	0,255,255	112.0	47.16399	49.749794	60.19656	54.66053	5.098249E-11	6.008087E-6	8.203208E-6	8.1649205E-6	1	127112500	127287500	0
12	122625000	122650000	12	122900000	122925000	.	.	.	.	0,255,255	97.0	34.959564	45.46257	48.95402	54.059074	3.1166042E-11	1.3459469E-6	0.006546835	0.006585187	2	122637500	122937500	25000
12	25250000	25255000	12	25385000	25390000	.	.	.	.	0,255,255	28.0	4.89958	4.91466	4.8983154	7.2035346	6.091782E-8	6.05084E-8	9.8846066E-8	1.9046584E-4	6	25250833	25385833	8498
12	82680000	82690000	12	83820000	83830000	.	.	.	.	0,255,255	24.0	3.5709713	4.177972	4.8722997	5.214512	6.1899004E-7	4.686849E-5	4.0900064E-5	7.9848745E-4	1	82685000	83825000	0
12	20900000	20925000	12	21175000	21200000	.	.	.	.	0,255,255	91.0	46.91956	40.79027	47.7684	46.515274	3.7093036E-5	4.1668678E-5	5.9153597E-5	6.08885E-5	3	20937500	21187500	25000
12	10750000	10775000	12	11475000	11500000	.	.	.	.	0,255,255	76.0	39.16043	30.786913	36.11053	31.2679	0.026308239	3.0769264E-8	1.319939E-4	1.257211E-4	2	10775000	11487500	12500
12	14250000	14275000	12	14425000	14450000	.	.	.	.	0,255,255	198.0	60.509937	71.66104	108.62993	71.32588	3.7547815E-37	3.1743287E-25	5.56155E-7	5.7134913E-25	1	14262500	14437500	0
12	14840000	14845000	12	15000000	15005000	.	.	.	.	0,255,255	24.0	6.8825674	5.971255	8.541187	5.275726	0.0023826312	4.1510188E-4	0.03892994	4.28227E-4	2	14842500	14997500	5000
12	6060000	6070000	12	6280000	6290000	.	.	.	.	0,255,255	28.0	9.147399	7.8667297	8.73172	8.517153	0.0027457671	0.0033161475	0.0046086363	0.0045382637	1	6065000	6285000	0
12	81515000	81520000	12	81555000	81560000	.	.	.	.	0,255,255	27.0	7.082791	8.184119	9.4712305	8.047906	1.962584E-4	0.0044295904	0.0062951576	0.0071383663	1	81517500	81557500	0
12	106380000	106385000	12	106915000	106920000	.	.	.	.	0,255,255	24.0	3.1969602	3.6124332	5.546508	4.541472	7.476494E-7	8.643289E-7	4.2158336E-4	2.013908E-5	4	106382500	106913750	8004
12	50800000	50825000	12	51325000	51350000	.	.	.	.	0,255,255	131.0	66.216095	61.68584	67.39161	69.060616	1.25393435E-5	1.7588427E-5	2.362035E-5	2.3369723E-5	3	50804166	51337500	41666
12	56190000	56195000	12	56225000	56230000	.	.	.	.	0,255,255	35.0	9.82038	12.475844	13.485886	11.087341	2.5343988E-6	0.0058719167	0.0100505045	3.527997E-4	1	56192500	56227500	0
12	89525000	89550000	12	90075000	90100000	.	.	.	.	0,255,255	113.0	48.192066	42.514843	43.904495	59.951366	2.4488066E-11	2.4227415E-11	4.3704592E-11	4.897943E-6	2	89550000	90100000	17678
12	4855000	4860000	12	5000000	5005000	.	.	.	.	0,255,255	21.0	3.9969604	3.7225788	4.1095996	3.5148656	4.7544797E-4	6.065208E-5	6.997939E-4	4.943643E-5	2	4860000	5002500	2500
12	21700000	21725000	12	22000000	22025000	.	.	.	.	0,255,255	97.0	45.39302	41.76425	44.447453	48.314613	1.2657733E-6	1.3459469E-6	2.0589011E-6	2.0715654E-6	1	21712500	22012500	0
12	113425000	113450000	12	113900000	113925000	.	.	.	.	0,255,255	121.0	37.499626	37.055138	38.863243	45.06105	4.6636924E-21	3.970448E-21	8.247001E-14	6.615667E-14	1	113437500	113912500	0
12	65550000	65575000	12	66075000	66100000	.	.	.	.	0,255,255	74.0	30.346699	27.116789	30.011776	32.344772	1.2526198E-7	1.4474533E-7	2.8759328E-7	3.8770481E-4	1	65562500	66087500	0
12	9725000	9750000	12	10125000	10150000	.	.	.	.	0,255,255	83.0	36.689556	32.25675	31.996315	44.559868	9.719148E-7	1.0606694E-6	1.7499425E-6	0.0027942527	1	9737500	10137500	0
12	45180000	45190000	12	45380000	45390000	.	.	.	.	0,255,255	28.0	9.689319	10.757105	10.722192	11.892601	0.0027457671	0.04330453	0.05261639	0.050597105	2	45180000	45385000	5000
12	64875000	64900000	12	66075000	66100000	.	.	.	.	0,255,255	64.0	20.068232	19.074947	21.090559	21.211788	1.6165032E-7	7.469397E-11	3.659698E-7	3.8247876E-7	1	64887500	66087500	0
12	26110000	26120000	12	26590000	26600000	.	.	.	.	0,255,255	49.0	12.871999	16.23908	21.250921	14.5344715	8.133562E-8	3.6894467E-5	0.005935762	1.53179E-7	2	26115000	26600000	5000
12	119650000	119675000	12	119900000	119925000	.	.	.	.	0,255,255	148.0	68.615265	68.7395	84.372185	72.26407	1.9991977E-9	2.5521634E-9	6.388881E-4	3.6975425E-9	2	119662500	119925000	12500
12	3130000	3140000	12	3270000	3280000	.	.	.	.	0,255,255	38.0	10.899252	10.333423	11.922714	10.924566	1.5023294E-5	1.6492975E-5	2.8177035E-5	2.70774E-5	1	3135000	3275000	0
12	123025000	123050000	12	123225000	123250000	.	.	.	.	0,255,255	155.0	74.66834	75.28896	84.73347	91.732544	3.0608908E-11	3.7538393E-11	4.7388334E-5	5.3584736E-5	1	123037500	123237500	0
12	104375000	104400000	12	104875000	104900000	.	.	.	.	0,255,255	68.0	25.425282	26.527456	33.78901	26.573683	9.868921E-6	1.207404E-5	0.0076229186	2.016496E-5	1	104387500	104887500	0
12	48480000	48490000	12	48530000	48540000	.	.	.	.	0,255,255	74.0	25.380611	30.76392	36.446156	26.85242	9.4067296E-8	1.7667968E-7	3.441337E-4	3.5393822E-7	1	48485000	48535000	0
12	110600000	110625000	12	110725000	110750000	.	.	.	.	0,255,255	256.0	114.164314	129.74405	145.21387	152.90717	4.6972735E-21	6.5519323E-10	5.5141064E-10	6.403493E-10	2	110600000	110737500	12500
12	62800000	62810000	12	62950000	62960000	.	.	.	.	0,255,255	55.0	28.580933	24.233683	28.784903	23.678087	0.008548445	1.2986279E-4	0.019424789	1.8827783E-4	4	62810000	62945000	11180
12	52375000	52400000	12	52875000	52900000	.	.	.	.	0,255,255	108.0	46.8129	50.53999	59.32843	49.317055	9.34356E-10	4.5446934E-5	6.087768E-5	6.0363433E-5	2	52387500	52875000	12500
12	29050000	29075000	12	29300000	29325000	.	.	.	.	0,255,255	67.0	31.799057	28.637886	30.626822	30.071487	0.0067500854	2.3570981E-5	4.0349772E-5	3.8651036E-5	1	29062500	29312500	0
12	120325000	120350000	12	121100000	121125000	.	.	.	.	0,255,255	59.0	27.23882	22.92839	26.637697	26.581451	0.0021845237	1.1520733E-5	0.004441341	0.0042103515	2	120325000	121112500	12500
12	41275000	41300000	12	42000000	42025000	.	.	.	.	0,255,255	81.0	34.09365	35.13966	37.516903	38.057575	3.5912533E-6	4.004885E-6	6.5281265E-6	6.2115478E-6	3	41279166	42020833	18634
12	50090000	50095000	12	50170000	50175000	.	.	.	.	0,255,255	27.0	7.2626653	6.72057	8.856565	9.204149	1.962584E-4	4.3523242E-4	0.0062951576	0.0071383663	2	50087500	50172500	5000
12	106630000	106640000	12	106740000	106750000	.	.	.	.	0,255,255	44.0	14.946258	14.808842	18.393005	14.773834	8.681041E-6	1.11835525E-5	0.0017632624	1.5467793E-5	1	106635000	106745000	0
12	65560000	65570000	12	65990000	66000000	.	.	.	.	0,255,255	27.0	7.006014	7.3950086	9.55436	6.946826	4.2441871E-4	4.867548E-4	0.009936503	6.6612166E-4	1	65565000	65995000	0
12	96060000	96065000	12	96215000	96220000	.	.	.	.	0,255,255	19.0	4.1966305	4.1472034	5.043403	5.8271422	0.0035825248	0.005594918	0.029441489	0.029639548	2	96060000	96217500	2500
12	46325000	46350000	12	46625000	46650000	.	.	.	.	0,255,255	69.0	31.449968	35.986595	36.942245	38.266567	0.002736312	0.0034263812	0.004800279	0.0048380285	2	46337500	46650000	12500
12	32945000	32950000	12	34020000	34025000	.	.	.	.	0,255,255	17.0	1.6934389	1.804237	2.0449035	1.1542723	9.610408E-6	1.6447546E-5	8.8150424E-5	3.86257E-6	1	32947500	34022500	0
12	116125000	116150000	12	116225000	116250000	.	.	.	.	0,255,255	258.0	109.25655	131.17259	142.94118	124.13702	1.1924365E-21	2.6310246E-10	2.2384487E-10	2.594155E-10	3	116137500	116254166	26353
12	39120000	39130000	12	39270000	39280000	.	.	.	.	0,255,255	45.0	13.71111	14.74872	13.397341	18.262531	3.602831E-6	4.433357E-6	6.795686E-6	8.8233955E-4	1	39125000	39275000	0
12	56120000	56125000	12	56185000	56190000	.	.	.	.	0,255,255	27.0	5.239455	6.088197	7.1492043	9.611148	9.0369795E-6	1.4359014E-5	4.6815773E-4	0.0071383663	1	56122500	56187500	0
12	112030000	112040000	12	112090000	112100000	.	.	.	.	0,255,255	79.0	33.814716	36.59131	37.73333	42.145	9.872298E-6	1.4072762E-5	2.2330456E-5	0.016062854	1	112035000	112095000	0
12	110100000	110125000	12	110600000	110625000	.	.	.	.	0,255,255	86.0	37.056572	41.68969	48.26161	43.241287	1.2834055E-7	5.220011E-4	7.364313E-4	7.2031416E-4	1	110112500	110612500	0
12	52025000	52030000	12	52065000	52070000	.	.	.	.	0,255,255	39.0	10.244818	10.744826	10.306012	13.247504	3.9957413E-6	7.654979E-6	1.6082915E-5	8.3966955E-4	4	52026250	52076250	11319
12	27125000	27130000	12	27635000	27640000	.	.	.	.	0,255,255	40.0	0.44680718	0.611964	0.47918895	0.35821533	2.5301524E-36	2.7250076E-36	2.7247825E-36	3.935777E-36	1	27127500	27637500	0
12	122050000	122060000	12	122110000	122120000	.	.	.	.	0,255,255	61.0	22.774673	27.25713	35.17251	35.11105	1.0060259E-6	7.781802E-4	0.08244199	0.08665938	2	122055000	122120000	5000
12	117975000	117980000	12	118010000	118015000	.	.	.	.	0,255,255	34.0	9.81184	11.885858	12.835015	10.289858	6.8636696E-6	4.7966876E-4	0.017396923	7.904085E-4	1	117977500	118012500	0
12	96060000	96070000	12	96520000	96530000	.	.	.	.	0,255,255	30.0	9.819732	8.74833	11.135751	8.320267	5.110016E-4	5.7798694E-4	0.016590975	8.6618436E-4	1	96065000	96525000	0
12	10685000	10690000	12	10740000	10745000	.	.	.	.	0,255,255	24.0	5.328136	5.3193703	6.2475123	3.4004831	2.496334E-4	4.1510188E-4	0.0054523796	6.0601076E-7	1	10687500	10742500	0
12	107015000	107020000	12	107100000	107105000	.	.	.	.	0,255,255	26.0	7.833032	7.5800486	6.8738036	9.5964155	4.682245E-4	0.0010503392	0.0011734437	0.013539934	1	107017500	107102500	0
12	110490000	110500000	12	110730000	110740000	.	.	.	.	0,255,255	47.0	17.483786	19.063522	18.412876	22.116034	1.0622715E-4	1.675059E-4	2.2828154E-4	0.01657692	1	110495000	110735000	0
12	95220000	95225000	12	95255000	95260000	.	.	.	.	0,255,255	49.0	15.147379	16.818861	16.746178	15.8292885	6.4895474E-8	4.58089E-5	6.755499E-5	1.1273816E-4	2	95225000	95260000	3536
12	98700000	98725000	12	98975000	99000000	.	.	.	.	0,255,255	106.0	46.573185	42.063786	45.903404	50.231796	3.789836E-9	3.9099106E-9	6.4190395E-9	1.5337368E-4	1	98712500	98987500	0
12	81630000	81640000	12	82330000	82340000	.	.	.	.	0,255,255	30.0	10.847856	8.450644	9.842882	11.196941	0.0092650335	5.7798694E-4	8.638685E-4	0.01603748	3	81641666	82331666	7453
12	4300000	4310000	12	4520000	4530000	.	.	.	.	0,255,255	33.0	10.602138	9.801914	9.686473	10.927682	0.0010813599	3.369365E-5	5.073471E-5	0.0019875406	2	4305000	4530000	5000
12	89490000	89495000	12	89525000	89530000	.	.	.	.	0,255,255	28.0	8.00642	9.28734	9.485112	8.303788	0.0011507464	0.0022482222	0.0031532007	0.0036528914	1	89492500	89527500	0
12	54030000	54040000	12	54190000	54200000	.	.	.	.	0,255,255	41.0	12.9029455	12.725044	13.012267	17.250433	9.94458E-5	1.3983669E-4	1.8253512E-4	0.009796612	4	54032500	54205000	10308
12	15745000	15750000	12	15780000	15785000	.	.	.	.	0,255,255	27.0	8.092079	10.172252	10.548225	7.8286157	0.00234692	0.03291851	0.054592136	4.847435E-4	3	15749166	15787500	5270
12	42125000	42150000	12	43750000	43775000	.	.	.	.	0,255,255	45.0	15.88703	15.230128	15.832392	17.135113	9.047197E-4	1.7247738E-5	0.0021962088	0.0022113873	1	42137500	43762500	0
12	21500000	21510000	12	21640000	21650000	.	.	.	.	0,255,255	46.0	16.56578	17.440681	17.797064	19.244448	2.1286352E-4	3.4362843E-4	4.6741668E-4	4.3901947E-4	1	21505000	21645000	0
12	44400000	44410000	12	44840000	44850000	.	.	.	.	0,255,255	38.0	8.922814	11.31603	14.183124	13.53309	1.359356E-7	1.6492975E-5	0.0017314736	0.0017573565	2	44405000	44840000	5000
12	130040000	130050000	12	130340000	130350000	.	.	.	.	0,255,255	44.0	15.495264	11.358084	16.267523	13.744841	8.681041E-6	3.214881E-8	0.0017632624	1.5467793E-5	4	130045000	130340000	11180
12	3325000	3350000	12	3775000	3800000	.	.	.	.	0,255,255	110.0	56.39138	49.27702	54.67293	62.18717	1.3318168E-5	1.6765147E-5	2.2790033E-5	0.05019643	2	3325000	3787500	12500
12	31670000	31675000	12	32300000	32305000	.	.	.	.	0,255,255	23.0	4.69975	4.8757863	3.359514	6.6939564	4.6850644E-5	7.706681E-5	4.124943E-6	0.011264683	1	31672500	32302500	0
12	69875000	69900000	12	70725000	70750000	.	.	.	.	0,255,255	99.0	40.51856	35.92078	52.786774	33.55936	3.800326E-7	5.516556E-12	0.0030842067	1.00933316E-11	1	69887500	70737500	0
12	40620000	40630000	12	40920000	40930000	.	.	.	.	0,255,255	32.0	9.563812	7.650314	8.4802475	10.995628	8.113987E-5	1.8939502E-6	1.3195087E-4	0.0041957935	2	40625000	40920000	5000
12	38900000	38925000	12	39250000	39275000	.	.	.	.	0,255,255	60.0	28.23469	25.498337	27.005459	27.58918	0.0012762247	0.0016760121	0.0026478893	0.0025249	2	38912500	39275000	12500
12	118990000	118995000	12	119025000	119030000	.	.	.	.	0,255,255	43.0	12.851222	18.127317	18.80087	15.935365	1.689582E-5	0.0026975002	0.003810965	0.0048010815	2	118997500	119032500	7071
12	119020000	119030000	12	119080000	119090000	.	.	.	.	0,255,255	102.0	43.41841	49.521397	54.358597	56.658695	1.241182E-7	0.0032163546	0.0029547468	0.0025703518	3	119005000	119085000	20000
12	45150000	45175000	12	46000000	46025000	.	.	.	.	0,255,255	50.0	20.500113	18.00709	22.849062	18.573925	0.0029199214	3.991697E-5	0.0064842068	5.109578E-5	1	45162500	46012500	0
12	6560000	6570000	12	6610000	6620000	.	.	.	.	0,255,255	68.0	30.635017	32.142956	36.36238	31.928165	6.35181E-6	0.004329475	0.00613567	0.0067333537	1	6565000	6615000	0
12	61625000	61650000	12	61975000	62000000	.	.	.	.	0,255,255	88.0	31.605581	36.850285	33.900433	44.93021	3.1012554E-8	3.1822335E-8	5.484119E-8	2.761557E-4	1	61637500	61987500	0
12	5645000	5650000	12	5685000	5690000	.	.	.	.	0,255,255	42.0	9.067088	9.932332	7.6585035	15.224565	9.404227E-10	4.1988983E-7	2.6994676E-12	8.984845E-5	1	5647500	5687500	0
12	45725000	45750000	12	46250000	46275000	.	.	.	.	0,255,255	70.0	23.324076	27.050348	27.963547	26.542873	7.5089923E-10	2.9431744E-6	5.3057875E-6	4.9780956E-6	2	45750000	46262500	12500
12	77025000	77050000	12	77675000	77700000	.	.	.	.	0,255,255	65.0	28.212181	24.61508	27.698637	29.078857	6.8603185E-5	8.527917E-5	1.4130647E-4	1.354806E-4	1	77037500	77687500	0
12	26100000	26125000	12	27000000	27025000	.	.	.	.	0,255,255	49.0	16.825138	16.935472	23.458553	16.22253	4.8270464E-5	8.812219E-5	0.011200343	1.1855083E-4	1	26112500	27012500	0
12	55780000	55790000	12	55850000	55860000	.	.	.	.	0,255,255	53.0	18.27199	21.74407	23.249174	23.954796	1.033974E-6	4.592542E-4	6.485559E-4	6.42724E-4	1	55785000	55855000	0
12	78450000	78460000	12	78540000	78550000	.	.	.	.	0,255,255	50.0	17.467	17.813286	15.754401	23.969631	1.1490461E-5	1.6947835E-5	2.466096E-5	0.0035778165	1	78455000	78545000	0
12	123360000	123370000	12	123590000	123600000	.	.	.	.	0,255,255	51.0	20.879751	21.802826	25.355213	26.549448	8.7397656E-4	0.0015327228	0.08690443	0.09068721	2	123370000	123590000	7071
12	54990000	54995000	12	55065000	55070000	.	.	.	.	0,255,255	27.0	6.123968	5.850726	6.362698	8.515289	9.0369795E-6	1.4359014E-5	4.6815773E-4	0.0071383663	2	54992500	55070000	2500
12	55175000	55200000	12	55600000	55625000	.	.	.	.	0,255,255	88.0	34.757793	30.514769	29.475935	34.80468	3.1012554E-8	7.69272E-13	1.8719024E-12	5.179966E-8	1	55187500	55612500	0
12	1625000	1650000	12	1925000	1950000	.	.	.	.	0,255,255	98.0	47.25774	42.211014	46.775246	49.62877	6.888268E-7	7.3421046E-7	1.1286974E-6	0.004554301	2	1650000	1937500	12500
12	25190000	25200000	12	25240000	25250000	.	.	.	.	0,255,255	61.0	21.516443	21.056112	19.220089	25.23413	1.0060259E-6	1.6409966E-6	1.4897529E-9	0.0011650193	1	25195000	25245000	0
12	52150000	52160000	12	52320000	52330000	.	.	.	.	0,255,255	31.0	9.736495	8.176932	12.359179	7.0933814	2.0666199E-4	2.3334271E-4	0.008546289	1.0056021E-5	1	52155000	52325000	0
12	32400000	32425000	12	32550000	32575000	.	.	.	.	0,255,255	242.0	97.0259	125.91268	128.96146	137.09352	3.8208508E-17	2.2243894E-7	1.7832924E-7	2.0796547E-7	1	32412500	32562500	0
12	104375000	104400000	12	105050000	105075000	.	.	.	.	0,255,255	93.0	34.530556	36.0528	39.758778	38.83979	7.763408E-10	7.2344175E-10	2.0118629E-5	1.2850219E-9	2	104387500	105050000	12500
12	83000000	83025000	12	83800000	83825000	.	.	.	.	0,255,255	61.0	22.287514	24.998753	26.90426	25.83574	1.8346632E-6	9.525126E-4	0.0015451615	0.0014659959	1	83012500	83812500	0
12	64540000	64550000	12	64700000	64710000	.	.	.	.	0,255,255	43.0	13.725472	12.1557255	12.965588	15.636758	2.0037729E-5	9.577496E-8	3.750221E-5	0.0030898198	1	64545000	64705000	0
12	118400000	118410000	12	119550000	119560000	.	.	.	.	0,255,255	32.0	13.338868	10.29716	12.527803	12.950303	0.034551222	0.0029650547	0.058892924	0.05903104	2	118405000	119550000	5000
12	29575000	29600000	12	30275000	30300000	.	.	.	.	0,255,255	68.0	32.851162	32.816753	31.829609	37.206734	0.004368983	0.0055624326	0.0076229186	0.0077459365	2	29575000	30287500	12500
12	92350000	92360000	12	92550000	92560000	.	.	.	.	0,255,255	38.0	12.2627945	11.7600765	14.192599	14.243637	1.5023294E-5	1.6492975E-5	0.0017314736	0.0017573565	2	92355000	92560000	5000
12	95120000	95130000	12	95330000	95340000	.	.	.	.	0,255,255	58.0	17.74193	18.486	22.01164	22.673965	1.2866875E-8	1.653651E-8	2.4032772E-5	2.4758674E-5	2	95120000	95335000	5000
12	1130000	1140000	12	1570000	1580000	.	.	.	.	0,255,255	43.0	13.894351	15.115391	16.415575	17.728682	2.0037729E-5	2.5835692E-5	0.003182902	0.0030898198	1	1135000	1575000	0
12	67445000	67450000	12	67650000	67655000	.	.	.	.	0,255,255	26.0	6.351464	7.4366612	9.396569	10.112775	4.682245E-4	0.0010503392	0.012033702	0.08770139	2	67445000	67652500	2500
12	132985000	132990000	12	133035000	133040000	.	.	.	.	0,255,255	23.0	4.5109787	5.352	6.0650826	4.309136	4.6850644E-5	0.0011855786	0.0011278873	6.5297E-5	1	132987500	133037500	0
12	62590000	62600000	12	62780000	62790000	.	.	.	.	0,255,255	57.0	17.762127	21.990688	24.154234	27.947693	3.1698345E-8	3.2624986E-5	4.7129528E-5	0.008329363	1	62595000	62785000	0
12	107680000	107690000	12	107880000	107890000	.	.	.	.	0,255,255	32.0	10.887241	10.71692	11.349276	14.22679	0.0023357123	0.0029650547	0.0041755033	0.05903104	2	107690000	107880000	7071
12	24975000	25000000	12	25125000	25150000	.	.	.	.	0,255,255	185.0	83.126976	84.54685	96.375755	85.5412	1.1293105E-11	1.5554738E-11	2.1917945E-11	2.57879E-11	3	24995833	25129166	18634
12	90950000	90975000	12	91300000	91325000	.	.	.	.	0,255,255	105.0	46.47494	40.43182	56.56616	45.111164	7.553054E-9	7.803428E-9	2.4756385E-4	1.232771E-8	3	90987500	91312500	25000
12	75330000	75340000	12	75380000	75390000	.	.	.	.	0,255,255	59.0	26.496511	26.581108	27.77461	28.754076	0.0012501309	0.0021575794	0.0031726076	0.0032588162	2	75335000	75395000	10000
12	47740000	47745000	12	47775000	47780000	.	.	.	.	0,255,255	27.0	8.33695	8.536791	7.9027534	8.9238825	0.00234692	0.0044295904	0.0062951576	0.0071383663	2	47742500	47782500	5000
12	42130000	42135000	12	42230000	42235000	.	.	.	.	0,255,255	27.0	7.240684	7.6918387	9.832337	7.674214	1.962584E-4	4.3523242E-4	0.0062951576	4.847435E-4	3	42140833	42232500	8333
12	49970000	49975000	12	50050000	50055000	.	.	.	.	0,255,255	17.0	4.3669753	4.701963	5.8269424	5.3579197	0.020146431	0.03151365	0.09776924	0.09879818	2	49970000	50060000	7906
12	57975000	58000000	12	59150000	59175000	.	.	.	.	0,255,255	47.0	16.777178	13.57381	17.405434	15.884043	2.2353092E-4	2.6296455E-6	5.5305776E-4	5.4026925E-4	1	57987500	59162500	0
12	38125000	38150000	12	38275000	38300000	.	.	.	.	0,255,255	112.0	38.467136	42.278828	47.346752	48.247467	4.261587E-17	5.0606973E-11	8.8998295E-11	7.854942E-11	2	38137500	38300000	12500
12	121570000	121575000	12	121605000	121610000	.	.	.	.	0,255,255	38.0	12.523614	15.689983	15.437334	16.410769	7.9571E-4	0.03720689	0.0015999655	0.06267204	2	121572500	121615000	7500
12	58525000	58550000	12	59150000	59175000	.	.	.	.	0,255,255	90.0	30.427681	28.336624	38.674248	29.99543	1.07824326E-13	1.1909211E-13	1.3249948E-8	2.5940337E-13	2	58537500	59150000	12500
12	133040000	133045000	12	133125000	133130000	.	.	.	.	0,255,255	30.0	7.3428144	9.053352	11.917667	11.917833	1.0501549E-5	5.0213037E-4	0.011097472	0.011886456	2	133040000	133127500	2500
12	118295000	118300000	12	118330000	118335000	.	.	.	.	0,255,255	27.0	7.700957	10.570567	10.092407	8.625363	1.962584E-4	0.03291851	0.054592136	0.0071383663	2	118287500	118332500	10000
12	102280000	102285000	12	102335000	102340000	.	.	.	.	0,255,255	25.0	1.3471482	3.3286397	4.1957603	5.4553223	5.6011273E-15	1.5202093E-7	6.7840574E-6	1.5354423E-4	1	102282500	102337500	0
12	57360000	57365000	12	57405000	57410000	.	.	.	.	0,255,255	39.0	11.866561	14.566248	17.071848	15.211355	3.9957413E-6	4.424604E-4	0.031893782	8.3966955E-4	2	57362500	57402500	5000
12	7920000	7930000	12	7970000	7980000	.	.	.	.	0,255,255	58.0	25.499376	30.61983	28.504772	29.254814	0.0020592264	0.00352869	0.005107426	0.0052287304	1	7925000	7975000	0
12	113960000	113970000	12	115910000	115920000	.	.	.	.	0,255,255	19.0	5.359333	3.7242074	4.0005126	3.9455152	0.04289748	0.0020568925	0.014950216	0.014744472	2	113970000	115915000	5000
12	7840000	7845000	12	7970000	7975000	.	.	.	.	0,255,255	30.0	2.8848825	3.381586	2.8664174	3.8538256	1.0285751E-13	1.905793E-11	1.414984E-13	1.54096E-11	1	7842500	7972500	0
12	56210000	56220000	12	56300000	56310000	.	.	.	.	0,255,255	81.0	32.607597	39.727093	48.261627	46.22864	2.8991703E-6	0.006979131	0.0068994774	0.0075270073	2	56220000	56305000	5000
12	7200000	7225000	12	7450000	7475000	.	.	.	.	0,255,255	161.0	62.142574	53.59909	60.3164	58.93656	6.747591E-13	3.0850836E-21	6.0770375E-21	5.618041E-21	2	7225000	7462500	12500
12	26935000	26940000	12	27000000	27005000	.	.	.	.	0,255,255	30.0	8.315292	8.649476	9.287371	9.782683	2.432088E-4	5.0213037E-4	7.075877E-4	8.206187E-4	1	26937500	27002500	0
12	43425000	43450000	12	44925000	44950000	.	.	.	.	0,255,255	30.0	7.2945776	9.054535	9.522591	9.411671	1.8536624E-5	0.003176853	0.003550476	0.003549611	1	43437500	44937500	0
12	43425000	43450000	12	43875000	43900000	.	.	.	.	0,255,255	64.0	21.38941	23.095366	24.335796	29.124113	1.6165032E-7	2.1443657E-7	3.659698E-7	2.5025193E-4	1	43437500	43887500	0
12	32585000	32590000	12	32620000	32625000	.	.	.	.	0,255,255	40.0	10.346385	12.7185755	11.269697	10.85379	1.6259056E-6	2.2551691E-4	6.4160904E-6	5.2192663E-6	1	32587500	32622500	0
12	43975000	44000000	12	44925000	44950000	.	.	.	.	0,255,255	106.0	54.603054	42.601868	41.631294	53.24851	9.0722206E-5	3.9099106E-9	6.4190395E-9	1.5337368E-4	3	43987500	44937500	25000
12	6880000	6885000	12	6915000	6920000	.	.	.	.	0,255,255	33.0	9.149907	12.75266	11.541056	11.649049	1.7882807E-5	0.017265098	0.0016638046	0.0016887826	2	6882500	6922500	5000
12	56750000	56775000	12	57100000	57125000	.	.	.	.	0,255,255	131.0	46.482574	54.465714	76.95017	50.417297	8.255383E-18	5.861356E-11	2.362035E-5	9.267306E-11	2	56750000	57100000	17678
12	130900000	130925000	12	131975000	132000000	.	.	.	.	0,255,255	77.0	23.022387	32.451576	32.910423	37.036682	7.242277E-13	4.741764E-5	7.45013E-5	7.076774E-5	2	130912500	132000000	12500
12	114675000	114680000	12	115750000	115755000	.	.	.	.	0,255,255	15.0	2.9462087	3.2448797	2.6859767	4.195784	0.008436329	0.043146495	0.009129812	0.099591054	3	114674166	115749166	7453
12	15585000	15590000	12	15845000	15850000	.	.	.	.	0,255,255	29.0	7.4699426	7.9547615	10.162334	9.003494	2.894971E-5	0.0011107636	0.019938946	0.0018908783	2	15587500	15850000	2500
12	14225000	14250000	12	14650000	14675000	.	.	.	.	0,255,255	91.0	41.437645	38.9393	54.013115	40.80294	3.7093036E-5	4.1668678E-5	0.04870341	6.08885E-5	2	14237500	14687500	25000
12	7220000	7230000	12	7630000	7640000	.	.	.	.	0,255,255	33.0	11.645438	10.58331	14.353847	11.183268	0.0010813599	0.0013471155	0.035614993	0.0019875406	3	7215000	7635000	10000
12	9330000	9340000	12	9700000	9710000	.	.	.	.	0,255,255	27.0	7.7392507	5.889591	8.422311	7.275949	4.2441871E-4	2.3570814E-5	0.009936503	6.6612166E-4	1	9335000	9705000	0
12	14250000	14255000	12	14360000	14365000	.	.	.	.	0,255,255	26.0	7.5313725	7.387481	7.6200085	10.431088	4.682245E-4	0.0010503392	0.0011734437	0.08770139	2	14257500	14362500	5000
12	750000	775000	12	1600000	1625000	.	.	.	.	0,255,255	92.0	42.975914	35.253544	35.78042	45.323124	2.159016E-5	1.5655294E-9	2.9460554E-9	3.553038E-5	2	775000	1600000	17678
12	88100000	88125000	12	90075000	90100000	.	.	.	.	0,255,255	40.0	10.888192	10.528397	10.192713	11.4230175	3.5271203E-6	1.06640855E-5	9.75977E-6	1.050884E-5	1	88112500	90087500	0
12	26805000	26810000	12	124870000	124875000	.	.	.	.	0,255,255	29.0	0.009054882	0.014431177	0.015751129	0.01950136	5.593537E-21	6.0356376E-21	6.3704253E-21	8.4938565E-21	1	26807500	124872500	0
12	42130000	42135000	12	42330000	42335000	.	.	.	.	0,255,255	33.0	5.9456434	5.7630954	9.2535715	5.9250627	4.0405848E-9	4.634549E-9	5.9950948E-5	5.7907408E-9	1	42132500	42332500	0
12	31675000	31700000	12	31950000	31975000	.	.	.	.	0,255,255	206.0	83.20318	77.03966	83.604546	93.17156	2.03174E-17	2.555707E-28	3.8652383E-17	4.730741E-17	3	31695833	31962500	41667
12	109265000	109270000	12	109390000	109395000	.	.	.	.	0,255,255	23.0	5.101627	5.8138695	5.3340235	6.3572965	6.6972006E-4	0.0011855786	0.0011278873	0.011264683	2	109267500	109390000	2500
12	118195000	118200000	12	118370000	118375000	.	.	.	.	0,255,255	31.0	10.716988	9.980665	9.681439	13.596145	0.0023799534	0.0037975812	3.0572055E-4	0.07461915	2	118192500	118370000	5590
12	52885000	52890000	12	52980000	52985000	.	.	.	.	0,255,255	30.0	6.2968426	5.4096923	6.557158	7.5150394	1.0501549E-5	3.6347214E-7	2.227637E-5	2.415604E-5	3	52885833	52980833	3727
12	56190000	56200000	12	56460000	56470000	.	.	.	.	0,255,255	50.0	16.017672	16.266663	18.283747	20.12328	1.1490461E-5	1.6947835E-5	2.466096E-5	0.0035778165	1	56195000	56465000	0
12	93500000	93510000	12	94100000	94110000	.	.	.	.	0,255,255	37.0	12.46921	9.138578	10.097872	13.629121	0.0017988184	4.368094E-7	6.753616E-5	0.003408359	1	93505000	94105000	0
12	91380000	91390000	12	92140000	92150000	.	.	.	.	0,255,255	33.0	8.584166	7.619388	11.416657	5.232362	3.0683645E-5	5.687361E-7	0.001974016	5.4716347E-9	2	91385000	92140000	5000
12	49140000	49145000	12	49180000	49185000	.	.	.	.	0,255,255	39.0	13.353768	15.690232	18.284756	17.968851	4.054452E-4	0.023261258	0.031893782	0.041093204	2	49140000	49187500	5590
12	39350000	39360000	12	39430000	39440000	.	.	.	.	0,255,255	66.0	24.497631	27.44263	26.321188	35.040596	1.8571782E-8	4.4522625E-5	5.8818667E-5	0.014941469	1	39355000	39435000	0
12	88100000	88125000	12	89450000	89475000	.	.	.	.	0,255,255	73.0	22.394175	26.490065	38.032257	27.28677	4.0438458E-11	3.1462767E-7	6.6976016E-4	5.5935607E-7	1	88112500	89462500	0
12	81375000	81380000	12	81450000	81455000	.	.	.	.	0,255,255	25.0	6.0037327	6.713647	7.757973	7.394792	8.998489E-5	0.002282815	0.0025733295	0.002625453	1	81377500	81452500	0
12	88125000	88150000	12	89700000	89725000	.	.	.	.	0,255,255	37.0	9.593888	11.8126545	14.600439	11.936152	5.315706E-7	2.0048737E-4	0.011204036	2.2007404E-4	1	88137500	89712500	0
12	15585000	15590000	12	15785000	15790000	.	.	.	.	0,255,255	27.0	5.533694	5.8540273	7.855072	7.4252276	9.0369795E-6	1.4359014E-5	0.0062951576	4.847435E-4	1	15587500	15787500	0
12	53260000	53270000	12	53310000	53320000	.	.	.	.	0,255,255	79.0	32.138767	34.421978	37.06247	36.533104	9.872298E-6	1.4072762E-5	2.2330456E-5	2.6846661E-5	1	53265000	53315000	0
12	25225000	25250000	12	26100000	26125000	.	.	.	.	0,255,255	50.0	19.053421	19.581614	19.613314	19.044275	2.1953056E-5	0.004636231	0.0064842068	5.109578E-5	1	25237500	26112500	0
12	25000000	25010000	12	25380000	25390000	.	.	.	.	0,255,255	45.0	7.6054854	9.349306	8.396834	12.92952	1.6748869E-14	1.5944435E-11	3.9343313E-11	6.5202125E-6	4	24997500	25387500	12748
12	86140000	86145000	12	86190000	86195000	.	.	.	.	0,255,255	19.0	3.7640498	3.918846	3.5385385	2.4698148	5.4514507E-4	7.905434E-4	7.0885476E-4	4.049456E-6	1	86142500	86192500	0
12	110095000	110100000	12	110430000	110435000	.	.	.	.	0,255,255	28.0	5.914885	5.1570234	5.774277	6.1242423	2.89924E-6	4.4963526E-6	5.4290663E-6	5.352241E-6	4	110098750	110428750	11319
12	1110000	1115000	12	1585000	1590000	.	.	.	.	0,255,255	23.0	4.2509837	3.2469592	5.411492	3.1256752	4.6850644E-5	3.600441E-6	0.0011278873	7.0002464E-8	2	1117500	1587500	5000
12	51200000	51225000	12	51875000	51900000	.	.	.	.	0,255,255	62.0	28.670525	26.05791	25.809729	27.707598	4.20448E-4	5.3356186E-4	8.774808E-4	8.2462904E-4	1	51212500	51887500	0
12	9475000	9500000	12	31200000	31225000	.	.	.	.	0,255,255	13.0	0.76975656	0.31631997	0.13524757	0.12362481	4.5876237E-4	0.0043144342	0.0029805517	0.0027189637	1	9487500	31212500	0
12	5020000	5025000	12	5085000	5090000	.	.	.	.	0,255,255	21.0	5.0892377	4.8664503	4.9883566	6.0435715	0.003716577	7.482323E-4	0.0066098874	0.006515318	2	5020000	5085000	3536
12	68325000	68350000	12	68800000	68825000	.	.	.	.	0,255,255	95.0	42.663193	41.06717	55.808353	39.212643	4.0200607E-6	4.399563E-6	0.013264772	6.49361E-6	2	68350000	68800000	17678
12	18425000	18450000	12	19125000	19150000	.	.	.	.	0,255,255	74.0	33.366444	31.129347	37.182945	29.731281	2.1868854E-4	2.6044424E-4	3.931252E-4	2.6925431E-7	1	18437500	19137500	0
12	54745000	54750000	12	54955000	54960000	.	.	.	.	0,255,255	20.0	3.2965233	3.1782486	5.01889	4.1528764	1.8792711E-4	2.2494118E-4	0.014653457	0.0019754835	1	54747500	54957500	0
12	76620000	76625000	12	76785000	76790000	.	.	.	.	0,255,255	19.0	4.059121	4.1286488	5.7006555	3.8256867	0.0035825248	0.005594918	0.029441489	6.0021004E-4	2	76620000	76790000	3536
12	128250000	128275000	12	129900000	129925000	.	.	.	.	0,255,255	69.0	18.094189	22.207457	22.381504	26.092356	1.2514074E-13	2.705622E-9	4.5336406E-9	1.0087947E-5	2	128275000	129912500	12500
12	89020000	89030000	12	89450000	89460000	.	.	.	.	0,255,255	34.0	12.429473	9.89286	11.34851	11.263703	0.011850652	5.8955513E-4	9.1064145E-4	8.986855E-4	1	89025000	89455000	0
12	70575000	70600000	12	71000000	71025000	.	.	.	.	0,255,255	87.0	32.45095	31.244263	32.293068	34.394527	6.2854994E-8	6.463512E-8	1.12386616E-7	1.042196E-7	1	70587500	71012500	0
12	114660000	114670000	12	115910000	115920000	.	.	.	.	0,255,255	33.0	7.115367	7.481358	8.3036375	11.6804085	5.510299E-7	5.687361E-7	5.073471E-5	0.0019875406	1	114665000	115915000	0
12	78550000	78575000	12	78850000	78875000	.	.	.	.	0,255,255	81.0	31.929962	36.62015	37.630817	41.619137	3.5912533E-6	4.004885E-6	6.5281265E-6	0.006498226	1	78562500	78862500	0
12	575000	600000	12	1075000	1100000	.	.	.	.	0,255,255	71.0	36.080257	31.271214	32.196	32.088158	0.0010515804	0.0012918647	0.0018346001	0.0018882819	1	587500	1087500	0
12	124025000	124050000	12	124775000	124800000	.	.	.	.	0,255,255	93.0	43.52571	37.9784	39.929726	43.34698	1.2469452E-5	7.2344175E-10	2.0118629E-5	2.0313379E-5	3	124045833	124770833	18634
12	92200000	92225000	12	92550000	92575000	.	.	.	.	0,255,255	184.0	87.42529	88.60255	94.76108	114.22786	1.9882629E-11	2.7492647E-11	3.8496373E-11	1.2004095E-4	2	92187500	92562500	25000
12	132420000	132425000	12	132515000	132520000	.	.	.	.	0,255,255	17.0	2.5972216	2.8531516	3.7590344	3.2751296	8.0848305E-4	0.0012259444	0.005608316	0.005262997	1	132422500	132517500	0
12	115975000	116000000	12	116225000	116250000	.	.	.	.	0,255,255	171.0	84.78027	71.46191	83.81892	85.82152	1.9646551E-8	7.863576E-16	3.875723E-8	4.5586578E-8	3	115987500	116237500	25000
12	80875000	80900000	12	81100000	81125000	.	.	.	.	0,255,255	82.0	40.501637	43.17752	41.648045	46.035515	0.0026734583	0.0032285864	0.004323209	0.0042699864	1	80887500	81112500	0
12	106625000	106650000	12	106825000	106850000	.	.	.	.	0,255,255	138.0	55.84601	64.84978	78.22904	71.469826	4.058047E-13	6.134266E-7	0.014826984	8.514557E-7	2	106637500	106825000	12500
12	119980000	119990000	12	120080000	120090000	.	.	.	.	0,255,255	61.0	28.348532	27.08195	35.943108	27.575302	4.319971E-4	7.781802E-4	0.08244199	0.0011650193	2	119990000	120085000	5000
12	99040000	99050000	12	99620000	99630000	.	.	.	.	0,255,255	37.0	8.591845	8.696716	11.556412	9.072358	4.2620275E-7	4.368094E-7	6.753616E-5	8.2095664E-7	1	99045000	99625000	0
12	9400000	9410000	12	9560000	9570000	.	.	.	.	0,255,255	20.0	0.13155237	0.50334466	0.23599282	0.8913882	1.14743756E-10	4.1247233E-10	4.888093E-10	3.566959E-10	1	9405000	9565000	0
12	69870000	69880000	12	70570000	70580000	.	.	.	.	0,255,255	46.0	13.886803	11.694563	11.21081	16.146158	1.4339425E-6	3.2678884E-9	5.6849063E-9	4.3901947E-4	1	69875000	70575000	0
12	20360000	20370000	12	20480000	20490000	.	.	.	.	0,255,255	28.0	9.695668	9.606344	9.248819	9.640057	0.0027457671	0.0033161475	0.0046086363	0.0045382637	1	20365000	20485000	0
12	110930000	110940000	12	111310000	111320000	.	.	.	.	0,255,255	52.0	16.981897	15.472548	16.155607	19.985878	2.2997792E-6	4.109592E-9	5.029076E-6	0.001161402	3	110935000	111305000	10000
12	106740000	106750000	12	106820000	106830000	.	.	.	.	0,255,255	60.0	24.583117	26.985086	27.928162	30.352345	2.133849E-6	0.0012777417	0.00186754	0.0019208426	1	106745000	106825000	0
12	56750000	56760000	12	56980000	56990000	.	.	.	.	0,255,255	32.0	12.0892315	9.987929	12.116731	10.676439	0.0023357123	0.0029650547	0.0041755033	0.0041957935	1	56755000	56985000	0
12	10460000	10465000	12	10545000	10550000	.	.	.	.	0,255,255	17.0	3.0050633	3.3679876	3.7884557	3.0669415	8.0848305E-4	0.0071791527	0.005608316	8.6251344E-4	1	10462500	10547500	0
12	12180000	12190000	12	12250000	12260000	.	.	.	.	0,255,255	70.0	31.439592	32.822437	37.64549	32.581177	0.0012920534	0.0017891787	0.0024993366	0.0027576904	1	12185000	12255000	0
12	85570000	85580000	12	85860000	85870000	.	.	.	.	0,255,255	29.0	8.4545765	9.379473	10.903617	10.944952	0.0012081462	0.0014116702	0.029969975	0.028734645	2	85575000	85870000	5000
12	38900000	38925000	12	39075000	39100000	.	.	.	.	0,255,255	136.0	49.57615	49.958958	53.667885	60.284275	1.6748475E-12	1.7802535E-12	2.9457185E-12	2.8498536E-12	2	38912500	39100000	12500
12	10325000	10350000	12	10550000	10575000	.	.	.	.	0,255,255	98.0	31.787006	37.58822	38.92993	46.761528	1.3723971E-11	1.2695997E-11	1.1286974E-6	1.1434176E-6	1	10337500	10562500	0
12	98550000	98575000	12	98975000	99000000	.	.	.	.	0,255,255	76.0	27.061363	24.895746	22.036213	36.151028	2.5997293E-8	3.0769264E-8	4.819173E-12	1.257211E-4	1	98562500	98987500	0
12	1950000	1955000	12	2025000	2030000	.	.	.	.	0,255,255	26.0	6.77787	7.324985	7.2596545	9.914421	4.682245E-4	0.0010503392	0.0011734437	0.08770139	2	1947500	2027500	5000
12	6420000	6425000	12	6455000	6460000	.	.	.	.	0,255,255	36.0	12.225831	13.075559	14.721102	12.262266	5.8849604E-5	0.0032056484	0.005860909	1.584598E-4	1	6422500	6457500	0
12	68350000	68375000	12	68600000	68625000	.	.	.	.	0,255,255	120.0	52.820953	57.40143	73.25752	56.465046	5.6823147E-8	6.715636E-8	0.0020910373	9.537118E-8	1	68362500	68612500	0
12	6750000	6775000	12	6900000	6925000	.	.	.	.	0,255,255	248.0	86.80645	114.92915	137.59	124.64634	1.7419149E-31	1.447013E-18	1.6627048E-8	1.8667446E-8	2	6762500	6925000	12500
12	32375000	32400000	12	32475000	32500000	.	.	.	.	0,255,255	228.0	111.57596	121.855194	123.47156	130.6638	1.3847967E-13	2.0951013E-13	2.817983E-5	3.283488E-5	1	32387500	32487500	0
12	130565000	130570000	12	130600000	130605000	.	.	.	.	0,255,255	36.0	7.211761	10.323393	8.354297	12.118887	1.099314E-8	1.0300989E-4	3.2998207E-6	1.584598E-4	1	130567500	130602500	0
12	118215000	118220000	12	118285000	118290000	.	.	.	.	0,255,255	33.0	8.819757	10.68151	14.639527	11.345065	1.7882807E-5	0.0010132212	0.029840637	0.0016887826	2	118207500	118287500	10000
12	49065000	49070000	12	49120000	49125000	.	.	.	.	0,255,255	32.0	7.492201	8.196107	11.57299	7.808708	1.1306036E-6	8.728498E-5	0.0031610096	2.8223117E-6	3	49074166	49124166	13438
12	103960000	103970000	12	104060000	104070000	.	.	.	.	0,255,255	43.0	19.848974	20.548529	17.998198	23.383347	0.042588662	0.06532013	0.003182902	0.08648786	2	103965000	104070000	5000
12	25425000	25450000	12	26025000	26050000	.	.	.	.	0,255,255	95.0	36.057995	33.57694	39.23672	36.58151	1.5698587E-10	1.4655539E-10	6.589947E-6	2.6169764E-10	2	25437500	26025000	12500
12	69400000	69410000	12	69570000	69580000	.	.	.	.	0,255,255	51.0	19.323654	22.916891	24.72856	27.730484	5.222246E-6	0.0015327228	0.08690443	0.09068721	2	69405000	69570000	5000
12	10210000	10220000	12	10700000	10710000	.	.	.	.	0,255,255	42.0	13.474809	13.146782	14.360487	9.912476	4.5020282E-5	6.136371E-5	8.549696E-5	5.0072697E-7	3	10215000	10715000	10000
12	71410000	71420000	12	71740000	71750000	.	.	.	.	0,255,255	28.0	5.189581	5.304651	6.962935	6.259532	4.6061027E-6	8.189764E-6	2.8652645E-4	2.5855307E-4	2	71415000	71750000	5000
12	5680000	5690000	12	5910000	5920000	.	.	.	.	0,255,255	36.0	13.343203	12.984514	13.92463	14.568996	0.003509759	0.0052707484	0.0063883616	0.006522506	2	5685000	5920000	5000
12	28270000	28280000	12	28470000	28480000	.	.	.	.	0,255,255	30.0	8.3275	8.82873	8.358703	10.576953	5.110016E-4	5.7798694E-4	8.638685E-4	0.01603748	1	28275000	28475000	0
12	22075000	22100000	12	22425000	22450000	.	.	.	.	0,255,255	60.0	23.632984	22.216808	26.363735	21.38463	3.943269E-6	5.4588545E-6	0.0026478893	9.424894E-6	1	22087500	22437500	0
12	8675000	8700000	12	9025000	9050000	.	.	.	.	0,255,255	94.0	37.386253	40.724327	54.608517	44.895813	3.5073597E-10	7.803387E-6	0.018732477	1.1573937E-5	2	8687500	9050000	12500
12	115975000	116000000	12	116700000	116725000	.	.	.	.	0,255,255	77.0	33.647224	33.51537	36.46874	35.209015	4.056609E-5	4.741764E-5	7.45013E-5	7.076774E-5	1	115987500	116712500	0
12	45975000	46000000	12	46250000	46275000	.	.	.	.	0,255,255	113.0	43.906532	47.182156	56.156933	46.411568	2.4488066E-11	2.4227415E-11	4.921652E-6	3.787699E-11	1	45987500	46262500	0
12	9450000	9475000	12	9600000	9625000	.	.	.	.	0,255,255	31.0	1.1964926	4.651173	2.7106874	4.439992	6.2116054E-26	7.658964E-10	9.415607E-15	8.3493E-10	3	9445833	9587500	41666
12	120320000	120330000	12	120460000	120470000	.	.	.	.	0,255,255	82.0	45.334576	38.66652	46.10865	37.740124	0.005825019	2.1341043E-6	0.0046439157	4.0772966E-6	1	120325000	120465000	0
12	63830000	63840000	12	64250000	64260000	.	.	.	.	0,255,255	37.0	9.991497	9.677522	11.645133	10.5866995	3.7489393E-5	4.368094E-7	6.753616E-5	6.834993E-5	2	63840000	64250000	7071
12	67325000	67350000	12	67925000	67950000	.	.	.	.	0,255,255	94.0	36.79465	34.017235	43.614674	39.06206	3.5073597E-10	3.3428718E-10	1.1606747E-5	1.1573937E-5	2	67350000	67937500	12500
12	54575000	54600000	12	54950000	54975000	.	.	.	.	0,255,255	90.0	31.342562	30.755697	34.243633	32.6783	7.316079E-9	1.1909211E-13	1.3249948E-8	1.2542455E-8	1	54587500	54962500	0
12	2475000	2480000	12	2510000	2515000	.	.	.	.	0,255,255	32.0	8.410036	10.062018	9.737908	11.667722	4.2835745E-5	0.001972862	1.3147591E-4	0.0032220117	1	2477500	2512500	0
12	89710000	89720000	12	90080000	90090000	.	.	.	.	0,255,255	32.0	9.941914	9.752177	9.567248	10.769788	0.0023357123	9.022253E-5	1.3195087E-4	0.0041957935	1	89715000	90085000	0
12	78175000	78200000	12	78550000	78575000	.	.	.	.	0,255,255	82.0	26.951866	34.529663	34.960323	40.531136	1.6899875E-10	2.0714122E-6	3.4192308E-6	0.0042699864	1	78187500	78562500	0
12	107150000	107160000	12	107600000	107610000	.	.	.	.	0,255,255	44.0	13.973414	15.863685	17.432632	18.45238	8.681041E-6	0.0013447184	0.0017632624	0.001700379	4	107142500	107607500	12748
12	32750000	32760000	12	34010000	34020000	.	.	.	.	0,255,255	27.0	6.8857574	5.687212	7.610374	8.212843	4.2441871E-4	2.3570814E-5	7.238225E-4	0.009633428	3	32758333	34018333	7454
12	62850000	62860000	12	62910000	62920000	.	.	.	.	0,255,255	72.0	33.591824	35.397163	33.157475	35.748787	4.8396134E-4	6.783651E-4	9.5498946E-4	0.0010820103	2	62855000	62925000	10000
12	109710000	109720000	12	109770000	109780000	.	.	.	.	0,255,255	70.0	30.513763	31.82231	29.35941	38.0389	1.6576146E-6	0.0017891787	4.317006E-6	0.0027576904	1	109715000	109775000	0
12	89550000	89575000	12	89975000	90000000	.	.	.	.	0,255,255	105.0	35.669064	45.345905	60.42329	43.166164	3.1237155E-14	7.803428E-9	2.4756385E-4	1.232771E-8	1	89562500	89987500	0
12	3880000	3885000	12	4275000	4280000	.	.	.	.	0,255,255	15.0	2.4501925	2.415464	3.0973732	1.4348116	0.0021305408	0.003498004	0.009129812	2.4135908E-5	1	3882500	4277500	0
12	26850000	26875000	12	27225000	27250000	.	.	.	.	0,255,255	60.0	23.302395	28.264536	29.412527	28.385689	3.943269E-6	0.0016760121	0.0026478893	0.0025249	1	26862500	27237500	0
12	130025000	130050000	12	130725000	130750000	.	.	.	.	0,255,255	79.0	28.769228	25.214218	31.749252	28.176044	2.248352E-9	2.7430058E-9	2.2513674E-5	4.9959867E-9	2	130037500	130750000	12500
12	15540000	15545000	12	15585000	15590000	.	.	.	.	0,255,255	37.0	11.769578	10.868151	14.109189	9.584507	2.5699243E-5	4.928638E-5	0.0032740068	1.5773734E-6	3	15542500	15587500	10000
12	85100000	85125000	12	85850000	85875000	.	.	.	.	0,255,255	51.0	17.65347	20.086018	23.246988	24.099575	9.503969E-6	0.0025564332	0.0036970451	0.0037523292	1	85112500	85862500	0
12	91055000	91060000	12	91100000	91105000	.	.	.	.	0,255,255	38.0	12.1585245	12.1740885	12.698417	10.362027	1.0275239E-5	1.973293E-5	0.0015999655	2.7939564E-5	1	91057500	91102500	0
12	49360000	49370000	12	49510000	49520000	.	.	.	.	0,255,255	62.0	21.446522	20.372572	21.835981	27.644722	4.7473625E-7	7.393958E-7	1.2510936E-6	7.0219714E-4	2	49370000	49515000	5000
12	104195000	104200000	12	104340000	104345000	.	.	.	.	0,255,255	17.0	4.578186	5.244211	6.058716	5.230237	0.020146431	0.09934588	0.09776924	0.09879818	2	104200000	104347500	5590
12	91385000	91390000	12	92570000	92575000	.	.	.	.	0,255,255	23.0	5.4894533	5.3268666	6.904216	6.809294	6.6972006E-4	0.0011855786	0.010816242	0.011264683	2	91392500	92570000	5590
12	81485000	81490000	12	81585000	81590000	.	.	.	.	0,255,255	21.0	5.290285	6.413109	5.52476	7.7941837	0.003716577	0.03411626	0.0066098874	0.039587446	2	81492500	81592500	7071
12	106225000	106230000	12	106280000	106285000	.	.	.	.	0,255,255	44.0	9.202658	9.208629	8.601789	13.724287	9.966915E-11	1.2799949E-10	1.7095245E-10	1.9078583E-5	3	106230833	106282500	11667
12	117350000	117375000	12	117825000	117850000	.	.	.	.	0,255,255	124.0	43.377377	41.035645	39.820305	50.063423	3.6365356E-15	3.4753967E-15	6.874317E-15	8.5946406E-9	3	117362500	117837500	25000
12	100350000	100375000	12	100525000	100550000	.	.	.	.	0,255,255	136.0	61.90161	61.89389	68.603065	72.03093	1.2011343E-6	1.6657639E-6	2.2828958E-6	2.2543993E-6	1	100362500	100537500	0
12	113975000	114000000	12	114500000	114525000	.	.	.	.	0,255,255	131.0	44.79321	40.69456	54.987045	44.550926	8.255383E-18	7.488893E-18	9.2366205E-11	1.11158086E-17	3	113979166	114504166	18634
12	11570000	11580000	12	12020000	12030000	.	.	.	.	0,255,255	42.0	12.665987	12.261905	12.260712	18.527477	4.5020282E-5	2.8757248E-7	5.1894204E-7	0.0056153284	3	11571666	12028333	7454
12	6925000	6950000	12	7125000	7150000	.	.	.	.	0,255,255	162.0	82.368286	77.018684	69.71756	90.27383	1.3164246E-6	4.1898584E-13	6.194668E-13	2.9103228E-6	1	6937500	7137500	0
12	106375000	106400000	12	107100000	107125000	.	.	.	.	0,255,255	76.0	24.287945	28.592703	34.270702	29.868378	1.9527403E-12	3.0769264E-8	1.319939E-4	5.8484034E-8	1	106387500	107112500	0
12	53205000	53210000	12	53260000	53265000	.	.	.	.	0,255,255	25.0	4.1914153	5.899162	9.591126	8.933987	4.008517E-6	1.4883436E-4	0.022321135	0.024635859	4	53207500	53255000	7500
12	89020000	89030000	12	89530000	89540000	.	.	.	.	0,255,255	24.0	7.4901776	6.091067	7.3046327	5.998967	0.006115249	7.4134074E-4	0.010396962	7.9848745E-4	1	89025000	89535000	0
12	92775000	92800000	12	93375000	93400000	.	.	.	.	0,255,255	64.0	25.81045	30.684961	33.22521	34.354416	1.2961464E-4	1.6191248E-4	0.03986178	0.040183473	2	92787500	93400000	12500
12	85070000	85080000	12	85440000	85450000	.	.	.	.	0,255,255	27.0	6.6831527	5.693965	7.3805194	6.0444326	4.2441871E-4	2.3570814E-5	7.238225E-4	2.359055E-5	1	85075000	85445000	0
12	950000	975000	12	1575000	1600000	.	.	.	.	0,255,255	95.0	39.726772	38.49831	39.10293	55.01656	4.0200607E-6	1.4655539E-10	6.589947E-6	0.01344348	1	962500	1587500	0
12	91375000	91400000	12	92625000	92650000	.	.	.	.	0,255,255	158.0	65.361565	56.639	90.69035	51.481846	4.6615E-12	4.3217166E-20	1.3997718E-5	7.511432E-20	1	91387500	92637500	0
12	17765000	17770000	12	17845000	17850000	.	.	.	.	0,255,255	25.0	3.074807	3.823484	2.3905087	3.885819	3.2515368E-9	1.5202093E-7	4.1609913E-11	1.3664446E-7	6	17770000	17852500	16008
12	80040000	80050000	12	80090000	80100000	.	.	.	.	0,255,255	79.0	31.820848	36.644657	44.931633	36.763958	9.872298E-6	1.4072762E-5	0.015018367	2.6846661E-5	1	80045000	80095000	0
12	104175000	104200000	12	105050000	105075000	.	.	.	.	0,255,255	94.0	50.561962	42.677402	47.09822	41.525955	0.011165768	7.803387E-6	1.1606747E-5	1.1573937E-5	3	104204166	105054166	18634
13	94040000	94045000	13	94075000	94080000	.	.	.	.	0,255,255	29.0	8.636249	11.682847	10.764167	9.911987	5.431048E-4	0.01215215	0.019938946	0.02040398	2	94035000	94077500	7500
13	27375000	27400000	13	27950000	27975000	.	.	.	.	0,255,255	101.0	30.64556	35.64515	43.433758	41.42351	1.4833836E-18	9.750239E-13	1.8091575E-7	1.7899012E-7	4	27375000	27975000	17678
13	107200000	107225000	13	108150000	108175000	.	.	.	.	0,255,255	76.0	26.915525	22.592184	29.76256	23.607906	2.5997293E-8	2.7495484E-12	6.347222E-8	4.8159866E-12	1	107212500	108162500	0
13	75875000	75880000	13	76470000	76475000	.	.	.	.	0,255,255	22.0	3.9252539	4.102146	5.215689	5.528386	1.5156779E-5	2.4607984E-4	0.00271129	0.0027671794	1	75877500	76472500	0
13	102575000	102600000	13	106550000	106575000	.	.	.	.	0,255,255	30.0	7.1969423	9.687992	10.017505	11.48557	1.8536624E-5	0.003176853	0.05179518	0.05391341	2	102600000	106562500	12500
13	37140000	37150000	13	37200000	37210000	.	.	.	.	0,255,255	31.0	3.4434357	5.615896	6.7981853	9.162195	2.827544E-12	2.1144534E-7	1.1598542E-5	3.6816945E-4	1	37145000	37205000	0
13	78225000	78250000	13	78975000	79000000	.	.	.	.	0,255,255	70.0	29.122591	31.088934	29.155073	36.152596	2.4103392E-6	0.0021221184	5.3057875E-6	0.0030443654	1	78237500	78987500	0
13	43050000	43075000	13	43650000	43675000	.	.	.	.	0,255,255	70.0	30.080978	35.976288	38.03622	38.735573	2.4103392E-6	0.0021221184	0.002997344	0.0030443654	1	43062500	43662500	0
13	75540000	75545000	13	75600000	75605000	.	.	.	.	0,255,255	25.0	7.8078933	7.138453	7.2546234	6.689763	0.0010934043	0.002282815	0.0025733295	0.002625453	1	75542500	75602500	0
13	20700000	20710000	13	20830000	20840000	.	.	.	.	0,255,255	53.0	15.914795	18.738386	21.17155	23.281878	1.033974E-6	1.440644E-6	6.485559E-4	6.42724E-4	2	20705000	20830000	5000
13	73825000	73850000	13	74275000	74300000	.	.	.	.	0,255,255	89.0	35.0958	37.38314	35.797855	47.126877	1.501508E-8	1.5388451E-8	2.6857418E-8	1.6937728E-4	1	73837500	74287500	0
13	37075000	37100000	13	37575000	37600000	.	.	.	.	0,255,255	68.0	29.035559	26.32988	29.09221	33.16074	9.868921E-6	1.207404E-5	2.1368573E-5	0.0077459365	3	37104166	37595833	18634
13	36345000	36350000	13	36995000	37000000	.	.	.	.	0,255,255	15.0	2.377612	1.7780786	2.9699986	1.6643707	0.0021305408	6.883497E-4	0.009129812	2.3232165E-4	1	36347500	36997500	0
13	71225000	71250000	13	71525000	71550000	.	.	.	.	0,255,255	55.0	25.720707	28.375006	28.608274	28.711006	0.014707229	0.020599546	0.028769962	0.027905509	2	71225000	71537500	12500
13	43900000	43925000	13	44950000	44975000	.	.	.	.	0,255,255	57.0	21.40824	20.186625	27.788189	18.382156	3.55015E-5	4.8759928E-5	0.011791579	1.0755114E-7	1	43912500	44962500	0
13	101375000	101380000	13	101410000	101415000	.	.	.	.	0,255,255	27.0	7.535181	8.526835	6.0296936	9.293337	1.962584E-4	0.0044295904	1.7526867E-5	0.0071383663	1	101377500	101412500	0
13	23460000	23470000	13	23870000	23880000	.	.	.	.	0,255,255	34.0	11.139043	10.705187	14.317847	13.869728	4.8351975E-4	5.8955513E-4	0.02052994	0.02057063	2	23465000	23885000	10000
13	93235000	93240000	13	94410000	94415000	.	.	.	.	0,255,255	26.0	6.2866397	6.0758963	6.360761	6.401167	4.682245E-4	4.6631943E-5	0.0011734437	0.0011599131	1	93237500	94412500	0
13	49650000	49655000	13	49930000	49935000	.	.	.	.	0,255,255	21.0	4.6801767	4.634264	6.0843925	5.216873	4.7544797E-4	7.482323E-4	0.0066098874	0.006515318	2	49657500	49930000	5590
13	113290000	113300000	13	113340000	113350000	.	.	.	.	0,255,255	74.0	30.917328	39.52991	39.76673	36.009087	1.6981785E-4	0.08765137	0.08996016	4.1221816E-4	2	113295000	113355000	10000
13	69525000	69550000	13	70550000	70575000	.	.	.	.	0,255,255	93.0	25.4103	22.600914	23.956692	29.650791	5.47482E-15	1.0918727E-20	2.8121362E-20	1.3051018E-14	3	69545833	70570833	18634
13	33930000	33940000	13	35170000	35180000	.	.	.	.	0,255,255	28.0	7.5393186	8.378965	10.344153	9.830471	1.6180592E-4	0.0033161475	0.05261639	0.0045382637	2	33935000	35165000	10000
13	32575000	32600000	13	33525000	33550000	.	.	.	.	0,255,255	66.0	18.482624	22.505608	23.2951	31.555882	3.921811E-12	3.8456882E-8	6.72967E-8	0.018097771	2	32600000	33537500	12500
13	42950000	42975000	13	43800000	43825000	.	.	.	.	0,255,255	68.0	30.664536	27.313358	32.890644	27.378489	9.868921E-6	1.207404E-5	0.0076229186	2.016496E-5	3	42970833	43804166	18634
13	95730000	95735000	13	95785000	95790000	.	.	.	.	0,255,255	32.0	9.769883	10.171416	6.04273	11.131442	4.2835745E-5	0.001972862	3.021567E-8	0.0032220117	1	95732500	95787500	0
13	19200000	19210000	13	19700000	19710000	.	.	.	.	0,255,255	26.0	0.19449763	0.23033987	0.17613612	0.54476607	4.5178703E-18	1.794727E-17	1.7447067E-17	1.5702236E-17	1	19205000	19705000	0
13	26535000	26540000	13	26610000	26615000	.	.	.	.	0,255,255	37.0	9.1912985	10.712568	12.261482	14.571311	3.389719E-7	4.928638E-5	7.9921905E-5	0.0031610501	1	26537500	26612500	0
13	39925000	39950000	13	40675000	40700000	.	.	.	.	0,255,255	84.0	31.209133	34.67247	34.720413	48.540974	5.0071975E-7	5.351302E-7	9.075165E-7	0.0017898475	1	39937500	40687500	0
13	77000000	77025000	13	77325000	77350000	.	.	.	.	0,255,255	89.0	47.373615	38.37749	38.535835	43.19801	1.0366712E-4	1.5388451E-8	2.6857418E-8	1.6937728E-4	2	77000000	77325000	17678
13	48175000	48200000	13	48525000	48550000	.	.	.	.	0,255,255	139.0	46.74534	61.329735	59.67132	82.88953	4.9417236E-21	2.0392715E-13	3.2943166E-13	0.012080169	1	48187500	48537500	0
13	24575000	24600000	13	24950000	24975000	.	.	.	.	0,255,255	28.0	4.956605	5.103737	5.965722	5.204762	3.212939E-8	1.29301225E-5	1.3628567E-5	1.1744693E-5	1	24587500	24962500	0
13	46125000	46150000	13	46300000	46325000	.	.	.	.	0,255,255	103.0	50.017536	48.344933	58.85822	52.825035	3.4959766E-4	3.0621074E-8	6.0283695E-4	5.960214E-4	1	46137500	46312500	0
13	93225000	93250000	13	94600000	94625000	.	.	.	.	0,255,255	76.0	26.872522	21.590279	23.404877	25.367737	2.5997293E-8	2.7495484E-12	4.819173E-12	5.8484034E-8	3	93245833	94604166	18634
13	94340000	94345000	13	94410000	94415000	.	.	.	.	0,255,255	30.0	7.9821897	7.850472	11.198937	8.443223	2.432088E-4	5.0213037E-4	0.011097472	8.206187E-4	3	94342500	94417500	11180
13	19340000	19345000	13	24540000	24545000	.	.	.	.	0,255,255	22.0	0.06727511	0.049585268	0.06047591	0.1414241	4.8370214E-12	5.4970755E-12	6.1487634E-12	7.403575E-12	1	19342500	24542500	0
13	29840000	29850000	13	30110000	30120000	.	.	.	.	0,255,255	49.0	12.01667	12.269449	11.983079	13.228227	8.7192024E-11	9.756175E-11	1.6107786E-10	1.53179E-7	1	29845000	30115000	0
13	64970000	64975000	13	65025000	65030000	.	.	.	.	0,255,255	28.0	9.182659	8.737174	8.981916	5.912084	0.0011507464	0.0022482222	0.0031532007	5.352241E-6	1	64972500	65027500	0
13	84910000	84920000	13	85800000	85810000	.	.	.	.	0,255,255	59.0	15.131011	15.72621	18.43771	20.314638	1.4298304E-12	6.2800516E-9	1.0339899E-8	1.2036634E-5	6	84905000	85810000	11180
13	28320000	28330000	13	28640000	28650000	.	.	.	.	0,255,255	35.0	8.988561	9.437589	11.8352165	8.796171	3.7609382E-6	4.1194294E-6	3.8641843E-4	7.2304238E-6	2	28325000	28640000	5000
13	46490000	46500000	13	46720000	46730000	.	.	.	.	0,255,255	44.0	15.534841	11.943271	13.276135	17.038933	8.681041E-6	3.214881E-8	1.5994245E-5	0.001700379	1	46495000	46725000	0
13	99175000	99200000	13	99425000	99450000	.	.	.	.	0,255,255	98.0	44.613308	45.813583	47.87012	55.920414	6.888268E-7	7.3421046E-7	1.1286974E-6	0.004554301	1	99187500	99437500	0
13	32000000	32025000	13	32300000	32325000	.	.	.	.	0,255,255	84.0	37.530117	38.896076	42.965244	42.049335	5.0071975E-7	0.0013319892	0.0018163775	0.0017898475	1	32012500	32312500	0
13	46825000	46850000	13	47750000	47775000	.	.	.	.	0,255,255	63.0	26.7112	25.336544	30.066196	26.043928	2.347086E-4	2.9444558E-4	4.9072935E-4	4.561512E-4	1	46837500	47762500	0
13	112925000	112950000	13	113025000	113050000	.	.	.	.	0,255,255	97.0	46.690865	44.83614	48.93632	42.052654	1.2657733E-6	1.3459469E-6	0.006546835	2.0715654E-6	1	112937500	113037500	0
13	97295000	97300000	13	97330000	97335000	.	.	.	.	0,255,255	40.0	10.300893	12.022921	12.80298	10.305426	1.6259056E-6	2.9300038E-6	4.209307E-4	5.2192663E-6	1	97297500	97332500	0
13	46850000	46875000	13	48525000	48550000	.	.	.	.	0,255,255	43.0	10.7766695	15.536577	18.437374	19.129375	1.2318583E-7	1.0163032E-4	0.007889235	0.0076723867	1	46862500	48537500	0
13	46590000	46600000	13	46640000	46650000	.	.	.	.	0,255,255	56.0	22.93519	30.383326	27.388803	30.226099	3.786949E-5	0.008975235	0.012797712	0.01330382	2	46585000	46645000	10000
13	51150000	51155000	13	51220000	51225000	.	.	.	.	0,255,255	24.0	5.7819443	6.0083165	6.1333594	6.98042	2.496334E-4	4.1510188E-4	4.2158336E-4	0.005554326	1	51152500	51222500	0
13	39140000	39150000	13	39610000	39620000	.	.	.	.	0,255,255	40.0	10.438465	11.361577	12.632184	14.413963	2.1246042E-6	2.339506E-6	3.9154332E-4	4.182408E-4	2	39145000	39620000	5000
13	93250000	93260000	13	93690000	93700000	.	.	.	.	0,255,255	31.0	10.669592	10.384851	11.884238	9.779233	0.0047432254	0.006261597	0.008546289	3.6816945E-4	1	93255000	93695000	0
13	48330000	48340000	13	48760000	48770000	.	.	.	.	0,255,255	25.0	5.214939	5.3271375	5.3242292	6.9505005	1.7000454E-4	2.586599E-4	2.9044846E-4	0.004328551	1	48335000	48765000	0
13	25570000	25580000	13	26060000	26070000	.	.	.	.	0,255,255	36.0	9.307168	10.522337	12.725976	13.982934	1.336447E-6	1.0644871E-4	0.0063883616	0.006522506	2	25570000	26070000	7071
13	26175000	26200000	13	26625000	26650000	.	.	.	.	0,255,255	135.0	74.43149	64.8444	86.39203	67.15496	1.9519282E-6	2.7267213E-6	0.033267077	3.68141E-6	2	26187500	26662500	25000
13	101935000	101940000	13	102455000	102460000	.	.	.	.	0,255,255	16.0	2.5934865	2.356653	3.3705866	2.4765127	0.0027405159	8.791923E-4	0.0142759485	4.897278E-4	2	101940000	102457500	2500
13	52450000	52475000	13	52625000	52650000	.	.	.	.	0,255,255	54.0	12.392733	19.790783	21.45925	29.311453	3.947269E-10	3.8199066E-4	5.843505E-4	0.042559143	2	52462500	52625000	12500
13	27880000	27890000	13	27950000	27960000	.	.	.	.	0,255,255	47.0	15.722833	18.132084	17.704483	21.394125	1.0622715E-4	1.675059E-4	2.2828154E-4	0.01657692	1	27885000	27955000	0
13	111160000	111165000	13	111210000	111215000	.	.	.	.	0,255,255	28.0	5.3173027	5.8547935	6.5945916	8.624935	2.89924E-6	4.4963526E-6	1.7934895E-4	0.0036528914	2	111162500	111217500	5000
13	99750000	99775000	13	100225000	100250000	.	.	.	.	0,255,255	87.0	36.836357	43.787617	48.378456	44.155952	6.2854994E-8	3.2006716E-4	4.5223875E-4	4.469075E-4	1	99762500	100237500	0
13	20550000	20560000	13	20600000	20610000	.	.	.	.	0,255,255	84.0	38.17379	41.81539	42.24047	47.474873	4.209321E-7	0.0020387226	0.0020554042	0.002353051	1	20555000	20605000	0
13	40770000	40780000	13	40910000	40920000	.	.	.	.	0,255,255	32.0	11.255194	10.719852	12.122858	10.241024	0.0023357123	0.0029650547	0.0041755033	0.0041957935	1	40775000	40915000	0
13	26975000	27000000	13	27975000	28000000	.	.	.	.	0,255,255	58.0	15.76615	18.751186	20.997242	21.395784	1.8572475E-8	3.0833977E-8	3.786616E-5	4.0554263E-5	1	26987500	27987500	0
13	103875000	103900000	13	106525000	106550000	.	.	.	.	0,255,255	52.0	17.07005	17.313898	18.39165	19.9517	4.0855957E-6	7.6086794E-6	9.586412E-6	0.0020770258	1	103887500	106537500	0
13	79425000	79430000	13	79540000	79545000	.	.	.	.	0,255,255	37.0	8.133861	7.1518497	7.4420366	7.103775	3.389719E-7	5.8609433E-9	3.8992374E-9	6.0100587E-9	4	79426250	79538750	6374
13	102580000	102590000	13	102850000	102860000	.	.	.	.	0,255,255	37.0	12.357203	8.685267	12.39379	8.69344	3.7489393E-5	4.368094E-7	0.0033902186	8.2095664E-7	1	102585000	102855000	0
13	25150000	25175000	13	25275000	25300000	.	.	.	.	0,255,255	151.0	68.95326	75.87782	75.977356	86.66967	3.4327316E-10	4.3736148E-10	6.2753946E-10	2.4070592E-4	2	25175000	25287500	12500
13	35475000	35500000	13	35600000	35625000	.	.	.	.	0,255,255	245.0	105.120155	117.03712	136.57709	126.31135	6.0666034E-18	9.560527E-18	5.551655E-8	6.4231436E-8	3	35487500	35612500	25000
13	49650000	49675000	13	50100000	50125000	.	.	.	.	0,255,255	87.0	33.677006	32.549065	35.641674	37.580647	6.2854994E-8	6.463512E-8	1.12386616E-7	1.042196E-7	1	49662500	50112500	0
13	40060000	40070000	13	40670000	40680000	.	.	.	.	0,255,255	31.0	10.053685	11.020122	12.6172695	12.063645	0.0047432254	0.006261597	0.092774756	0.008424362	2	40070000	40680000	7071
13	16170000	16180000	13	16220000	16230000	.	.	.	.	0,255,255	16.0	0.0	0.0637963	0.02681676	0.07416568	3.7347352E-6	1.405151E-5	1.4546054E-5	1.1775285E-5	1	16175000	16225000	0
13	76250000	76260000	13	76450000	76460000	.	.	.	.	0,255,255	33.0	10.4760065	11.898158	11.780029	11.781884	0.0010813599	0.0013471155	0.001974016	0.0019875406	1	76255000	76455000	0
13	66370000	66375000	13	66410000	66415000	.	.	.	.	0,255,255	34.0	12.891419	11.436964	8.642088	14.348254	0.0103518	4.7966876E-4	2.378661E-5	0.017323468	2	66367500	66412500	5000
13	51150000	51155000	13	51290000	51295000	.	.	.	.	0,255,255	22.0	2.7186618	4.086992	6.1525064	6.0045285	6.589164E-7	2.4607984E-4	0.00271129	0.0027671794	1	51152500	51292500	0
13	26180000	26190000	13	26480000	26490000	.	.	.	.	0,255,255	44.0	13.035149	17.264545	23.288612	17.632322	8.681041E-6	0.0013447184	0.056892462	0.001700379	3	26185000	26495000	10000
13	112660000	112670000	13	112850000	112860000	.	.	.	.	0,255,255	29.0	10.211329	10.126229	9.446426	10.623311	0.017327303	0.023894446	0.0020010096	0.028734645	2	112670000	112855000	5000
13	22930000	22940000	13	24350000	24360000	.	.	.	.	0,255,255	14.0	0.45062226	0.615712	0.6489698	0.6287322	4.216218E-4	0.0016720163	0.0017174525	0.0013689732	1	22935000	24355000	0
13	77300000	77325000	13	77700000	77725000	.	.	.	.	0,255,255	53.0	23.739	25.843605	26.471691	27.136402	5.0213264E-4	0.048867743	0.0659142	0.06375837	2	77325000	77700000	17678
13	43900000	43910000	13	44470000	44480000	.	.	.	.	0,255,255	34.0	9.964277	7.268902	10.810045	9.035977	4.8351975E-4	1.6217331E-7	9.1064145E-4	1.9861518E-5	1	43905000	44475000	0
13	19545000	19550000	13	21270000	21275000	.	.	.	.	0,255,255	14.0	0.15602134	0.11998332	0.11038213	0.26553747	0.0028458491	0.0038186198	0.0041295798	0.004661587	1	19547500	21272500	0
13	51800000	51810000	13	52130000	52140000	.	.	.	.	0,255,255	33.0	11.107221	10.000486	10.718884	11.923627	0.0010813599	0.0013471155	0.001974016	0.0019875406	1	51805000	52135000	0
13	107200000	107225000	13	107850000	107875000	.	.	.	.	0,255,255	90.0	30.941387	29.062593	34.264915	32.70928	7.316079E-9	1.1909211E-13	1.3249948E-8	1.2542455E-8	1	107212500	107862500	0
13	24570000	24575000	13	24605000	24610000	.	.	.	.	0,255,255	21.0	3.4889874	5.4575405	4.716948	5.965798	5.6095992E-5	0.0068762056	6.997939E-4	0.006515318	1	24572500	24607500	0
13	78140000	78150000	13	78970000	78980000	.	.	.	.	0,255,255	32.0	6.7893763	7.032627	9.545536	8.925453	1.8036192E-6	1.8939502E-6	1.3195087E-4	1.4127011E-4	1	78145000	78975000	0
13	41710000	41720000	13	41760000	41770000	.	.	.	.	0,255,255	72.0	29.236958	34.948162	37.882156	36.97192	4.067626E-7	6.783651E-4	9.5498946E-4	0.0010820103	1	41715000	41765000	0
13	23570000	23580000	13	23870000	23880000	.	.	.	.	0,255,255	27.0	10.348823	10.060229	11.087681	11.236344	0.05327763	0.075229175	0.08769099	0.08606676	2	23575000	23880000	5000
13	27425000	27450000	13	27625000	27650000	.	.	.	.	0,255,255	142.0	60.945953	74.42471	85.324875	68.6642	2.0056929E-14	7.479455E-8	0.004620641	1.062463E-7	2	27437500	27625000	12500
13	49895000	49900000	13	49960000	49965000	.	.	.	.	0,255,255	24.0	6.63246	6.7192173	6.032323	6.593365	0.0023826312	0.004866693	4.2158336E-4	0.005554326	1	49897500	49962500	0
13	26980000	26990000	13	27340000	27350000	.	.	.	.	0,255,255	35.0	11.8968315	11.596567	14.674179	13.503678	2.1033546E-4	2.527471E-4	0.011729623	0.011656594	2	26980000	27350000	7071
13	105925000	105950000	13	106225000	106250000	.	.	.	.	0,255,255	70.0	28.370707	33.45681	38.562595	35.227787	2.4103392E-6	0.0021221184	0.002997344	0.0030443654	1	105937500	106237500	0
13	101125000	101150000	13	101900000	101925000	.	.	.	.	0,255,255	52.0	21.603498	17.201126	23.464966	17.079128	9.0721203E-4	7.6086794E-6	0.0020648818	9.636571E-6	1	101137500	101912500	0
13	70750000	70775000	13	72475000	72500000	.	.	.	.	0,255,255	44.0	12.591521	16.742523	19.291302	14.959117	1.4930524E-5	0.0032246574	0.0042385706	4.537382E-5	1	70762500	72487500	0
13	49645000	49650000	13	49685000	49690000	.	.	.	.	0,255,255	36.0	13.780938	13.506161	15.280264	14.118923	0.0030916731	0.0032056484	0.005860909	0.00555909	1	49647500	49687500	0
13	94435000	94440000	13	94540000	94545000	.	.	.	.	0,255,255	19.0	6.5831447	6.529038	5.9457564	5.5726357	0.060242686	0.09671372	0.029441489	0.029639548	2	94445000	94542500	7500
13	93250000	93260000	13	94340000	94350000	.	.	.	.	0,255,255	51.0	13.102086	13.850256	15.586672	20.35822	1.0180834E-8	1.1258741E-8	1.1226469E-5	0.002049958	3	93241666	94341666	13744
13	51575000	51600000	13	51750000	51775000	.	.	.	.	0,255,255	170.0	71.56445	68.94526	75.87677	79.51784	1.3506721E-15	1.6233473E-15	2.4782634E-15	7.275697E-8	2	51587500	51750000	12500
13	52000000	52005000	13	52115000	52120000	.	.	.	.	0,255,255	22.0	4.3837247	5.1944404	5.889318	7.2575326	1.5271828E-4	0.002888464	0.00271129	0.02172017	2	52002500	52120000	2500
13	20600000	20610000	13	20670000	20680000	.	.	.	.	0,255,255	73.0	21.781643	27.355461	32.524143	34.77253	3.450251E-11	3.637554E-7	5.809559E-4	6.694343E-4	1	20605000	20675000	0
13	65450000	65455000	13	65485000	65490000	.	.	.	.	0,255,255	27.0	7.778374	7.835092	7.4581513	9.488795	1.962584E-4	4.3523242E-4	4.6815773E-4	0.0071383663	1	65452500	65487500	0
13	40500000	40525000	13	40600000	40625000	.	.	.	.	0,255,255	153.0	70.63356	83.8484	92.76671	82.74257	1.0436126E-10	7.959395E-5	1.0300659E-4	1.14621645E-4	3	40512500	40654166	41666
13	112225000	112230000	13	112275000	112280000	.	.	.	.	0,255,255	25.0	8.226233	7.25962	9.017962	9.416063	0.008944831	0.002282815	0.022321135	0.024635859	2	112235000	112277500	7500
13	72800000	72825000	13	73700000	73725000	.	.	.	.	0,255,255	65.0	25.117138	23.133158	26.00243	29.430817	6.8603185E-5	9.3946994E-8	1.4130647E-4	1.354806E-4	3	72829166	73704166	18634
13	29790000	29800000	13	29840000	29850000	.	.	.	.	0,255,255	66.0	34.342197	31.605688	38.29012	33.618958	0.008049545	0.0100850975	0.014138375	0.014941469	2	29790000	29845000	5000
13	31425000	31450000	13	31725000	31750000	.	.	.	.	0,255,255	70.0	31.265978	33.371517	37.59722	33.370117	0.0017066263	0.0021221184	0.002997344	0.0030443654	2	31437500	31750000	12500
13	44475000	44500000	13	44950000	44975000	.	.	.	.	0,255,255	120.0	45.477936	39.361935	47.549618	50.32905	9.824464E-14	9.437517E-14	1.8782592E-13	9.537118E-8	1	44487500	44962500	0
13	41375000	41400000	13	41625000	41650000	.	.	.	.	0,255,255	80.0	36.403114	39.490753	48.146446	42.84535	6.7101264E-6	0.0074674897	0.009828854	0.009703254	2	41375000	41650000	17678
13	77775000	77780000	13	78120000	78125000	.	.	.	.	0,255,255	20.0	3.0317273	2.4495888	3.870516	2.4902647	1.5040311E-5	1.8308243E-6	2.4098143E-4	8.152728E-7	3	77775833	78115833	6872
13	94435000	94440000	13	94610000	94615000	.	.	.	.	0,255,255	36.0	6.448338	6.0290203	6.8351645	8.002055	1.099314E-8	4.0797577E-11	1.4529439E-8	3.9598463E-6	5	94434500	94609500	9899
13	49680000	49690000	13	49770000	49780000	.	.	.	.	0,255,255	70.0	24.431662	28.764545	29.430475	37.982674	5.780271E-10	3.3263427E-6	4.317006E-6	0.0027576904	5	49671000	49777000	20000
13	21100000	21125000	13	21450000	21475000	.	.	.	.	0,255,255	88.0	33.689857	37.614418	40.877247	43.944565	3.1012554E-8	3.1822335E-8	2.767534E-4	2.761557E-4	4	21125000	21475000	17678
13	46550000	46560000	13	46790000	46800000	.	.	.	.	0,255,255	27.0	7.4597735	7.6407113	5.8295894	8.805451	4.2441871E-4	4.867548E-4	2.5765845E-5	0.009633428	1	46555000	46795000	0
13	28035000	28040000	13	28080000	28085000	.	.	.	.	0,255,255	34.0	9.625257	10.558025	12.880044	13.599632	6.8636696E-6	4.7966876E-4	0.017396923	0.017323468	2	28037500	28077500	5000
13	88525000	88550000	13	88875000	88900000	.	.	.	.	0,255,255	59.0	23.934818	27.306519	27.174662	25.12758	8.235821E-6	0.0029009194	0.004441341	0.0042103515	1	88537500	88887500	0
13	39675000	39700000	13	40675000	40700000	.	.	.	.	0,255,255	93.0	35.896236	37.441807	40.287796	49.648647	7.763408E-10	7.2344175E-10	2.0118629E-5	0.026292501	2	39675000	40687500	12500
13	79000000	79025000	13	79375000	79400000	.	.	.	.	0,255,255	75.0	29.96938	26.077934	32.60554	28.54288	5.7541687E-8	6.851248E-8	2.3072303E-4	1.3233881E-7	2	79037500	79387500	25000
13	29500000	29525000	13	29700000	29725000	.	.	.	.	0,255,255	100.0	43.197216	49.89994	60.234673	48.30491	2.0301964E-7	0.0016432798	0.002075883	3.3373396E-7	1	29512500	29712500	0
13	45045000	45050000	13	45280000	45285000	.	.	.	.	0,255,255	26.0	3.7311795	4.8697853	6.6074715	5.659307	2.6866566E-8	1.35472E-6	0.0011734437	5.395178E-5	2	45050000	45282500	2500
13	18700000	18725000	13	19575000	19600000	.	.	.	.	0,255,255	43.0	9.385596	10.5685	8.3002	17.541828	2.2051526E-10	4.3656752E-7	6.686483E-10	0.0076723867	2	18687500	19587500	25000
13	58240000	58250000	13	58300000	58310000	.	.	.	.	0,255,255	49.0	21.34129	21.361778	23.391132	21.10051	0.002621966	0.0046182508	0.005935762	0.006117021	1	58245000	58305000	0
13	113820000	113830000	13	113910000	113920000	.	.	.	.	0,255,255	37.0	13.694308	11.796987	10.847511	11.629819	0.0017988184	4.2972166E-5	6.753616E-5	6.834993E-5	1	113825000	113915000	0
13	29210000	29215000	13	29345000	29350000	.	.	.	.	0,255,255	28.0	1.0495651	0.97232556	0.932592	1.0466846	1.1492681E-19	1.2588275E-19	1.3555484E-19	1.762204E-19	1	29212500	29347500	0
13	21085000	21090000	13	21120000	21125000	.	.	.	.	0,255,255	33.0	9.549142	10.867182	11.299228	12.283277	1.7882807E-5	0.0010132212	0.0016638046	0.0016887826	1	21087500	21122500	0
13	35470000	35480000	13	35710000	35720000	.	.	.	.	0,255,255	42.0	13.8236	12.256026	15.162731	14.383003	4.5020282E-5	2.8757248E-7	8.549696E-5	8.5520325E-5	1	35475000	35715000	0
13	51125000	51150000	13	51775000	51800000	.	.	.	.	0,255,255	75.0	33.387314	28.83582	32.004322	37.490387	1.2691891E-4	6.851248E-8	2.3072303E-4	2.2269583E-4	1	51137500	51787500	0
13	105870000	105875000	13	105920000	105925000	.	.	.	.	0,255,255	26.0	10.118079	9.826883	9.199235	11.270245	0.042914398	0.008419809	0.012033702	0.08770139	3	105865833	105922500	8333
13	98140000	98150000	13	98290000	98300000	.	.	.	.	0,255,255	38.0	15.862052	15.705478	18.88717	15.425891	0.0222833	0.036493972	0.04384888	0.0017573565	2	98140000	98290000	7071
13	96025000	96050000	13	96950000	96975000	.	.	.	.	0,255,255	64.0	33.52033	31.14376	33.59441	38.069164	0.02306375	0.030734593	0.03986178	0.040183473	2	96025000	96962500	12500
13	25005000	25010000	13	25045000	25050000	.	.	.	.	0,255,255	21.0	4.0126452	3.9764848	3.516382	5.511073	4.7544797E-4	7.482323E-4	6.6399356E-5	0.006515318	1	25007500	25047500	0
13	30125000	30150000	13	30450000	30475000	.	.	.	.	0,255,255	96.0	54.10365	42.928177	50.928646	40.905457	0.0055641835	2.4350547E-6	0.0093667265	3.6669028E-6	1	30137500	30462500	0
13	77495000	77500000	13	77750000	77755000	.	.	.	.	0,255,255	15.0	2.809756	2.7664292	2.8052564	3.5414743	0.008436329	0.012291353	0.009129812	0.032966185	2	77502500	77752500	5000
13	82050000	82060000	13	82130000	82140000	.	.	.	.	0,255,255	45.0	16.901323	16.634113	14.830702	16.153166	4.1725728E-4	6.903456E-4	6.795686E-6	8.8233955E-4	1	82055000	82135000	0
13	26180000	26190000	13	26690000	26700000	.	.	.	.	0,255,255	39.0	13.39684	11.800652	13.357956	11.539057	4.498342E-4	6.356723E-6	8.258758E-4	1.0499032E-5	1	26185000	26695000	0
13	27375000	27380000	13	27825000	27830000	.	.	.	.	0,255,255	25.0	5.3824096	4.7212534	4.863218	7.3197722	8.998489E-5	5.5981986E-6	6.7840574E-6	0.002625453	1	27377500	27827500	0
13	49300000	49305000	13	49605000	49610000	.	.	.	.	0,255,255	30.0	2.663231	3.5509264	3.6884766	3.824369	1.0285751E-13	1.905793E-11	4.9199818E-11	1.54096E-11	2	49302500	49610000	2500
13	75875000	75880000	13	76905000	76910000	.	.	.	.	0,255,255	16.0	3.0750692	3.2341883	4.7815256	3.3956597	0.0027405159	0.018154109	0.054603897	0.013503481	2	75877500	76905000	2500
13	97850000	97875000	13	98650000	98675000	.	.	.	.	0,255,255	85.0	26.956593	29.396322	36.461655	29.995493	1.18186945E-11	1.3308558E-11	4.6074024E-7	2.7167504E-11	1	97862500	98662500	0
13	98125000	98150000	13	98650000	98675000	.	.	.	.	0,255,255	80.0	33.241	38.76434	38.67211	42.876465	6.7101264E-6	7.5038297E-6	1.2265538E-5	0.009703254	1	98137500	98662500	0
13	95190000	95200000	13	95390000	95400000	.	.	.	.	0,255,255	35.0	10.529181	10.78503	11.685227	13.289837	2.1033546E-4	2.527471E-4	3.8641843E-4	0.011656594	2	95195000	95400000	5000
13	69575000	69600000	13	69850000	69875000	.	.	.	.	0,255,255	97.0	37.487785	43.273186	47.914825	54.498726	3.1166042E-11	1.3459469E-6	2.0589011E-6	0.006585187	2	69562500	69862500	25000
13	30470000	30480000	13	30600000	30610000	.	.	.	.	0,255,255	59.0	21.240458	22.293198	26.781946	24.084206	4.559996E-6	7.7875175E-6	0.0031726076	1.2036634E-5	2	30470000	30605000	5000
13	39775000	39800000	13	40675000	40700000	.	.	.	.	0,255,255	105.0	35.366978	42.73938	43.978794	55.48572	3.1237155E-14	7.803428E-9	1.28016575E-8	2.4432348E-4	2	39775000	40687500	12500
13	29780000	29790000	13	30110000	30120000	.	.	.	.	0,255,255	36.0	11.341797	12.155115	14.398539	15.0273285	9.056494E-5	1.0644871E-4	0.0063883616	0.006522506	2	29780000	30115000	5000
13	36420000	36430000	13	36980000	36990000	.	.	.	.	0,255,255	26.0	5.906931	6.103185	7.071591	6.7809596	5.2995165E-5	7.986382E-5	0.0018240658	0.0016929498	1	36425000	36985000	0
13	20925000	20950000	13	21475000	21500000	.	.	.	.	0,255,255	84.0	28.1348	30.07199	34.18666	35.594276	2.9052262E-11	3.3673075E-11	9.075165E-7	8.576317E-7	2	20937500	21475000	12500
13	111450000	111475000	13	112425000	112450000	.	.	.	.	0,255,255	89.0	33.371906	29.423698	31.62134	36.289284	1.501508E-8	3.0692948E-13	2.6857418E-8	2.5471776E-8	2	111475000	112437500	12500
13	112925000	112950000	13	113375000	113400000	.	.	.	.	0,255,255	79.0	29.082203	29.5521	39.765007	29.582514	2.248352E-9	2.7430058E-9	0.014441201	4.9959867E-9	3	112937500	113387500	25000
13	49655000	49660000	13	49780000	49785000	.	.	.	.	0,255,255	26.0	6.866767	6.618802	7.5425572	8.221123	4.682245E-4	0.0010503392	0.0011734437	0.013539934	2	49660000	49782500	2500
13	52175000	52200000	13	52425000	52450000	.	.	.	.	0,255,255	106.0	28.510025	26.064625	28.7567	35.7747	6.0130263E-21	5.346546E-21	1.11134026E-20	2.138155E-14	4	52193750	52437500	25769
13	25305000	25310000	13	25350000	25355000	.	.	.	.	0,255,255	43.0	9.527118	12.278795	16.228498	18.895687	3.2842573E-10	1.5743282E-7	0.003810965	0.0048010815	1	25307500	25352500	0
13	42455000	42460000	13	42510000	42515000	.	.	.	.	0,255,255	70.0	1.6779459	1.9547076	2.1775582	2.525602	0.0	0.0	0.0	0.0	1	42457500	42512500	0
13	49650000	49655000	13	49845000	49850000	.	.	.	.	0,255,255	24.0	6.304201	6.1680417	7.4468074	7.0338063	0.0023826312	4.1510188E-4	0.0054523796	0.005554326	1	49652500	49847500	0
13	51440000	51450000	13	51790000	51800000	.	.	.	.	0,255,255	32.0	11.702591	9.56135	12.828707	9.362072	0.0023357123	9.022253E-5	0.058892924	1.4127011E-4	2	51445000	51800000	5000
13	66925000	66950000	13	67175000	67200000	.	.	.	.	0,255,255	84.0	41.74881	40.84076	42.801342	44.46124	0.0011176114	0.0013319892	0.0018163775	0.0017898475	1	66937500	67187500	0
13	108325000	108350000	13	108875000	108900000	.	.	.	.	0,255,255	74.0	30.29395	29.291924	35.035954	31.093536	1.2526198E-7	1.4474533E-7	3.931252E-4	3.8770481E-4	2	108337500	108875000	12500
13	98450000	98475000	13	98650000	98675000	.	.	.	.	0,255,255	116.0	55.239296	59.02885	71.064095	66.07608	5.626834E-7	6.840159E-7	0.008331642	0.00818198	2	98450000	98662500	12500
13	26560000	26570000	13	26610000	26620000	.	.	.	.	0,255,255	69.0	26.271654	36.784077	34.399178	36.282883	3.2102548E-6	0.002830493	0.003945463	0.0043137404	1	26565000	26615000	0
13	51460000	51470000	13	51570000	51580000	.	.	.	.	0,255,255	36.0	12.537632	11.868297	12.518171	11.205878	0.003509759	1.0644871E-4	0.0063883616	1.6535087E-4	2	51460000	51575000	5000
13	35980000	35990000	13	36270000	36280000	.	.	.	.	0,255,255	38.0	12.422146	9.595354	12.300547	12.6923685	9.070367E-4	1.3641727E-7	2.8177035E-5	0.0017573565	3	35978333	36271666	7454
13	57625000	57650000	13	59300000	59325000	.	.	.	.	0,255,255	53.0	18.90915	17.965084	19.183495	20.553312	1.7175338E-6	3.2290063E-6	3.9651077E-6	0.0011359648	1	57637500	59312500	0
13	28805000	28810000	13	29370000	29375000	.	.	.	.	0,255,255	14.0	3.5916867	3.0752132	2.945553	3.7580948	0.060774937	0.033415705	0.023751203	0.07000675	2	28807500	29370000	2500
13	108950000	108975000	13	110125000	110150000	.	.	.	.	0,255,255	103.0	33.297714	28.159216	36.40254	28.603174	1.8915507E-13	1.6119307E-19	3.4644135E-13	3.2105234E-19	2	108962500	110125000	12500
13	48100000	48125000	13	48750000	48775000	.	.	.	.	0,255,255	80.0	33.934753	28.713438	34.6678	33.399445	6.7101264E-6	1.1657071E-9	1.2265538E-5	1.158885E-5	2	48125000	48762500	12500
13	60650000	60675000	13	61400000	61425000	.	.	.	.	0,255,255	84.0	31.876432	32.413208	35.317696	33.6565	5.0071975E-7	5.351302E-7	9.075165E-7	8.576317E-7	2	60650000	61412500	12500
13	40500000	40510000	13	40670000	40680000	.	.	.	.	0,255,255	40.0	14.757973	12.546299	14.431018	13.4473505	2.152655E-4	3.0511094E-4	3.9154332E-4	4.182408E-4	1	40505000	40675000	0
13	19385000	19390000	13	24440000	24445000	.	.	.	.	0,255,255	21.0	0.056544703	0.07068042	0.020373186	0.060472112	7.2172664E-11	8.0401595E-11	9.340003E-11	1.1341374E-10	1	19387500	24442500	0
13	97100000	97125000	13	97350000	97375000	.	.	.	.	0,255,255	127.0	67.099144	57.556305	63.331474	66.65199	7.2872805E-5	8.4464896E-10	1.3554297E-4	1.3242883E-4	1	97112500	97362500	0
13	77595000	77600000	13	77750000	77755000	.	.	.	.	0,255,255	18.0	3.2916028	3.832229	4.5145345	6.000183	0.0016786992	0.0025595198	0.012158973	0.055947766	2	77595000	77752500	2500
13	21295000	21300000	13	21470000	21475000	.	.	.	.	0,255,255	19.0	2.8756423	2.685012	3.9927528	2.7313685	5.691634E-5	8.786054E-5	0.005016613	5.18825E-5	1	21297500	21472500	0
13	50000000	50025000	13	50100000	50125000	.	.	.	.	0,255,255	217.0	93.501205	103.77723	125.42758	97.13876	8.415455E-21	7.3096744E-11	8.6075295E-4	9.822436E-11	3	49995833	50104166	18634
13	79000000	79025000	13	79525000	79550000	.	.	.	.	0,255,255	66.0	25.097467	25.105446	26.128641	28.534996	3.7046193E-5	4.4779106E-5	7.6531986E-5	7.258679E-5	2	79037500	79537500	25000
14	49870000	49880000	14	50230000	50240000	.	.	.	.	0,255,255	32.0	9.536345	10.045684	11.02778	10.161507	8.113987E-5	0.0029650547	0.0041755033	0.0041957935	1	49875000	50235000	0
14	36295000	36300000	14	36330000	36335000	.	.	.	.	0,255,255	32.0	10.716438	13.525379	14.853975	12.186995	0.0012400056	0.027160842	0.046363123	0.0032220117	2	36292500	36337500	7071
14	103800000	103825000	14	103900000	103925000	.	.	.	.	0,255,255	292.0	127.726456	143.34558	151.57748	152.22948	4.818527E-18	6.30652E-18	6.0431524E-18	6.721878E-18	2	103800000	103912500	12500
14	75125000	75150000	14	75475000	75500000	.	.	.	.	0,255,255	96.0	39.89599	42.90854	52.136013	43.51496	2.259085E-6	2.4350547E-6	0.0093667265	3.6669028E-6	2	75125000	75487500	12500
14	96580000	96590000	14	96710000	96720000	.	.	.	.	0,255,255	61.0	22.758358	23.11594	32.48895	25.25721	1.0060259E-6	1.6409966E-6	0.08244199	0.0011650193	3	96585000	96731666	16666
14	22570000	22580000	14	22860000	22870000	.	.	.	.	0,255,255	58.0	18.432549	20.754118	28.778967	20.45765	1.2866875E-8	1.6153092E-5	0.005107426	2.4758674E-5	2	22570000	22865000	5000
14	71100000	71125000	14	71725000	71750000	.	.	.	.	0,255,255	96.0	44.207657	44.648853	43.420513	55.695263	2.259085E-6	2.4350547E-6	3.7192888E-6	0.009486229	1	71112500	71737500	0
14	67825000	67850000	14	68825000	68850000	.	.	.	.	0,255,255	121.0	54.049213	46.059677	46.955906	66.47516	3.151168E-8	4.1159205E-14	8.247001E-14	0.0014354965	1	67837500	68837500	0
14	62000000	62005000	14	62055000	62060000	.	.	.	.	0,255,255	24.0	7.275429	7.3288236	6.8005934	7.651653	0.0023826312	0.004866693	0.0054523796	0.005554326	1	62002500	62057500	0
14	69580000	69585000	14	69705000	69710000	.	.	.	.	0,255,255	31.0	10.453446	10.410145	12.57411	11.774873	0.0023799534	0.0037975812	0.074131235	0.0063393516	3	69580833	69710833	6872
14	35140000	35145000	14	35410000	35415000	.	.	.	.	0,255,255	30.0	5.2331514	5.3757	7.209985	7.1975503	2.5496854E-7	3.6347214E-7	2.227637E-5	2.415604E-5	4	35140000	35412500	7500
14	50500000	50525000	14	52625000	52650000	.	.	.	.	0,255,255	23.0	5.7411823	5.5895014	5.983283	5.2965727	0.0013703607	0.0057325372	0.0061566522	0.006343888	1	50512500	52637500	0
14	72650000	72675000	14	72875000	72900000	.	.	.	.	0,255,255	207.0	95.97578	98.54047	114.406784	119.37735	1.0453935E-17	9.210115E-9	1.0696882E-8	1.1888746E-8	3	72662500	72887500	25000
14	44900000	44910000	14	45260000	45270000	.	.	.	.	0,255,255	33.0	13.297612	10.800381	12.11283	15.046495	0.02057772	0.0013471155	0.001974016	0.03580556	3	44911666	45268333	7454
14	65375000	65400000	14	65950000	65975000	.	.	.	.	0,255,255	87.0	41.636753	43.449593	44.695747	47.231556	2.7655924E-4	3.2006716E-4	4.5223875E-4	4.469075E-4	2	65412500	65962500	25000
14	28725000	28750000	14	30200000	30225000	.	.	.	.	0,255,255	63.0	27.241304	25.524263	26.212244	30.097353	2.347086E-4	2.9444558E-4	4.9072935E-4	4.561512E-4	2	28750000	30212500	12500
14	69200000	69225000	14	69375000	69400000	.	.	.	.	0,255,255	180.0	83.167244	93.89112	103.831345	113.904755	1.8417748E-10	2.5737096E-10	4.2693468E-4	4.4686862E-4	1	69212500	69387500	0
14	70620000	70630000	14	70810000	70820000	.	.	.	.	0,255,255	54.0	18.26127	17.202784	21.853754	17.58702	4.4743066E-7	6.135945E-7	3.4906573E-4	8.051235E-7	2	70635000	70815000	10000
14	24725000	24750000	14	25125000	25150000	.	.	.	.	0,255,255	87.0	37.609535	34.38132	30.138422	48.804756	6.2854994E-8	6.463512E-8	4.759967E-12	4.469075E-4	1	24737500	25137500	0
14	102100000	102125000	14	102300000	102325000	.	.	.	.	0,255,255	233.0	94.8164	116.00276	131.30864	147.71751	3.9060238E-26	1.2730395E-14	5.131911E-6	5.949045E-6	4	102118750	102306250	31869
14	89025000	89050000	14	89900000	89925000	.	.	.	.	0,255,255	98.0	42.99523	36.56762	40.339504	42.74808	6.888268E-7	1.2695997E-11	1.1286974E-6	1.1434176E-6	3	89037500	89912500	25000
14	100510000	100520000	14	100950000	100960000	.	.	.	.	0,255,255	26.0	4.753	6.3648367	6.3504324	6.920778	1.7382713E-6	0.0012793984	0.0018240658	0.0016929498	1	100515000	100955000	0
14	56750000	56775000	14	57050000	57075000	.	.	.	.	0,255,255	147.0	43.165905	63.08402	59.58388	92.28218	1.8103121E-24	4.5859587E-9	7.301027E-16	9.7415596E-4	2	56750000	57062500	12500
14	101950000	101960000	14	102310000	102320000	.	.	.	.	0,255,255	32.0	10.237735	9.3273535	11.615099	9.639498	0.0023357123	9.022253E-5	0.0041755033	1.4127011E-4	1	101955000	102315000	0
14	49630000	49640000	14	49770000	49780000	.	.	.	.	0,255,255	53.0	18.491964	19.892134	26.199314	22.589153	1.033974E-6	4.592542E-4	0.04167588	6.42724E-4	2	49635000	49770000	5000
14	39170000	39180000	14	39430000	39440000	.	.	.	.	0,255,255	35.0	11.988833	12.114702	11.601865	13.611065	2.1033546E-4	2.527471E-4	3.8641843E-4	0.011656594	2	39175000	39430000	5000
14	23330000	23340000	14	23540000	23550000	.	.	.	.	0,255,255	33.0	9.492406	11.143959	14.601509	11.73298	3.0683645E-5	0.0013471155	0.035614993	0.0019875406	2	23330000	23550000	7071
14	32575000	32600000	14	33775000	33800000	.	.	.	.	0,255,255	49.0	19.764954	17.258062	18.515623	20.459164	0.0050474163	8.812219E-5	1.1984089E-4	0.011369297	1	32587500	33787500	0
14	55925000	55950000	14	56025000	56050000	.	.	.	.	0,255,255	142.0	69.84154	80.75377	75.08205	84.49274	5.573096E-8	0.0036055015	1.02417765E-7	0.004958039	1	55937500	56037500	0
14	60480000	60485000	14	60515000	60520000	.	.	.	.	0,255,255	31.0	12.484028	11.168646	11.171341	13.274658	0.05121887	0.0037975812	0.0060258126	0.07461915	2	60482500	60525000	7500
14	31500000	31525000	14	32450000	32475000	.	.	.	.	0,255,255	92.0	34.19155	41.493385	49.646652	46.442505	1.6719203E-9	2.4299401E-5	0.035703488	3.553038E-5	2	31512500	32475000	12500
14	61600000	61610000	14	61740000	61750000	.	.	.	.	0,255,255	49.0	17.285492	19.034798	23.301025	19.954094	2.4642526E-5	3.6894467E-5	0.005935762	0.006117021	1	61605000	61745000	0
14	51290000	51300000	14	51780000	51790000	.	.	.	.	0,255,255	34.0	10.045466	9.597996	12.469836	11.421927	4.8351975E-4	1.2314968E-5	0.02052994	8.986855E-4	2	51290000	51785000	5000
14	103505000	103510000	14	103555000	103560000	.	.	.	.	0,255,255	24.0	4.52685	4.5291266	3.11974	4.052749	1.4463662E-5	2.2425684E-5	1.3798768E-8	2.013908E-5	2	103502500	103557500	5000
14	60225000	60250000	14	60325000	60350000	.	.	.	.	0,255,255	129.0	60.99337	66.696625	65.992714	70.43621	2.0751782E-10	4.316669E-5	5.7572404E-5	5.618502E-5	1	60237500	60337500	0
14	47900000	47925000	14	49300000	49325000	.	.	.	.	0,255,255	47.0	17.38551	16.922235	18.615187	16.840965	2.2353092E-4	4.1359814E-4	5.5305776E-4	5.4026925E-4	1	47912500	49312500	0
14	75675000	75700000	14	76375000	76400000	.	.	.	.	0,255,255	66.0	20.532164	27.097841	34.53774	26.512753	2.798196E-8	4.4779106E-5	0.01785712	7.258679E-5	2	75675000	76387500	12500
14	101800000	101810000	14	101850000	101860000	.	.	.	.	0,255,255	82.0	33.38917	39.349365	40.190907	44.320618	1.5230166E-6	0.004651941	0.0046439157	0.0050054733	1	101805000	101855000	0
14	78950000	78975000	14	80850000	80875000	.	.	.	.	0,255,255	55.0	25.237595	24.823153	30.857367	28.049	0.014707229	0.020599546	0.028769962	0.027905509	2	78962500	80850000	12500
14	29540000	29550000	14	30000000	30010000	.	.	.	.	0,255,255	29.0	8.4418125	7.8644333	10.14631	6.5479217	0.0012081462	0.0014116702	0.029969975	9.4309784E-5	4	29550000	30005000	15000
14	80050000	80075000	14	80850000	80875000	.	.	.	.	0,255,255	70.0	28.846682	26.699898	29.081944	29.261583	2.4103392E-6	2.9431744E-6	5.3057875E-6	4.9780956E-6	2	80062500	80850000	12500
14	96660000	96670000	14	96710000	96720000	.	.	.	.	0,255,255	92.0	35.80125	41.319225	42.578396	39.57268	1.4400716E-9	3.965817E-5	4.475121E-5	5.2155727E-5	1	96665000	96715000	0
14	51975000	52000000	14	52925000	52950000	.	.	.	.	0,255,255	57.0	17.998497	20.970856	22.743305	19.460764	4.7096627E-8	4.8759928E-5	7.7947436E-5	1.0755114E-7	1	51987500	52937500	0
14	63540000	63550000	14	63590000	63600000	.	.	.	.	0,255,255	91.0	37.665237	44.807487	47.70097	45.31974	3.113429E-9	6.787169E-5	7.54939E-5	8.868062E-5	1	63545000	63595000	0
14	71630000	71640000	14	71690000	71700000	.	.	.	.	0,255,255	57.0	22.216007	24.577723	26.915497	28.598476	1.8992028E-5	3.2624986E-5	0.008101425	0.008329363	1	71635000	71695000	0
14	69535000	69540000	14	69575000	69580000	.	.	.	.	0,255,255	47.0	11.006357	12.193563	15.199798	15.870268	8.954387E-10	1.5597363E-9	1.0947767E-6	3.4335494E-4	1	69537500	69577500	0
14	22580000	22590000	14	22640000	22650000	.	.	.	.	0,255,255	93.0	33.392452	34.844643	38.720264	31.14155	6.852083E-10	1.1890692E-9	1.5967434E-9	1.953739E-9	3	22575000	22645000	10000
14	35120000	35130000	14	35400000	35410000	.	.	.	.	0,255,255	61.0	16.452068	18.126415	20.907093	22.345268	6.689665E-10	8.452531E-10	2.5948957E-6	2.5881473E-6	1	35125000	35405000	0
14	60200000	60225000	14	60550000	60575000	.	.	.	.	0,255,255	86.0	47.813408	42.09887	47.158314	47.806374	4.4686158E-4	5.220011E-4	7.364313E-4	7.2031416E-4	2	60200000	60562500	12500
14	76615000	76620000	14	76665000	76670000	.	.	.	.	0,255,255	24.0	7.652382	7.6154423	6.553378	7.7408533	0.0023826312	0.004866693	0.0054523796	0.005554326	1	76617500	76667500	0
14	81975000	82000000	14	82350000	82375000	.	.	.	.	0,255,255	77.0	26.707876	30.103128	33.55603	33.46318	1.1820653E-8	1.40024214E-8	7.45013E-5	7.076774E-5	1	81987500	82362500	0
14	93650000	93675000	14	94000000	94025000	.	.	.	.	0,255,255	94.0	34.88347	34.626186	45.891434	32.17923	3.5073597E-10	3.3428718E-10	1.1606747E-5	5.867119E-10	1	93662500	94012500	0
14	22575000	22600000	14	23275000	23300000	.	.	.	.	0,255,255	50.0	19.379774	21.065002	24.183815	23.125372	2.1953056E-5	0.004636231	0.0064842068	0.006647504	1	22587500	23287500	0
14	57050000	57075000	14	57175000	57200000	.	.	.	.	0,255,255	159.0	77.03392	76.09646	76.61442	80.32825	2.4627334E-12	2.93909E-12	4.384764E-12	1.0417E-5	2	57075000	57187500	12500
14	50540000	50550000	14	50770000	50780000	.	.	.	.	0,255,255	41.0	13.807103	14.180721	15.503916	18.410986	9.94458E-5	1.3983669E-4	1.8253512E-4	0.009796612	2	50540000	50775000	5000
14	81275000	81280000	14	81450000	81455000	.	.	.	.	0,255,255	24.0	7.591761	7.523662	7.932497	8.909352	0.0023826312	0.004866693	0.03892994	0.042347908	3	81274166	81454166	8499
14	96100000	96125000	14	96400000	96425000	.	.	.	.	0,255,255	81.0	33.267773	43.100952	48.232147	45.46596	3.5912533E-6	0.004929159	0.00658964	0.006498226	1	96112500	96412500	0
14	56800000	56805000	14	56890000	56895000	.	.	.	.	0,255,255	51.0	12.121743	11.927846	13.911089	15.476051	5.9413017E-12	9.625261E-12	2.3068608E-8	2.0934698E-8	4	56811250	56892500	11250
14	74100000	74125000	14	74450000	74475000	.	.	.	.	0,255,255	77.0	38.96549	38.278763	43.679127	47.811356	0.018594246	4.741764E-5	0.030340057	0.029861689	2	74125000	74462500	12500
14	90900000	90910000	14	91280000	91290000	.	.	.	.	0,255,255	25.0	7.2878017	6.0274835	7.758333	7.659867	0.002654243	2.586599E-4	0.004563709	0.004328551	1	90905000	91285000	0
14	36050000	36075000	14	36375000	36400000	.	.	.	.	0,255,255	70.0	27.659634	32.536568	33.231434	37.11667	2.4103392E-6	0.0021221184	0.002997344	0.0030443654	2	36062500	36375000	12500
14	75125000	75130000	14	75300000	75305000	.	.	.	.	0,255,255	24.0	7.5340014	6.0639853	6.447389	8.295427	0.0023826312	4.1510188E-4	0.0054523796	0.042347908	2	75135000	75300000	7906
14	61455000	61460000	14	61840000	61845000	.	.	.	.	0,255,255	20.0	4.047224	3.8726091	4.7838254	4.859356	0.0013773328	2.2494118E-4	0.0020116032	0.0019754835	1	61457500	61842500	0
14	56120000	56130000	14	56170000	56180000	.	.	.	.	0,255,255	88.0	31.209724	37.6829	42.450912	40.129322	2.7156764E-8	4.5353765E-8	3.3912793E-4	3.9194623E-4	1	56125000	56175000	0
14	68960000	68970000	14	69040000	69050000	.	.	.	.	0,255,255	67.0	30.646023	37.10983	29.030783	36.379555	1.2349316E-5	0.0066019255	3.2605298E-5	0.010089689	1	68965000	69045000	0
14	53550000	53575000	14	54150000	54175000	.	.	.	.	0,255,255	90.0	38.938385	45.755024	48.633987	53.4967	6.2442974E-5	7.005182E-5	1.0026755E-4	0.06578503	3	53545833	54170833	18634
14	67710000	67715000	14	67760000	67765000	.	.	.	.	0,255,255	39.0	11.36731	11.625029	12.751787	11.268933	3.9957413E-6	7.654979E-6	8.050764E-4	1.1582806E-5	3	67715833	67759166	6871
14	80950000	80975000	14	81450000	81475000	.	.	.	.	0,255,255	70.0	27.300467	28.34303	32.81149	29.028986	2.4103392E-6	2.9431744E-6	0.002997344	4.9780956E-6	1	80962500	81462500	0
14	74850000	74860000	14	75080000	75090000	.	.	.	.	0,255,255	45.0	17.072369	15.53645	18.387869	19.690022	4.1725728E-4	4.433357E-6	9.3080266E-4	0.040072653	2	74860000	75090000	7071
14	90590000	90595000	14	90675000	90680000	.	.	.	.	0,255,255	18.0	3.7516851	4.0500183	3.6025956	2.3361943	0.0016786992	0.013966436	0.001971646	2.231731E-5	1	90592500	90677500	0
14	80670000	80680000	14	80840000	80850000	.	.	.	.	0,255,255	25.0	7.2380495	6.719356	7.3722153	7.0202775	0.002654243	0.0032113907	0.004563709	0.004328551	1	80675000	80845000	0
14	66350000	66375000	14	67100000	67125000	.	.	.	.	0,255,255	83.0	38.043087	36.879753	37.7906	45.02828	9.719148E-7	1.0606694E-6	1.7499425E-6	0.0027942527	1	66362500	67112500	0
14	93210000	93220000	14	93610000	93620000	.	.	.	.	0,255,255	37.0	12.177774	11.355254	10.356728	14.667284	3.7489393E-5	4.2972166E-5	6.753616E-5	0.003408359	1	93215000	93615000	0
14	103550000	103575000	14	103900000	103925000	.	.	.	.	0,255,255	110.0	57.43805	53.216713	60.514084	60.908745	1.3318168E-5	1.6765147E-5	2.2790033E-5	2.268873E-5	1	103562500	103912500	0
14	69640000	69650000	14	69690000	69700000	.	.	.	.	0,255,255	76.0	34.986504	42.78223	43.739197	38.256565	5.589833E-5	0.045302216	0.044974197	1.3990887E-4	2	69640000	69700000	7071
14	55700000	55725000	14	56325000	56350000	.	.	.	.	0,255,255	146.0	55.46864	63.542267	88.3996	61.16314	9.03271E-16	8.151681E-9	0.0012737281	1.5878067E-15	1	55712500	56337500	0
14	37230000	37240000	14	37870000	37880000	.	.	.	.	0,255,255	37.0	7.8436975	6.4146543	6.5837035	8.03173	4.2620275E-7	3.4827154E-9	5.0461977E-9	8.2095664E-7	3	37245000	37875000	10000
14	49875000	49880000	14	50090000	50095000	.	.	.	.	0,255,255	22.0	5.15239	5.7034283	7.1954565	6.987534	0.0015660797	0.002888464	0.020940661	0.02172017	2	49877500	50102500	10000
14	50320000	50330000	14	50520000	50530000	.	.	.	.	0,255,255	57.0	18.100258	18.941607	20.6878	23.988138	3.1698345E-8	4.2407006E-8	4.7129528E-5	5.1201998E-5	3	50325000	50535000	10000
14	95560000	95570000	14	95990000	96000000	.	.	.	.	0,255,255	44.0	10.4985485	9.4176	11.672039	11.151759	2.9186209E-8	5.870683E-11	5.91662E-8	5.8695086E-8	2	95560000	95995000	5000
14	103080000	103090000	14	103280000	103290000	.	.	.	.	0,255,255	36.0	10.39066	13.03214	14.411023	15.151757	9.056494E-5	0.0052707484	0.0063883616	0.006522506	1	103085000	103285000	0
14	20335000	20340000	14	20445000	20450000	.	.	.	.	0,255,255	32.0	8.004284	8.300395	9.243748	8.8306265	4.2835745E-5	8.728498E-5	1.3147591E-4	1.6743895E-4	2	20337500	20455000	7500
14	96350000	96360000	14	96400000	96410000	.	.	.	.	0,255,255	88.0	38.44493	41.879948	42.86162	42.868935	2.7156764E-8	3.1744872E-4	3.3912793E-4	3.9194623E-4	1	96355000	96405000	0
14	32075000	32100000	14	32425000	32450000	.	.	.	.	0,255,255	101.0	35.301304	48.74638	56.28611	51.255028	1.0880009E-12	1.1297898E-7	0.001398339	0.0013901435	1	32087500	32437500	0
14	55460000	55470000	14	55700000	55710000	.	.	.	.	0,255,255	31.0	6.846593	8.847758	9.936433	10.477091	6.1319297E-6	2.3334271E-4	0.008546289	0.008424362	1	55465000	55705000	0
14	100380000	100390000	14	100640000	100650000	.	.	.	.	0,255,255	28.0	8.488923	6.871311	5.971342	9.359351	0.0027457671	1.7633293E-4	7.2092E-6	0.0045382637	1	100385000	100645000	0
14	88010000	88015000	14	88170000	88175000	.	.	.	.	0,255,255	17.0	3.116386	2.8999429	3.8182905	2.5573633	8.0848305E-4	0.0012259444	0.005608316	8.6251344E-4	1	88012500	88172500	0
14	100745000	100750000	14	100795000	100800000	.	.	.	.	0,255,255	24.0	5.4316955	5.2846518	3.9585779	5.1377845	2.496334E-4	4.1510188E-4	2.395328E-5	4.28227E-4	1	100747500	100797500	0
14	74350000	74360000	14	74470000	74480000	.	.	.	.	0,255,255	53.0	19.20978	20.609095	24.917276	28.636103	1.033974E-6	4.592542E-4	0.04167588	0.044384185	2	74360000	74475000	5000
14	55575000	55600000	14	56125000	56150000	.	.	.	.	0,255,255	84.0	34.211857	38.87782	43.07334	41.02976	5.0071975E-7	0.0013319892	0.0018163775	0.0017898475	1	55587500	56137500	0
14	56675000	56700000	14	57175000	57200000	.	.	.	.	0,255,255	217.0	64.947495	75.45938	91.72655	86.77845	9.5364536E-33	8.6143216E-33	1.7752448E-20	2.1950554E-20	4	56693750	57187500	25769
14	60360000	60365000	14	60480000	60485000	.	.	.	.	0,255,255	24.0	6.5103645	7.2303433	6.886508	9.526387	0.0023826312	0.004866693	0.0054523796	0.042347908	2	60357500	60482500	5000
14	39280000	39290000	14	39400000	39410000	.	.	.	.	0,255,255	41.0	14.354461	15.9992075	17.464834	19.469995	9.94458E-5	0.008011589	0.010205304	0.009796612	2	39280000	39410000	7071
14	76375000	76380000	14	76485000	76490000	.	.	.	.	0,255,255	30.0	9.922608	7.7345624	7.456168	10.830197	0.0046497206	2.0023197E-5	2.227637E-5	0.011886456	2	76377500	76485000	2500
14	74930000	74940000	14	75070000	75080000	.	.	.	.	0,255,255	57.0	21.234533	24.40931	27.147284	28.271545	1.8992028E-5	3.2624986E-5	0.008101425	0.008329363	1	74935000	75075000	0
14	21220000	21225000	14	21255000	21260000	.	.	.	.	0,255,255	45.0	10.758836	17.223755	14.843522	15.674335	1.0056651E-8	7.566224E-4	7.0273304E-6	0.0013781904	3	21222500	21260833	12019
14	79410000	79415000	14	79510000	79515000	.	.	.	.	0,255,255	22.0	5.502271	5.2478776	4.91528	5.2746873	0.0015660797	0.002888464	2.3980232E-4	0.0027671794	1	79412500	79512500	0
14	53525000	53550000	14	54325000	54350000	.	.	.	.	0,255,255	100.0	29.725967	30.315578	32.900135	39.80859	4.3235932E-18	4.1494283E-18	4.602983E-12	3.3373396E-7	1	53537500	54337500	0
14	59125000	59130000	14	59440000	59445000	.	.	.	.	0,255,255	34.0	5.9965425	4.3833213	6.0175543	5.076836	8.7473734E-10	2.4720378E-12	2.262025E-9	1.3610785E-9	2	59125000	59442500	2500
14	73725000	73750000	14	73825000	73850000	.	.	.	.	0,255,255	239.0	106.33233	124.02995	134.23071	128.13028	2.41115E-16	7.140506E-7	5.670681E-7	6.618356E-7	1	73737500	73837500	0
14	70025000	70050000	14	70550000	70575000	.	.	.	.	0,255,255	51.0	21.19791	20.815765	23.544693	22.726124	0.001643297	0.0025564332	0.0036970451	0.0037523292	1	70037500	70562500	0
14	90390000	90395000	14	90755000	90760000	.	.	.	.	0,255,255	18.0	4.2836275	4.15631	3.7043097	4.3774114	0.0087597305	0.013966436	0.001971646	0.011945966	2	90392500	90750000	7500
14	93070000	93075000	14	93120000	93125000	.	.	.	.	0,255,255	40.0	10.939214	11.674778	14.724812	11.8380995	1.6259056E-6	2.9300038E-6	4.209307E-4	5.2192663E-6	1	93072500	93122500	0
14	76710000	76720000	14	76760000	76770000	.	.	.	.	0,255,255	90.0	20.032495	28.873049	38.275356	17.665407	2.9123693E-19	1.5050024E-13	1.4306096E-8	6.6025686E-25	3	76715000	76775000	10000
14	58475000	58500000	14	59050000	59075000	.	.	.	.	0,255,255	109.0	58.137085	51.131912	60.02098	57.465336	2.1792686E-5	2.7583077E-5	3.7417325E-5	3.7221493E-5	4	58500000	59050000	17678
14	65150000	65175000	14	66050000	66075000	.	.	.	.	0,255,255	66.0	29.310024	26.866888	29.6929	29.10589	3.7046193E-5	4.4779106E-5	7.6531986E-5	7.258679E-5	1	65162500	66062500	0
14	94680000	94690000	14	95430000	95440000	.	.	.	.	0,255,255	27.0	7.8802958	6.0311728	6.990069	6.917295	0.005953947	2.3570814E-5	7.238225E-4	6.6612166E-4	1	94685000	95435000	0
14	69250000	69275000	14	69350000	69375000	.	.	.	.	0,255,255	166.0	80.0088	88.68612	80.170395	94.14485	2.1672841E-7	3.1817012E-7	4.2014554E-7	4.8169545E-7	1	69262500	69362500	0
14	80990000	81000000	14	81160000	81170000	.	.	.	.	0,255,255	50.0	17.489174	19.736864	21.672554	22.98076	1.1490461E-5	0.0026942142	0.0035765336	0.0035778165	1	80995000	81165000	0
14	92960000	92970000	14	93120000	93130000	.	.	.	.	0,255,255	44.0	19.78688	20.95472	24.305046	24.49853	0.02804054	0.044412833	0.056892462	0.059389092	2	92960000	93130000	7071
14	71150000	71175000	14	71750000	71775000	.	.	.	.	0,255,255	112.0	42.047062	44.922657	49.42996	53.269894	5.098249E-11	5.0606973E-11	8.203208E-6	8.1649205E-6	3	71145833	71754166	18634
14	65150000	65175000	14	65950000	65975000	.	.	.	.	0,255,255	108.0	44.42151	39.382782	46.993576	45.303482	9.34356E-10	9.573422E-10	1.6451841E-9	1.4892155E-9	1	65162500	65962500	0
14	28725000	28750000	14	29200000	29225000	.	.	.	.	0,255,255	66.0	29.507252	27.513134	27.780067	34.058647	3.7046193E-5	4.4779106E-5	7.6531986E-5	0.018097771	1	28737500	29212500	0
14	35230000	35240000	14	35370000	35380000	.	.	.	.	0,255,255	56.0	18.891169	24.017511	28.627874	22.24407	8.046485E-8	6.608015E-5	0.012797712	1.0213985E-4	1	35235000	35375000	0
14	63470000	63480000	14	63540000	63550000	.	.	.	.	0,255,255	82.0	29.925531	35.844048	45.26093	42.330593	1.4252521E-10	2.1341043E-6	0.0046439157	0.0050054733	2	63485000	63545000	10000
14	21500000	21510000	14	21550000	21560000	.	.	.	.	0,255,255	83.0	39.37311	40.686584	46.17212	38.959507	0.0038928448	0.0030813797	0.003101419	0.0034687584	3	21498333	21551666	7454
14	55700000	55725000	14	56125000	56150000	.	.	.	.	0,255,255	161.0	66.45299	63.72239	75.31057	68.29594	6.747591E-13	8.0687025E-13	1.1997341E-12	1.1947987E-12	2	55712500	56125000	12500
14	67925000	67950000	14	68825000	68850000	.	.	.	.	0,255,255	179.0	61.19741	56.05135	66.045074	74.96054	1.3878084E-28	1.377233E-28	3.0483889E-18	2.9747243E-18	4	67931250	68818750	31869
14	73500000	73510000	14	73570000	73580000	.	.	.	.	0,255,255	45.0	18.630161	21.186403	21.415201	20.836298	4.1725728E-4	0.029771565	0.038153782	0.040072653	3	73515000	73571666	10541
14	68250000	68275000	14	68775000	68800000	.	.	.	.	0,255,255	102.0	44.147892	44.107216	46.42806	50.094864	5.716691E-8	5.9033976E-8	9.651791E-8	9.0978097E-4	3	68254166	68779166	18634
14	92150000	92160000	14	92330000	92340000	.	.	.	.	0,255,255	49.0	17.671438	19.762777	21.26426	20.836742	2.4642526E-5	0.0046182508	0.005935762	0.006117021	1	92155000	92335000	0
14	82185000	82190000	14	82220000	82225000	.	.	.	.	0,255,255	27.0	9.588778	8.713422	10.576262	7.3811135	0.00234692	0.0044295904	0.054592136	4.847435E-4	2	82180000	82222500	7500
14	56890000	56895000	14	57065000	57070000	.	.	.	.	0,255,255	27.0	6.385627	6.0024877	5.994739	9.161433	1.962584E-4	1.4359014E-5	1.7526867E-5	0.0071383663	2	56892500	57062500	5000
14	57480000	57490000	14	58060000	58070000	.	.	.	.	0,255,255	45.0	11.004212	13.067179	13.983484	19.40395	9.94025E-9	4.433357E-6	6.795686E-6	8.8233955E-4	1	57485000	58065000	0
14	38720000	38730000	14	38870000	38880000	.	.	.	.	0,255,255	48.0	10.542945	11.210265	11.395383	12.733026	2.793027E-10	2.988378E-10	5.178744E-10	3.6892487E-7	1	38725000	38875000	0
14	102160000	102165000	14	102205000	102210000	.	.	.	.	0,255,255	33.0	7.864455	10.139481	15.396721	11.884278	1.7882807E-5	0.0010132212	0.029840637	0.0016887826	2	102162500	102212500	5000
14	59625000	59650000	14	59900000	59925000	.	.	.	.	0,255,255	123.0	63.407494	58.747437	59.78235	71.39664	3.7193336E-4	1.0760964E-8	1.5867803E-8	6.719357E-4	2	59637500	59900000	12500
14	87740000	87745000	14	87895000	87900000	.	.	.	.	0,255,255	22.0	3.900565	3.6237414	4.4616218	3.886124	1.5156779E-5	1.5924872E-5	2.3980232E-4	1.2635385E-5	2	87742500	87892500	5000
14	73150000	73175000	14	73450000	73475000	.	.	.	.	0,255,255	132.0	54.91047	60.76098	68.71876	75.29195	2.7365787E-11	2.9383804E-11	1.4914571E-5	1.4780761E-5	2	73162500	73475000	12500
14	83115000	83120000	14	83150000	83155000	.	.	.	.	0,255,255	34.0	10.242506	12.101356	14.093816	12.269286	2.9031254E-4	4.7966876E-4	0.017396923	7.904085E-4	1	83117500	83152500	0
14	65530000	65540000	14	65610000	65620000	.	.	.	.	0,255,255	55.0	23.045977	24.772062	24.17319	26.033838	7.3858886E-5	0.013713006	1.8210514E-4	0.020551085	2	65535000	65620000	5000
14	92330000	92340000	14	92430000	92440000	.	.	.	.	0,255,255	52.0	18.790804	20.281157	23.719301	23.519855	2.2997792E-6	8.4818824E-4	0.0011554784	0.001161402	1	92335000	92435000	0
14	104935000	104940000	14	104970000	104975000	.	.	.	.	0,255,255	25.0	7.282425	7.2274203	5.808033	8.569513	0.0010934043	0.002282815	1.5501035E-4	0.024635859	2	104930000	104972500	7500
14	55700000	55725000	14	56475000	56500000	.	.	.	.	0,255,255	102.0	56.798187	44.603672	59.644634	47.09483	5.342738E-4	5.9033976E-8	9.191104E-4	9.33764E-8	2	55712500	56475000	12500
14	72500000	72525000	14	73450000	73475000	.	.	.	.	0,255,255	49.0	15.684134	16.781103	19.912039	17.632927	4.8270464E-5	8.812219E-5	0.011200343	1.1855083E-4	1	72512500	73462500	0
14	102235000	102240000	14	102310000	102315000	.	.	.	.	0,255,255	28.0	6.7318172	6.7973375	5.2371845	8.085449	7.714288E-5	1.6683251E-4	5.4290663E-6	0.0036528914	3	102234166	102314166	11784
14	104765000	104770000	14	104820000	104825000	.	.	.	.	0,255,255	23.0	4.746649	4.957907	3.8841581	7.7610965	4.6850644E-5	7.706681E-5	4.124943E-6	0.011264683	1	104767500	104822500	0
14	93670000	93680000	14	93770000	93780000	.	.	.	.	0,255,255	47.0	15.444282	18.840448	23.411827	17.811335	5.502231E-7	1.675059E-4	0.015927507	2.1263162E-4	1	93675000	93775000	0
14	76025000	76050000	14	76650000	76675000	.	.	.	.	0,255,255	153.0	74.33611	61.517788	72.32207	71.55989	1.0436126E-10	1.2911493E-10	1.8373544E-10	1.8654125E-10	3	76045833	76645833	18634
14	67425000	67450000	14	67575000	67600000	.	.	.	.	0,255,255	178.0	88.833275	90.71526	117.957306	92.3453	5.426546E-10	7.696332E-10	8.0109906E-4	1.2682458E-9	1	67437500	67587500	0
14	95560000	95570000	14	96270000	96280000	.	.	.	.	0,255,255	24.0	4.744249	4.8874583	5.2760897	5.456345	2.8722909E-5	4.686849E-5	9.2633476E-4	7.9848745E-4	1	95565000	96275000	0
14	93000000	93010000	14	93060000	93070000	.	.	.	.	0,255,255	49.0	17.442307	20.199554	16.94993	19.577976	2.4642526E-5	0.0046182508	5.2701806E-5	0.006117021	1	93005000	93065000	0
14	65150000	65175000	14	65825000	65850000	.	.	.	.	0,255,255	80.0	31.335096	30.759916	39.918705	31.726288	6.7101264E-6	1.1657071E-9	0.009828854	1.158885E-5	1	65162500	65837500	0
14	63420000	63430000	14	63470000	63480000	.	.	.	.	0,255,255	69.0	26.212887	31.206484	29.004454	31.187828	3.2102548E-6	0.002830493	8.203745E-6	0.0043137404	1	63425000	63475000	0
14	68900000	68925000	14	69075000	69100000	.	.	.	.	0,255,255	204.0	79.36867	90.898125	104.48064	111.44462	7.9872083E-17	1.05503876E-16	4.1894356E-8	4.5621874E-8	2	68912500	69100000	12500
14	57675000	57700000	14	58050000	58075000	.	.	.	.	0,255,255	89.0	35.37586	40.56793	43.04594	46.65375	1.501508E-8	1.1722033E-4	1.6730379E-4	1.6937728E-4	2	57700000	58062500	12500
14	24800000	24825000	14	25125000	25150000	.	.	.	.	0,255,255	88.0	34.99322	36.350124	37.291172	47.02434	3.1012554E-8	3.1822335E-8	5.484119E-8	2.761557E-4	1	24812500	25137500	0
14	33470000	33480000	14	33790000	33800000	.	.	.	.	0,255,255	29.0	7.8673906	7.72578	9.903404	7.871897	0.0012081462	6.155303E-5	0.029969975	0.002008929	2	33475000	33790000	5000
14	39105000	39110000	14	39170000	39175000	.	.	.	.	0,255,255	42.0	17.082785	16.423882	18.644709	16.720976	0.009191396	0.004635857	0.006663963	0.008365083	2	39102500	39172500	5000
14	56890000	56895000	14	56945000	56950000	.	.	.	.	0,255,255	36.0	10.378629	11.114839	13.797929	12.5295515	5.8849604E-5	1.0300989E-4	0.005860909	0.00555909	1	56892500	56947500	0
14	99975000	100000000	14	100350000	100375000	.	.	.	.	0,255,255	90.0	38.04878	36.55125	40.60589	40.423172	7.316079E-9	7.321295E-9	1.0026755E-4	1.02349804E-4	1	99987500	100362500	0
14	92130000	92140000	14	92450000	92460000	.	.	.	.	0,255,255	37.0	11.636382	10.469432	11.219528	13.511757	3.7489393E-5	4.2972166E-5	6.753616E-5	0.003408359	1	92135000	92455000	0
14	20320000	20330000	14	20690000	20700000	.	.	.	.	0,255,255	32.0	10.473493	9.862572	12.09736	8.448135	0.0023357123	0.0029650547	0.0041755033	1.4127011E-4	1	20325000	20695000	0
14	52450000	52460000	14	52600000	52610000	.	.	.	.	0,255,255	32.0	10.195866	11.723723	12.694635	15.282014	0.0023357123	0.0029650547	0.058892924	0.05903104	2	52455000	52595000	10000
14	62170000	62180000	14	63030000	63040000	.	.	.	.	0,255,255	43.0	9.529219	8.881832	9.248888	10.983147	2.585789E-10	2.3137944E-10	4.852946E-10	1.8385389E-7	2	62175000	63045000	10000
14	104750000	104775000	14	105000000	105025000	.	.	.	.	0,255,255	80.0	38.653843	36.215866	33.938164	45.419357	6.7101264E-6	7.5038297E-6	1.2265538E-5	0.009703254	2	104762500	105025000	12500
14	50320000	50330000	14	50770000	50780000	.	.	.	.	0,255,255	41.0	11.953217	11.858737	15.628084	12.932843	7.68443E-7	8.3159694E-7	0.010205304	1.9377269E-4	2	50320000	50775000	5000
14	56750000	56760000	14	56890000	56900000	.	.	.	.	0,255,255	53.0	20.258066	22.205145	23.660252	30.553827	2.6227065E-4	4.592542E-4	6.485559E-4	0.044384185	2	56745000	56895000	10000
14	23120000	23130000	14	23180000	23190000	.	.	.	.	0,255,255	67.0	29.317745	29.949825	31.834246	33.12882	1.2349316E-5	2.3988996E-5	0.009321505	0.010089689	1	23125000	23185000	0
14	77100000	77105000	14	77315000	77320000	.	.	.	.	0,255,255	21.0	5.7134995	5.29824	5.6008406	7.3080716	0.003716577	0.0068762056	0.0066098874	0.039587446	2	77102500	77310000	7500
14	56125000	56130000	14	56210000	56215000	.	.	.	.	0,255,255	42.0	9.617091	9.634031	12.671524	11.45304	9.404227E-10	1.6103096E-9	8.921167E-5	8.163467E-7	1	56127500	56212500	0
14	61275000	61300000	14	61800000	61825000	.	.	.	.	0,255,255	75.0	26.951176	31.271471	37.021156	36.784283	5.7541687E-8	1.499433E-4	2.3072303E-4	2.2269583E-4	1	61287500	61812500	0
14	99980000	99990000	14	100110000	100120000	.	.	.	.	0,255,255	52.0	20.391161	18.2982	22.210121	16.585463	4.805908E-4	3.2428165E-6	0.0011554784	4.338568E-6	1	99985000	100115000	0
14	101750000	101775000	14	102025000	102050000	.	.	.	.	0,255,255	118.0	53.50887	56.510597	75.8117	57.019512	1.8234634E-7	2.1895936E-7	0.004282201	3.086353E-7	1	101762500	102037500	0
14	20325000	20330000	14	20600000	20605000	.	.	.	.	0,255,255	20.0	3.76357	4.1757936	4.3591104	5.306018	1.8792711E-4	0.0021948537	0.0020116032	0.014490893	2	20327500	20605000	2500
14	55225000	55250000	14	56475000	56500000	.	.	.	.	0,255,255	55.0	24.582146	26.02111	28.973648	29.339464	1.3624484E-4	0.020599546	0.028769962	0.027905509	2	55225000	56487500	12500
14	90900000	90910000	14	91170000	91180000	.	.	.	.	0,255,255	51.0	14.003968	12.81908	18.301737	14.880383	1.0180834E-8	1.1258741E-8	1.1226469E-5	1.9993559E-8	2	90900000	91175000	5000
14	56480000	56490000	14	57180000	57190000	.	.	.	.	0,255,255	28.0	8.490115	8.205254	9.128869	8.962911	0.0027457671	0.0033161475	0.0046086363	0.0045382637	1	56485000	57185000	0
14	23330000	23335000	14	23460000	23465000	.	.	.	.	0,255,255	26.0	6.7973523	6.7492886	8.205302	8.288327	4.682245E-4	0.0010503392	0.012033702	0.013539934	2	23332500	23467500	5000
14	31500000	31525000	14	32250000	32275000	.	.	.	.	0,255,255	106.0	41.947132	43.89674	45.970055	47.560436	3.789836E-9	3.9099106E-9	6.4190395E-9	6.155626E-9	1	31512500	32262500	0
14	92150000	92175000	14	92250000	92275000	.	.	.	.	0,255,255	244.0	111.1917	122.316246	124.086426	141.00595	1.132642E-17	1.0228621E-7	8.259007E-8	9.573177E-8	1	92162500	92262500	0
14	66625000	66650000	14	67100000	67125000	.	.	.	.	0,255,255	143.0	60.705063	68.486786	74.08939	83.03838	9.341555E-15	4.385061E-8	6.012792E-8	0.0036572705	3	66620833	67120833	18634
14	60325000	60350000	14	60550000	60575000	.	.	.	.	0,255,255	105.0	55.16363	45.578854	57.11565	49.54816	1.4373394E-4	7.803428E-9	2.4756385E-4	2.4432348E-4	1	60337500	60562500	0
14	42225000	42250000	14	43775000	43800000	.	.	.	.	0,255,255	51.0	17.854464	19.934193	19.607443	21.093565	9.503969E-6	0.0025564332	0.0036970451	0.0037523292	1	42237500	43787500	0
14	86700000	86725000	14	94325000	94350000	.	.	.	.	0,255,255	13.0	1.4600878	1.326442	1.5377549	1.119557	0.0010681531	0.005548554	0.0048940238	0.0027189637	1	86712500	94337500	0
14	101960000	101970000	14	102030000	102040000	.	.	.	.	0,255,255	81.0	33.128204	34.40691	46.346004	44.766006	2.8991703E-6	4.064132E-6	0.0068994774	0.0075270073	3	101968333	102025000	10541
14	68300000	68325000	14	68400000	68425000	.	.	.	.	0,255,255	217.0	88.55191	102.04287	98.91857	118.8158	8.415455E-21	7.3096744E-11	8.455122E-11	9.822436E-11	1	68312500	68412500	0
14	21100000	21125000	14	21250000	21275000	.	.	.	.	0,255,255	140.0	69.84481	75.866234	93.214134	68.54261	1.6197762E-7	2.1774363E-7	0.008434497	3.0467743E-7	1	21112500	21262500	0
14	96095000	96100000	14	96280000	96285000	.	.	.	.	0,255,255	18.0	4.9844165	4.1835346	4.8943844	5.0728736	0.034099825	0.013966436	0.012158973	0.055947766	2	96100000	96277500	5590
14	20690000	20700000	14	20960000	20970000	.	.	.	.	0,255,255	38.0	11.863814	10.988438	14.6687765	13.385392	1.5023294E-5	1.6492975E-5	0.0017314736	0.0017573565	1	20695000	20965000	0
14	84750000	84775000	14	85075000	85100000	.	.	.	.	0,255,255	70.0	29.315876	35.067257	36.15981	37.484478	2.4103392E-6	0.0021221184	0.002997344	0.0030443654	1	84762500	85087500	0
14	104060000	104070000	14	104120000	104130000	.	.	.	.	0,255,255	49.0	20.006477	19.598282	18.799608	20.722988	0.002621966	0.0046182508	5.2701806E-5	0.006117021	1	104065000	104125000	0
14	93020000	93030000	14	93070000	93080000	.	.	.	.	0,255,255	67.0	27.864334	32.417713	26.389915	36.97531	1.2349316E-5	0.0066019255	3.2605298E-5	0.010089689	2	93015000	93075000	10000
14	100350000	100375000	14	101625000	101650000	.	.	.	.	0,255,255	108.0	44.628895	42.012455	39.003414	60.955788	9.34356E-10	9.573422E-10	1.6451841E-9	6.0363433E-5	6	100387500	101645833	41666
14	67615000	67620000	14	67750000	67755000	.	.	.	.	0,255,255	28.0	5.4286366	6.5892124	7.9082994	7.9047804	2.89924E-6	1.6683251E-4	0.0031532007	0.0036528914	2	67620000	67757500	5590
14	99975000	100000000	14	100175000	100200000	.	.	.	.	0,255,255	198.0	77.16069	94.183205	120.55497	110.06054	3.0642234E-25	5.539154E-15	5.56155E-7	6.050644E-7	2	100000000	100187500	12500
14	86205000	86210000	14	86265000	86270000	.	.	.	.	0,255,255	21.0	4.882173	4.7134295	4.2462707	3.102411	4.7544797E-4	7.482323E-4	6.997939E-4	2.3513003E-6	1	86207500	86267500	0
14	62900000	62925000	14	63000000	63025000	.	.	.	.	0,255,255	143.0	70.63392	81.05251	79.67463	87.44895	3.2695787E-8	0.0026538768	0.0034106679	0.0036572705	1	62912500	63012500	0
14	69810000	69820000	14	70310000	70320000	.	.	.	.	0,255,255	35.0	8.90424	8.800664	9.628404	10.229827	3.7609382E-6	4.1194294E-6	6.552274E-6	3.8823523E-4	2	69825000	70315000	10000
14	78780000	78790000	14	78830000	78840000	.	.	.	.	0,255,255	67.0	28.021212	30.57906	35.62392	27.02026	1.2349316E-5	2.3988996E-5	0.009321505	3.731805E-5	1	78785000	78835000	0
14	22375000	22400000	14	22850000	22875000	.	.	.	.	0,255,255	111.0	53.31339	49.040012	50.35424	62.48832	8.077574E-6	1.0134276E-5	1.364257E-5	0.03805553	3	22395833	22854166	18634
14	54550000	54575000	14	54750000	54775000	.	.	.	.	0,255,255	98.0	50.093925	46.716	60.394028	42.87718	0.002651968	7.3421046E-7	0.0045005777	1.1434176E-6	1	54562500	54762500	0
14	32575000	32600000	14	33425000	33450000	.	.	.	.	0,255,255	51.0	19.848917	18.69372	21.64454	23.049042	0.001643297	1.7584658E-5	0.0036970451	0.0037523292	1	32587500	33437500	0
14	99975000	100000000	14	101650000	101675000	.	.	.	.	0,255,255	43.0	13.972454	15.455855	15.493056	18.377598	3.637619E-5	1.0163032E-4	9.721384E-5	0.0076723867	1	99987500	101662500	0
14	23650000	23675000	14	23875000	23900000	.	.	.	.	0,255,255	144.0	66.24754	73.54338	77.592865	90.97943	1.8902231E-8	2.4971875E-8	0.0024510985	0.002647903	6	23650000	23900000	63738
14	55430000	55440000	14	56480000	56490000	.	.	.	.	0,255,255	29.0	11.234438	8.597643	10.033145	10.048011	0.017327303	0.0014116702	0.029969975	0.028734645	3	55428333	56481666	13744
14	99420000	99430000	14	99470000	99480000	.	.	.	.	0,255,255	81.0	27.87697	28.832678	30.08181	30.69321	3.4421288E-10	6.372839E-10	9.2925484E-10	1.4586929E-9	1	99425000	99475000	0
14	61470000	61480000	14	61820000	61830000	.	.	.	.	0,255,255	37.0	11.26585	14.223348	15.195799	16.035767	3.7489393E-5	0.0027006073	0.0033902186	0.06769521	2	61470000	61825000	5000
14	99980000	99985000	14	100015000	100020000	.	.	.	.	0,255,255	53.0	14.915613	18.390224	17.203608	17.286526	1.224005E-9	1.8591735E-6	3.0303522E-6	8.85003E-6	1	99982500	100017500	0
14	76910000	76920000	14	77060000	77070000	.	.	.	.	0,255,255	82.0	23.850918	26.44211	28.460186	40.50965	3.1830948E-15	2.6247385E-10	3.9208256E-10	0.0050054733	3	76915000	77055000	10000
14	30650000	30675000	14	31350000	31375000	.	.	.	.	0,255,255	98.0	33.689835	40.636696	40.993343	50.89681	1.3723971E-11	7.3421046E-7	1.1286974E-6	0.004554301	2	30662500	31350000	12500
14	77670000	77680000	14	77810000	77820000	.	.	.	.	0,255,255	51.0	23.43139	22.1361	20.929054	28.907728	8.7397656E-4	0.0015327228	0.002059582	0.09068721	3	77661666	77821666	14907
14	73295000	73300000	14	73465000	73470000	.	.	.	.	0,255,255	27.0	7.8694324	6.566573	9.148854	7.5554986	0.00234692	4.3523242E-4	0.0062951576	4.847435E-4	2	73297500	73470000	2500
14	22990000	22995000	14	23050000	23055000	.	.	.	.	0,255,255	33.0	9.087158	11.268984	11.708026	12.056629	1.7882807E-5	0.0010132212	0.0016638046	0.0016887826	1	22992500	23052500	0
14	74100000	74125000	14	74250000	74275000	.	.	.	.	0,255,255	230.0	101.88798	100.966	121.57421	108.53131	4.4776018E-14	6.862807E-14	8.100788E-14	9.349675E-14	1	74112500	74262500	0
14	28750000	28775000	14	29525000	29550000	.	.	.	.	0,255,255	91.0	29.84453	27.647827	31.492264	34.02627	4.047099E-14	4.6537267E-14	6.3317946E-9	5.86714E-9	4	28762500	29531250	25769
14	72510000	72520000	14	72910000	72920000	.	.	.	.	0,255,255	43.0	12.718051	12.465623	17.938225	14.979454	2.0037729E-5	2.5835692E-5	0.003182902	3.5346446E-5	3	72515000	72905000	10000
14	52820000	52825000	14	52960000	52965000	.	.	.	.	0,255,255	31.0	7.6752896	8.17444	7.846522	9.316095	3.5200765E-6	2.1507443E-4	3.0572055E-4	3.745531E-4	1	52822500	52962500	0
14	104125000	104150000	14	104550000	104575000	.	.	.	.	0,255,255	83.0	27.218433	30.422377	33.9263	32.080536	7.0498815E-11	8.1429544E-11	1.7499425E-6	1.6821015E-6	1	104137500	104562500	0
14	56475000	56500000	14	57300000	57325000	.	.	.	.	0,255,255	100.0	47.381207	35.107685	41.127056	45.458652	2.0301964E-7	2.3272953E-12	3.3777798E-7	3.3373396E-7	1	56487500	57312500	0
14	31775000	31800000	14	32025000	32050000	.	.	.	.	0,255,255	99.0	46.16721	50.515823	55.561203	53.681965	3.800326E-7	0.002453184	0.0030842067	0.003092752	1	31787500	32037500	0
14	21000000	21025000	14	21100000	21125000	.	.	.	.	0,255,255	208.0	99.0838	101.86546	112.94479	100.0982	3.8858983E-9	5.8287477E-9	6.785499E-9	7.460284E-9	1	21012500	21112500	0
14	75300000	75310000	14	75480000	75490000	.	.	.	.	0,255,255	48.0	14.181699	14.172685	17.035748	16.033741	2.0951838E-7	2.410613E-7	1.1170713E-4	1.04812316E-4	2	75310000	75490000	7071
14	61450000	61475000	14	62125000	62150000	.	.	.	.	0,255,255	59.0	22.72018	20.259153	24.167088	22.002285	8.235821E-6	1.1520733E-5	1.8153265E-5	1.9536747E-5	3	61470833	62120833	18634
14	96290000	96300000	14	96420000	96430000	.	.	.	.	0,255,255	37.0	12.066877	11.130012	11.663316	13.453548	3.7489393E-5	4.2972166E-5	6.753616E-5	0.003408359	1	96295000	96425000	0
14	32080000	32085000	14	32200000	32205000	.	.	.	.	0,255,255	31.0	8.62705	8.924793	12.51596	9.145981	1.0534217E-4	2.1507443E-4	0.074131235	3.745531E-4	2	32080000	32207500	5590
14	76050000	76060000	14	76350000	76360000	.	.	.	.	0,255,255	37.0	11.7811365	12.504549	13.386246	15.706293	3.7489393E-5	0.0027006073	0.0033902186	0.06769521	2	76055000	76365000	10000
14	20690000	20700000	14	20850000	20860000	.	.	.	.	0,255,255	49.0	11.54394	11.658168	12.966422	12.722745	8.7192024E-11	9.756175E-11	1.402188E-7	1.53179E-7	1	20695000	20855000	0
14	72795000	72800000	14	72835000	72840000	.	.	.	.	0,255,255	32.0	9.202337	9.84469	7.627659	15.027018	4.2835745E-5	8.728498E-5	2.2733984E-6	0.047683023	2	72802500	72840000	5590
14	52550000	52560000	14	52690000	52700000	.	.	.	.	0,255,255	59.0	17.206656	17.739952	21.780321	19.36705	4.972847E-9	6.2800516E-9	1.1820648E-5	8.948547E-9	1	52555000	52695000	0
14	62175000	62180000	14	63275000	63280000	.	.	.	.	0,255,255	23.0	3.3837214	2.9623458	4.845552	3.657349	3.5590112E-6	1.2677818E-7	8.560912E-5	3.0421782E-6	3	62174166	63277500	11666
14	35125000	35150000	14	35675000	35700000	.	.	.	.	0,255,255	81.0	36.46063	39.467644	46.625477	40.42474	3.5912533E-6	0.004929159	0.00658964	0.006498226	1	35137500	35687500	0
14	24240000	24250000	14	24290000	24300000	.	.	.	.	0,255,255	85.0	34.124638	34.809143	34.623528	42.555237	2.1604485E-7	3.2931388E-7	4.7647956E-7	0.0015926821	2	24245000	24300000	5000
14	105615000	105620000	14	105760000	105765000	.	.	.	.	0,255,255	29.0	0.48894036	0.3281601	0.21213348	0.40038157	5.593537E-21	6.0356376E-21	6.3704253E-21	8.4938565E-21	1	105617500	105762500	0
14	99805000	99810000	14	99880000	99885000	.	.	.	.	0,255,255	26.0	7.6305485	8.51392	12.2167845	8.876898	4.682245E-4	0.008419809	0.086200185	0.013539934	2	99802500	99882500	5000
14	24320000	24330000	14	24430000	24440000	.	.	.	.	0,255,255	55.0	16.840055	15.975181	14.721255	23.786806	1.9023025E-7	2.5150177E-7	2.1183261E-10	1.8827783E-4	1	24325000	24435000	0
14	99555000	99560000	14	99600000	99605000	.	.	.	.	0,255,255	48.0	11.9305725	15.073204	11.965483	22.068773	2.9854827E-10	2.4352715E-7	1.2319042E-9	0.029332496	5	99547500	99604500	10198
15	42330000	42340000	15	42470000	42480000	.	.	.	.	0,255,255	50.0	17.092299	19.754036	21.317991	20.239988	1.1490461E-5	0.0026942142	0.0035765336	0.0035778165	1	42335000	42475000	0
15	40310000	40320000	15	40420000	40430000	.	.	.	.	0,255,255	76.0	21.276909	21.982046	26.443157	31.213882	1.87967E-12	2.8303182E-12	5.357869E-8	1.3990887E-4	1	40315000	40425000	0
15	35075000	35100000	15	35450000	35475000	.	.	.	.	0,255,255	86.0	33.719803	38.137753	44.229645	43.660374	1.2834055E-7	1.3283238E-7	7.364313E-4	7.2031416E-4	3	35062500	35462500	25000
15	56490000	56495000	15	57305000	57310000	.	.	.	.	0,255,255	17.0	3.149196	2.593422	3.181242	2.9500175	0.004665165	0.0012259444	0.005608316	8.6251344E-4	2	56492500	57305000	2500
15	55650000	55660000	15	55780000	55790000	.	.	.	.	0,255,255	84.0	39.807793	36.650852	44.14804	40.710983	0.002488036	6.367087E-7	0.0020554042	0.002353051	1	55655000	55785000	0
15	69500000	69525000	15	70475000	70500000	.	.	.	.	0,255,255	108.0	49.48568	42.912395	41.705112	63.336403	3.5520887E-5	9.573422E-10	1.6451841E-9	0.08492188	3	69512500	70487500	50000
15	77120000	77130000	15	77520000	77530000	.	.	.	.	0,255,255	60.0	20.66142	20.683237	28.427414	20.998928	2.133849E-6	3.5704095E-6	0.00186754	5.641927E-6	1	77125000	77525000	0
15	75360000	75370000	15	75640000	75650000	.	.	.	.	0,255,255	51.0	25.054674	20.932775	28.562092	23.155836	0.043779023	0.0015327228	0.08690443	0.002049958	2	75370000	75640000	7071
15	40560000	40570000	15	40750000	40760000	.	.	.	.	0,255,255	39.0	12.721007	13.186773	12.986302	13.98753	4.498342E-4	6.531536E-4	8.258758E-4	8.83345E-4	1	40565000	40755000	0
15	52530000	52540000	15	52690000	52700000	.	.	.	.	0,255,255	50.0	20.860102	17.539923	19.944778	21.082186	0.001532443	1.6947835E-5	0.0035765336	0.0035778165	1	52535000	52695000	0
15	84650000	84660000	15	84700000	84710000	.	.	.	.	0,255,255	93.0	30.18969	38.849087	43.87529	36.984573	6.489873E-15	1.1890692E-9	2.670691E-5	1.953739E-9	2	84655000	84710000	5000
15	72225000	72230000	15	72320000	72325000	.	.	.	.	0,255,255	27.0	5.8519735	6.552761	8.017412	6.8288684	9.0369795E-6	4.3523242E-4	0.0062951576	4.847435E-4	1	72227500	72322500	0
15	42060000	42070000	15	42470000	42480000	.	.	.	.	0,255,255	48.0	14.930482	12.276946	13.804448	13.960336	2.0951838E-7	2.988378E-10	3.5817183E-7	3.6892487E-7	2	42075000	42475000	10000
15	56475000	56500000	15	57525000	57550000	.	.	.	.	0,255,255	49.0	17.252586	14.803073	18.744663	15.6274	4.8270464E-5	3.7270468E-7	1.1984089E-4	1.1855083E-4	1	56487500	57537500	0
15	47230000	47240000	15	47300000	47310000	.	.	.	.	0,255,255	51.0	23.016752	23.337257	21.949814	24.491669	8.7397656E-4	0.0015327228	0.002059582	0.002049958	1	47235000	47305000	0
15	68300000	68310000	15	68380000	68390000	.	.	.	.	0,255,255	40.0	17.63434	14.520695	14.344508	15.285578	0.008181389	3.0511094E-4	3.9154332E-4	4.182408E-4	1	68305000	68385000	0
15	89755000	89760000	15	89890000	89895000	.	.	.	.	0,255,255	22.0	6.4664044	6.619335	7.665637	7.3242235	0.010001836	0.018475186	0.020940661	0.02172017	2	89755000	89892500	2500
15	98640000	98645000	15	98860000	98865000	.	.	.	.	0,255,255	46.0	14.597729	11.957565	16.397984	15.507075	1.0916802E-6	5.0228746E-9	5.769824E-4	3.2166488E-6	4	98648750	98858750	14252
15	101170000	101180000	15	101250000	101260000	.	.	.	.	0,255,255	58.0	24.0309	23.754515	26.003878	28.693108	9.355291E-6	1.6153092E-5	0.005107426	0.0052287304	1	101175000	101255000	0
15	91105000	91110000	15	91230000	91235000	.	.	.	.	0,255,255	35.0	11.8630905	10.503494	12.025318	12.140032	1.3167186E-4	2.1968246E-4	3.9188485E-4	3.527997E-4	4	91111250	91231250	11859
15	26890000	26900000	15	27350000	27360000	.	.	.	.	0,255,255	22.0	5.0116796	4.4071217	4.73239	4.9142613	0.0037532132	5.9130037E-4	6.196878E-4	4.6256755E-4	1	26895000	27355000	0
15	58230000	58235000	15	59495000	59500000	.	.	.	.	0,255,255	16.0	2.794696	3.5196118	4.821573	4.484411	0.0027405159	0.018154109	0.054603897	0.052594874	2	58230000	59495000	3536
15	84950000	84975000	15	85150000	85175000	.	.	.	.	0,255,255	119.0	62.416077	51.661102	54.45058	76.89212	0.0016527391	1.2222459E-7	1.7305453E-7	0.0029858018	1	84962500	85162500	0
15	48850000	48875000	15	49400000	49425000	.	.	.	.	0,255,255	58.0	20.66161	21.410643	24.714293	25.61661	1.747886E-5	2.4032983E-5	0.007266468	0.0068322825	2	48862500	49425000	12500
15	30975000	31000000	15	31100000	31125000	.	.	.	.	0,255,255	142.0	67.14681	75.42372	94.29436	77.02429	5.573096E-8	7.479455E-8	0.004620641	1.062463E-7	2	30987500	31100000	12500
15	44970000	44975000	15	45020000	45025000	.	.	.	.	0,255,255	23.0	6.6542664	6.5475354	8.515074	9.209484	0.0050221873	0.009706704	0.06588569	0.07056098	2	44970000	45030000	7906
15	33140000	33150000	15	33190000	33200000	.	.	.	.	0,255,255	66.0	26.93725	30.736956	25.749598	34.386543	2.312856E-5	4.4522625E-5	5.8818667E-5	0.014941469	1	33145000	33195000	0
15	74775000	74780000	15	74945000	74950000	.	.	.	.	0,255,255	23.0	6.050804	5.011309	6.3518953	5.5319357	6.6972006E-4	0.0011855786	0.010816242	0.0011081481	1	74777500	74947500	0
15	39150000	39175000	15	39550000	39575000	.	.	.	.	0,255,255	77.0	31.880482	35.49994	36.50203	38.98061	4.056609E-5	4.741764E-5	7.45013E-5	0.029861689	2	39150000	39575000	17678
15	92810000	92820000	15	92880000	92890000	.	.	.	.	0,255,255	99.0	39.750504	40.756405	47.798576	37.477245	8.1718736E-7	7.80205E-7	8.5298996E-7	1.7539496E-11	5	92813000	92893000	28425
15	41475000	41500000	15	41800000	41825000	.	.	.	.	0,255,255	102.0	44.293255	49.31801	60.260475	55.007492	5.716691E-8	7.1213214E-4	9.191104E-4	9.0978097E-4	2	41475000	41812500	12500
15	49225000	49250000	15	50125000	50150000	.	.	.	.	0,255,255	86.0	29.006245	30.776762	35.024548	34.515182	4.718178E-12	5.2746895E-12	2.277731E-7	2.1173862E-7	1	49237500	50137500	0
15	63725000	63750000	15	64050000	64075000	.	.	.	.	0,255,255	133.0	56.5251	61.59463	61.379406	73.320244	1.366161E-11	7.0187384E-6	2.353132E-11	9.339284E-6	1	63737500	64062500	0
15	63535000	63540000	15	63590000	63595000	.	.	.	.	0,255,255	23.0	7.267974	7.44467	7.0139623	6.202996	0.0050221873	0.009706704	0.010816242	0.0011081481	2	63537500	63587500	5000
15	78900000	78925000	15	79175000	79200000	.	.	.	.	0,255,255	106.0	48.996277	46.244778	40.31914	58.707146	9.0722206E-5	3.9099106E-9	6.4190395E-9	1.5337368E-4	1	78912500	79187500	0
15	75440000	75450000	15	75630000	75640000	.	.	.	.	0,255,255	47.0	22.098343	20.980099	22.28378	20.965836	0.0073047886	0.012242035	0.015927507	0.01657692	2	75445000	75640000	5000
15	38450000	38475000	15	38675000	38700000	.	.	.	.	0,255,255	93.0	44.5981	43.719067	47.689793	52.39281	1.2469452E-5	1.3910112E-5	2.0118629E-5	0.026292501	2	38450000	38687500	12500
15	42330000	42340000	15	42380000	42390000	.	.	.	.	0,255,255	64.0	19.677265	24.3822	31.215443	16.057924	9.5956885E-8	1.4926889E-7	0.030021785	5.5590768E-11	2	42335000	42390000	5000
15	85150000	85175000	15	85275000	85300000	.	.	.	.	0,255,255	96.0	8.182983	14.621206	34.05017	17.826517	0.0	8.062841E-37	1.2127079E-10	3.9430852E-29	1	85162500	85287500	0
15	75020000	75030000	15	75200000	75210000	.	.	.	.	0,255,255	61.0	19.293821	16.895502	18.014292	18.87293	6.689665E-10	8.452531E-10	1.4897529E-9	1.234828E-9	1	75025000	75205000	0
15	69970000	69980000	15	70070000	70080000	.	.	.	.	0,255,255	39.0	15.047791	16.412283	18.985744	17.708427	4.498342E-4	0.022993313	0.028209642	0.027604952	2	69975000	70070000	5000
15	71800000	71810000	15	72210000	72220000	.	.	.	.	0,255,255	31.0	14.556581	13.478533	14.121877	10.959457	0.055970155	0.08339371	0.092774756	0.008424362	2	71805000	72220000	5000
15	50160000	50170000	15	50320000	50330000	.	.	.	.	0,255,255	41.0	17.185547	16.66007	17.501526	18.655144	0.004713339	0.008011589	0.010205304	0.009796612	3	50165000	50325000	10000
15	20345000	20350000	15	20385000	20390000	.	.	.	.	0,255,255	25.0	5.396194	4.522395	1.9140321	6.937258	8.998489E-5	5.5981986E-6	3.2011918E-13	0.002625453	2	20347500	20395000	7500
15	89325000	89350000	15	89425000	89450000	.	.	.	.	0,255,255	144.0	67.68516	67.201614	73.28339	70.22397	1.8902231E-8	2.4971875E-8	3.444658E-8	3.5921335E-8	1	89337500	89437500	0
15	65930000	65940000	15	65980000	65990000	.	.	.	.	0,255,255	67.0	27.90266	30.010418	31.276182	32.511173	1.2349316E-5	2.3988996E-5	0.009321505	0.010089689	1	65935000	65985000	0
15	85850000	85875000	15	86200000	86225000	.	.	.	.	0,255,255	114.0	51.974415	39.591003	47.139565	43.912388	1.6657779E-6	1.1292257E-11	2.093398E-11	1.7688262E-11	2	85862500	86200000	12500
15	60350000	60375000	15	61825000	61850000	.	.	.	.	0,255,255	64.0	24.71259	21.67436	21.223639	25.279776	1.2961464E-4	2.1443657E-7	3.659698E-7	2.5025193E-4	1	60362500	61837500	0
15	35500000	35525000	15	37875000	37900000	.	.	.	.	0,255,255	68.0	24.376596	22.019787	21.102528	28.085611	4.795673E-9	6.727144E-9	1.14501395E-8	2.016496E-5	1	35512500	37887500	0
15	50675000	50700000	15	50900000	50925000	.	.	.	.	0,255,255	155.0	64.85919	67.3626	73.935234	72.43329	3.0608908E-11	3.7538393E-11	5.473116E-11	5.5385134E-11	4	50675000	50900000	17678
15	50125000	50150000	15	50900000	50925000	.	.	.	.	0,255,255	54.0	24.34925	21.714905	24.146173	24.37066	2.6154864E-4	3.8199066E-4	5.843505E-4	5.9017655E-4	1	50137500	50912500	0
15	94650000	94675000	15	97225000	97250000	.	.	.	.	0,255,255	52.0	18.554405	20.25352	23.030882	21.965118	4.0855957E-6	0.001386205	0.0020648818	0.0020770258	1	94662500	97237500	0
15	34720000	34725000	15	34755000	34760000	.	.	.	.	0,255,255	35.0	10.071767	13.153935	10.943372	13.666793	1.3167186E-4	0.0058719167	3.9188485E-4	0.009807825	1	34722500	34757500	0
15	65170000	65180000	15	65290000	65300000	.	.	.	.	0,255,255	52.0	22.280972	22.436829	21.619278	23.990253	4.805908E-4	8.4818824E-4	0.0011554784	0.001161402	2	65180000	65295000	5000
15	34050000	34075000	15	34575000	34600000	.	.	.	.	0,255,255	73.0	13.210905	18.442942	21.60919	25.919706	4.5871034E-21	2.6870718E-15	9.7006195E-11	5.5935607E-7	1	34062500	34587500	0
15	99925000	99950000	15	100325000	100350000	.	.	.	.	0,255,255	79.0	36.70608	33.075665	36.68206	35.732597	1.236197E-5	1.3988939E-5	2.2513674E-5	2.1507043E-5	1	99937500	100337500	0
15	32695000	32700000	15	32770000	32775000	.	.	.	.	0,255,255	23.0	4.777784	5.1133823	7.223495	4.1493063	4.6850644E-5	0.0011855786	0.010816242	6.5297E-5	1	32697500	32772500	0
15	48835000	48840000	15	48905000	48910000	.	.	.	.	0,255,255	19.0	4.7990456	4.4841213	4.892774	3.1230996	0.0035825248	0.005594918	0.005016613	5.18825E-5	1	48837500	48907500	0
15	95250000	95275000	15	97725000	97750000	.	.	.	.	0,255,255	44.0	12.143731	15.599864	15.593314	17.78863	3.8590297E-8	0.0032246574	0.0042385706	0.0043024956	1	95262500	97737500	0
15	98530000	98540000	15	98590000	98600000	.	.	.	.	0,255,255	60.0	25.540388	26.683678	27.083435	26.184948	7.337973E-4	0.0012777417	0.00186754	0.0019208426	1	98535000	98595000	0
15	80625000	80650000	15	80775000	80800000	.	.	.	.	0,255,255	163.0	86.634125	80.843346	81.44585	93.810875	8.4988704E-7	1.2504636E-6	1.6402943E-6	1.8652821E-6	3	80645833	80787500	30046
15	99925000	99950000	15	100600000	100625000	.	.	.	.	0,255,255	52.0	19.855799	19.328657	24.28361	18.14715	9.0721203E-4	7.6086794E-6	0.0020648818	9.636571E-6	1	99937500	100612500	0
15	75860000	75870000	15	75910000	75920000	.	.	.	.	0,255,255	69.0	19.71271	30.880695	31.327095	26.070982	1.3849439E-9	6.4185215E-6	0.003945463	1.06191355E-5	1	75865000	75915000	0
15	70950000	70975000	15	71425000	71450000	.	.	.	.	0,255,255	99.0	46.692616	44.850845	41.757095	61.219666	3.800326E-7	4.0312685E-7	6.235611E-7	0.003092752	1	70962500	71437500	0
15	47230000	47240000	15	48020000	48030000	.	.	.	.	0,255,255	30.0	8.027866	8.815848	9.231296	6.2849874	5.110016E-4	5.7798694E-4	8.638685E-4	3.0068608E-5	1	47235000	48025000	0
15	87750000	87775000	15	87875000	87900000	.	.	.	.	0,255,255	172.0	68.78307	83.309525	86.53933	104.18825	3.1834804E-16	1.7660378E-8	2.3820217E-8	0.0047534374	1	87762500	87887500	0
15	87070000	87080000	15	87130000	87140000	.	.	.	.	0,255,255	47.0	18.226906	19.327589	17.525282	20.078173	1.0622715E-4	1.675059E-4	2.2828154E-4	0.01657692	1	87075000	87135000	0
15	68560000	68565000	15	68875000	68880000	.	.	.	.	0,255,255	22.0	4.1722703	5.301881	5.1219096	7.0216594	1.5271828E-4	0.002888464	0.00271129	0.02172017	3	68557500	68877500	5000
15	46325000	46350000	15	46475000	46500000	.	.	.	.	0,255,255	83.0	37.72498	42.05348	42.38338	45.88427	9.719148E-7	0.0020844762	0.0028280776	0.0027942527	1	46337500	46487500	0
15	76250000	76255000	15	76315000	76320000	.	.	.	.	0,255,255	27.0	7.8712683	8.598867	8.505279	8.90521	0.00234692	0.0044295904	0.0062951576	0.0071383663	2	76260000	76322500	9014
15	88875000	88900000	15	89175000	89200000	.	.	.	.	0,255,255	101.0	47.48063	45.506493	57.871216	51.207474	1.0924388E-7	1.1297898E-7	0.001398339	0.0013901435	1	88887500	89187500	0
15	74050000	74075000	15	75300000	75325000	.	.	.	.	0,255,255	20.0	2.7931716	3.8528733	2.5282648	4.8476567	5.9507606E-6	5.7659665E-4	3.5751083E-5	0.0111916885	1	74062500	75312500	0
15	91845000	91850000	15	91880000	91885000	.	.	.	.	0,255,255	31.0	5.4870944	8.321446	9.610401	4.3916297	6.533543E-8	2.1507443E-4	3.0572055E-4	6.92046E-10	1	91847500	91882500	0
15	34600000	34625000	15	34900000	34925000	.	.	.	.	0,255,255	106.0	57.08361	40.959476	47.204998	49.47331	9.0722206E-5	3.9099106E-9	6.4190395E-9	1.5337368E-4	2	34600000	34912500	12500
15	68585000	68590000	15	68620000	68625000	.	.	.	.	0,255,255	34.0	11.3542185	14.474349	13.419628	14.704227	2.9031254E-4	0.010148883	0.017396923	0.017323468	2	68582500	68622500	5000
15	79325000	79350000	15	79975000	80000000	.	.	.	.	0,255,255	81.0	34.39177	34.35888	39.25089	42.58971	3.5912533E-6	4.004885E-6	0.00658964	0.006498226	3	79362500	79987500	25000
15	49220000	49230000	15	49420000	49430000	.	.	.	.	0,255,255	27.0	9.257281	9.340009	10.569107	11.950863	0.005953947	0.007283217	0.08769099	0.08606676	2	49230000	49425000	5000
15	36700000	36725000	15	37100000	37125000	.	.	.	.	0,255,255	99.0	39.15153	46.444695	48.25671	52.580692	3.800326E-7	4.0312685E-7	6.235611E-7	0.003092752	1	36712500	37112500	0
15	90950000	90960000	15	91020000	91030000	.	.	.	.	0,255,255	83.0	37.670223	38.722713	40.174034	46.05233	7.987626E-7	1.2003733E-6	0.003101419	0.0034687584	2	90955000	91035000	10000
15	25500000	25525000	15	26850000	26875000	.	.	.	.	0,255,255	99.0	27.028772	25.64626	27.9406	29.356834	1.2560169E-17	1.2271178E-17	3.3058763E-17	2.456405E-17	2	25525000	26862500	12500
15	72375000	72380000	15	72470000	72475000	.	.	.	.	0,255,255	30.0	8.298332	9.139841	10.177885	9.555719	2.432088E-4	5.0213037E-4	0.011097472	8.206187E-4	1	72377500	72472500	0
15	61170000	61180000	15	61620000	61630000	.	.	.	.	0,255,255	32.0	9.548948	9.525448	12.190332	11.72421	8.113987E-5	9.022253E-5	0.0041755033	0.0041957935	2	61170000	61625000	5000
15	24120000	24125000	15	24280000	24285000	.	.	.	.	0,255,255	23.0	2.0283334	1.8872453	2.1562455	1.7588171	2.522125E-9	3.1223753E-11	2.1360198E-9	3.225322E-11	1	24122500	24282500	0
15	65975000	65980000	15	66010000	66015000	.	.	.	.	0,255,255	25.0	4.6431684	5.473021	6.307092	3.9572372	4.008517E-6	1.4883436E-4	0.0025733295	5.7544235E-6	1	65977500	66012500	0
15	100350000	100375000	15	100550000	100575000	.	.	.	.	0,255,255	89.0	40.620102	36.45171	42.471134	38.83702	1.0366712E-4	1.5388451E-8	1.6730379E-4	2.5471776E-8	1	100362500	100562500	0
15	71800000	71825000	15	72275000	72300000	.	.	.	.	0,255,255	109.0	42.243954	39.90531	57.37646	36.152378	4.5858004E-10	4.6458012E-10	3.7417325E-5	1.4981474E-15	1	71812500	72287500	0
15	48350000	48375000	15	50125000	50150000	.	.	.	.	0,255,255	48.0	18.328848	17.917946	19.544174	19.69502	1.04455896E-4	1.9422549E-4	2.6124303E-4	0.018993143	1	48362500	50137500	0
15	68620000	68630000	15	68670000	68680000	.	.	.	.	0,255,255	72.0	30.104366	38.106506	36.54307	37.8407	4.067626E-7	6.783651E-4	9.5498946E-4	0.0010820103	1	68625000	68675000	0
15	87920000	87930000	15	87970000	87980000	.	.	.	.	0,255,255	70.0	27.578568	29.432705	28.561043	32.818367	1.6576146E-6	3.3263427E-6	4.317006E-6	0.0027576904	1	87925000	87975000	0
15	97900000	97905000	15	98175000	98180000	.	.	.	.	0,255,255	31.0	3.9384046	3.7706802	5.8241496	5.048679	3.2854795E-12	3.5358784E-12	1.267155E-7	9.7425094E-8	2	97905000	98177500	2500
15	36500000	36525000	15	37875000	37900000	.	.	.	.	0,255,255	67.0	26.111738	27.08122	28.856575	32.548923	1.936517E-5	2.3570981E-5	4.0349772E-5	0.011948188	2	36500000	37887500	12500
15	83175000	83200000	15	84750000	84775000	.	.	.	.	0,255,255	26.0	6.173296	6.2853723	7.6131015	4.8662324	3.6990947E-5	0.0069819163	0.0044498076	3.3552158E-6	1	83187500	84762500	0
15	68700000	68710000	15	68820000	68830000	.	.	.	.	0,255,255	68.0	21.21808	26.106901	27.177807	36.093136	3.4172782E-9	1.2874522E-5	1.7141605E-5	0.0067333537	2	68705000	68820000	5000
15	99280000	99285000	15	99700000	99705000	.	.	.	.	0,255,255	18.0	3.6937478	4.069086	3.8524637	5.3112817	0.0016786992	0.013966436	0.001971646	0.055947766	2	99277500	99702500	5000
15	77950000	77975000	15	78225000	78250000	.	.	.	.	0,255,255	77.0	33.04625	31.166458	43.491505	31.037594	4.056609E-5	4.741764E-5	0.030340057	7.076774E-5	2	77962500	78225000	12500
15	33250000	33275000	15	33925000	33950000	.	.	.	.	0,255,255	67.0	21.565533	24.424128	30.716658	25.432247	1.1780007E-8	1.6238332E-8	4.0349772E-5	3.8651036E-5	1	33262500	33937500	0
15	47190000	47200000	15	48350000	48360000	.	.	.	.	0,255,255	21.0	4.5767393	3.5433774	4.4341617	3.5260682	0.0010411207	1.2459772E-4	0.0018045715	1.0424005E-4	1	47195000	48355000	0
15	84950000	84960000	15	85040000	85050000	.	.	.	.	0,255,255	75.0	36.34694	39.193863	46.68293	47.263878	9.839321E-5	0.0641207	0.06467055	0.06598091	2	84960000	85045000	5000
15	48875000	48900000	15	49150000	49175000	.	.	.	.	0,255,255	102.0	42.88839	48.137432	51.760258	50.83555	5.716691E-8	5.9033976E-8	9.191104E-4	9.0978097E-4	2	48875000	49162500	12500
15	55200000	55225000	15	55425000	55450000	.	.	.	.	0,255,255	95.0	45.49584	46.10734	54.25295	48.580166	4.0200607E-6	4.399563E-6	0.013264772	6.49361E-6	1	55212500	55437500	0
15	101290000	101295000	15	101650000	101655000	.	.	.	.	0,255,255	31.0	3.0845406	4.150565	4.511347	6.7837334	1.8369609E-14	5.3663335E-10	1.1045668E-9	8.323453E-6	5	101295500	101652500	7000
15	42700000	42725000	15	43275000	43300000	.	.	.	.	0,255,255	85.0	35.47039	41.15315	47.113617	43.899883	2.555552E-7	8.3955424E-4	0.0011568407	0.0011449748	1	42712500	43287500	0
15	97900000	97925000	15	98000000	98025000	.	.	.	.	0,255,255	124.0	58.43312	65.54928	74.60795	64.95681	5.0648334E-9	3.4985086E-4	4.6092967E-4	4.5631378E-4	1	97912500	98012500	0
15	59725000	59750000	15	60300000	60325000	.	.	.	.	0,255,255	125.0	51.92468	57.002182	58.19733	75.87885	2.7129747E-9	3.0332246E-9	4.590362E-9	3.03902E-4	5	59717500	60312500	39051
15	61150000	61175000	15	61825000	61850000	.	.	.	.	0,255,255	113.0	32.56658	30.801311	30.642944	41.274097	1.7333879E-17	1.4128893E-24	3.6508846E-24	3.787699E-11	2	61162500	61825000	12500
15	67500000	67525000	15	67825000	67850000	.	.	.	.	0,255,255	113.0	53.899063	50.225548	57.9395	56.403114	2.841486E-6	3.5455398E-6	4.921652E-6	4.897943E-6	3	67504166	67837500	41666
15	43625000	43650000	15	43725000	43750000	.	.	.	.	0,255,255	79.0	21.496786	28.439358	19.731583	43.5748	9.8911154E-14	2.7430058E-9	2.4255635E-13	0.01426601	1	43637500	43737500	0
15	74840000	74850000	15	74930000	74940000	.	.	.	.	0,255,255	75.0	25.758055	28.651142	30.176262	38.462097	4.4550177E-8	8.505325E-8	1.1789981E-7	2.4480378E-4	1	74845000	74935000	0
15	33275000	33300000	15	33700000	33725000	.	.	.	.	0,255,255	120.0	43.487503	43.55928	57.020065	49.626244	9.824464E-14	9.437517E-14	9.6237436E-8	9.537118E-8	1	33287500	33712500	0
15	92800000	92805000	15	92910000	92915000	.	.	.	.	0,255,255	36.0	11.945184	9.623915	12.333168	8.130157	5.8849604E-5	1.8593204E-6	1.7944981E-4	3.9598463E-6	3	92800833	92919166	6871
15	30900000	30905000	15	30975000	30980000	.	.	.	.	0,255,255	23.0	6.1485353	6.0076942	7.1518836	6.1384478	6.6972006E-4	0.0011855786	0.010816242	0.0011081481	2	30902500	30982500	5000
15	64700000	64725000	15	65275000	65300000	.	.	.	.	0,255,255	87.0	40.24086	33.678513	40.04033	33.25403	2.7655924E-4	6.463512E-8	4.5223875E-4	1.042196E-7	1	64712500	65287500	0
15	90405000	90410000	15	90440000	90445000	.	.	.	.	0,255,255	30.0	10.385353	11.787098	8.74166	11.685234	0.0046497206	0.0069629694	7.075877E-4	0.011886456	2	90405000	90450000	7906
15	66380000	66385000	15	66485000	66490000	.	.	.	.	0,255,255	20.0	7.1460238	6.8967686	7.751843	6.875944	0.03470483	0.058693405	0.06865625	0.06882313	2	66385000	66492500	5590
15	37990000	38000000	15	38350000	38360000	.	.	.	.	0,255,255	41.0	9.821801	10.301512	13.3676815	12.004402	3.3998446E-9	8.3159694E-7	1.8253512E-4	1.4075773E-6	1	37995000	38355000	0
15	39190000	39200000	15	39300000	39310000	.	.	.	.	0,255,255	40.0	12.802391	14.686075	14.929191	18.732304	2.152655E-4	3.0511094E-4	3.9154332E-4	0.016654503	1	39195000	39305000	0
15	91120000	91125000	15	91190000	91195000	.	.	.	.	0,255,255	35.0	7.8149776	11.132271	14.196084	11.902128	3.3227682E-8	2.1968246E-4	0.0100505045	3.527997E-4	1	91122500	91192500	0
15	58750000	58775000	15	58925000	58950000	.	.	.	.	0,255,255	204.0	74.45516	78.59201	87.69887	85.66915	1.4725882E-27	1.05503876E-16	1.4980723E-16	1.8215737E-16	2	58762500	58962500	25000
15	79375000	79400000	15	79850000	79875000	.	.	.	.	0,255,255	107.0	40.36377	40.973526	46.380657	48.237206	1.8929522E-9	1.9593658E-9	3.2680865E-9	3.0534393E-9	1	79387500	79862500	0
15	42060000	42070000	15	42130000	42140000	.	.	.	.	0,255,255	84.0	40.911823	34.857082	29.19382	31.074677	0.002488036	6.367087E-7	7.225585E-11	1.1778801E-6	2	42065000	42140000	5000
15	54420000	54425000	15	54455000	54460000	.	.	.	.	0,255,255	35.0	11.236701	12.938354	12.123355	14.354338	1.3167186E-4	0.0058719167	3.9188485E-4	0.009807825	1	54422500	54457500	0
15	25950000	25975000	15	26850000	26875000	.	.	.	.	0,255,255	64.0	28.476229	26.479015	25.449814	32.67025	1.2961464E-4	1.6191248E-4	2.6699627E-4	0.040183473	2	25950000	26862500	12500
15	56990000	56995000	15	57040000	57045000	.	.	.	.	0,255,255	31.0	8.083479	8.335078	7.9893064	8.231392	1.0534217E-4	2.1507443E-4	3.0572055E-4	3.745531E-4	1	56992500	57042500	0
15	72790000	72800000	15	73270000	73280000	.	.	.	.	0,255,255	31.0	8.359321	8.321315	10.400595	8.385053	2.0666199E-4	2.3334271E-4	0.008546289	3.6816945E-4	1	72795000	73275000	0
15	67650000	67655000	15	67715000	67720000	.	.	.	.	0,255,255	31.0	7.2439885	8.057009	8.748981	9.935109	3.5200765E-6	2.1507443E-4	3.0572055E-4	0.0063393516	2	67660000	67717500	7500
15	43525000	43550000	15	43625000	43650000	.	.	.	.	0,255,255	110.0	30.64565	34.231346	19.802452	54.80647	5.494832E-23	2.584278E-16	2.6587499E-30	2.268873E-5	2	43525000	43637500	12500
15	26075000	26100000	15	26750000	26775000	.	.	.	.	0,255,255	57.0	23.856115	25.210743	19.532225	29.36985	3.55015E-5	0.008096314	9.8617754E-8	0.011182291	1	26087500	26762500	0
15	28145000	28150000	15	30830000	30835000	.	.	.	.	0,255,255	34.0	0.07009993	0.053995997	0.06321228	0.0807646	9.421761E-28	1.0319936E-27	1.0835038E-27	1.6669203E-27	1	28147500	30832500	0
15	71450000	71475000	15	71725000	71750000	.	.	.	.	0,255,255	136.0	63.22072	57.845455	75.14112	59.55849	1.2011343E-6	1.7802535E-12	2.2828958E-6	2.8498536E-12	1	71462500	71737500	0
15	65925000	65950000	15	66275000	66300000	.	.	.	.	0,255,255	128.0	58.414127	62.848663	76.715294	69.16536	3.9789705E-10	6.653214E-5	8.8809895E-5	8.668272E-5	1	65937500	66287500	0
15	34075000	34100000	15	34325000	34350000	.	.	.	.	0,255,255	131.0	52.036095	54.44191	66.01658	66.09458	5.415762E-11	5.861356E-11	2.362035E-5	2.3369723E-5	2	34075000	34350000	17678
15	95250000	95275000	15	97225000	97250000	.	.	.	.	0,255,255	66.0	19.104225	18.480698	24.198147	18.681076	3.921811E-12	9.373278E-12	6.72967E-8	1.08515905E-11	1	95262500	97237500	0
15	80975000	81000000	15	81250000	81275000	.	.	.	.	0,255,255	106.0	44.273148	43.454613	44.011612	52.920532	3.789836E-9	3.9099106E-9	6.4190395E-9	1.5337368E-4	1	80987500	81262500	0
15	84575000	84600000	15	85150000	85175000	.	.	.	.	0,255,255	81.0	44.097458	29.381207	31.428381	35.113598	0.0040585357	4.8218995E-10	6.5281265E-6	6.2115478E-6	1	84587500	85162500	0
15	96350000	96375000	15	97225000	97250000	.	.	.	.	0,255,255	52.0	17.23806	17.580992	17.872797	19.439098	4.0855957E-6	7.6086794E-6	9.586412E-6	9.636571E-6	1	96362500	97237500	0
15	92520000	92530000	15	92680000	92690000	.	.	.	.	0,255,255	49.0	14.631879	15.692378	21.614357	16.720678	8.133562E-8	3.6894467E-5	0.005935762	4.8578888E-5	1	92525000	92685000	0
15	76650000	76675000	15	76750000	76775000	.	.	.	.	0,255,255	215.0	90.78057	118.3909	126.21798	109.90908	3.5399236E-20	2.0022513E-10	0.0015017812	2.7149852E-10	1	76662500	76762500	0
15	96585000	96590000	15	96635000	96640000	.	.	.	.	0,255,255	16.0	1.256979	2.0258684	1.8524932	3.6374052	2.7627231E-5	8.791923E-4	6.18601E-5	0.013503481	1	96587500	96637500	0
15	91290000	91300000	15	92080000	92090000	.	.	.	.	0,255,255	31.0	10.538658	7.9784536	9.652561	10.508742	0.0047432254	2.3334271E-4	3.4410477E-4	0.008424362	2	91300000	92085000	5000
15	90170000	90180000	15	90220000	90230000	.	.	.	.	0,255,255	76.0	34.070274	41.780403	41.165806	43.167873	5.589833E-5	0.045302216	0.044974197	0.0475383	4	90160000	90222500	15207
15	42380000	42390000	15	42470000	42480000	.	.	.	.	0,255,255	50.0	18.12235	17.847694	24.269827	16.011456	1.1490461E-5	1.6947835E-5	0.0035765336	2.2225418E-5	2	42380000	42475000	5000
15	98500000	98525000	15	98875000	98900000	.	.	.	.	0,255,255	105.0	52.948696	51.884132	53.97038	59.92417	1.4373394E-4	1.8762852E-4	2.4756385E-4	2.4432348E-4	1	98512500	98887500	0
15	63600000	63625000	15	64075000	64100000	.	.	.	.	0,255,255	94.0	44.500275	43.18546	42.71023	55.895863	7.1294116E-6	7.803387E-6	1.1606747E-5	0.018830037	1	63612500	64087500	0
15	45935000	45940000	15	45975000	45980000	.	.	.	.	0,255,255	33.0	11.270543	10.76075	10.905418	11.171407	6.214546E-4	0.0010132212	0.0016638046	0.0016887826	2	45932500	45977500	5000
15	27265000	27270000	15	27330000	27335000	.	.	.	.	0,255,255	23.0	5.538198	5.3227086	4.3196206	7.630334	6.6972006E-4	0.0011855786	8.560912E-5	0.011264683	2	27275000	27332500	7500
15	92075000	92100000	15	92700000	92725000	.	.	.	.	0,255,255	101.0	41.25909	33.510456	42.737125	35.43999	1.0924388E-7	9.750239E-13	1.8091575E-7	1.8028359E-12	4	92100000	92700000	17678
15	85850000	85875000	15	88425000	88450000	.	.	.	.	0,255,255	71.0	30.405844	28.920053	36.87899	31.42055	1.1887987E-6	1.4227489E-6	0.0018346001	0.0018882819	2	85862500	88450000	12500
15	41970000	41975000	15	42060000	42065000	.	.	.	.	0,255,255	26.0	7.3127446	6.4553957	7.3870006	7.870847	4.682245E-4	0.0010503392	0.0011734437	0.013539934	2	41980000	42062500	7500
15	48860000	48870000	15	50140000	50150000	.	.	.	.	0,255,255	24.0	5.996397	6.5131545	8.235516	8.034135	5.1018805E-4	0.007763423	0.071686976	0.070459075	3	48858333	50141666	7454
15	88915000	88920000	15	88995000	89000000	.	.	.	.	0,255,255	32.0	6.813681	8.009846	9.92557	10.304915	1.1306036E-6	8.728498E-5	0.0031610096	0.0032220117	4	88915000	88997500	15207
15	52265000	52270000	15	52730000	52735000	.	.	.	.	0,255,255	17.0	4.1122966	3.5022895	4.462211	4.904147	0.020146431	0.0071791527	0.027425988	0.026190279	2	52260000	52732500	7500
15	92520000	92530000	15	92720000	92730000	.	.	.	.	0,255,255	41.0	14.262602	13.528201	18.921394	13.110623	9.94458E-5	1.3983669E-4	0.010205304	1.9377269E-4	2	92525000	92720000	5000
15	41765000	41770000	15	41800000	41805000	.	.	.	.	0,255,255	31.0	10.807017	9.656392	11.33769	9.74293	0.0023799534	2.1507443E-4	0.0060258126	3.745531E-4	1	41767500	41802500	0
15	74380000	74385000	15	74435000	74440000	.	.	.	.	0,255,255	31.0	6.3801203	6.888607	8.464334	9.212942	3.5200765E-6	6.39209E-6	3.0572055E-4	3.745531E-4	4	74380000	74440000	3536
15	99160000	99165000	15	99205000	99210000	.	.	.	.	0,255,255	26.0	12.299911	10.653896	7.2036953	8.77655	0.042914398	0.052026246	0.0011734437	0.013539934	3	99155833	99209166	6872
15	77955000	77960000	15	78105000	78110000	.	.	.	.	0,255,255	21.0	3.155256	3.411262	3.2042325	4.527933	5.6095992E-5	6.065208E-5	6.6399356E-5	6.6592504E-4	1	77957500	78107500	0
15	51150000	51175000	15	51375000	51400000	.	.	.	.	0,255,255	94.0	37.87201	34.519962	36.028324	38.322174	3.5073597E-10	3.3428718E-10	6.109925E-10	5.867119E-10	1	51162500	51387500	0
15	40690000	40700000	15	40890000	40900000	.	.	.	.	0,255,255	33.0	11.953902	10.941397	11.563393	15.42494	0.0010813599	0.0013471155	0.001974016	0.03580556	2	40685000	40895000	10000
15	73290000	73300000	15	73690000	73700000	.	.	.	.	0,255,255	35.0	11.460597	11.117955	11.90242	11.546325	2.1033546E-4	2.527471E-4	3.8641843E-4	3.8823523E-4	1	73295000	73695000	0
15	64725000	64750000	15	64900000	64925000	.	.	.	.	0,255,255	145.0	61.582493	63.077164	75.637474	75.19516	1.0882462E-8	1.43914916E-8	1.9688839E-8	2.060425E-8	1	64737500	64912500	0
15	68680000	68690000	15	68790000	68800000	.	.	.	.	0,255,255	50.0	15.648904	20.9861	22.379318	21.9187	1.1490461E-5	0.0026942142	0.0035765336	0.0035778165	1	68685000	68795000	0
15	58060000	58070000	15	58180000	58190000	.	.	.	.	0,255,255	47.0	16.5839	16.177998	17.30091	19.483421	1.0622715E-4	1.675059E-4	2.2828154E-4	2.1263162E-4	4	58072500	58182500	12748
15	44445000	44450000	15	44480000	44485000	.	.	.	.	0,255,255	34.0	5.841219	11.253149	9.147985	11.858194	8.7473734E-10	4.7966876E-4	2.378661E-5	7.904085E-4	1	44447500	44482500	0
15	75625000	75650000	15	75725000	75750000	.	.	.	.	0,255,255	115.0	55.17243	59.13259	68.002914	56.28909	9.699226E-7	1.205745E-6	0.011551562	1.6851343E-6	1	75637500	75737500	0
15	32650000	32675000	15	33700000	33725000	.	.	.	.	0,255,255	60.0	25.148726	26.27876	27.81307	16.23352	0.0012762247	0.0016760121	0.0026478893	5.7793224E-9	1	32662500	33712500	0
15	68320000	68330000	15	68470000	68480000	.	.	.	.	0,255,255	38.0	13.244002	14.368205	15.263712	14.098068	9.070367E-4	0.0013676148	0.0017314736	0.0017573565	1	68325000	68475000	0
15	57550000	57575000	15	58150000	58175000	.	.	.	.	0,255,255	74.0	29.96162	27.563255	33.70835	29.052797	1.2526198E-7	1.4474533E-7	3.931252E-4	2.6925431E-7	2	57562500	58175000	12500
15	74655000	74660000	15	74755000	74760000	.	.	.	.	0,255,255	27.0	7.8496013	8.912562	9.606043	9.5901785	0.00234692	0.0044295904	0.0062951576	0.0071383663	2	74655000	74757500	2500
15	81100000	81125000	15	81250000	81275000	.	.	.	.	0,255,255	192.0	66.87881	70.50976	78.99622	80.32768	5.1753583E-23	5.471907E-23	3.414987E-13	4.2180539E-13	2	81125000	81262500	12500
15	20250000	20275000	15	20400000	20425000	.	.	.	.	0,255,255	52.0	3.3293252	4.394578	0.1791169	20.080885	4.361256E-33	1.911392E-28	0.0	0.0020770258	2	20275000	20400000	17678
15	89725000	89750000	15	90050000	90075000	.	.	.	.	0,255,255	97.0	32.22342	38.699844	50.91592	39.356255	3.1166042E-11	2.9325244E-11	0.006546835	2.0715654E-6	1	89737500	90062500	0
15	34225000	34250000	15	34575000	34600000	.	.	.	.	0,255,255	96.0	17.815634	24.039904	25.684584	37.120163	1.1789031E-29	2.259957E-22	6.9565016E-16	1.15936254E-10	2	34225000	34587500	12500
15	36880000	36890000	15	37090000	37100000	.	.	.	.	0,255,255	36.0	11.337816	10.76999	14.728848	9.2185755	9.056494E-5	1.0644871E-4	0.0063883616	2.5766678E-6	1	36885000	37095000	0
15	42705000	42710000	15	42925000	42930000	.	.	.	.	0,255,255	23.0	7.5280986	6.04408	7.411525	7.0613055	0.0050221873	0.0011855786	0.010816242	0.011264683	3	42705833	42927500	6009
15	90650000	90660000	15	90870000	90880000	.	.	.	.	0,255,255	44.0	16.422806	17.523804	19.768072	19.950308	7.9835433E-4	0.0013447184	0.056892462	0.059389092	2	90655000	90880000	5000
15	65970000	65980000	15	66030000	66040000	.	.	.	.	0,255,255	33.0	5.49274	8.768581	12.089673	8.70288	4.484132E-9	3.369365E-5	0.001974016	5.4555825E-5	1	65975000	66035000	0
15	77645000	77650000	15	77810000	77815000	.	.	.	.	0,255,255	17.0	4.895447	4.5320177	4.680268	4.361325	0.020146431	0.03151365	0.027425988	0.026190279	2	77642500	77812500	5000
15	36880000	36890000	15	37120000	37130000	.	.	.	.	0,255,255	38.0	13.266457	10.771194	13.819211	11.83477	9.070367E-4	1.6492975E-5	0.0017314736	2.70774E-5	4	36885000	37120000	15000
15	58950000	58975000	15	59475000	59500000	.	.	.	.	0,255,255	134.0	55.34703	49.563507	56.05802	59.988552	6.912074E-12	7.2752577E-12	1.2148381E-11	1.1626214E-11	2	58975000	59487500	12500
15	55690000	55700000	15	55740000	55750000	.	.	.	.	0,255,255	84.0	29.952059	39.14998	40.343773	36.315292	2.6020885E-11	0.0020387226	0.0020554042	1.1778801E-6	1	55695000	55745000	0
15	53045000	53050000	15	53100000	53105000	.	.	.	.	0,255,255	21.0	5.9703145	5.8420935	4.860997	5.554849	0.003716577	0.0068762056	6.997939E-4	0.006515318	1	53047500	53102500	0
15	31925000	31950000	15	32100000	32125000	.	.	.	.	0,255,255	69.0	32.90201	28.80027	37.621418	29.698313	0.002736312	6.0325283E-6	0.004800279	1.0087947E-5	1	31937500	32112500	0
15	99090000	99100000	15	99200000	99210000	.	.	.	.	0,255,255	46.0	15.431525	16.678177	22.973167	17.495417	1.4339425E-6	3.4362843E-4	0.025009926	4.3901947E-4	2	99095000	99210000	5000
15	63450000	63475000	15	63575000	63600000	.	.	.	.	0,255,255	144.0	69.99029	74.66954	83.40888	82.97906	1.8902231E-8	2.4971875E-8	0.0024510985	0.002647903	1	63462500	63587500	0
15	23650000	23660000	15	23880000	23890000	.	.	.	.	0,255,255	29.0	10.506251	9.946354	11.893923	10.810576	0.017327303	0.023894446	0.029969975	0.028734645	2	23650000	23880000	7071
15	65605000	65610000	15	65640000	65645000	.	.	.	.	0,255,255	36.0	14.276244	13.703085	14.144375	15.318994	0.0030916731	0.0032056484	0.005860909	0.00555909	1	65607500	65642500	0
15	72210000	72220000	15	72270000	72280000	.	.	.	.	0,255,255	108.0	44.397396	46.639496	48.902374	49.92659	2.542437E-9	2.8199685E-9	2.1678934E-4	1.8811223E-4	2	72220000	72275000	5000
15	43050000	43060000	15	43100000	43110000	.	.	.	.	0,255,255	72.0	35.681087	37.451427	37.117847	36.638184	4.8396134E-4	6.783651E-4	9.5498946E-4	0.0010820103	1	43055000	43105000	0
15	72325000	72350000	15	72675000	72700000	.	.	.	.	0,255,255	128.0	50.825436	59.335804	61.19898	70.620834	3.9789705E-10	4.4236775E-10	6.881791E-10	8.668272E-5	2	72350000	72687500	12500
15	51640000	51650000	15	51770000	51780000	.	.	.	.	0,255,255	63.0	19.042963	19.644644	23.289167	24.01043	8.62955E-11	3.295475E-7	5.701736E-7	5.4221124E-7	3	51648333	51768333	13743
15	65030000	65040000	15	65290000	65300000	.	.	.	.	0,255,255	42.0	18.25655	14.471416	17.130203	19.004128	0.0026896792	6.136371E-5	0.005834168	0.0056153284	2	65035000	65285000	10000
15	36875000	36900000	15	37875000	37900000	.	.	.	.	0,255,255	60.0	24.94014	22.238802	24.95269	25.353472	0.0012762247	5.4588545E-6	0.0026478893	0.0025249	1	36887500	37887500	0
15	88470000	88480000	15	88610000	88620000	.	.	.	.	0,255,255	35.0	11.899026	10.41893	13.071666	13.84865	2.1033546E-4	2.527471E-4	0.011729623	0.011656594	3	88471666	88618333	7454
15	93030000	93040000	15	94120000	94130000	.	.	.	.	0,255,255	31.0	7.9762726	6.2816467	8.391799	9.160059	2.0666199E-4	6.4234923E-6	3.4410477E-4	3.6816945E-4	1	93035000	94125000	0
15	34705000	34710000	15	34915000	34920000	.	.	.	.	0,255,255	33.0	6.4672	6.1153326	7.368947	8.861634	3.7685612E-7	4.634549E-9	6.623458E-7	6.468637E-5	2	34707500	34920000	2500
15	80450000	80460000	15	80780000	80790000	.	.	.	.	0,255,255	31.0	6.067404	8.237918	6.8267584	10.004153	7.78858E-8	2.3334271E-4	1.1598542E-5	0.008424362	1	80455000	80785000	0
15	34325000	34350000	15	34575000	34600000	.	.	.	.	0,255,255	107.0	17.977734	21.997452	26.915878	34.10385	3.7710175E-37	8.7593093E-29	3.4762823E-21	9.157345E-15	2	34350000	34587500	12500
15	65310000	65315000	15	65390000	65395000	.	.	.	.	0,255,255	39.0	7.8388047	7.369749	7.691088	9.937767	3.6625977E-8	4.0599826E-10	2.3745697E-10	1.1582806E-5	6	65316666	65389166	6719
15	85475000	85500000	15	85825000	85850000	.	.	.	.	0,255,255	54.0	22.103756	22.130596	23.13125	28.977463	2.6154864E-4	3.8199066E-4	5.843505E-4	0.042559143	2	85487500	85825000	12500
15	97375000	97400000	15	97525000	97550000	.	.	.	.	0,255,255	87.0	44.56746	38.80422	41.72964	41.10218	2.7655924E-4	6.463512E-8	4.5223875E-4	4.469075E-4	1	97387500	97537500	0
15	88650000	88675000	15	88825000	88850000	.	.	.	.	0,255,255	84.0	44.296608	40.62329	45.592564	43.162144	0.0011176114	0.0013319892	0.0018163775	0.0017898475	1	88662500	88837500	0
15	24320000	24325000	15	24530000	24535000	.	.	.	.	0,255,255	16.0	0.33137167	0.29338938	0.39320332	0.21517538	2.7627231E-5	3.4298744E-5	4.0430143E-5	4.60452E-5	1	24322500	24532500	0
15	55220000	55225000	15	55285000	55290000	.	.	.	.	0,255,255	31.0	8.198056	8.545438	13.491495	8.253099	1.0534217E-4	2.1507443E-4	0.074131235	3.745531E-4	2	55225000	55287500	2500
15	64115000	64120000	15	64155000	64160000	.	.	.	.	0,255,255	25.0	6.681171	7.5673833	7.595288	9.747795	0.0010934043	0.002282815	0.0025733295	0.024635859	2	64110000	64157500	7500
15	62400000	62410000	15	62690000	62700000	.	.	.	.	0,255,255	43.0	16.14915	17.157396	19.323494	17.571606	0.001454112	0.0024895957	0.003182902	0.0030898198	1	62405000	62695000	0
15	47190000	47200000	15	47980000	47990000	.	.	.	.	0,255,255	28.0	5.7411795	5.4698267	5.6171923	6.439413	4.6061027E-6	8.189764E-6	7.2092E-6	2.5855307E-4	1	47195000	47985000	0
15	62885000	62890000	15	63040000	63045000	.	.	.	.	0,255,255	19.0	4.108154	4.3576264	4.3106027	5.420498	0.0035825248	0.005594918	0.005016613	0.029639548	2	62890000	63042500	2500
15	49025000	49050000	15	49150000	49175000	.	.	.	.	0,255,255	137.0	66.23307	71.30736	81.41428	71.30616	7.3103735E-7	1.0147957E-6	0.019492157	1.3820098E-6	1	49037500	49162500	0
15	98320000	98330000	15	98410000	98420000	.	.	.	.	0,255,255	53.0	16.786762	17.51728	20.854696	23.242006	1.033974E-6	1.440644E-6	6.485559E-4	6.42724E-4	2	98320000	98420000	7071
15	82530000	82540000	15	83000000	83010000	.	.	.	.	0,255,255	29.0	10.208872	7.270662	9.865573	9.174356	0.017327303	6.155303E-5	0.029969975	0.002008929	2	82535000	83010000	5000
15	66950000	66975000	15	67425000	67450000	.	.	.	.	0,255,255	81.0	33.821327	32.750023	37.835804	36.579002	3.5912533E-6	4.004885E-6	6.5281265E-6	6.2115478E-6	2	66950000	67437500	12500
15	73630000	73640000	15	73690000	73700000	.	.	.	.	0,255,255	106.0	32.499405	35.55747	41.47287	43.72777	1.3687517E-14	2.2202273E-14	1.088289E-8	1.3189388E-8	2	73640000	73695000	5000
15	68570000	68580000	15	68670000	68680000	.	.	.	.	0,255,255	97.0	27.081268	28.72949	43.25245	33.348186	1.06906695E-16	1.4748947E-16	2.8748555E-6	8.5571536E-11	3	68575000	68675000	10000
15	41550000	41575000	15	41900000	41925000	.	.	.	.	0,255,255	82.0	38.689365	36.98568	34.854538	48.09726	1.8929592E-6	2.0714122E-6	3.4192308E-6	0.0042699864	1	41562500	41912500	0
15	85870000	85880000	15	86740000	86750000	.	.	.	.	0,255,255	23.0	3.4434383	4.5610766	5.116489	5.858812	3.2266594E-6	1.734552E-4	0.002688939	0.0023045829	1	85875000	86745000	0
15	90310000	90320000	15	90470000	90480000	.	.	.	.	0,255,255	65.0	20.530487	23.092453	26.622265	30.021385	4.3483347E-8	6.642359E-8	1.1094286E-4	1.286713E-4	4	90320000	90480000	7071
15	67850000	67875000	15	68150000	68175000	.	.	.	.	0,255,255	176.0	95.866714	74.30108	88.4793	76.063126	1.5446279E-9	1.9743001E-17	3.048067E-9	2.8766863E-17	1	67862500	68162500	0
15	55200000	55225000	15	55600000	55625000	.	.	.	.	0,255,255	81.0	38.373783	34.051693	43.086918	34.495747	3.5912533E-6	4.004885E-6	0.00658964	6.2115478E-6	2	55212500	55625000	12500
15	72770000	72780000	15	73050000	73060000	.	.	.	.	0,255,255	55.0	18.120832	20.736542	17.21184	20.494314	1.9023025E-7	1.2986279E-4	3.9022058E-7	1.8827783E-4	6	72791666	73066666	20343
15	77645000	77650000	15	77690000	77695000	.	.	.	.	0,255,255	32.0	10.380908	10.198254	10.301371	11.000995	0.0012400056	0.001972862	0.0031610096	0.0032220117	1	77647500	77692500	0
15	75820000	75830000	15	75920000	75930000	.	.	.	.	0,255,255	56.0	25.249561	22.656292	26.343382	26.47761	0.005385123	6.608015E-5	0.012797712	0.01330382	2	75820000	75925000	5000
15	34100000	34110000	15	34220000	34230000	.	.	.	.	0,255,255	64.0	18.608185	22.573973	26.27682	26.618725	3.0994613E-11	1.4926889E-7	2.0134442E-4	2.292837E-4	4	34102500	34217500	12748
15	51975000	52000000	15	52150000	52175000	.	.	.	.	0,255,255	226.0	95.2491	111.4418	146.66013	114.83081	9.639305E-24	6.4009843E-13	5.42216E-5	8.5708936E-13	6	51991666	52195833	33592
15	23100000	23125000	15	23400000	23425000	.	.	.	.	0,255,255	50.0	1.3447844	10.477568	12.82873	15.744127	0.0	8.001616E-11	9.861071E-8	5.109578E-5	2	23100000	23412500	12500
15	69060000	69070000	15	69400000	69410000	.	.	.	.	0,255,255	31.0	13.9551935	12.878279	13.769673	15.320697	0.055970155	0.08339371	0.092774756	0.09237883	2	69065000	69410000	5000
15	101020000	101025000	15	101260000	101265000	.	.	.	.	0,255,255	28.0	6.405352	5.809196	7.7535233	6.357939	7.714288E-5	4.4963526E-6	1.7934895E-4	1.9046584E-4	2	101022500	101260000	2500
15	75730000	75740000	15	75920000	75930000	.	.	.	.	0,255,255	31.0	5.851058	7.2077456	11.091829	8.542621	7.78858E-8	6.4234923E-6	0.008546289	3.6816945E-4	1	75735000	75925000	0
15	67365000	67370000	15	67420000	67425000	.	.	.	.	0,255,255	31.0	9.921905	10.91366	12.226177	8.751327	0.0023799534	0.0037975812	0.0060258126	3.745531E-4	1	67367500	67422500	0
15	43850000	43875000	15	44475000	44500000	.	.	.	.	0,255,255	91.0	38.375824	48.5426	54.80133	51.36451	3.4949676E-9	4.1668678E-5	0.04870341	0.048788175	2	43862500	44500000	12500
15	78615000	78620000	15	78705000	78710000	.	.	.	.	0,255,255	27.0	6.6605124	5.733774	5.4776034	8.824901	1.962584E-4	1.4359014E-5	1.7526867E-5	0.0071383663	1	78617500	78707500	0
15	65725000	65730000	15	65765000	65770000	.	.	.	.	0,255,255	33.0	8.754941	11.606233	9.855713	12.442778	1.7882807E-5	0.0010132212	0.0016638046	0.030016577	2	65725000	65762500	5590
15	65620000	65630000	15	65790000	65800000	.	.	.	.	0,255,255	59.0	26.02496	27.094488	28.398817	26.066147	0.0012501309	0.0021575794	0.0031726076	0.0032588162	1	65625000	65795000	0
15	87760000	87770000	15	88000000	88010000	.	.	.	.	0,255,255	48.0	12.153199	14.497407	17.557018	15.46597	2.793027E-10	2.410613E-7	1.1170713E-4	3.6892487E-7	3	87765000	88015000	10000
15	77125000	77130000	15	77170000	77175000	.	.	.	.	0,255,255	35.0	7.000476	8.708693	12.86218	12.870657	3.3227682E-8	5.574395E-6	0.0100505045	0.009807825	4	77122500	77171250	10078
[truncated: 4,886 more rows]
