# Supplementary material for: Comparative 3D genome analysis between neural retina and retinal pigment epithelium reveals differential cis-regulatory interactions at retinal disease loci
Source: Genome Biol. 2024 May 17;25:123. doi: 10.1186/s13059-024-03250-6 (PMC11100165; doi:10.1186/s13059-024-03250-6)
Supplement: Supplementary file 6 — Additional file 6. BEDPE file with Hi-C loops in RPE/choroid. [file 13059_2024_3250_MOESM6_ESM.bedpe]

#chr1	x1	x2	chr2	y1	y2	name	score	strand1	strand2	color	observed	expectedBL	expectedDonut	expectedH	expectedV	fdrBL	fdrDonut	fdrH	fdrV	numCollapsed	centroid1	centroid2	radius
# juicer_tools version 2.20.00
9	131590000	131600000	9	131740000	131750000	.	.	.	.	0,255,255	56.0	23.732336	18.766552	19.75554	23.352005	2.0852173E-4	2.96286E-7	3.3545506E-4	3.5347865E-4	1	131595000	131745000	0
9	136490000	136495000	9	136625000	136630000	.	.	.	.	0,255,255	30.0	4.620591	4.7626605	5.736822	6.9925284	9.115673E-9	1.0899388E-8	1.0599113E-6	1.0366972E-4	2	136492500	136632500	5000
9	74780000	74790000	9	75000000	75010000	.	.	.	.	0,255,255	43.0	15.260897	13.688385	14.04003	17.37697	6.4870925E-5	6.428783E-5	1.056461E-4	0.01056746	1	74785000	75005000	0
9	35110000	35120000	9	35550000	35560000	.	.	.	.	0,255,255	38.0	9.68205	10.146067	12.711029	12.417924	5.3756975E-7	4.874956E-5	0.0049755047	0.0050239777	1	35115000	35555000	0
9	4375000	4400000	9	4625000	4650000	.	.	.	.	0,255,255	126.0	61.723362	59.91142	63.85971	62.580746	2.3605865E-4	3.3938001E-9	3.985312E-4	4.120079E-4	1	4387500	4637500	0
9	130700000	130710000	9	130940000	130950000	.	.	.	.	0,255,255	42.0	15.000073	13.803979	16.436321	15.422693	1.4637037E-4	1.4857356E-4	0.018565444	2.5202445E-4	1	130705000	130945000	0
9	124125000	124150000	9	124525000	124550000	.	.	.	.	0,255,255	97.0	43.049923	46.5114	49.394924	45.11811	3.596107E-6	3.2541786E-6	0.012365854	5.4811385E-6	1	124137500	124537500	0
9	30450000	30475000	9	30825000	30850000	.	.	.	.	0,255,255	53.0	19.779789	19.47274	18.12227	20.431593	0.001236338	1.0958993E-5	6.266689E-6	0.002402693	1	30462500	30837500	0
9	35100000	35110000	9	35160000	35170000	.	.	.	.	0,255,255	33.0	5.3045554	6.408528	3.7588034	10.936418	6.353616E-9	2.4064634E-6	3.8196632E-14	0.005651552	1	35105000	35165000	0
9	72270000	72280000	9	72820000	72830000	.	.	.	.	0,255,255	40.0	14.192779	11.699519	17.066483	14.18699	6.832478E-4	7.115067E-6	0.05261866	0.0011784304	2	72280000	72825000	5000
9	121540000	121550000	9	121990000	122000000	.	.	.	.	0,255,255	53.0	13.676751	12.474285	15.623884	13.818262	4.969135E-9	4.3275645E-9	6.8843306E-6	1.0398948E-8	1	121545000	121995000	0
9	130450000	130460000	9	130670000	130680000	.	.	.	.	0,255,255	29.0	11.912598	10.288525	9.52367	11.684426	0.052631784	0.061758593	0.006942417	0.08221317	2	130460000	130675000	5000
9	4750000	4775000	9	5600000	5625000	.	.	.	.	0,255,255	94.0	40.770287	39.249226	41.62614	49.201477	1.9712998E-5	1.8081304E-5	3.0940853E-5	0.03568278	2	4762500	5600000	12500
9	88590000	88600000	9	89000000	89010000	.	.	.	.	0,255,255	32.0	9.244903	8.347124	10.93393	8.806864	3.007493E-4	3.2112037E-4	0.011821711	4.3774364E-4	1	88595000	89005000	0
9	36400000	36410000	9	36550000	36560000	.	.	.	.	0,255,255	45.0	13.819556	12.822155	14.24996	17.392683	1.1677739E-5	1.097675E-5	1.9250161E-5	0.003035171	1	36405000	36555000	0
9	38230000	38235000	9	38280000	38285000	.	.	.	.	0,255,255	20.0	1.9925628	3.6750615	4.221285	3.8337245	2.6410708E-6	9.422819E-4	0.0066931136	4.8609165E-4	1	38232500	38282500	0
9	122125000	122150000	9	122800000	122825000	.	.	.	.	0,255,255	96.0	35.970245	37.472607	34.211197	49.413353	2.6537417E-10	2.2344374E-10	3.4007597E-10	0.018203098	2	122125000	122812500	12500
9	32375000	32400000	9	32950000	32975000	.	.	.	.	0,255,255	67.0	28.396978	32.164555	34.754074	34.55868	5.3241743E-5	0.019920627	0.027946811	0.028233662	3	32379166	32979166	18634
9	32700000	32710000	9	32760000	32770000	.	.	.	.	0,255,255	42.0	14.947273	14.569035	15.530292	17.816608	1.4637037E-4	1.4857356E-4	2.448152E-4	0.01854689	1	32705000	32765000	0
9	69050000	69060000	9	69190000	69200000	.	.	.	.	0,255,255	54.0	15.30631	15.656037	23.567486	17.177586	1.7298801E-9	1.7455737E-6	0.0012525634	3.070748E-6	1	69055000	69195000	0
9	130700000	130710000	9	130850000	130860000	.	.	.	.	0,255,255	49.0	21.39658	19.8269	22.261938	21.225777	0.012929319	0.020541588	0.022047453	0.02311854	2	130705000	130860000	5000
9	21800000	21825000	9	22225000	22250000	.	.	.	.	0,255,255	92.0	34.481888	37.05109	40.83154	42.40044	5.6031335E-9	5.046069E-9	8.992236E-5	9.0216294E-5	1	21812500	22237500	0
9	35110000	35120000	9	35470000	35480000	.	.	.	.	0,255,255	41.0	13.786217	12.003766	15.059911	15.671138	3.274005E-4	2.5533716E-6	5.456655E-4	0.032403428	2	35115000	35470000	5000
9	9600000	9625000	9	9775000	9800000	.	.	.	.	0,255,255	142.0	69.37331	69.7944	75.95161	80.09517	1.3385893E-7	1.2374095E-7	2.0354655E-7	0.010035597	1	9612500	9787500	0
9	4750000	4775000	9	4975000	5000000	.	.	.	.	0,255,255	156.0	67.854164	66.65791	76.23727	71.64513	4.3160912E-11	3.68226E-11	6.2590697E-11	6.395261E-11	1	4762500	4987500	0
9	17800000	17825000	9	18200000	18225000	.	.	.	.	0,255,255	109.0	43.423447	36.53451	43.920578	43.73857	1.4433837E-9	2.7989873E-15	2.3971967E-9	2.3030153E-9	1	17812500	18212500	0
9	27030000	27040000	9	27270000	27280000	.	.	.	.	0,255,255	34.0	7.412004	8.166813	7.9812784	10.973699	3.4713085E-7	4.5547593E-5	7.387282E-5	0.0025027466	1	27035000	27275000	0
9	37875000	37900000	9	38075000	38100000	.	.	.	.	0,255,255	100.0	51.199585	40.67886	35.25087	48.414543	0.0026178265	5.33542E-7	1.3191148E-11	8.8741183E-7	4	37887500	38150000	62500
9	129650000	129660000	9	129780000	129790000	.	.	.	.	0,255,255	52.0	21.739307	20.544584	24.433336	21.178963	0.0026021847	0.0037497594	0.0042362856	0.0043660537	1	129655000	129785000	0
9	71800000	71825000	9	71975000	72000000	.	.	.	.	0,255,255	139.0	62.287056	58.322697	66.11912	70.37723	6.436118E-7	4.4214854E-13	9.929225E-7	1.0222035E-6	1	71812500	71987500	0
9	121220000	121230000	9	121380000	121390000	.	.	.	.	0,255,255	57.0	18.630657	18.488237	19.961758	23.14815	1.1197015E-7	1.1463897E-7	1.7079993E-4	1.7926564E-4	3	121221666	121391666	7453
9	130700000	130725000	9	131025000	131050000	.	.	.	.	0,255,255	133.0	61.124233	58.865753	68.74139	60.99798	3.8882043E-11	3.0420503E-11	1.8152597E-5	5.7723527E-11	1	130712500	131037500	0
9	27330000	27340000	9	27520000	27530000	.	.	.	.	0,255,255	58.0	18.738451	18.436377	22.213572	21.480436	4.223854E-8	4.4481578E-8	8.239283E-5	8.7333516E-5	3	27335000	27535000	10000
9	87680000	87690000	9	87810000	87820000	.	.	.	.	0,255,255	41.0	11.334334	11.206379	13.404305	11.445211	3.050192E-6	2.5533716E-6	5.456655E-4	4.95365E-6	1	87685000	87815000	0
9	69450000	69455000	9	69500000	69505000	.	.	.	.	0,255,255	23.0	5.37574	5.926733	3.996084	3.5754738	0.0032131516	0.0040601767	2.3891653E-4	9.83339E-6	1	69452500	69502500	0
9	136775000	136800000	9	137025000	137050000	.	.	.	.	0,255,255	168.0	61.42972	54.694836	70.92022	60.94844	1.6232956E-14	1.412358E-23	2.3218086E-14	3.0242715E-23	1	136787500	137037500	0
9	30300000	30325000	9	30400000	30425000	.	.	.	.	0,255,255	77.0	0.42816332	21.420633	5.2368913	5.3857765	0.0	3.716062E-12	0.0	0.0	1	30312500	30412500	0
9	89600000	89605000	9	90100000	90105000	.	.	.	.	0,255,255	22.0	3.4437811	2.9448092	3.6303334	4.651308	5.5969824E-5	2.1462445E-6	4.19711E-5	8.1026345E-4	1	89602500	90102500	0
9	33630000	33640000	9	33720000	33730000	.	.	.	.	0,255,255	43.0	14.424507	15.646243	17.697306	18.70434	6.4870925E-5	0.0074468004	0.010449428	0.01056746	3	33625000	33725000	10000
9	37725000	37750000	9	38400000	38425000	.	.	.	.	0,255,255	62.0	29.58189	22.263714	25.24357	28.755028	0.0011098669	4.332115E-6	0.0023193627	0.0022581243	2	37737500	38400000	12500
9	131180000	131190000	9	131330000	131340000	.	.	.	.	0,255,255	51.0	16.33268	17.195126	18.415878	21.681128	1.9548595E-5	2.073253E-5	3.4301036E-5	0.00768573	2	131180000	131335000	5000
9	41230000	41235000	9	63820000	63825000	.	.	.	.	0,255,255	26.0	0.48165214	0.12263545	0.0	0.0	5.059527E-17	9.730746E-17	1.0999605E-16	1.8070572E-16	1	41232500	63822500	0
9	129130000	129140000	9	129620000	129630000	.	.	.	.	0,255,255	59.0	24.09427	16.531286	20.533258	22.510988	2.492621E-5	1.656422E-8	3.937599E-5	4.1975432E-5	2	129135000	129620000	5000
9	113440000	113450000	9	113580000	113590000	.	.	.	.	0,255,255	43.0	13.465671	13.522839	16.936922	14.544352	6.4870925E-5	6.428783E-5	0.010449428	1.0760522E-4	1	113445000	113585000	0
9	36710000	36720000	9	36770000	36780000	.	.	.	.	0,255,255	36.0	6.537138	9.250573	11.816947	10.118662	2.182557E-8	5.7548177E-6	5.3302816E-4	5.125784E-4	1	36715000	36775000	0
9	33080000	33090000	9	33220000	33230000	.	.	.	.	0,255,255	47.0	14.252977	15.267149	16.999697	18.513176	1.8024352E-6	1.7139586E-6	7.324922E-4	7.5201865E-4	2	33085000	33230000	5000
9	18250000	18275000	9	19025000	19050000	.	.	.	.	0,255,255	124.0	57.67093	45.01838	55.521217	54.006462	1.37508085E-8	9.439693E-15	1.9088604E-8	2.1181002E-8	2	18262500	19025000	12500
9	5175000	5200000	9	5575000	5600000	.	.	.	.	0,255,255	107.0	44.825237	49.196514	53.879124	57.370613	5.7077663E-9	1.3393121E-4	1.9635499E-4	2.0894092E-4	1	5187500	5587500	0
9	133790000	133800000	9	133990000	134000000	.	.	.	.	0,255,255	39.0	14.286409	12.925109	15.373244	14.670905	0.0014358489	0.0015383163	0.0025577813	0.00252973	1	133795000	133995000	0
9	35490000	35500000	9	35540000	35550000	.	.	.	.	0,255,255	84.0	34.458332	37.92069	36.232834	46.134434	1.16418505E-5	1.9258134E-5	1.3612638E-5	0.06653029	2	35490000	35550000	7071
9	136775000	136800000	9	137225000	137250000	.	.	.	.	0,255,255	62.0	30.268114	27.082344	28.901678	30.483511	0.0011098669	0.0017144827	0.0023193627	0.0022581243	1	136787500	137237500	0
9	78260000	78270000	9	78360000	78370000	.	.	.	.	0,255,255	51.0	14.829492	14.876487	15.161253	15.485999	3.5419596E-8	3.3234137E-8	5.7041962E-8	6.824416E-8	1	78265000	78365000	0
9	135950000	135975000	9	136075000	136100000	.	.	.	.	0,255,255	144.0	71.45063	81.97997	85.79941	93.69327	4.5673378E-8	0.004136962	0.0053042327	0.0053744335	2	135962500	136112500	25000
9	74780000	74790000	9	75070000	75080000	.	.	.	.	0,255,255	39.0	11.049119	9.963793	10.187079	12.715448	2.0676634E-5	1.9437199E-5	3.5215362E-5	0.00252973	2	74785000	75070000	5000
9	30350000	30375000	9	30450000	30475000	.	.	.	.	0,255,255	134.0	42.35893	40.633762	27.11278	70.88163	2.523827E-18	1.4352049E-18	1.0186868E-35	1.2035827E-5	2	30362500	30487500	25000
9	114075000	114100000	9	114275000	114300000	.	.	.	.	0,255,255	216.0	94.549355	80.63523	85.197395	98.14127	6.80773E-20	6.294637E-20	9.716012E-20	5.3721183E-10	3	114104166	114279166	18634
9	129125000	129150000	9	129775000	129800000	.	.	.	.	0,255,255	107.0	41.1916	40.37304	51.744194	41.592567	5.7077663E-9	4.895169E-9	1.9635499E-4	9.164145E-9	1	129137500	129787500	0
9	83600000	83625000	9	83900000	83925000	.	.	.	.	0,255,255	70.0	29.959091	29.765444	31.92401	33.05671	6.481399E-6	9.998895E-6	0.007319478	0.0073289704	1	83612500	83912500	0
9	17100000	17125000	9	17450000	17475000	.	.	.	.	0,255,255	126.0	53.24174	47.292038	45.9834	56.5648	3.9544945E-9	1.7163016E-15	4.430129E-15	6.2879573E-9	2	17100000	17462500	12500
9	109900000	109925000	9	110150000	110175000	.	.	.	.	0,255,255	187.0	88.75561	95.5324	110.02377	107.36775	1.0215817E-11	1.1405475E-11	1.3410421E-4	1.3448522E-4	2	109900000	110162500	12500
9	72850000	72860000	9	73070000	73080000	.	.	.	.	0,255,255	54.0	18.654766	16.238756	21.969383	18.55325	1.6078516E-6	1.7455737E-6	0.0012525634	3.070748E-6	2	72855000	73080000	5000
9	122450000	122475000	9	122800000	122825000	.	.	.	.	0,255,255	176.0	83.9975	69.64112	74.60517	79.41094	4.309617E-9	3.432579E-17	6.63723E-17	7.1765114E-9	2	122475000	122812500	12500
9	72450000	72475000	9	72550000	72575000	.	.	.	.	0,255,255	143.0	0.5183697	63.201603	75.839	80.112404	0.0	7.236549E-8	1.18531716E-7	0.0073718047	1	72462500	72562500	0
9	15200000	15225000	9	15600000	15625000	.	.	.	.	0,255,255	96.0	49.104115	42.137783	42.54075	48.20229	0.011338554	5.695113E-6	1.0265213E-5	9.608838E-6	1	15212500	15612500	0
9	14600000	14625000	9	15125000	15150000	.	.	.	.	0,255,255	44.0	12.319542	14.753423	14.475382	18.45336	5.5539097E-8	1.1525078E-4	8.219603E-5	0.009336596	1	14612500	15137500	0
9	83935000	83940000	9	84260000	84265000	.	.	.	.	0,255,255	28.0	4.9963303	4.747308	5.9893584	6.2462482	1.3952491E-5	1.621319E-7	1.4105001E-5	6.501406E-4	1	83937500	84262500	0
9	30175000	30200000	9	30400000	30425000	.	.	.	.	0,255,255	47.0	15.217797	19.432165	21.065695	23.94131	1.1544149E-6	0.0014034429	0.07337726	0.071401924	2	30175000	30412500	12500
9	134160000	134170000	9	134440000	134450000	.	.	.	.	0,255,255	47.0	15.105234	11.655896	14.269441	12.513177	1.8024352E-6	3.329219E-9	3.0775045E-6	3.2031016E-6	2	134170000	134445000	5000
9	124610000	124620000	9	124700000	124710000	.	.	.	.	0,255,255	46.0	19.141212	19.999016	23.358065	22.447994	8.381778E-4	0.08588154	0.09643495	0.09568156	2	124615000	124710000	5000
9	2125000	2150000	9	2825000	2850000	.	.	.	.	0,255,255	85.0	45.005775	38.190956	40.110268	47.21445	0.0017895342	7.680222E-7	0.0027535083	0.0027638553	1	2137500	2837500	0
9	93150000	93175000	9	93300000	93325000	.	.	.	.	0,255,255	139.0	50.534206	42.15985	62.613556	35.98612	5.712211E-13	1.3920831E-20	9.929225E-7	2.2834772E-29	2	93175000	93312500	12500
9	30275000	30300000	9	30450000	30475000	.	.	.	.	0,255,255	76.0	18.436098	23.521416	35.749535	29.907316	1.4921584E-17	9.591454E-12	3.3680807E-4	1.5162217E-7	1	30287500	30462500	0
9	37875000	37900000	9	38400000	38425000	.	.	.	.	0,255,255	74.0	36.56634	22.417292	25.588303	33.522457	6.240791E-4	7.9718294E-11	8.1319894E-7	0.0010431051	3	37887500	38387500	25000
9	39580000	39590000	9	42340000	42350000	.	.	.	.	0,255,255	19.0	0.0	0.015177995	0.17415309	0.0	1.5773096E-9	9.327697E-9	6.9945574E-9	7.2356463E-9	2	39585000	42340000	5000
9	74760000	74770000	9	74990000	75000000	.	.	.	.	0,255,255	41.0	11.08752	10.883339	10.010612	14.8408575	3.050192E-6	2.5533716E-6	4.7666385E-6	5.502511E-4	1	74765000	74995000	0
9	114725000	114750000	9	114900000	114925000	.	.	.	.	0,255,255	150.0	68.3948	74.89049	89.92315	83.417435	1.5542083E-9	1.3909054E-9	7.02686E-4	7.188088E-4	1	114737500	114912500	0
9	97450000	97475000	9	97600000	97625000	.	.	.	.	0,255,255	257.0	114.43881	112.97707	108.990715	144.14514	1.3585031E-20	1.4238307E-20	2.1021401E-20	1.9424142E-9	5	97462500	97612500	50000
9	94070000	94080000	9	94190000	94200000	.	.	.	.	0,255,255	56.0	20.307173	24.13188	29.630194	29.377417	2.0852173E-4	2.7511118E-4	0.07203854	0.07283818	3	94068333	94205000	12019
9	137275000	137300000	9	137400000	137425000	.	.	.	.	0,255,255	132.0	62.57921	60.33389	63.016384	65.933	1.8069248E-5	5.9887505E-11	2.8912704E-5	3.001646E-5	2	137275000	137412500	12500
9	87325000	87350000	9	87625000	87650000	.	.	.	.	0,255,255	118.0	60.17238	55.129795	59.090828	60.79208	4.8156534E-7	4.3884762E-7	6.846158E-7	7.8721837E-7	3	87345833	87654166	18634
9	97700000	97725000	9	97900000	97925000	.	.	.	.	0,255,255	102.0	48.80229	42.64801	50.526997	41.74911	1.5968244E-7	1.4725197E-7	0.0017793699	2.4720012E-7	2	97712500	97900000	12500
9	131025000	131050000	9	131325000	131350000	.	.	.	.	0,255,255	88.0	46.255993	37.411636	35.276566	43.156067	4.508183E-4	9.446385E-8	1.5759947E-7	6.836657E-4	1	131037500	131337500	0
9	130100000	130110000	9	130230000	130240000	.	.	.	.	0,255,255	40.0	11.147555	10.824305	10.892516	13.882899	8.278174E-6	7.115067E-6	1.2771274E-5	0.0011784304	1	130105000	130235000	0
9	126940000	126945000	9	127195000	127200000	.	.	.	.	0,255,255	30.0	4.4777184	4.487007	4.854759	5.60879	9.115673E-9	1.0899388E-8	8.752812E-9	1.518552E-6	1	126942500	127197500	0
9	124125000	124150000	9	124300000	124325000	.	.	.	.	0,255,255	203.0	96.66538	93.51869	114.028595	92.17004	5.1537365E-16	5.368117E-16	2.450003E-7	8.339409E-16	1	124137500	124312500	0
9	133175000	133200000	9	133475000	133500000	.	.	.	.	0,255,255	83.0	32.683823	34.591316	40.27502	37.669373	3.1896577E-6	2.9681007E-6	0.0065063206	5.1694133E-6	1	133187500	133487500	0
9	97900000	97925000	9	98250000	98275000	.	.	.	.	0,255,255	74.0	38.797314	34.190502	33.727108	36.932747	6.240791E-4	6.6130643E-4	0.0010104073	0.0010431051	1	97912500	98262500	0
9	72275000	72300000	9	73075000	73100000	.	.	.	.	0,255,255	76.0	26.911512	29.15262	34.108433	29.289776	7.724296E-8	1.3292008E-7	3.3680807E-4	1.5162217E-7	1	72287500	73087500	0
9	4310000	4320000	9	4360000	4370000	.	.	.	.	0,255,255	85.0	31.663307	33.581177	35.019318	35.630768	6.3083135E-6	1.012921E-5	6.8051536E-6	6.1386495E-6	2	4315000	4370000	5000
9	70650000	70675000	9	71225000	71250000	.	.	.	.	0,255,255	85.0	37.304646	33.549744	44.821854	34.56544	8.403044E-7	7.680222E-7	0.0027535083	1.3600887E-6	2	70650000	71237500	12500
9	122120000	122130000	9	122340000	122350000	.	.	.	.	0,255,255	44.0	13.356878	13.459826	13.920316	19.446386	2.6794636E-5	2.6749038E-5	4.5118628E-5	0.0058194064	2	122115000	122345000	10000
9	125400000	125410000	9	126230000	126240000	.	.	.	.	0,255,255	41.0	11.689403	10.0688	14.132127	10.673402	3.050192E-6	2.5533716E-6	5.456655E-4	4.95365E-6	1	125405000	126235000	0
9	113440000	113450000	9	113650000	113660000	.	.	.	.	0,255,255	38.0	11.252971	10.730215	14.24548	12.434955	5.3103824E-5	4.874956E-5	0.0049755047	0.0050239777	1	113445000	113655000	0
9	120870000	120880000	9	120920000	120930000	.	.	.	.	0,255,255	76.0	33.583015	36.96503	37.528633	36.89592	0.0015080516	0.002128762	0.0017991198	0.001646106	1	120875000	120925000	0
9	94775000	94800000	9	95100000	95125000	.	.	.	.	0,255,255	188.0	88.05236	90.97278	98.61092	107.953445	5.739583E-12	6.3485935E-12	9.4569885E-5	9.4746014E-5	2	94787500	95125000	12500
9	94680000	94685000	9	95125000	95130000	.	.	.	.	0,255,255	30.0	6.7701173	6.378236	8.57698	8.2246475	6.977454E-5	8.0579455E-5	0.00397863	0.0052948133	1	94682500	95127500	0
9	72275000	72300000	9	72575000	72600000	.	.	.	.	0,255,255	179.0	52.67221	57.34318	59.949715	84.4354	6.4383684E-28	4.194723E-28	1.0241839E-27	1.4714231E-9	2	72287500	72600000	12500
9	113590000	113595000	9	113655000	113660000	.	.	.	.	0,255,255	37.0	7.8283234	7.2915545	9.743319	9.161369	2.1682993E-8	1.1242768E-8	3.781573E-6	5.6030376E-6	1	113592500	113657500	0
9	21800000	21825000	9	22000000	22025000	.	.	.	.	0,255,255	112.0	49.792427	50.641403	58.047894	51.013832	1.2260301E-5	1.1304326E-5	1.6898859E-5	1.9179144E-5	1	21812500	22012500	0
9	131350000	131375000	9	131725000	131750000	.	.	.	.	0,255,255	112.0	58.117203	49.3405	50.223354	60.37696	1.2260301E-5	1.1304326E-5	1.6898859E-5	1.9179144E-5	1	131362500	131737500	0
9	112090000	112100000	9	112350000	112360000	.	.	.	.	0,255,255	53.0	17.658512	16.439894	20.757347	19.138693	3.7383113E-6	4.0336827E-6	0.00234641	7.3550655E-6	1	112095000	112355000	0
9	83325000	83350000	9	83525000	83550000	.	.	.	.	0,255,255	185.0	69.11799	80.74903	99.20215	84.9269	4.5683062E-20	3.607263E-11	2.6708873E-4	5.2872463E-11	2	83337500	83550000	12500
9	110635000	110640000	9	111295000	111300000	.	.	.	.	0,255,255	18.0	2.699085	2.840241	3.3047245	2.5481956	0.0012733482	0.0017431001	0.007047709	6.7727565E-4	1	110637500	111297500	0
9	76440000	76450000	9	76700000	76710000	.	.	.	.	0,255,255	46.0	12.970065	13.427518	17.592657	15.70581	4.6492046E-6	4.422192E-6	0.0014846569	0.0015560685	1	76445000	76705000	0
9	13430000	13440000	9	14350000	14360000	.	.	.	.	0,255,255	37.0	8.640648	11.027859	12.3121395	12.459886	1.5677235E-6	1.1922732E-4	2.2959853E-4	0.009867035	1	13435000	14355000	0
9	105150000	105175000	9	105400000	105425000	.	.	.	.	0,255,255	185.0	86.9733	79.074684	83.85195	91.59829	3.2114922E-11	3.607263E-11	4.9849142E-11	5.2872463E-11	1	105162500	105412500	0
9	131750000	131760000	9	132260000	132270000	.	.	.	.	0,255,255	51.0	20.43734	15.108107	22.666485	15.920882	0.0044682366	3.3234137E-8	0.0072701615	3.6474437E-5	4	131762500	132257500	12748
9	69960000	69970000	9	70110000	70120000	.	.	.	.	0,255,255	44.0	16.583952	15.671183	17.062618	18.910482	0.003106069	0.0038526638	0.0056406665	0.0058194064	2	69970000	70115000	5000
9	4750000	4775000	9	5425000	5450000	.	.	.	.	0,255,255	75.0	29.885983	31.23642	34.555676	34.673557	1.6811835E-7	3.7894576E-4	5.828134E-4	6.171166E-4	1	4762500	5437500	0
9	37750000	37775000	9	37850000	37875000	.	.	.	.	0,255,255	83.0	28.932955	31.597572	45.20279	30.212849	2.053202E-10	2.9681007E-6	0.0065063206	4.0118342E-10	3	37754166	37879166	18634
9	120750000	120775000	9	121050000	121075000	.	.	.	.	0,255,255	167.0	74.7381	81.46986	96.51014	82.25187	3.278659E-14	4.3775373E-7	5.8372086E-7	6.201464E-7	1	120762500	121062500	0
9	124770000	124775000	9	124845000	124850000	.	.	.	.	0,255,255	32.0	9.9531765	9.2390175	9.731695	12.140406	0.017234739	7.456999E-4	6.9811445E-4	0.028529475	3	124772500	124854166	8334
9	32380000	32390000	9	32570000	32580000	.	.	.	.	0,255,255	48.0	14.188389	12.628929	17.590294	13.368103	7.370433E-7	6.703839E-7	3.672692E-4	1.3180119E-6	3	32381666	32575000	12018
9	127575000	127600000	9	127900000	127925000	.	.	.	.	0,255,255	159.0	64.573715	65.02237	71.31988	73.83833	6.4381907E-12	5.455864E-12	9.3091776E-12	9.801708E-12	3	127595833	127920833	18634
9	72030000	72040000	9	72270000	72280000	.	.	.	.	0,255,255	47.0	13.352242	10.666458	9.480417	12.733678	1.8024352E-6	3.329219E-9	5.068575E-12	3.2031016E-6	1	72035000	72275000	0
9	89575000	89600000	9	90850000	90875000	.	.	.	.	0,255,255	74.0	20.267996	18.860546	17.389238	24.568167	1.8700893E-11	1.3234589E-15	7.924012E-16	4.2795E-11	2	89600000	90862500	12500
9	127840000	127850000	9	127900000	127910000	.	.	.	.	0,255,255	41.0	5.2135506	11.090289	11.965391	14.653245	8.356216E-15	2.5533716E-6	4.7666385E-6	5.502511E-4	1	127845000	127905000	0
9	86480000	86490000	9	87320000	87330000	.	.	.	.	0,255,255	52.0	12.948434	13.627419	14.8593235	15.054806	1.2495113E-8	1.121736E-8	1.9585935E-8	2.4033152E-8	1	86485000	87325000	0
9	137075000	137100000	9	137200000	137225000	.	.	.	.	0,255,255	141.0	65.93777	75.535385	86.04242	82.877464	2.2740603E-7	2.1152104E-7	0.013335992	0.013538077	3	137104166	137229166	34360
9	12700000	12725000	9	13075000	13100000	.	.	.	.	0,255,255	111.0	36.937706	33.101173	41.53339	42.608524	6.4874725E-16	4.4086932E-16	5.858371E-10	5.4702853E-10	1	12712500	13087500	0
9	90900000	90925000	9	91425000	91450000	.	.	.	.	0,255,255	88.0	34.008472	38.205997	43.118706	41.758156	1.0543159E-7	9.446385E-8	6.854078E-4	6.836657E-4	1	90912500	91437500	0
9	21320000	21330000	9	21790000	21800000	.	.	.	.	0,255,255	40.0	9.82179	9.738501	10.543203	10.666164	4.4006576E-8	5.6045142E-8	1.2771274E-5	1.3671836E-5	1	21325000	21795000	0
9	98310000	98320000	9	98780000	98790000	.	.	.	.	0,255,255	34.0	11.239848	9.250822	10.253706	11.296422	0.0016200821	4.5547593E-5	0.0027148463	0.0025027466	2	98315000	98780000	5000
9	73100000	73110000	9	73180000	73190000	.	.	.	.	0,255,255	56.0	22.687511	20.339775	21.357187	24.195742	2.0852173E-4	2.7511118E-4	3.3545506E-4	3.5347865E-4	1	73105000	73185000	0
9	68575000	68600000	9	69000000	69025000	.	.	.	.	0,255,255	130.0	64.11779	47.72958	47.623096	64.966484	4.3993932E-5	5.4968726E-17	1.4851582E-16	7.40176E-5	1	68587500	69012500	0
9	76800000	76825000	9	77000000	77025000	.	.	.	.	0,255,255	112.0	52.12773	51.383095	60.59627	50.13409	1.2260301E-5	1.1304326E-5	1.6898859E-5	1.9179144E-5	1	76812500	77012500	0
9	107450000	107475000	9	108550000	108575000	.	.	.	.	0,255,255	134.0	54.809193	56.05806	61.37225	68.09463	2.0126565E-11	1.5498464E-11	2.7885779E-11	1.2035827E-5	1	107462500	108562500	0
9	123100000	123110000	9	123340000	123350000	.	.	.	.	0,255,255	35.0	9.604225	9.950285	10.780386	11.36274	1.3100428E-5	7.131225E-4	0.0011909265	0.001143879	1	123105000	123345000	0
9	70400000	70425000	9	70575000	70600000	.	.	.	.	0,255,255	210.0	69.78656	80.620575	94.5363	116.89717	2.7172885E-29	4.9489257E-18	7.378974E-18	1.0221935E-8	1	70412500	70587500	0
9	19475000	19500000	9	19900000	19925000	.	.	.	.	0,255,255	90.0	37.482788	31.078678	37.56184	32.09087	2.5687621E-8	2.3294842E-8	3.806211E-8	4.128483E-8	2	19500000	19912500	12500
9	33610000	33615000	9	33795000	33800000	.	.	.	.	0,255,255	24.0	2.492576	1.5391648	1.5266871	1.3152368	7.3577244E-10	3.0280764E-14	1.9830393E-14	2.181532E-13	1	33612500	33797500	0
9	93455000	93460000	9	93565000	93570000	.	.	.	.	0,255,255	20.0	3.8141327	3.817185	4.7465878	3.6462772	6.7692396E-4	9.422819E-4	0.0066931136	4.8609165E-4	1	93457500	93567500	0
9	35170000	35180000	9	35220000	35230000	.	.	.	.	0,255,255	60.0	11.652683	15.628342	19.451805	13.524469	3.689631E-16	6.1275114E-9	1.2242728E-8	2.8444217E-12	2	35170000	35225000	5000
9	111760000	111770000	9	112070000	112080000	.	.	.	.	0,255,255	56.0	16.524778	16.498245	18.03176	18.765114	2.8573643E-7	2.96286E-7	5.724618E-7	5.519314E-7	2	111760000	112075000	5000
9	98850000	98875000	9	98975000	99000000	.	.	.	.	0,255,255	220.0	81.73862	94.09307	138.72287	88.17575	3.882043E-21	3.6433404E-21	0.0017716426	6.3367467E-21	2	98875000	98987500	12500
9	114725000	114750000	9	115000000	115025000	.	.	.	.	0,255,255	180.0	73.941734	75.72274	84.75818	93.39561	2.2957986E-18	1.6505636E-18	7.9954177E-10	8.592727E-10	2	114712500	115012500	25000
10	58175000	58200000	10	58275000	58300000	.	.	.	.	0,255,255	191.0	81.20325	80.575836	90.04882	77.88596	9.697307E-13	1.081154E-12	1.5818544E-12	1.5816484E-12	2	58175000	58287500	12500
10	132450000	132460000	10	132630000	132640000	.	.	.	.	0,255,255	44.0	13.38619	12.34532	13.081469	16.495415	2.6794636E-5	1.0453762E-7	4.5118628E-5	0.0058194064	2	132460000	132635000	5000
10	87850000	87875000	10	88375000	88400000	.	.	.	.	0,255,255	111.0	43.481113	44.473232	48.393906	48.34777	3.5016917E-10	2.939659E-10	5.858371E-10	5.4702853E-10	1	87862500	88387500	0
10	60800000	60825000	10	61275000	61300000	.	.	.	.	0,255,255	131.0	51.12993	47.568756	54.58574	52.969666	1.4717866E-10	2.2331547E-17	2.1012E-10	2.2954699E-10	1	60812500	61287500	0
10	89275000	89300000	10	89375000	89400000	.	.	.	.	0,255,255	252.0	119.007835	135.24098	146.30331	144.41618	3.7173417E-19	1.888425E-8	1.7184536E-8	1.7842929E-8	4	89275000	89387500	27951
10	70225000	70230000	10	70360000	70365000	.	.	.	.	0,255,255	34.0	7.1826086	7.7226214	8.866247	10.146578	8.077382E-7	5.2352163E-7	1.13577546E-4	0.008539341	1	70227500	70362500	0
10	29510000	29520000	10	30670000	30680000	.	.	.	.	0,255,255	14.0	1.2464923	0.88375705	1.1289078	1.2754022	3.8881137E-4	0.0021197228	0.0015718547	6.6608685E-4	1	29515000	30675000	0
10	21500000	21525000	10	22325000	22350000	.	.	.	.	0,255,255	91.0	27.890333	28.102638	33.871864	28.229084	1.12278866E-13	2.0917663E-13	1.7691491E-8	2.2022994E-13	1	21512500	22337500	0
10	32790000	32800000	10	33000000	33010000	.	.	.	.	0,255,255	56.0	11.738494	11.748601	15.471766	12.788311	1.0146E-13	3.5899374E-14	2.611148E-10	3.9814907E-10	2	32790000	33010000	7071
10	72350000	72375000	10	72825000	72850000	.	.	.	.	0,255,255	149.0	59.129074	48.459877	55.73844	51.95928	2.7621747E-16	8.102169E-25	3.6616096E-16	4.6254775E-16	3	72370833	72854166	18634
10	11510000	11520000	10	11720000	11730000	.	.	.	.	0,255,255	64.0	16.39122	16.320011	20.597906	17.33109	1.1878556E-10	1.011272E-10	7.7680943E-7	2.1925527E-10	1	11515000	11725000	0
10	6675000	6700000	10	7425000	7450000	.	.	.	.	0,255,255	82.0	42.96522	37.44835	36.214375	45.163334	0.0063536563	5.6281015E-6	9.089401E-6	0.010036953	1	6687500	7437500	0
10	6100000	6110000	10	6390000	6400000	.	.	.	.	0,255,255	41.0	13.261089	12.691781	13.353257	16.41262	3.274005E-4	3.2956144E-4	5.456655E-4	0.032403428	2	6105000	6405000	10000
10	129025000	129050000	10	129950000	129975000	.	.	.	.	0,255,255	72.0	26.09981	25.91003	25.830137	30.800287	1.5252564E-6	2.626802E-6	3.761364E-6	3.1290197E-6	1	129037500	129962500	0
10	95240000	95250000	10	95360000	95370000	.	.	.	.	0,255,255	46.0	16.526854	16.1762	18.711182	16.596651	8.381778E-4	9.841236E-4	0.0014846569	0.0015560685	1	95245000	95365000	0
10	4825000	4850000	10	5400000	5425000	.	.	.	.	0,255,255	107.0	58.392757	45.368	56.130142	44.418728	1.3171369E-4	4.895169E-9	1.9635499E-4	9.164145E-9	2	4837500	5425000	12500
10	132375000	132400000	10	132525000	132550000	.	.	.	.	0,255,255	119.0	51.462395	58.597588	64.58181	68.49638	2.7304606E-7	2.4597023E-7	0.005786924	0.0059625423	1	132387500	132537500	0
10	110125000	110150000	10	110275000	110300000	.	.	.	.	0,255,255	170.0	68.284615	73.64727	86.05192	81.80556	3.8878634E-15	2.923831E-15	1.3586721E-7	1.4634088E-7	3	110137500	110279166	41666
10	77375000	77400000	10	77625000	77650000	.	.	.	.	0,255,255	149.0	63.31464	66.10845	73.46029	69.0269	2.7979934E-9	2.4928928E-9	4.259494E-9	4.2209214E-9	2	77387500	77625000	12500
10	28660000	28670000	10	29300000	29310000	.	.	.	.	0,255,255	64.0	22.140087	20.73653	23.087233	23.731794	4.8731414E-7	5.9815665E-7	7.7680943E-7	7.785473E-7	3	28668333	29308333	7454
10	28250000	28275000	10	28375000	28400000	.	.	.	.	0,255,255	218.0	105.57155	97.79073	93.589775	112.152115	1.2426657E-10	1.6729028E-10	2.3698576E-20	1.9800976E-10	2	28262500	28375000	12500
10	123125000	123150000	10	123550000	123575000	.	.	.	.	0,255,255	97.0	43.531845	47.666862	43.565308	59.401997	3.596107E-6	3.2541786E-6	5.8704136E-6	0.012805073	2	123125000	123562500	12500
10	70540000	70550000	10	70760000	70770000	.	.	.	.	0,255,255	46.0	13.415272	13.916715	17.782585	13.72355	4.6492046E-6	4.422192E-6	0.0014846569	8.23886E-6	1	70545000	70765000	0
10	30400000	30425000	10	30525000	30550000	.	.	.	.	0,255,255	303.0	118.21707	136.88554	175.38925	146.60524	2.0882069E-35	6.5138205E-20	1.947111E-7	7.774274E-20	6	30400000	30562500	27951
10	13660000	13670000	10	13770000	13780000	.	.	.	.	0,255,255	63.0	19.151024	19.699621	21.321026	25.366798	3.0010133E-10	1.3384265E-6	1.7439495E-6	0.0022712091	1	13665000	13775000	0
10	91490000	91500000	10	91630000	91640000	.	.	.	.	0,255,255	56.0	17.86287	18.600853	17.848305	23.032333	2.8573643E-7	2.96286E-7	5.724618E-7	3.5347865E-4	1	91495000	91635000	0
10	92075000	92100000	10	92425000	92450000	.	.	.	.	0,255,255	152.0	61.29394	67.55345	77.13597	73.107956	2.4191522E-17	4.2268808E-10	7.198909E-10	7.214097E-10	1	92087500	92437500	0
10	96000000	96025000	10	96275000	96300000	.	.	.	.	0,255,255	87.0	33.580383	38.108215	44.97731	46.93062	2.1776818E-7	1.9129737E-7	0.0011075094	0.0011270327	2	96012500	96300000	12500
10	6900000	6925000	10	7400000	7425000	.	.	.	.	0,255,255	102.0	45.401726	48.96949	51.907646	54.582153	1.5968244E-7	0.0012355943	0.0017793699	0.0018735158	1	6912500	7412500	0
10	46105000	46110000	10	46280000	46285000	.	.	.	.	0,255,255	50.0	0.6331923	1.387223	2.5575001	1.6651875	0.0	0.0	8.380647E-35	0.0	1	46107500	46282500	0
10	122300000	122325000	10	122425000	122450000	.	.	.	.	0,255,255	150.0	74.29707	78.48645	83.13483	90.89261	1.5542083E-9	5.3788046E-4	7.02686E-4	7.188088E-4	1	122312500	122437500	0
10	38080000	38090000	10	42560000	42570000	.	.	.	.	0,255,255	21.0	1.2027032	1.3456733	1.3628428	1.6839291	7.434935E-12	3.570999E-11	5.3121976E-11	3.6997974E-9	1	38085000	42565000	0
10	5440000	5445000	10	5620000	5625000	.	.	.	.	0,255,255	22.0	4.322514	3.9824595	5.1666903	3.783258	6.02604E-4	6.4718554E-4	0.009820147	3.5844096E-5	1	5442500	5622500	0
10	22575000	22600000	10	22975000	23000000	.	.	.	.	0,255,255	134.0	65.21939	67.613144	74.239876	74.62406	7.2407597E-6	7.210352E-6	1.1355072E-5	1.2035827E-5	1	22587500	22987500	0
10	84375000	84400000	10	84500000	84525000	.	.	.	.	0,255,255	186.0	88.350586	95.135284	108.83505	105.27876	1.8033769E-11	2.0294003E-11	1.879666E-4	1.8870123E-4	4	84381250	84518750	31869
10	89420000	89430000	10	89550000	89560000	.	.	.	.	0,255,255	60.0	21.932758	21.252022	22.330439	25.19974	1.1620271E-5	1.4021006E-5	1.8411236E-5	0.011254704	1	89425000	89555000	0
10	35115000	35120000	10	35215000	35220000	.	.	.	.	0,255,255	29.0	8.00982	7.1120076	8.027293	8.79256	0.0053953915	2.2409295E-4	0.009018362	0.010784185	2	35122500	35217500	5000
10	118550000	118575000	10	118700000	118725000	.	.	.	.	0,255,255	155.0	75.66353	70.063614	82.78337	60.78182	7.937091E-11	6.7376105E-11	1.0539514E-4	3.0000439E-18	2	118562500	118725000	12500
10	60800000	60825000	10	62225000	62250000	.	.	.	.	0,255,255	60.0	18.552061	18.940823	22.108624	19.859924	2.1031956E-9	1.3577261E-8	1.3608117E-5	1.4493165E-5	1	60812500	62237500	0
10	38095000	38100000	10	42545000	42550000	.	.	.	.	0,255,255	16.0	0.9246758	0.6742011	0.7325005	0.53178024	2.417419E-5	4.2206244E-5	4.568963E-5	5.595632E-5	2	38092500	42555000	9014
10	69245000	69250000	10	69400000	69405000	.	.	.	.	0,255,255	23.0	7.2090955	6.942015	7.728241	6.8614335	0.025291432	0.048603933	0.046130817	0.042668883	3	69240833	69399166	7454
10	87850000	87860000	10	88550000	88560000	.	.	.	.	0,255,255	39.0	11.206676	10.0291	12.9167385	12.57519	2.0676634E-5	1.9437199E-5	0.0025577813	0.00252973	2	87850000	88555000	5000
10	89030000	89040000	10	89210000	89220000	.	.	.	.	0,255,255	58.0	17.891281	15.582589	17.278763	21.339338	4.223854E-8	4.4481578E-8	8.368231E-8	8.7333516E-5	3	89028333	89211666	7454
10	23300000	23325000	10	23525000	23550000	.	.	.	.	0,255,255	135.0	70.33266	62.214146	74.063934	63.948364	4.488447E-6	4.459709E-6	7.0498786E-6	7.437702E-6	2	23312500	23525000	12500
10	116795000	116800000	10	117170000	117175000	.	.	.	.	0,255,255	24.0	3.5770245	2.8703578	4.7375455	3.8519883	4.588858E-6	6.450595E-8	6.4193126E-5	1.8829763E-6	3	116795833	117172500	6009
10	4825000	4850000	10	5275000	5300000	.	.	.	.	0,255,255	97.0	46.65715	46.83927	56.05261	46.978092	3.596107E-6	3.2541786E-6	0.012365854	5.4811385E-6	1	4837500	5287500	0
10	6400000	6425000	10	6650000	6675000	.	.	.	.	0,255,255	125.0	58.33551	49.570602	54.348927	49.11523	7.3725164E-9	6.273749E-9	1.0328786E-8	1.1509125E-8	1	6412500	6662500	0
10	123990000	124000000	10	124380000	124390000	.	.	.	.	0,255,255	58.0	17.780764	15.341253	20.7011	19.825233	4.223854E-8	1.5481425E-11	8.239283E-5	8.7333516E-5	2	124000000	124385000	5000
10	87525000	87550000	10	87725000	87750000	.	.	.	.	0,255,255	105.0	52.807552	49.134003	59.070564	54.061935	3.2821725E-4	3.3947584E-4	4.895665E-4	5.17747E-4	1	87537500	87737500	0
10	78040000	78050000	10	79190000	79200000	.	.	.	.	0,255,255	28.0	7.0413475	7.6759233	9.27705	7.5083485	3.894216E-4	6.1359897E-4	0.01497443	5.3044764E-4	1	78045000	79195000	0
10	119200000	119210000	10	119440000	119450000	.	.	.	.	0,255,255	43.0	12.265125	11.986839	15.059269	12.473367	4.3483874E-7	3.103631E-7	1.056461E-4	1.0760522E-4	1	119205000	119445000	0
10	16825000	16850000	10	17425000	17450000	.	.	.	.	0,255,255	104.0	53.353306	45.952923	55.560066	47.580933	5.0557626E-4	3.8764487E-8	7.58788E-4	6.780128E-8	1	16837500	17437500	0
10	124525000	124550000	10	124725000	124750000	.	.	.	.	0,255,255	124.0	46.09781	49.270996	65.500435	53.43602	1.4173696E-14	1.1743678E-8	8.847844E-4	2.1181002E-8	1	124537500	124737500	0
10	11790000	11800000	10	11980000	11990000	.	.	.	.	0,255,255	46.0	17.313877	16.981495	20.573103	18.33836	8.381778E-4	9.841236E-4	0.09643495	0.0015560685	2	11790000	11985000	5000
10	72350000	72375000	10	73150000	73175000	.	.	.	.	0,255,255	71.0	34.03903	29.117155	35.03819	27.11364	0.002807799	5.246282E-6	0.0045459024	6.3651605E-6	1	72362500	73162500	0
10	93380000	93390000	10	93480000	93490000	.	.	.	.	0,255,255	71.0	28.2721	27.168444	28.577896	30.306654	8.66183E-6	1.2350831E-5	1.3634584E-5	1.5652467E-5	2	93380000	93490000	7071
10	26725000	26750000	10	26850000	26875000	.	.	.	.	0,255,255	204.0	89.09057	93.87166	103.430374	111.398834	2.66096E-16	2.762561E-16	1.6044771E-7	1.5572394E-7	3	26729166	26879166	18634
10	112175000	112200000	10	112425000	112450000	.	.	.	.	0,255,255	98.0	48.492798	48.187428	53.57624	54.94404	1.9637096E-6	1.7988723E-6	0.00856175	0.008922424	3	112179166	112445833	18634
10	120950000	120975000	10	121600000	121625000	.	.	.	.	0,255,255	123.0	47.198006	48.107243	59.466854	52.835407	3.2360047E-14	2.172019E-14	3.5133922E-8	3.9107444E-8	2	120950000	121612500	12500
10	88830000	88840000	10	88930000	88940000	.	.	.	.	0,255,255	60.0	23.658728	21.980759	26.53387	23.379307	1.1620271E-5	1.4021006E-5	0.010494242	1.9603844E-5	1	88835000	88935000	0
10	47025000	47050000	10	47300000	47325000	.	.	.	.	0,255,255	122.0	48.692165	43.287247	50.84364	46.74695	7.365256E-14	4.9774024E-14	6.512064E-8	1.1106004E-13	1	47037500	47312500	0
10	102920000	102930000	10	103240000	103250000	.	.	.	.	0,255,255	50.0	15.894609	17.665806	21.76213	19.577868	4.3920205E-5	4.744001E-5	0.012852732	0.0137769375	3	102921666	103241666	7453
10	104290000	104300000	10	104340000	104350000	.	.	.	.	0,255,255	92.0	33.217052	37.30034	42.22224	38.400124	5.668911E-8	1.3337035E-7	0.002078265	6.7894696E-8	2	104295000	104350000	5000
10	77160000	77170000	10	77640000	77650000	.	.	.	.	0,255,255	55.0	15.9846735	14.185822	16.573284	18.200682	6.77296E-7	4.7576143E-10	1.3031982E-6	1.3266982E-6	4	77167500	77645000	10308
10	22000000	22010000	10	22990000	23000000	.	.	.	.	0,255,255	35.0	9.599717	8.611577	9.4792795	9.117148	1.3100428E-5	1.576905E-5	2.3826271E-5	1.7459679E-5	1	22005000	22995000	0
10	98475000	98500000	10	99200000	99225000	.	.	.	.	0,255,255	95.0	38.919395	46.176468	54.4193	45.536575	1.1277302E-5	1.0244847E-5	0.024861278	1.6939759E-5	4	98475000	99237500	27951
10	62025000	62050000	10	62225000	62250000	.	.	.	.	0,255,255	161.0	75.58045	75.068016	81.02063	86.92645	1.7435434E-12	1.4677441E-12	8.790731E-6	9.409209E-6	2	62025000	62250000	17678
10	117525000	117550000	10	118225000	118250000	.	.	.	.	0,255,255	131.0	55.687416	60.318027	64.7923	71.63139	1.4717866E-10	1.1998288E-10	4.575397E-5	4.7136553E-5	4	117518750	118243750	31869
10	38020000	38030000	10	42620000	42630000	.	.	.	.	0,255,255	14.0	1.815827	1.2542617	1.0208877	1.6251262	0.0019199268	0.0021197228	0.0015718547	0.0036159696	1	38025000	42625000	0
10	74270000	74280000	10	75090000	75100000	.	.	.	.	0,255,255	52.0	12.560902	15.758249	16.327038	20.652946	1.2495113E-8	9.469783E-6	1.5462092E-5	0.0043660537	3	74268333	75098333	7454
10	84260000	84270000	10	84530000	84540000	.	.	.	.	0,255,255	44.0	12.831308	11.638829	13.304507	13.070941	2.6794636E-5	1.0453762E-7	4.5118628E-5	4.4982717E-5	1	84265000	84535000	0
10	100340000	100345000	10	100430000	100435000	.	.	.	.	0,255,255	35.0	6.3243647	7.0911818	8.787271	7.693299	2.7473828E-7	1.4995106E-7	3.8522034E-5	1.5681194E-7	1	100342500	100432500	0
10	102725000	102730000	10	102900000	102905000	.	.	.	.	0,255,255	22.0	5.581963	5.4676256	6.1400123	6.607342	0.0072948597	0.010529593	0.009820147	0.07820429	2	102730000	102905000	3536
10	93075000	93100000	10	93275000	93300000	.	.	.	.	0,255,255	172.0	72.392975	80.09836	94.02594	87.15544	9.39245E-16	3.9371322E-8	5.1947215E-8	5.5293444E-8	4	93093750	93306250	31869
10	51050000	51075000	10	51400000	51425000	.	.	.	.	0,255,255	150.0	68.92586	71.30831	73.19977	85.305824	1.5542083E-9	1.3909054E-9	2.3872326E-9	7.188088E-4	1	51062500	51412500	0
10	131880000	131890000	10	132020000	132030000	.	.	.	.	0,255,255	54.0	17.967976	14.439795	16.618088	16.841066	1.6078516E-6	1.4737229E-9	3.21291E-6	3.070748E-6	1	131885000	132025000	0
10	43650000	43675000	10	44850000	44875000	.	.	.	.	0,255,255	99.0	35.775288	30.57797	35.02958	33.194504	2.3429982E-11	6.609539E-17	2.875675E-11	3.213151E-11	2	43675000	44862500	12500
10	16825000	16830000	10	17255000	17260000	.	.	.	.	0,255,255	27.0	7.6255856	4.7301006	5.557352	5.6045127	0.0012877614	6.805846E-7	5.6017856E-5	7.4238356E-5	1	16827500	17257500	0
10	73530000	73535000	10	73640000	73645000	.	.	.	.	0,255,255	34.0	7.660324	7.174154	5.8136363	8.399138	8.077382E-7	5.2352163E-7	2.5077982E-9	1.7014035E-4	2	73530000	73642500	2500
10	113790000	113800000	10	114100000	114110000	.	.	.	.	0,255,255	52.0	16.832228	16.269293	17.627764	19.611677	8.741687E-6	9.469783E-6	1.5462092E-5	0.0043660537	1	113795000	114105000	0
10	30725000	30750000	10	31800000	31825000	.	.	.	.	0,255,255	135.0	70.220375	56.32793	62.62482	65.69312	4.488447E-6	7.567251E-12	7.0498786E-6	7.437702E-6	3	30745833	31804166	18634
10	17600000	17610000	10	17730000	17740000	.	.	.	.	0,255,255	44.0	17.847816	17.289804	18.868767	18.204424	0.003106069	0.0038526638	0.0056406665	0.0058194064	2	17605000	17740000	5000
10	71375000	71400000	10	71600000	71625000	.	.	.	.	0,255,255	213.0	92.60337	100.74029	119.771965	99.90207	5.7274466E-19	2.090405E-9	2.6229217E-9	2.4000633E-9	2	71387500	71587500	25000
10	101200000	101225000	10	101550000	101575000	.	.	.	.	0,255,255	150.0	63.72737	61.22789	68.97617	74.26584	1.5542083E-9	8.150899E-17	2.3872326E-9	2.3505433E-9	1	101212500	101562500	0
10	113700000	113710000	10	114100000	114110000	.	.	.	.	0,255,255	45.0	16.065136	14.052438	16.264502	17.872265	0.00161863	1.097675E-5	0.0029214765	0.003035171	1	113705000	114105000	0
10	35640000	35650000	10	36780000	36790000	.	.	.	.	0,255,255	29.0	9.084253	10.05681	10.246807	11.330428	0.0041146395	0.061758593	0.0850327	0.08221317	2	35640000	36780000	7071
10	123575000	123600000	10	123950000	123975000	.	.	.	.	0,255,255	167.0	53.883396	46.73667	52.16656	56.395775	4.9137224E-23	2.714734E-33	8.37483E-23	7.1704736E-23	2	123575000	123962500	12500
10	79350000	79375000	10	79450000	79475000	.	.	.	.	0,255,255	223.0	113.4694	107.66946	107.06883	121.547386	9.725121E-12	1.2868224E-11	1.7355133E-11	1.70256E-11	3	79370833	79479166	18634
10	70900000	70925000	10	71275000	71300000	.	.	.	.	0,255,255	105.0	51.716843	41.71556	54.894787	39.991096	3.2821725E-4	1.9590697E-8	4.895665E-4	3.533117E-8	1	70912500	71287500	0
10	67850000	67860000	10	68150000	68160000	.	.	.	.	0,255,255	35.0	9.832663	10.089211	12.245924	7.609896	1.3100428E-5	7.131225E-4	0.0011909265	1.247245E-7	1	67855000	68155000	0
10	22325000	22350000	10	22425000	22450000	.	.	.	.	0,255,255	173.0	85.250244	95.39932	85.15751	103.56631	1.9765773E-8	2.3839187E-8	3.1317516E-8	0.011102199	1	22337500	22437500	0
10	4825000	4850000	10	5075000	5100000	.	.	.	.	0,255,255	116.0	55.49272	48.926918	58.528152	53.942863	1.5029947E-6	1.3523332E-6	2.1139465E-6	2.3968564E-6	2	4850000	5087500	12500
10	95420000	95430000	10	95600000	95610000	.	.	.	.	0,255,255	58.0	24.041483	22.204445	24.447426	26.21543	5.297752E-5	6.493433E-5	8.239283E-5	0.030220198	3	95431666	95601666	7453
10	15900000	15925000	10	16775000	16800000	.	.	.	.	0,255,255	64.0	28.680185	24.45874	25.788599	30.559586	3.4452666E-4	8.174181E-7	7.166002E-4	6.990761E-4	1	15912500	16787500	0
10	15430000	15440000	10	15720000	15730000	.	.	.	.	0,255,255	71.0	22.639227	19.840052	23.247114	22.943571	1.1532468E-9	1.3953053E-9	1.9164248E-9	1.6183778E-9	1	15435000	15725000	0
10	69510000	69520000	10	69630000	69640000	.	.	.	.	0,255,255	45.0	16.40427	15.031963	14.915434	15.306682	0.00161863	1.097675E-5	1.9250161E-5	1.9046778E-5	1	69515000	69635000	0
10	24625000	24650000	10	24975000	25000000	.	.	.	.	0,255,255	192.0	89.53985	82.29427	93.35198	88.44695	5.2788026E-13	5.890291E-13	8.802377E-13	8.531051E-13	2	24650000	24987500	12500
10	26890000	26895000	10	27355000	27360000	.	.	.	.	0,255,255	47.0	0.3761995	0.34748313	0.4180113	0.40104538	0.0	0.0	0.0	0.0	1	26892500	27357500	0
10	67875000	67900000	10	68050000	68075000	.	.	.	.	0,255,255	166.0	75.85535	67.05026	65.04185	85.39223	6.535333E-14	5.1493413E-14	9.600432E-14	9.9382E-7	2	67875000	68075000	17678
10	86700000	86710000	10	86890000	86900000	.	.	.	.	0,255,255	52.0	20.318935	18.565187	19.980616	24.302782	0.0026021847	9.469783E-6	0.0042362856	0.0043660537	3	86705000	86898333	12019
10	12260000	12270000	10	12710000	12720000	.	.	.	.	0,255,255	40.0	14.044819	13.219424	13.490737	15.248417	6.832478E-4	7.192658E-4	0.001197048	0.0011784304	1	12265000	12715000	0
10	132390000	132400000	10	132450000	132460000	.	.	.	.	0,255,255	57.0	21.65529	22.242054	24.567848	25.382837	1.0613718E-4	1.3828711E-4	1.7079993E-4	0.048143756	2	132390000	132455000	5000
10	74250000	74275000	10	75225000	75250000	.	.	.	.	0,255,255	109.0	50.8144	47.851032	60.386814	49.333904	5.2257798E-5	1.2306683E-9	7.729468E-5	8.5136366E-5	1	74262500	75237500	0
10	7850000	7875000	10	9200000	9225000	.	.	.	.	0,255,255	100.0	36.952183	35.91122	45.206142	41.80712	1.0496715E-11	8.183808E-12	9.5263823E-7	8.8741183E-7	1	7862500	9212500	0
10	22000000	22025000	10	22425000	22450000	.	.	.	.	0,255,255	99.0	42.88884	48.458057	58.37094	53.590458	1.068513E-6	9.905896E-7	0.00590368	0.0061335173	1	22012500	22437500	0
10	11510000	11520000	10	11750000	11760000	.	.	.	.	0,255,255	52.0	15.5203	13.42312	18.494335	14.724786	1.2495113E-8	1.121736E-8	1.5462092E-5	2.4033152E-8	1	11515000	11755000	0
10	43290000	43300000	10	43460000	43470000	.	.	.	.	0,255,255	54.0	17.077158	15.474222	16.788479	22.262405	1.6078516E-6	1.4737229E-9	3.21291E-6	0.0012987353	1	43295000	43465000	0
10	3200000	3225000	10	4750000	4775000	.	.	.	.	0,255,255	122.0	59.912415	46.382065	56.188778	50.000076	4.586371E-8	4.9774024E-14	6.512064E-8	7.2798635E-8	2	3225000	4762500	12500
10	91000000	91025000	10	91225000	91250000	.	.	.	.	0,255,255	189.0	84.14165	88.30481	93.667305	110.94623	3.2330375E-12	3.5311335E-12	5.1195966E-12	6.604319E-5	1	91012500	91237500	0
10	110300000	110325000	10	110525000	110550000	.	.	.	.	0,255,255	195.0	89.47403	77.86851	90.29635	96.728134	8.592771E-14	9.2391494E-14	1.3419611E-13	1.2964736E-13	5	110322500	110557500	31623
10	99840000	99850000	10	100040000	100050000	.	.	.	.	0,255,255	75.0	22.241446	21.092476	27.670958	18.189707	2.595338E-11	3.1856632E-11	8.0304585E-7	7.6546537E-16	3	99848333	100048333	7454
10	112720000	112730000	10	113120000	113130000	.	.	.	.	0,255,255	37.0	11.484416	12.1970415	11.830981	14.304205	1.353874E-4	1.1922732E-4	2.2959853E-4	0.009867035	1	112725000	113125000	0
10	22000000	22010000	10	22310000	22320000	.	.	.	.	0,255,255	33.0	10.80282	11.964569	15.450243	11.681882	0.003654544	0.0036269408	0.099348694	0.005651552	2	22005000	22320000	5000
10	116675000	116700000	10	116775000	116800000	.	.	.	.	0,255,255	154.0	51.422188	57.805008	41.24309	90.324295	4.8086768E-18	2.9553422E-18	1.4817553E-26	1.6164697E-4	1	116687500	116787500	0
10	23975000	24000000	10	24500000	24525000	.	.	.	.	0,255,255	103.0	40.01404	42.01023	50.415565	43.78728	8.2339646E-8	7.580176E-8	0.0011584711	1.3028503E-7	1	23987500	24512500	0
10	52310000	52320000	10	52480000	52490000	.	.	.	.	0,255,255	61.0	16.845549	16.71402	20.537954	16.90032	2.2969504E-9	2.2575113E-9	8.522981E-6	4.3346944E-9	1	52315000	52485000	0
11	70450000	70475000	11	70750000	70775000	.	.	.	.	0,255,255	97.0	52.19814	42.749302	45.598366	42.522972	0.007990628	3.2541786E-6	5.8704136E-6	5.4811385E-6	1	70462500	70762500	0
11	100675000	100700000	11	100850000	100875000	.	.	.	.	0,255,255	184.0	80.7087	89.6169	107.021996	103.33644	5.617601E-11	6.319984E-11	3.7206907E-4	3.718263E-4	1	100687500	100862500	0
11	32300000	32325000	11	32775000	32800000	.	.	.	.	0,255,255	87.0	38.46354	31.526712	35.63845	36.448315	2.1776818E-7	1.9129737E-7	3.183699E-7	3.3762544E-7	1	32312500	32787500	0
11	95150000	95160000	11	95760000	95770000	.	.	.	.	0,255,255	55.0	15.088855	12.805098	14.855828	15.29264	5.971685E-10	4.7576143E-10	7.2497225E-10	1.2553695E-9	2	95160000	95765000	5000
11	124400000	124425000	11	124575000	124600000	.	.	.	.	0,255,255	152.0	62.95019	58.187935	61.86529	68.82059	4.8657256E-10	1.5893698E-17	7.198909E-10	7.214097E-10	1	124412500	124587500	0
11	61800000	61810000	11	62110000	62120000	.	.	.	.	0,255,255	53.0	19.400402	14.985355	17.044788	20.99833	3.7383113E-6	4.3275645E-9	6.8843306E-6	0.0024536024	1	61805000	62115000	0
11	85950000	85960000	11	86210000	86220000	.	.	.	.	0,255,255	59.0	17.135075	19.604326	24.86343	24.156836	1.7115294E-8	3.0901676E-5	0.017452424	4.1975432E-5	1	85955000	86215000	0
11	9750000	9775000	11	10300000	10325000	.	.	.	.	0,255,255	129.0	53.50812	51.44002	52.892895	54.977055	5.6133626E-10	4.5983295E-10	7.8466106E-10	8.753215E-10	1	9762500	10312500	0
11	121315000	121320000	11	121590000	121595000	.	.	.	.	0,255,255	27.0	5.9297853	5.5342345	6.6643724	7.4610724	4.530224E-5	4.8450376E-5	0.0019548908	0.001798764	1	121317500	121592500	0
11	19300000	19325000	11	19525000	19550000	.	.	.	.	0,255,255	143.0	68.789505	62.375957	69.17434	77.649666	7.86304E-8	7.236549E-8	1.18531716E-7	0.0073718047	2	19312500	19550000	12500
11	86925000	86950000	11	87275000	87300000	.	.	.	.	0,255,255	222.0	88.798546	75.84916	75.66448	108.95632	9.439826E-22	1.6404034E-34	4.6884532E-34	2.6984127E-11	2	86950000	87287500	12500
11	122200000	122225000	11	122500000	122525000	.	.	.	.	0,255,255	148.0	75.74588	65.14302	68.10786	73.374016	4.935618E-9	4.392903E-9	7.3698407E-9	7.3469244E-9	2	122225000	122500000	17678
11	112575000	112600000	11	113100000	113125000	.	.	.	.	0,255,255	100.0	45.67984	47.339867	54.75583	53.753647	5.7868505E-7	5.33542E-7	0.00401459	0.004188079	1	112587500	113112500	0
11	34580000	34590000	11	34890000	34900000	.	.	.	.	0,255,255	47.0	11.962631	10.758635	14.255422	11.772371	5.0406155E-9	3.329219E-9	3.0775045E-6	6.0189405E-9	1	34585000	34895000	0
11	117825000	117850000	11	118050000	118075000	.	.	.	.	0,255,255	142.0	67.58349	65.72582	79.88373	71.579994	1.3385893E-7	1.2374095E-7	0.009895317	2.0898155E-7	2	117825000	118062500	12500
11	13200000	13225000	11	13325000	13350000	.	.	.	.	0,255,255	242.0	94.66883	100.334785	123.676704	126.06686	1.2230217E-28	2.3822566E-16	1.0305895E-6	1.0612309E-6	3	13212500	13337500	25000
11	15680000	15690000	11	15740000	15750000	.	.	.	.	0,255,255	40.0	5.3706326	11.879064	13.665864	13.669786	4.7813868E-14	7.115067E-6	0.001197048	0.0011784304	1	15685000	15745000	0
11	110450000	110475000	11	111225000	111250000	.	.	.	.	0,255,255	100.0	50.630318	44.033627	50.84832	49.03308	0.0026178265	5.33542E-7	0.00401459	0.004188079	2	110462500	111225000	12500
11	26750000	26775000	11	27125000	27150000	.	.	.	.	0,255,255	106.0	52.824036	47.423386	49.310814	55.15753	2.099048E-4	9.837628E-9	3.140005E-4	3.323117E-4	2	26762500	27150000	12500
11	114550000	114575000	11	114650000	114675000	.	.	.	.	0,255,255	111.0	36.773415	45.177174	44.428413	47.889458	6.4874725E-16	2.939659E-10	5.858371E-10	5.4702853E-10	1	114562500	114662500	0
11	134050000	134060000	11	134140000	134150000	.	.	.	.	0,255,255	56.0	22.496668	20.366465	22.920729	19.709982	2.0852173E-4	2.7511118E-4	3.3545506E-4	3.5347865E-4	1	134055000	134145000	0
11	129110000	129120000	11	129320000	129330000	.	.	.	.	0,255,255	55.0	13.636908	14.810168	17.257652	16.745834	5.971685E-10	4.7576143E-10	1.3031982E-6	1.3266982E-6	2	129115000	129330000	5000
11	385000	390000	11	570000	575000	.	.	.	.	0,255,255	22.0	1.4081504	1.5346783	1.4929352	2.3630354	5.3160293E-12	4.2460367E-12	3.6973645E-12	2.7164218E-8	1	387500	572500	0
11	12325000	12350000	11	12875000	12900000	.	.	.	.	0,255,255	142.0	60.537132	51.270203	59.19895	66.00552	6.1158564E-14	4.4413888E-14	8.347102E-14	2.0898155E-7	1	12337500	12887500	0
11	115325000	115350000	11	116275000	116300000	.	.	.	.	0,255,255	82.0	34.750504	36.341938	42.826763	36.003727	6.0588272E-6	5.6281015E-6	0.009923732	9.644798E-6	1	115337500	116287500	0
11	33360000	33370000	11	33680000	33690000	.	.	.	.	0,255,255	42.0	11.6866455	11.19833	14.817449	12.707428	1.1313431E-6	8.8066145E-7	2.448152E-4	2.5202445E-4	1	33365000	33685000	0
11	100570000	100580000	11	100930000	100940000	.	.	.	.	0,255,255	32.0	10.166343	9.081474	10.756551	9.502744	0.0073833046	3.2112037E-4	0.011821711	4.3774364E-4	2	100575000	100930000	5000
11	36550000	36575000	11	36650000	36675000	.	.	.	.	0,255,255	125.0	65.55929	62.182644	76.69415	53.62301	3.49981E-4	3.9625043E-4	5.9175224E-4	1.1509125E-8	1	36562500	36662500	0
11	17375000	17400000	11	17500000	17525000	.	.	.	.	0,255,255	184.0	91.10842	86.179115	83.5238	88.006004	5.617601E-11	6.319984E-11	8.716778E-11	9.1231765E-11	1	17387500	17512500	0
11	75275000	75280000	11	75380000	75385000	.	.	.	.	0,255,255	34.0	7.437274	6.9023743	8.39044	9.645584	8.077382E-7	5.2352163E-7	1.13577546E-4	1.7014035E-4	1	75277500	75382500	0
11	13950000	13975000	11	14225000	14250000	.	.	.	.	0,255,255	126.0	57.45104	58.59348	63.26642	65.753334	3.9544945E-9	3.3938001E-9	3.985312E-4	4.120079E-4	3	13954166	14245833	18634
11	113300000	113325000	11	113775000	113800000	.	.	.	.	0,255,255	104.0	56.384483	47.28226	58.275803	47.008865	5.0557626E-4	3.8764487E-8	7.58788E-4	6.780128E-8	2	113312500	113775000	12500
11	63475000	63500000	11	63625000	63650000	.	.	.	.	0,255,255	218.0	102.90864	90.392975	99.240364	94.072945	1.2426657E-10	1.5251293E-20	2.1818453E-10	2.6139033E-20	2	63475000	63637500	12500
11	74925000	74950000	11	75225000	75250000	.	.	.	.	0,255,255	137.0	72.370285	67.24555	68.77563	88.6664	1.7208023E-6	1.6696749E-6	2.7024107E-6	0.04180788	2	74925000	75237500	12500
11	102375000	102400000	11	102475000	102500000	.	.	.	.	0,255,255	171.0	80.487274	93.00284	92.1052	105.221596	5.287124E-8	6.432419E-8	8.360996E-8	0.018909268	2	102375000	102487500	12500
11	122850000	122875000	11	123025000	123050000	.	.	.	.	0,255,255	144.0	72.73943	68.99621	72.39268	82.0134	4.5673378E-8	4.1634788E-8	6.750522E-8	0.0053744335	1	122862500	123037500	0
11	121650000	121660000	11	122200000	122210000	.	.	.	.	0,255,255	43.0	14.387769	12.575436	15.659535	13.998377	6.4870925E-5	6.428783E-5	0.010449428	1.0760522E-4	1	121655000	122205000	0
11	44275000	44300000	11	44525000	44550000	.	.	.	.	0,255,255	128.0	51.26288	46.144135	46.45639	55.20949	1.0694835E-9	3.279311E-16	8.599529E-16	1.6582126E-9	1	44287500	44537500	0
11	62900000	62910000	11	63010000	63020000	.	.	.	.	0,255,255	57.0	17.716637	15.444967	19.246275	17.43616	1.1197015E-7	5.052968E-11	2.1973898E-7	2.1102102E-7	4	62910000	63020000	7071
11	16800000	16825000	11	17050000	17075000	.	.	.	.	0,255,255	102.0	49.050922	50.163048	55.061794	55.89793	0.001171512	0.0012355943	0.0017793699	0.0018735158	2	16800000	17062500	12500
11	125930000	125940000	11	126190000	126200000	.	.	.	.	0,255,255	41.0	11.197993	11.802517	13.691624	13.2601185	3.050192E-6	2.5533716E-6	5.456655E-4	5.502511E-4	4	125925000	126190000	11180
11	46885000	46890000	11	47160000	47165000	.	.	.	.	0,255,255	26.0	8.741298	7.190275	8.617519	8.940899	0.03636214	0.0044691428	0.07193228	0.0727978	2	46885000	47160000	3536
11	66400000	66425000	11	66650000	66675000	.	.	.	.	0,255,255	128.0	60.811386	62.892838	58.57588	77.016426	1.0694835E-9	1.1052455E-4	1.5099729E-9	1.774446E-4	1	66412500	66662500	0
11	63830000	63840000	11	63940000	63950000	.	.	.	.	0,255,255	63.0	18.943975	21.14656	26.786247	21.495308	3.0010133E-10	1.3384265E-6	0.002088687	1.8208251E-6	1	63835000	63945000	0
11	36275000	36300000	11	36475000	36500000	.	.	.	.	0,255,255	152.0	73.339096	61.406303	62.71889	76.99692	4.8657256E-10	4.2268808E-10	7.198909E-10	7.214097E-10	3	36304166	36479166	18634
11	120170000	120180000	11	120290000	120300000	.	.	.	.	0,255,255	52.0	17.587683	16.661495	20.290955	20.321554	8.741687E-6	9.469783E-6	0.0042362856	0.0043660537	1	120175000	120295000	0
11	112210000	112220000	11	112280000	112290000	.	.	.	.	0,255,255	66.0	27.43653	26.321793	25.577723	28.534048	2.244806E-4	3.1161713E-4	3.4813283E-4	3.7513566E-4	1	112215000	112285000	0
11	100575000	100600000	11	100850000	100875000	.	.	.	.	0,255,255	173.0	78.44519	79.64143	93.76311	92.06547	1.9765773E-8	2.3839187E-8	3.1317516E-8	3.3643648E-8	1	100587500	100862500	0
11	63825000	63850000	11	64150000	64175000	.	.	.	.	0,255,255	104.0	41.273743	44.447273	44.162125	57.25863	4.3191708E-8	3.8764487E-8	7.418716E-8	8.0186443E-4	1	63837500	64162500	0
11	33850000	33875000	11	34350000	34375000	.	.	.	.	0,255,255	90.0	32.90799	38.26137	39.020424	44.50095	2.5687621E-8	2.3294842E-8	2.6002817E-4	2.5513678E-4	1	33862500	34362500	0
11	11020000	11030000	11	11780000	11790000	.	.	.	.	0,255,255	52.0	14.906799	14.049259	14.940813	16.32304	1.2495113E-8	1.121736E-8	1.9585935E-8	1.7123359E-5	2	11035000	11785000	10000
11	114025000	114050000	11	114225000	114250000	.	.	.	.	0,255,255	198.0	109.16013	94.72334	118.112206	106.92993	1.2447008E-6	1.3657809E-14	2.024324E-6	2.0129994E-6	3	114045833	114254166	18634
11	17720000	17730000	11	17970000	17980000	.	.	.	.	0,255,255	42.0	14.6307125	12.854105	11.898035	18.070738	1.4637037E-4	1.4857356E-4	1.7587196E-6	0.01854689	1	17725000	17975000	0
11	117425000	117450000	11	117800000	117825000	.	.	.	.	0,255,255	110.0	47.0865	42.34432	47.08588	41.97365	7.038896E-10	5.992134E-10	1.1820314E-9	1.1332396E-9	1	117437500	117812500	0
11	32990000	33000000	11	33050000	33060000	.	.	.	.	0,255,255	50.0	7.3626995	12.331824	12.816037	17.685993	6.3746773E-18	8.520772E-11	1.7072354E-7	8.062525E-5	1	32995000	33055000	0
11	111280000	111290000	11	111420000	111430000	.	.	.	.	0,255,255	47.0	14.598622	14.378483	18.362339	16.127815	1.8024352E-6	1.7139586E-6	7.324922E-4	7.5201865E-4	1	111285000	111425000	0
11	59750000	59760000	11	59800000	59810000	.	.	.	.	0,255,255	103.0	38.986923	39.476532	37.147663	45.173756	2.3878988E-6	2.9143803E-6	6.9071194E-12	1.95591E-6	1	59755000	59805000	0
11	7580000	7590000	11	7640000	7650000	.	.	.	.	0,255,255	74.0	6.9403825	14.893975	19.071676	18.167831	1.7234777E-38	1.066756E-20	2.844207E-15	2.543494E-15	1	7585000	7645000	0
11	69900000	69925000	11	70175000	70200000	.	.	.	.	0,255,255	125.0	62.019173	53.3838	56.671177	60.52444	3.49981E-4	6.273749E-9	1.0328786E-8	1.1509125E-8	1	69912500	70187500	0
11	88000000	88025000	11	88525000	88550000	.	.	.	.	0,255,255	107.0	43.22652	42.24414	33.639004	59.379345	5.7077663E-9	4.895169E-9	2.6516878E-14	2.0894092E-4	1	88012500	88537500	0
11	78150000	78175000	11	78550000	78575000	.	.	.	.	0,255,255	126.0	66.135765	56.855343	51.785755	71.90897	2.3605865E-4	3.3938001E-9	5.548865E-9	4.120079E-4	2	78150000	78562500	12500
11	73400000	73425000	11	73650000	73675000	.	.	.	.	0,255,255	193.0	84.15583	84.45285	96.8303	92.00959	2.9487873E-13	3.2085866E-13	4.7572807E-13	4.557411E-13	3	73412500	73637500	25000
11	12045000	12050000	11	12280000	12285000	.	.	.	.	0,255,255	27.0	5.9053373	4.906226	4.957084	6.672181	4.530224E-5	6.805846E-7	7.193867E-7	0.001798764	1	12047500	12282500	0
11	86455000	86460000	11	86815000	86820000	.	.	.	.	0,255,255	35.0	7.030734	6.809822	9.329637	8.126946	2.7473828E-7	1.4995106E-7	3.8522034E-5	6.338827E-5	2	86457500	86820000	2500
11	12040000	12050000	11	12230000	12240000	.	.	.	.	0,255,255	52.0	20.122133	21.432428	23.13601	23.18117	0.0026021847	0.0037497594	0.0042362856	0.0043660537	1	12045000	12235000	0
11	305000	310000	11	350000	355000	.	.	.	.	0,255,255	27.0	6.7199655	6.2382894	7.8115897	6.186764	0.0012877614	0.0017151042	0.0019548908	7.4238356E-5	1	307500	352500	0
11	69675000	69700000	11	70175000	70200000	.	.	.	.	0,255,255	80.0	35.88814	29.305397	32.07574	33.053524	2.1228861E-5	4.5725796E-9	3.334651E-5	3.3631633E-5	2	69687500	70175000	12500
11	65420000	65430000	11	65500000	65510000	.	.	.	.	0,255,255	95.0	39.718117	37.361652	42.637222	39.141953	3.616137E-4	1.2001095E-8	3.394037E-4	3.1470726E-4	1	65425000	65505000	0
11	75900000	75910000	11	76140000	76150000	.	.	.	.	0,255,255	46.0	18.636538	17.928316	21.706186	20.444233	8.381778E-4	9.841236E-4	0.09643495	0.09568156	2	75900000	76145000	5000
11	38410000	38420000	11	38470000	38480000	.	.	.	.	0,255,255	32.0	5.01139	8.009183	11.422969	9.294723	3.116914E-8	3.2112037E-4	0.011821711	4.3774364E-4	1	38415000	38475000	0
11	115990000	116000000	11	116050000	116060000	.	.	.	.	0,255,255	30.0	3.5404167	6.8074694	8.239426	8.129271	1.8572215E-11	7.6384385E-5	0.0031246122	0.0028293428	1	115995000	116055000	0
11	65250000	65275000	11	65500000	65525000	.	.	.	.	0,255,255	126.0	54.30548	61.01933	62.171497	72.848	3.9544945E-9	3.3938001E-9	3.985312E-4	4.120079E-4	1	65262500	65512500	0
11	82900000	82925000	11	83250000	83275000	.	.	.	.	0,255,255	136.0	63.544384	60.329414	68.088264	69.51936	2.802811E-6	3.7906275E-12	4.4234976E-6	4.6388427E-6	1	82912500	83262500	0
11	25975000	26000000	11	26250000	26275000	.	.	.	.	0,255,255	111.0	43.26933	43.006176	49.416428	42.38862	3.5016917E-10	2.939659E-10	2.8292745E-5	5.4702853E-10	3	25979166	26229166	34360
11	124670000	124680000	11	124760000	124770000	.	.	.	.	0,255,255	62.0	19.848097	22.059921	28.640938	22.538843	2.485328E-6	2.9188134E-6	0.0035946644	3.827623E-6	1	124675000	124765000	0
11	45350000	45375000	11	45750000	45775000	.	.	.	.	0,255,255	137.0	61.562202	51.100742	56.96352	59.56676	1.7208023E-6	1.8115098E-12	3.3144357E-12	3.537289E-12	1	45362500	45762500	0
11	120175000	120180000	11	120225000	120230000	.	.	.	.	0,255,255	38.0	10.351777	10.136914	12.081514	11.559323	2.3774269E-4	3.447519E-4	3.2959116E-4	2.8758208E-4	1	120177500	120227500	0
11	75125000	75150000	11	75225000	75250000	.	.	.	.	0,255,255	299.0	143.15266	136.9511	146.42055	145.62917	6.419814E-19	6.461245E-19	5.8506754E-19	7.711524E-19	1	75137500	75237500	0
11	33975000	34000000	11	34350000	34375000	.	.	.	.	0,255,255	98.0	43.646366	45.263165	44.721184	55.823418	1.9637096E-6	1.7988723E-6	3.260208E-6	0.008922424	2	34000000	34362500	12500
11	76810000	76815000	11	76915000	76920000	.	.	.	.	0,255,255	27.0	7.049195	6.5751534	7.254725	7.824792	0.0012877614	0.0017151042	0.0019548908	0.001798764	1	76812500	76917500	0
11	2530000	2540000	11	2880000	2890000	.	.	.	.	0,255,255	30.0	7.5050554	7.2037773	7.6974716	9.435127	4.2673248E-5	7.6384385E-5	5.980211E-5	0.0028293428	1	2535000	2885000	0
11	126310000	126320000	11	126470000	126480000	.	.	.	.	0,255,255	40.0	12.065152	10.9823265	12.208368	12.408272	8.278174E-6	7.115067E-6	1.2771274E-5	0.0011784304	1	126315000	126475000	0
11	129900000	129925000	11	130125000	130150000	.	.	.	.	0,255,255	185.0	90.193855	79.02554	95.946045	86.77349	3.2114922E-11	3.607263E-11	4.9849142E-11	5.2872463E-11	3	129920833	130129166	18634
11	65380000	65390000	11	65510000	65520000	.	.	.	.	0,255,255	110.0	38.44013	32.418606	29.019926	48.44399	1.0044521E-14	2.584681E-14	7.2037723E-22	2.7664306E-8	1	65385000	65515000	0
11	95825000	95850000	11	96375000	96400000	.	.	.	.	0,255,255	145.0	67.20033	52.936462	57.359745	69.56113	2.6330524E-8	4.3620706E-15	8.475056E-15	3.9591733E-8	4	95843750	96381250	31869
11	113875000	113900000	11	114250000	114275000	.	.	.	.	0,255,255	90.0	36.75975	38.073143	40.433918	46.581627	2.5687621E-8	2.3294842E-8	2.6002817E-4	2.5513678E-4	1	113887500	114262500	0
11	93225000	93250000	11	93625000	93650000	.	.	.	.	0,255,255	95.0	49.5314	43.636528	48.140972	48.00823	0.015991885	1.0244847E-5	1.7928942E-5	1.6939759E-5	1	93237500	93637500	0
11	7075000	7100000	11	7675000	7700000	.	.	.	.	0,255,255	82.0	31.245062	35.921745	38.57095	42.5799	6.0588272E-6	5.6281015E-6	9.089401E-6	0.010036953	2	7087500	7700000	12500
11	35600000	35625000	11	36250000	36275000	.	.	.	.	0,255,255	188.0	71.90741	63.828766	70.77973	73.36086	4.22286E-21	2.9408628E-21	6.532126E-21	7.701067E-21	1	35612500	36262500	0
11	10750000	10775000	11	11775000	11800000	.	.	.	.	0,255,255	64.0	29.607897	29.47841	29.916996	30.64887	3.4452666E-4	5.2531256E-4	7.166002E-4	6.990761E-4	1	10762500	11787500	0
11	76725000	76750000	11	76900000	76925000	.	.	.	.	0,255,255	134.0	66.51395	63.37589	76.277695	75.34194	7.2407597E-6	7.210352E-6	1.1355072E-5	1.2035827E-5	1	76737500	76912500	0
11	3850000	3860000	11	4070000	4080000	.	.	.	.	0,255,255	77.0	17.566446	16.113295	20.741926	19.950514	3.9115144E-17	2.5504978E-17	4.6062407E-12	4.1077E-12	5	3849000	4077000	12649
11	4180000	4190000	11	4490000	4500000	.	.	.	.	0,255,255	44.0	9.6938095	10.182846	14.443421	11.688397	2.871053E-10	1.0453762E-7	4.5118628E-5	2.1571566E-7	2	4185000	4485000	10000
11	32050000	32060000	11	32170000	32180000	.	.	.	.	0,255,255	67.0	22.776903	22.49865	22.79771	24.896818	3.9623497E-8	4.8996018E-8	6.4656064E-8	2.1995897E-4	1	32055000	32175000	0
11	128170000	128180000	11	128830000	128840000	.	.	.	.	0,255,255	45.0	11.610992	12.897639	15.252354	14.979255	4.320483E-8	1.097675E-5	1.9250161E-5	1.9046778E-5	3	128165000	128835000	10000
11	60825000	60850000	11	61175000	61200000	.	.	.	.	0,255,255	135.0	75.177986	55.551353	60.95341	63.22815	4.488447E-6	7.567251E-12	1.3692688E-11	7.437702E-6	1	60837500	61187500	0
11	125600000	125625000	11	125875000	125900000	.	.	.	.	0,255,255	102.0	55.4234	49.947807	43.220863	60.64923	0.001171512	0.0012355943	2.618752E-7	0.0018735158	1	125612500	125887500	0
11	63990000	64000000	11	64140000	64150000	.	.	.	.	0,255,255	48.0	15.54647	14.485125	15.062601	19.520891	7.370433E-7	6.703839E-7	1.2215894E-6	3.665255E-4	3	63998333	64151666	13744
11	61890000	61900000	11	61960000	61970000	.	.	.	.	0,255,255	70.0	35.088524	34.039482	34.356613	34.357334	0.025031267	0.039585087	0.034341916	0.031807125	2	61895000	61955000	10000
11	113300000	113325000	11	113525000	113550000	.	.	.	.	0,255,255	178.0	77.85333	74.5755	76.63772	89.82558	1.4777378E-9	7.567524E-18	1.5201967E-17	2.4952105E-9	2	113312500	113525000	12500
11	116870000	116880000	11	117100000	117110000	.	.	.	.	0,255,255	93.0	29.541176	26.65452	28.106863	32.360233	7.3515304E-14	5.4027377E-14	7.514312E-14	3.1858942E-8	1	116875000	117105000	0
11	111575000	111600000	11	111775000	111800000	.	.	.	.	0,255,255	292.0	111.55765	111.80887	164.63994	110.00181	1.5016829E-31	1.4069E-31	9.014094E-6	1.7328887E-31	5	111597500	111797500	41231
11	10775000	10800000	11	11000000	11025000	.	.	.	.	0,255,255	134.0	66.191734	52.73499	59.1157	57.0367	7.2407597E-6	1.5498464E-11	2.7885779E-11	2.961495E-11	2	10800000	11012500	12500
11	1690000	1700000	11	1820000	1830000	.	.	.	.	0,255,255	45.0	14.96389	15.171775	17.851688	15.733046	1.1677739E-5	1.097675E-5	0.0029214765	0.003035171	1	1695000	1825000	0
11	48720000	48730000	11	55120000	55130000	.	.	.	.	0,255,255	15.0	0.14038664	0.08770707	0.0753179	0.11159984	3.759041E-5	2.020156E-4	1.5913617E-4	1.3581254E-4	1	48725000	55125000	0
11	8900000	8925000	11	9125000	9150000	.	.	.	.	0,255,255	142.0	66.49306	67.26668	65.39033	84.21929	1.3385893E-7	1.2374095E-7	2.0354655E-7	0.010035597	1	8912500	9137500	0
11	22325000	22350000	11	22775000	22800000	.	.	.	.	0,255,255	102.0	44.14591	39.63221	42.961155	46.544632	1.5968244E-7	1.4725197E-7	2.618752E-7	2.4720012E-7	1	22337500	22787500	0
11	62400000	62425000	11	62850000	62875000	.	.	.	.	0,255,255	76.0	35.417667	36.468296	44.935745	38.067883	2.172141E-4	2.2010643E-4	0.09059894	3.531495E-4	3	62395833	62870833	18634
11	15625000	15650000	11	16600000	16625000	.	.	.	.	0,255,255	93.0	35.9568	37.387184	40.983574	44.21249	2.6742384E-9	2.4131666E-9	5.2702766E-5	5.3059557E-5	1	15637500	16612500	0
11	59550000	59560000	11	59670000	59680000	.	.	.	.	0,255,255	52.0	22.795547	21.597342	22.400684	23.380266	0.0026021847	0.0037497594	0.0042362856	0.0043660537	1	59555000	59675000	0
11	45100000	45125000	11	45325000	45350000	.	.	.	.	0,255,255	109.0	61.327816	52.220295	59.68457	51.824253	5.2257798E-5	5.1559444E-5	7.729468E-5	8.5136366E-5	1	45112500	45337500	0
11	128885000	128890000	11	128955000	128960000	.	.	.	.	0,255,255	27.0	4.7794642	4.759245	5.39773	6.125073	7.7917844E-7	6.805846E-7	5.6017856E-5	7.4238356E-5	1	128887500	128957500	0
11	75440000	75450000	11	75530000	75540000	.	.	.	.	0,255,255	62.0	22.59136	23.847685	26.873423	27.68658	2.485328E-6	2.9188134E-6	0.0035946644	0.0040320954	1	75445000	75535000	0
11	49625000	49650000	11	88975000	89000000	.	.	.	.	0,255,255	13.0	1.5939964	0.9953367	0.7891889	0.42819735	0.01193817	0.0025655061	0.0024454743	0.0017987974	1	49637500	88987500	0
11	44935000	44940000	11	45100000	45105000	.	.	.	.	0,255,255	26.0	4.7933254	4.2933702	5.231773	5.9377866	3.5064763E-6	3.2159214E-6	1.8177206E-4	2.481298E-4	1	44937500	45102500	0
11	44620000	44630000	11	44910000	44920000	.	.	.	.	0,255,255	42.0	13.7926235	12.316073	11.673339	18.92415	1.4637037E-4	8.8066145E-7	1.7587196E-6	0.01854689	1	44625000	44915000	0
11	46240000	46250000	11	46300000	46310000	.	.	.	.	0,255,255	61.0	27.36899	28.941622	29.86079	26.965065	0.0038297202	0.0059439195	0.006279543	0.0068362537	2	46240000	46310000	7071
11	128170000	128180000	11	128630000	128640000	.	.	.	.	0,255,255	52.0	16.51896	17.186789	24.112545	18.996702	8.741687E-6	9.469783E-6	0.0042362856	1.7123359E-5	2	128175000	128630000	5000
11	128275000	128300000	11	128625000	128650000	.	.	.	.	0,255,255	171.0	80.496445	80.05468	88.49726	95.45087	5.287124E-8	6.432419E-8	8.360996E-8	8.9916426E-8	2	128287500	128625000	12500
11	110200000	110210000	11	110370000	110380000	.	.	.	.	0,255,255	64.0	19.495275	20.159662	23.842339	19.81074	1.1878556E-10	5.9815665E-7	7.7680943E-7	7.785473E-7	2	110205000	110370000	5000
11	121650000	121660000	11	122500000	122510000	.	.	.	.	0,255,255	35.0	11.038902	11.896025	12.719505	13.73354	7.491436E-4	7.131225E-4	0.034106243	0.034615494	2	121660000	122505000	5000
11	18100000	18125000	11	18725000	18750000	.	.	.	.	0,255,255	87.0	42.10343	43.584717	47.507946	47.25478	7.300814E-4	7.2441995E-4	0.0011075094	0.0011270327	1	18112500	18737500	0
11	10400000	10410000	11	10730000	10740000	.	.	.	.	0,255,255	56.0	16.64003	14.2848625	16.014753	21.940031	2.8573643E-7	1.7213489E-10	5.724618E-7	3.5347865E-4	1	10405000	10735000	0
11	125160000	125170000	11	125340000	125350000	.	.	.	.	0,255,255	68.0	18.221289	20.279966	24.89206	23.24591	1.7762092E-12	2.0326508E-8	1.0441939E-4	2.468095E-8	1	125165000	125345000	0
11	27185000	27190000	11	27485000	27490000	.	.	.	.	0,255,255	22.0	3.53054	3.451752	5.7747326	2.6061757	5.5969824E-5	6.93309E-5	0.009820147	1.3740662E-6	1	27187500	27487500	0
11	117130000	117135000	11	117205000	117210000	.	.	.	.	0,255,255	19.0	1.7346469	1.8042004	1.797439	1.3604147	6.937101E-7	3.1644413E-7	3.0704254E-7	1.2475159E-8	1	117132500	117207500	0
11	86600000	86610000	11	86810000	86820000	.	.	.	.	0,255,255	39.0	14.008114	12.257508	12.783452	15.335847	0.0014358489	1.9437199E-5	0.0025577813	0.00252973	1	86605000	86815000	0
11	118675000	118700000	11	118950000	118975000	.	.	.	.	0,255,255	164.0	85.02829	81.596985	90.39192	88.74296	1.421782E-6	1.7714274E-6	2.31773E-6	2.4945052E-6	2	118687500	118950000	12500
11	61875000	61900000	11	62100000	62125000	.	.	.	.	0,255,255	173.0	85.31843	78.37123	77.66312	111.86484	1.9765773E-8	2.3839187E-8	3.1317516E-8	0.011102199	1	61887500	62112500	0
11	19555000	19560000	11	19900000	19905000	.	.	.	.	0,255,255	22.0	3.3041325	2.754023	3.3396974	2.9742398	5.5969824E-5	2.1462445E-6	4.19711E-5	1.3740662E-6	1	19557500	19902500	0
11	11800000	11810000	11	12040000	12050000	.	.	.	.	0,255,255	28.0	10.116434	9.213148	8.826173	9.1108465	0.09033702	0.010085983	0.01497443	0.013622607	2	11800000	12045000	5000
11	123100000	123110000	11	123240000	123250000	.	.	.	.	0,255,255	49.0	15.146479	14.11617	16.528952	17.11574	2.7782886E-7	2.5953386E-7	1.7131632E-4	1.7155585E-4	2	123105000	123250000	5000
11	62420000	62430000	11	62540000	62550000	.	.	.	.	0,255,255	66.0	24.753168	26.650225	30.132086	30.821304	2.244806E-4	3.1161713E-4	3.4813283E-4	3.7513566E-4	1	62425000	62545000	0
11	3225000	3250000	11	3350000	3375000	.	.	.	.	0,255,255	61.0	4.5755105	10.857056	9.795142	24.891853	4.7486855E-38	1.1105071E-17	2.2641934E-22	0.0038583174	1	3237500	3362500	0
11	83290000	83300000	11	83810000	83820000	.	.	.	.	0,255,255	28.0	7.1266437	6.5984845	7.1960797	8.096718	3.894216E-4	6.1359897E-4	5.522178E-4	0.013622607	1	83295000	83815000	0
11	19560000	19570000	11	19740000	19750000	.	.	.	.	0,255,255	54.0	16.679514	15.735446	19.521664	18.54563	1.6078516E-6	1.7455737E-6	3.21291E-6	3.070748E-6	3	19565000	19745000	10000
11	112575000	112600000	11	113275000	113300000	.	.	.	.	0,255,255	112.0	53.907524	45.651867	52.34299	51.574806	1.2260301E-5	1.4256789E-10	1.6898859E-5	1.9179144E-5	2	112587500	113275000	12500
11	56850000	56875000	11	57225000	57250000	.	.	.	.	0,255,255	100.0	38.48586	37.25515	46.61816	44.541306	1.0496715E-11	8.183808E-12	9.5263823E-7	8.8741183E-7	3	56845833	57245833	18634
11	47920000	47930000	11	48110000	48120000	.	.	.	.	0,255,255	65.0	29.11964	21.910667	21.602785	29.586409	4.079247E-4	2.683507E-7	3.707525E-7	6.9349265E-4	1	47925000	48115000	0
11	14500000	14525000	11	14875000	14900000	.	.	.	.	0,255,255	101.0	47.26638	43.659966	41.23728	54.598503	3.0381827E-7	2.789608E-7	4.991039E-7	0.0028065953	1	14512500	14887500	0
11	88000000	88025000	11	88275000	88300000	.	.	.	.	0,255,255	90.0	45.461212	42.45906	36.3668	48.091396	1.6770329E-4	1.573664E-4	3.806211E-8	2.5513678E-4	1	88012500	88287500	0
11	8225000	8250000	11	8550000	8575000	.	.	.	.	0,255,255	97.0	43.88794	45.537247	43.90792	56.102673	3.596107E-6	3.2541786E-6	5.8704136E-6	0.012805073	1	8237500	8562500	0
11	9000000	9025000	11	9125000	9150000	.	.	.	.	0,255,255	212.0	100.90346	106.622154	104.4581	124.558464	2.589872E-9	3.4036496E-9	4.2875836E-9	0.018298794	2	9025000	9137500	12500
11	67400000	67410000	11	67460000	67470000	.	.	.	.	0,255,255	65.0	24.136322	24.494919	27.839521	25.186575	2.1477182E-7	2.683507E-7	6.5117393E-4	6.9349265E-4	1	67405000	67465000	0
11	118125000	118150000	11	118475000	118500000	.	.	.	.	0,255,255	102.0	55.345875	48.386143	44.45429	53.727222	0.001171512	1.4725197E-7	2.618752E-7	0.0018735158	1	118137500	118487500	0
11	69100000	69125000	11	69650000	69675000	.	.	.	.	0,255,255	151.0	72.95252	55.25758	59.658695	67.3912	8.5419344E-10	3.55695E-17	7.3082896E-17	1.3029666E-9	3	69104166	69654166	18634
11	72825000	72850000	11	73175000	73200000	.	.	.	.	0,255,255	189.0	96.921364	86.41109	104.76995	92.18863	3.2330375E-12	3.5311335E-12	6.610764E-5	5.169612E-12	2	72837500	73175000	12500
11	96050000	96075000	11	96325000	96350000	.	.	.	.	0,255,255	184.0	79.83128	90.743416	100.0559	108.114235	5.617601E-11	6.319984E-11	3.7206907E-4	3.718263E-4	1	96062500	96337500	0
11	130425000	130450000	11	130850000	130875000	.	.	.	.	0,255,255	204.0	70.00034	65.30072	78.67187	70.3123	5.659263E-27	3.1904915E-27	4.1601147E-16	1.0051816E-26	3	130429166	130870833	18634
11	117840000	117850000	11	117940000	117950000	.	.	.	.	0,255,255	78.0	23.336094	25.770287	30.43066	32.89156	1.2085106E-12	6.384911E-8	7.059507E-8	5.444378E-4	2	117850000	117945000	5000
11	44125000	44150000	11	44525000	44550000	.	.	.	.	0,255,255	123.0	51.18556	50.323692	55.540615	64.40903	2.5081325E-8	2.1660687E-8	3.5133922E-8	0.0013707425	3	44112500	44537500	25000
12	7860000	7870000	12	7990000	8000000	.	.	.	.	0,255,255	47.0	17.870546	18.723312	20.642498	21.55612	4.1508142E-4	4.7528098E-4	0.060455836	0.060060576	3	7855000	7988333	16666
12	103975000	104000000	12	125300000	125325000	.	.	.	.	0,255,255	16.0	1.6847343	1.7734106	2.0330875	1.6491821	6.556436E-5	2.008956E-4	0.001542966	2.7066216E-4	1	103987500	125312500	0
12	76625000	76650000	12	77000000	77025000	.	.	.	.	0,255,255	86.0	41.457783	37.245213	43.937294	40.02867	0.0011406869	3.8560424E-7	0.0017425227	0.0017872609	2	76625000	77012500	12500
12	38125000	38150000	12	38300000	38325000	.	.	.	.	0,255,255	102.0	39.483345	35.78189	38.33396	36.88546	1.5968244E-7	1.4383685E-12	2.4045833E-12	2.3398902E-12	2	38137500	38300000	12500
12	40150000	40175000	12	40300000	40325000	.	.	.	.	0,255,255	146.0	70.56626	75.481674	77.1228	92.028725	1.5343138E-8	1.3712913E-8	2.2671976E-8	0.0028589116	2	40150000	40312500	12500
12	85475000	85500000	12	85850000	85875000	.	.	.	.	0,255,255	133.0	57.15638	55.88304	63.900192	72.09358	3.8882043E-11	3.0420503E-11	1.8152597E-5	1.908309E-5	2	85475000	85862500	12500
12	114650000	114675000	12	115900000	115925000	.	.	.	.	0,255,255	115.0	43.16283	35.71467	37.86997	40.768158	1.764158E-11	1.0864454E-17	1.4551184E-17	2.9396676E-11	2	114650000	115912500	12500
12	15575000	15600000	12	15825000	15850000	.	.	.	.	0,255,255	210.0	111.36041	98.7066	121.34343	102.74272	6.735379E-9	8.721426E-9	1.1164294E-8	1.0221935E-8	3	15587500	15862500	25000
12	101400000	101425000	12	101825000	101850000	.	.	.	.	0,255,255	144.0	58.40946	55.72258	70.38712	60.718903	1.3112867E-14	9.391345E-15	6.750522E-8	1.9678127E-14	2	101425000	101850000	17678
12	113450000	113475000	12	113900000	113925000	.	.	.	.	0,255,255	70.0	29.936937	30.662523	35.10139	36.379627	6.481399E-6	9.998895E-6	0.007319478	0.0073289704	1	113462500	113912500	0
12	57800000	57810000	12	57900000	57910000	.	.	.	.	0,255,255	61.0	23.476677	21.594946	19.564442	29.702248	5.3249473E-6	6.305059E-6	8.522981E-6	0.0068362537	1	57805000	57905000	0
12	54000000	54010000	12	54190000	54200000	.	.	.	.	0,255,255	41.0	11.239276	10.367792	10.593528	15.232894	3.050192E-6	2.5533716E-6	4.7666385E-6	5.502511E-4	3	54005000	54201666	10541
12	76600000	76625000	12	76775000	76800000	.	.	.	.	0,255,255	179.0	72.88432	77.26775	87.93871	94.62627	4.931422E-18	1.0274412E-9	1.3606013E-9	1.4714231E-9	2	76625000	76787500	12500
12	52880000	52885000	12	52980000	52985000	.	.	.	.	0,255,255	29.0	6.020762	4.745551	5.448522	5.1723833	4.6070304E-6	4.5204494E-8	4.2082834E-6	5.627324E-6	2	52882500	52985000	2500
12	120625000	120650000	12	120950000	120975000	.	.	.	.	0,255,255	162.0	74.22414	83.50494	85.9095	93.86354	8.970262E-13	4.2670194E-6	5.639809E-6	6.058219E-6	3	120612500	120962500	25000
12	96060000	96070000	12	96210000	96220000	.	.	.	.	0,255,255	55.0	15.618479	15.397097	18.613886	16.960377	6.77296E-7	4.7576143E-10	1.3031982E-6	1.3266982E-6	2	96060000	96215000	5000
12	47025000	47050000	12	47650000	47675000	.	.	.	.	0,255,255	84.0	44.57679	38.09689	40.86563	48.68724	0.002751726	1.5299129E-6	0.0042640264	0.0042823004	1	47037500	47662500	0
12	52150000	52175000	12	52975000	53000000	.	.	.	.	0,255,255	81.0	36.713573	31.746317	30.923895	36.566547	1.1461224E-5	1.0679127E-5	1.747655E-5	1.8249595E-5	1	52162500	52987500	0
12	108675000	108700000	12	108800000	108825000	.	.	.	.	0,255,255	228.0	103.48723	122.97543	132.27504	142.96622	6.592363E-13	1.6030039E-4	1.5099054E-4	1.5483997E-4	3	108679166	108804166	18634
12	13090000	13100000	12	13210000	13220000	.	.	.	.	0,255,255	66.0	23.232319	21.021254	23.920443	25.161585	9.101343E-8	1.1775363E-7	1.5639891E-7	3.7513566E-4	2	13105000	13215000	10000
12	570000	580000	12	750000	760000	.	.	.	.	0,255,255	48.0	19.491835	18.573061	20.854757	17.964375	2.0435017E-4	2.2902995E-4	0.0369969	3.665255E-4	2	575000	750000	5000
12	92975000	93000000	12	93400000	93425000	.	.	.	.	0,255,255	171.0	92.56323	78.20381	83.362305	92.27802	5.287124E-8	6.432419E-8	8.360996E-8	8.9916426E-8	4	92993750	93412500	25769
12	124350000	124375000	12	124500000	124525000	.	.	.	.	0,255,255	121.0	56.567303	64.23592	73.045105	63.830338	8.346729E-8	0.0019220012	0.0028003918	0.0029095488	1	124362500	124512500	0
12	96050000	96075000	12	96500000	96525000	.	.	.	.	0,255,255	112.0	42.25242	36.353672	40.1308	45.733814	1.6865777E-10	1.7500594E-16	2.8759364E-10	2.7419664E-10	2	96062500	96525000	12500
12	25455000	25460000	12	25490000	25495000	.	.	.	.	0,255,255	28.0	4.8677926	7.606578	7.656115	6.7527337	1.5132012E-7	6.6666707E-4	8.473385E-4	6.501406E-4	1	25457500	25492500	0
12	95120000	95130000	12	95330000	95340000	.	.	.	.	0,255,255	62.0	20.632051	21.898556	24.92999	26.533144	2.485328E-6	2.9188134E-6	0.0035946644	0.0040320954	1	95125000	95335000	0
12	11580000	11590000	12	12030000	12040000	.	.	.	.	0,255,255	55.0	12.356838	11.928055	13.9491005	16.450136	2.4981815E-13	1.3102906E-13	7.2497225E-10	1.3266982E-6	2	11580000	12035000	5000
12	108550000	108575000	12	109075000	109100000	.	.	.	.	0,255,255	108.0	47.924614	46.880642	50.208668	51.97628	2.8971336E-9	2.4625564E-9	1.2503364E-4	1.3580667E-4	2	108550000	109087500	12500
12	45200000	45225000	12	45375000	45400000	.	.	.	.	0,255,255	180.0	85.43374	89.66938	104.777054	105.97958	5.181174E-10	5.983293E-10	0.0013642575	0.0013827849	2	45187500	45387500	25000
12	79550000	79575000	12	80175000	80200000	.	.	.	.	0,255,255	83.0	33.722954	36.162945	42.6628	42.95969	3.1896577E-6	2.9681007E-6	0.0065063206	0.0066305236	1	79562500	80187500	0
12	121550000	121560000	12	121670000	121680000	.	.	.	.	0,255,255	57.0	23.721296	25.021725	26.811296	29.988115	1.0613718E-4	0.046118345	0.04635655	0.048143756	2	121555000	121680000	5000
12	117225000	117250000	12	117825000	117850000	.	.	.	.	0,255,255	87.0	46.384247	37.5486	41.081444	46.918472	7.300814E-4	1.9129737E-7	0.0011075094	0.0011270327	1	117237500	117837500	0
12	38325000	38350000	12	39100000	39125000	.	.	.	.	0,255,255	77.0	29.231115	29.340471	31.447031	33.83613	3.4537898E-8	5.7552285E-8	1.9885451E-4	1.9715553E-4	2	38337500	39100000	12500
12	24975000	25000000	12	25125000	25150000	.	.	.	.	0,255,255	163.0	87.77368	79.210266	89.17869	81.277504	2.2126776E-6	2.7545952E-6	3.6231993E-6	3.902097E-6	1	24987500	25137500	0
12	2850000	2875000	12	3025000	3050000	.	.	.	.	0,255,255	145.0	70.26398	68.97559	75.78435	75.43418	2.6330524E-8	2.3920107E-8	3.94192E-8	3.9591733E-8	2	2875000	3037500	12500
12	130050000	130060000	12	130330000	130340000	.	.	.	.	0,255,255	44.0	9.831241	10.895945	13.0393915	13.630867	2.871053E-10	1.0453762E-7	4.5118628E-5	4.4982717E-5	4	130047500	130335000	10308
12	89050000	89075000	12	89450000	89475000	.	.	.	.	0,255,255	137.0	35.282555	49.995056	53.778267	64.32186	6.3997044E-28	1.8115098E-12	3.3144357E-12	2.7979336E-6	5	89042500	89452500	31623
12	121690000	121695000	12	121780000	121785000	.	.	.	.	0,255,255	28.0	6.8238115	6.212711	7.1146436	7.557224	5.3452345E-4	1.2554629E-5	8.473385E-4	6.501406E-4	1	121692500	121782500	0
12	93500000	93505000	12	94100000	94105000	.	.	.	.	0,255,255	22.0	4.876592	3.56736	3.1061785	5.3237495	6.02604E-4	6.93309E-5	8.1721623E-7	0.011481009	1	93502500	94102500	0
12	63840000	63850000	12	64250000	64260000	.	.	.	.	0,255,255	60.0	15.840958	15.543992	19.796516	19.097313	6.2879137E-9	1.3434255E-12	1.8411236E-5	1.129046E-8	4	63835000	64255000	14142
12	17775000	17780000	12	17865000	17870000	.	.	.	.	0,255,255	22.0	3.4838617	4.427362	3.8338268	4.564133	5.5969824E-5	6.4718554E-4	4.19711E-5	8.1026345E-4	1	17777500	17867500	0
12	12075000	12100000	12	12325000	12350000	.	.	.	.	0,255,255	158.0	83.4081	69.49447	74.77568	76.11157	1.8307548E-5	1.0431126E-11	1.799719E-11	1.8840299E-11	1	12087500	12337500	0
12	110925000	110950000	12	111300000	111325000	.	.	.	.	0,255,255	153.0	70.23732	59.988453	57.186337	78.110825	2.6633387E-10	6.7673275E-18	1.4170865E-17	2.3527186E-4	1	110937500	111312500	0
12	25800000	25825000	12	125300000	125325000	.	.	.	.	0,255,255	20.0	0.35969663	0.45208767	1.2261274	0.24574287	6.211661E-12	1.518944E-10	7.571469E-11	7.9164654E-11	1	25812500	125312500	0
12	64550000	64575000	12	64675000	64700000	.	.	.	.	0,255,255	222.0	100.258575	109.05289	115.535835	127.63652	1.6006755E-11	2.1337111E-11	2.813629E-11	0.0010715222	3	64554166	64704166	18634
12	9995000	10000000	12	10035000	10040000	.	.	.	.	0,255,255	29.0	6.648697	6.6667714	4.86211	7.440128	1.9067182E-4	2.2409295E-4	3.845292E-8	2.7957078E-4	1	9997500	10037500	0
12	22075000	22100000	12	22325000	22350000	.	.	.	.	0,255,255	140.0	50.970387	54.64557	65.391716	60.55047	2.6837077E-13	2.0709895E-13	5.9297855E-7	4.1867608E-13	1	22087500	22337500	0
12	88100000	88125000	12	88975000	89000000	.	.	.	.	0,255,255	99.0	49.18429	39.467144	43.98716	49.33236	0.0038379862	9.905896E-7	1.7732324E-6	0.0061335173	4	88137500	88981250	25769
12	6325000	6350000	12	6450000	6475000	.	.	.	.	0,255,255	213.0	97.45044	101.2255	117.55951	108.7677	1.5847851E-9	2.090405E-9	2.6229217E-9	2.4000633E-9	1	6337500	6462500	0
12	81625000	81650000	12	82325000	82350000	.	.	.	.	0,255,255	74.0	35.463505	30.059002	31.948893	32.96837	6.240791E-4	6.362639E-7	0.0010104073	0.0010431051	3	81645833	82329166	18634
12	106375000	106400000	12	106900000	106925000	.	.	.	.	0,255,255	141.0	62.52154	60.270737	78.16152	65.32752	2.2740603E-7	9.6852695E-14	0.013335992	3.5877477E-7	2	106387500	106925000	12500
12	101925000	101950000	12	102775000	102800000	.	.	.	.	0,255,255	81.0	44.548244	39.088463	42.948933	47.292427	0.009514274	0.010526897	0.015031801	0.014925647	2	101937500	102775000	12500
12	113975000	114000000	12	115900000	115925000	.	.	.	.	0,255,255	56.0	21.09959	17.530043	21.216621	18.820612	1.6479133E-4	6.9459185E-7	3.0807464E-4	4.6440633E-7	1	113987500	115912500	0
12	25800000	25825000	12	103975000	104000000	.	.	.	.	0,255,255	15.0	0.8578837	0.6799755	0.5405661	0.9617753	2.4316537E-6	3.071251E-5	2.3133965E-5	2.0216285E-5	1	25812500	103987500	0
12	32925000	32950000	12	34000000	34025000	.	.	.	.	0,255,255	72.0	25.395384	27.93901	31.77985	30.909056	1.5252564E-6	2.626802E-6	0.0028041168	3.1290197E-6	1	32937500	34012500	0
12	69890000	69900000	12	70720000	70730000	.	.	.	.	0,255,255	30.0	5.634753	7.2662883	8.825294	7.4913826	5.7941014E-7	7.6384385E-5	0.0031246122	6.208485E-5	1	69895000	70725000	0
12	94125000	94150000	12	94525000	94550000	.	.	.	.	0,255,255	144.0	58.712627	46.80579	62.970047	43.30563	1.3112867E-14	1.0224776E-22	6.750522E-8	2.455902E-22	1	94137500	94537500	0
12	123250000	123275000	12	123575000	123600000	.	.	.	.	0,255,255	145.0	70.162796	74.58209	78.27055	91.055824	2.6330524E-8	2.3920107E-8	0.0038337891	0.0039331834	1	123262500	123587500	0
12	84875000	84900000	12	85025000	85050000	.	.	.	.	0,255,255	161.0	75.33866	68.377785	80.561226	69.39633	1.7435434E-12	1.4677441E-12	8.790731E-6	2.6520132E-12	3	84879166	85029166	18634
12	26805000	26810000	12	124870000	124875000	.	.	.	.	0,255,255	20.0	0.018893616	0.025568422	0.019725814	0.016621131	1.0422889E-9	1.8331578E-9	2.3626576E-9	3.0376672E-9	1	26807500	124872500	0
12	85150000	85175000	12	85425000	85450000	.	.	.	.	0,255,255	86.0	41.607826	40.38392	43.38342	44.613422	0.0011406869	0.0011672323	0.0017425227	0.0017872609	2	85150000	85437500	12500
12	55175000	55200000	12	55625000	55650000	.	.	.	.	0,255,255	102.0	58.07184	46.633095	47.760456	54.816772	0.001171512	1.4725197E-7	2.618752E-7	0.0018735158	2	55187500	55625000	12500
12	104380000	104390000	12	104870000	104880000	.	.	.	.	0,255,255	47.0	11.881299	12.995488	15.233174	18.05597	5.0406155E-9	1.7139586E-6	3.0775045E-6	7.5201865E-4	2	104380000	104875000	5000
12	107120000	107130000	12	107600000	107610000	.	.	.	.	0,255,255	34.0	11.430994	9.308127	10.935434	12.851836	0.0016200821	4.5547593E-5	0.0027148463	0.060470313	2	107135000	107605000	10000
12	52150000	52160000	12	52880000	52890000	.	.	.	.	0,255,255	30.0	7.5599785	8.032923	9.585443	9.440516	4.2673248E-5	0.0019235479	0.0031246122	0.0028293428	1	52155000	52885000	0
12	7225000	7250000	12	7625000	7650000	.	.	.	.	0,255,255	120.0	51.10389	49.128674	64.92473	56.635002	1.516694E-7	1.3711404E-7	0.0040711877	2.4666681E-7	3	7229166	7645833	18634
12	124040000	124050000	12	124780000	124790000	.	.	.	.	0,255,255	32.0	9.6936245	9.023394	10.60949	8.834537	3.007493E-4	3.2112037E-4	0.011821711	4.3774364E-4	1	124045000	124785000	0
12	102940000	102950000	12	103540000	103550000	.	.	.	.	0,255,255	43.0	10.295933	10.481734	12.52169	12.746373	4.3483874E-7	3.103631E-7	1.056461E-4	1.0760522E-4	2	102945000	103550000	5000
12	27425000	27450000	12	27650000	27675000	.	.	.	.	0,255,255	148.0	82.26511	73.96064	81.970146	81.18247	7.622166E-4	4.392903E-9	0.0014165498	0.0014546739	2	27437500	27650000	12500
12	109590000	109600000	12	109770000	109780000	.	.	.	.	0,255,255	53.0	16.924292	18.629665	20.096415	21.312017	3.7383113E-6	4.0336827E-6	0.00234641	0.0024536024	2	109600000	109775000	5000
12	12360000	12370000	12	12710000	12720000	.	.	.	.	0,255,255	49.0	23.256975	19.873684	23.888117	18.60027	0.012929319	0.020541588	0.022047453	1.7155585E-4	2	12370000	12710000	7071
12	10225000	10250000	12	10550000	10575000	.	.	.	.	0,255,255	124.0	44.838814	46.085636	49.61856	54.099293	1.4173696E-14	9.439693E-15	1.9088604E-8	2.1181002E-8	3	10237500	10562500	25000
12	85575000	85600000	12	85850000	85875000	.	.	.	.	0,255,255	155.0	60.38193	67.781395	71.39141	87.88768	2.0558453E-18	6.7376105E-11	1.1399728E-10	1.0965734E-4	1	85587500	85862500	0
12	38325000	38350000	12	39275000	39300000	.	.	.	.	0,255,255	54.0	24.354996	20.110523	22.95631	19.653282	6.406576E-4	0.0015084265	0.0012807947	0.0012897701	2	38337500	39275000	12500
12	9475000	9500000	12	31200000	31225000	.	.	.	.	0,255,255	18.0	0.662643	0.17233452	0.0	0.47678483	1.2546199E-9	2.3386388E-8	1.4471252E-8	1.3990357E-8	1	9487500	31212500	0
12	132400000	132425000	12	132600000	132625000	.	.	.	.	0,255,255	87.0	34.622704	32.95621	38.42129	37.30645	2.1776818E-7	1.9129737E-7	3.183699E-7	3.3762544E-7	1	132412500	132612500	0
12	99025000	99050000	12	99750000	99775000	.	.	.	.	0,255,255	79.0	37.44348	33.79006	36.25494	37.249268	3.860829E-5	3.7297366E-5	6.0216364E-5	6.1194434E-5	1	99037500	99762500	0
12	1655000	1660000	12	1785000	1790000	.	.	.	.	0,255,255	31.0	9.18967	7.4582543	10.139415	9.729301	0.001183119	2.382829E-5	0.056879148	0.0023385158	2	1652500	1790000	5590
12	52580000	52590000	12	52860000	52870000	.	.	.	.	0,255,255	45.0	16.162218	15.825987	16.637081	17.313093	0.00161863	0.0019299806	0.0029214765	0.003035171	2	52585000	52875000	10000
12	108560000	108570000	12	108610000	108620000	.	.	.	.	0,255,255	101.0	43.307426	38.358765	39.90237	38.61208	9.075157E-6	8.136623E-11	7.652327E-6	5.680597E-11	2	108565000	108620000	5000
12	32750000	32775000	12	34000000	34025000	.	.	.	.	0,255,255	95.0	26.129063	24.199903	25.54084	33.954273	1.7150927E-15	3.4019333E-21	5.2599734E-15	8.895116E-10	2	32750000	34012500	12500
12	54250000	54275000	12	54350000	54375000	.	.	.	.	0,255,255	273.0	135.61292	138.28293	147.58812	149.73251	8.387584E-13	1.2067153E-12	9.862175E-13	1.0314076E-12	1	54262500	54362500	0
12	22075000	22100000	12	22450000	22475000	.	.	.	.	0,255,255	127.0	55.878723	47.38219	58.867733	50.699112	2.0736428E-9	7.692698E-16	2.925057E-9	3.2540632E-9	2	22087500	22450000	12500
12	47710000	47720000	12	47770000	47780000	.	.	.	.	0,255,255	63.0	23.264215	23.05274	26.563787	26.317823	1.1688212E-6	1.3384265E-6	0.002088687	0.0022712091	1	47715000	47775000	0
12	40625000	40650000	12	40900000	40925000	.	.	.	.	0,255,255	116.0	65.730225	57.76595	61.534935	65.40727	0.008785824	1.3523332E-6	0.015910909	0.016434807	3	40654166	40920833	18634
12	105400000	105425000	12	106125000	106150000	.	.	.	.	0,255,255	112.0	46.450386	45.70585	54.165565	47.096645	1.6865777E-10	1.4256789E-10	1.6898859E-5	2.7419664E-10	2	105412500	106150000	12500
12	131340000	131350000	12	131620000	131630000	.	.	.	.	0,255,255	19.0	2.4384613	2.6007512	2.507928	2.8542435	3.1519235E-6	1.0469823E-4	1.0505071E-4	1.0317649E-4	1	131345000	131625000	0
12	123350000	123375000	12	123575000	123600000	.	.	.	.	0,255,255	224.0	95.84871	101.02126	101.20763	130.2643	2.317727E-22	7.52507E-12	1.0007772E-11	5.686259E-4	1	123362500	123587500	0
12	56175000	56200000	12	56450000	56475000	.	.	.	.	0,255,255	151.0	65.93239	65.4033	65.22308	84.43405	8.5419344E-10	7.6317785E-10	1.3121887E-9	4.932981E-4	1	56187500	56462500	0
12	95100000	95125000	12	95525000	95550000	.	.	.	.	0,255,255	111.0	52.373993	48.204437	54.791348	52.457672	1.993875E-5	2.939659E-10	2.8292745E-5	3.23514E-5	1	95112500	95537500	0
12	31650000	31660000	12	32300000	32310000	.	.	.	.	0,255,255	36.0	11.352915	9.304332	10.083408	12.240884	3.2184462E-4	5.7548177E-6	5.3302816E-4	5.125784E-4	1	31655000	32305000	0
12	46325000	46350000	12	47000000	47025000	.	.	.	.	0,255,255	85.0	25.885513	35.546783	40.547092	36.28682	3.393724E-11	7.680222E-7	0.0027535083	1.3600887E-6	1	46337500	47012500	0
12	32455000	32460000	12	32655000	32660000	.	.	.	.	0,255,255	30.0	6.829689	7.5367084	7.9236035	8.565856	6.977454E-5	8.0579455E-5	0.00397863	0.0052948133	1	32457500	32657500	0
12	68350000	68375000	12	68675000	68700000	.	.	.	.	0,255,255	155.0	72.576	70.91608	90.93347	74.34059	7.937091E-11	6.7376105E-11	1.0539514E-4	1.1548402E-10	1	68362500	68687500	0
12	17790000	17800000	12	17880000	17890000	.	.	.	.	0,255,255	42.0	12.121276	15.599393	14.374947	10.0686655	1.1313431E-6	0.013538395	2.448152E-4	1.6879695E-6	1	17795000	17885000	0
12	91375000	91400000	12	92550000	92575000	.	.	.	.	0,255,255	141.0	48.751198	64.81158	93.80148	57.5725	4.618448E-21	2.1152104E-7	0.013335992	1.997572E-13	1	91387500	92562500	0
12	56520000	56530000	12	56570000	56580000	.	.	.	.	0,255,255	79.0	32.813698	37.904438	37.847412	33.97861	2.7114173E-4	3.962985E-4	3.36884E-4	3.033733E-4	1	56525000	56575000	0
12	3880000	3890000	12	4030000	4040000	.	.	.	.	0,255,255	65.0	18.269781	18.901924	21.895542	17.717842	4.2695743E-11	3.6140996E-11	3.707525E-7	7.636066E-11	2	3890000	4040000	7071
12	56760000	56770000	12	56980000	56990000	.	.	.	.	0,255,255	39.0	10.2704735	11.058489	13.659104	13.177726	2.0676634E-5	1.9437199E-5	0.0025577813	0.00252973	1	56765000	56985000	0
12	31650000	31675000	12	31950000	31975000	.	.	.	.	0,255,255	149.0	75.26326	68.22279	83.761856	73.548676	2.7979934E-9	2.4928928E-9	0.0010054163	4.2209214E-9	1	31662500	31962500	0
12	625000	650000	12	1575000	1600000	.	.	.	.	0,255,255	68.0	30.222162	30.298021	25.819939	38.57537	2.7163242E-5	4.1611864E-5	6.099493E-5	0.018480202	1	637500	1587500	0
12	14250000	14260000	12	14360000	14370000	.	.	.	.	0,255,255	75.0	23.027855	23.11828	30.17438	22.87776	2.595338E-11	3.1856632E-11	8.0304585E-7	3.25277E-11	1	14255000	14365000	0
12	9400000	9410000	12	9560000	9570000	.	.	.	.	0,255,255	18.0	0.80887425	0.8239183	0.7744391	0.23913835	2.2123341E-8	1.2704308E-7	9.20442E-8	9.6226664E-8	1	9405000	9565000	0
12	69870000	69880000	12	70570000	70580000	.	.	.	.	0,255,255	47.0	14.589207	13.334226	14.784048	18.222303	1.8024352E-6	1.7139586E-6	3.0775045E-6	7.5201865E-4	3	69885000	70575000	10000
12	70590000	70600000	12	70720000	70730000	.	.	.	.	0,255,255	41.0	15.260109	13.995377	19.187254	15.120109	3.274005E-4	3.2956144E-4	0.031624764	5.502511E-4	3	70591666	70721666	7453
12	49360000	49365000	12	49515000	49520000	.	.	.	.	0,255,255	27.0	8.030135	7.033171	8.473225	9.480048	0.021388689	0.0017151042	0.040492345	0.042751223	2	49362500	49515000	2500
12	17760000	17765000	12	17850000	17855000	.	.	.	.	0,255,255	23.0	4.1009874	5.096705	4.529488	4.67831	2.1618891E-4	0.0040601767	2.3891653E-4	2.8728694E-4	4	17765000	17850000	17678
12	6925000	6950000	12	7100000	7125000	.	.	.	.	0,255,255	182.0	83.971954	85.20019	91.489365	99.05482	1.7197671E-10	1.9958672E-10	2.6392005E-10	7.317596E-4	2	6937500	7100000	12500
12	42130000	42140000	12	42330000	42340000	.	.	.	.	0,255,255	53.0	15.783679	15.138511	18.996414	16.481133	3.7383113E-6	4.3275645E-9	6.8843306E-6	7.3550655E-6	2	42130000	42330000	7071
12	122635000	122640000	12	122745000	122750000	.	.	.	.	0,255,255	33.0	7.0054946	6.736856	8.436361	7.847474	2.733316E-6	1.9946362E-6	2.9359685E-4	4.699696E-4	1	122637500	122747500	0
12	53350000	53360000	12	53420000	53430000	.	.	.	.	0,255,255	75.0	25.967312	30.545454	33.556797	37.667053	5.165915E-7	6.8880934E-7	0.0030807457	0.002823837	1	53355000	53425000	0
12	25425000	25450000	12	26000000	26025000	.	.	.	.	0,255,255	94.0	42.96645	44.85445	55.494946	43.660156	1.9712998E-5	1.8081304E-5	0.03493316	3.0352767E-5	2	25437500	26025000	12500
12	62430000	62440000	12	62780000	62790000	.	.	.	.	0,255,255	37.0	10.960313	12.348257	14.066942	15.146951	1.353874E-4	1.1922732E-4	0.009728246	0.009867035	2	62435000	62790000	5000
12	38900000	38925000	12	39075000	39100000	.	.	.	.	0,255,255	121.0	59.664	63.124584	65.21285	72.147575	8.346729E-8	0.0019220012	0.0028003918	0.0029095488	2	38912500	39100000	12500
12	56750000	56760000	12	57000000	57010000	.	.	.	.	0,255,255	55.0	20.490858	17.772268	23.31784	19.212824	4.0482514E-4	7.3033885E-7	6.550099E-4	1.3266982E-6	1	56755000	57005000	0
12	127100000	127125000	12	127275000	127300000	.	.	.	.	0,255,255	135.0	57.905518	58.78855	66.10052	61.723248	1.010696E-11	7.567251E-12	7.0498786E-6	7.437702E-6	3	127120833	127295833	18634
12	95575000	95600000	12	95800000	95825000	.	.	.	.	0,255,255	233.0	94.70479	83.543724	89.369026	100.551956	1.9374659E-25	1.6295824E-25	2.998894E-25	6.839027E-14	5	95607500	95822500	31623
12	6060000	6070000	12	6270000	6280000	.	.	.	.	0,255,255	47.0	13.095113	13.336213	16.41549	14.060518	1.8024352E-6	1.7139586E-6	7.324922E-4	3.2031016E-6	2	6065000	6280000	5000
12	90975000	91000000	12	91300000	91325000	.	.	.	.	0,255,255	112.0	54.154037	51.74576	68.51277	61.303795	1.2260301E-5	1.1304326E-5	0.053713847	1.9179144E-5	2	90975000	91325000	17678
12	25240000	25250000	12	25380000	25390000	.	.	.	.	0,255,255	62.0	14.25742	15.303649	15.484648	22.471752	1.4117546E-13	1.2591584E-13	1.5519094E-13	3.827623E-6	2	25240000	25385000	5000
12	32750000	32775000	12	32925000	32950000	.	.	.	.	0,255,255	147.0	83.982834	69.27413	72.73086	70.07801	0.0010662791	7.849073E-9	1.3017848E-8	1.3078007E-8	2	32762500	32925000	12500
12	8675000	8700000	12	9025000	9050000	.	.	.	.	0,255,255	98.0	46.008324	52.819042	58.461143	56.42451	1.9637096E-6	0.006194175	0.00856175	0.008922424	2	8675000	9037500	12500
12	21700000	21725000	12	22000000	22025000	.	.	.	.	0,255,255	114.0	63.254814	54.993687	59.942688	66.15011	0.016216591	3.949374E-6	5.914347E-6	0.030701235	2	21712500	22000000	12500
12	110075000	110100000	12	110425000	110450000	.	.	.	.	0,255,255	219.0	99.491714	87.75124	101.215096	101.207436	7.7015117E-11	7.682119E-21	1.3378182E-10	1.2197325E-10	3	110104166	110429166	18634
12	9800000	9825000	12	9925000	9950000	.	.	.	.	0,255,255	181.0	77.548805	79.36166	89.76216	95.62435	2.9881703E-10	3.4543252E-10	4.6252202E-10	4.966199E-10	1	9812500	9937500	0
12	1780000	1790000	12	1930000	1940000	.	.	.	.	0,255,255	46.0	18.3699	17.72431	16.605825	20.783655	8.381778E-4	9.841236E-4	0.0014846569	0.09568156	3	1795000	1935000	10000
12	77150000	77175000	12	77675000	77700000	.	.	.	.	0,255,255	119.0	52.535057	52.891373	54.86785	61.04005	2.7304606E-7	2.4597023E-7	3.924594E-7	4.4374514E-7	2	77175000	77687500	12500
12	550000	575000	12	950000	975000	.	.	.	.	0,255,255	107.0	57.224888	52.552975	57.70797	58.23098	1.3171369E-4	1.3393121E-4	1.9635499E-4	2.0894092E-4	1	562500	962500	0
12	53540000	53545000	12	53675000	53680000	.	.	.	.	0,255,255	47.0	10.030699	9.15804	10.404205	10.343704	2.1840387E-8	8.859312E-12	2.106303E-8	4.3648647E-8	1	53542500	53677500	0
12	31400000	31410000	12	31630000	31640000	.	.	.	.	0,255,255	45.0	12.6575	11.438526	12.823251	14.564475	1.1677739E-5	3.3498626E-8	1.9250161E-5	1.9046778E-5	3	31401666	31631666	7453
12	70725000	70750000	12	71000000	71025000	.	.	.	.	0,255,255	111.0	51.419342	45.39364	44.91873	51.897285	1.993875E-5	2.939659E-10	5.858371E-10	3.23514E-5	1	70737500	71012500	0
12	119100000	119125000	12	119400000	119425000	.	.	.	.	0,255,255	139.0	55.141907	57.216343	62.67895	61.934227	5.712211E-13	4.4214854E-13	9.929225E-7	1.0222035E-6	2	119112500	119425000	12500
12	96975000	97000000	12	97300000	97325000	.	.	.	.	0,255,255	92.0	47.41964	44.975883	36.663273	53.30673	5.8773483E-5	5.4600554E-5	8.45981E-9	0.0670323	2	96987500	97300000	12500
12	48745000	48750000	12	48795000	48800000	.	.	.	.	0,255,255	29.0	9.169836	8.973824	8.167198	9.832003	0.0053953915	0.008932684	0.009018362	0.010784185	2	48752500	48797500	5000
12	110510000	110520000	12	110590000	110600000	.	.	.	.	0,255,255	89.0	34.221733	38.310574	44.523823	43.54982	5.345656E-7	8.464968E-7	0.008867051	0.008579319	2	110515000	110600000	5000
12	59425000	59450000	12	59800000	59825000	.	.	.	.	0,255,255	107.0	49.970825	51.485546	56.60243	57.758698	1.3171369E-4	1.3393121E-4	1.9635499E-4	2.0894092E-4	2	59425000	59800000	17678
12	54750000	54760000	12	54950000	54960000	.	.	.	.	0,255,255	43.0	9.792652	12.144428	15.263873	15.7589655	9.747262E-10	3.103631E-7	1.056461E-4	0.01056746	1	54755000	54955000	0
12	117350000	117375000	12	117825000	117850000	.	.	.	.	0,255,255	99.0	34.064693	36.558796	36.51979	45.229164	2.3429982E-11	1.8521122E-11	2.875675E-11	1.6199006E-6	1	117362500	117837500	0
12	118175000	118200000	12	118350000	118375000	.	.	.	.	0,255,255	227.0	95.34638	95.3925	99.59272	121.99066	2.330413E-23	2.0306427E-23	1.948038E-12	2.148694E-4	5	118172500	118377500	60828
12	1650000	1675000	12	1925000	1950000	.	.	.	.	0,255,255	116.0	37.96197	46.09523	47.67612	54.826744	4.4647318E-18	6.6029786E-12	1.3841445E-11	2.3968564E-6	2	1650000	1937500	12500
12	12900000	12925000	12	13200000	13225000	.	.	.	.	0,255,255	186.0	62.535423	67.44117	73.57247	91.385506	2.064702E-20	1.4727032E-20	3.1878232E-20	2.9737626E-11	2	12912500	13225000	12500
12	124025000	124050000	12	124300000	124325000	.	.	.	.	0,255,255	150.0	74.394325	61.94364	72.29234	68.53706	1.5542083E-9	1.3909054E-9	2.3872326E-9	2.3505433E-9	3	124054166	124320833	18634
12	122050000	122060000	12	122120000	122130000	.	.	.	.	0,255,255	69.0	21.51571	21.968864	26.37024	27.353367	6.9396164E-9	8.434358E-9	5.285109E-5	6.05036E-5	1	122055000	122125000	0
12	3875000	3900000	12	4275000	4300000	.	.	.	.	0,255,255	127.0	58.77922	53.01436	60.248978	56.272606	2.0736428E-9	1.7639172E-9	2.925057E-9	3.2540632E-9	2	3887500	4275000	12500
12	14840000	14850000	12	14990000	15000000	.	.	.	.	0,255,255	71.0	20.869427	19.944601	26.170256	24.021818	1.1532468E-9	1.3953053E-9	1.3634584E-5	1.6183778E-9	2	14845000	14990000	5000
12	62580000	62590000	12	62790000	62800000	.	.	.	.	0,255,255	57.0	18.857767	17.91314	16.411768	25.303547	1.1197015E-7	1.1463897E-7	2.1973898E-7	0.048143756	2	62580000	62795000	5000
12	47725000	47750000	12	47825000	47850000	.	.	.	.	0,255,255	222.0	99.11701	109.72901	132.25655	111.42488	1.6006755E-11	2.1337111E-11	9.841451E-4	2.6984127E-11	2	47725000	47837500	12500
12	1120000	1130000	12	1580000	1590000	.	.	.	.	0,255,255	41.0	13.722773	12.978169	15.102305	16.093729	3.274005E-4	3.2956144E-4	5.456655E-4	0.032403428	3	1121666	1588333	7454
12	11800000	11825000	12	12700000	12725000	.	.	.	.	0,255,255	62.0	27.7424	28.709175	28.68511	27.629148	0.0011098669	0.0017144827	0.0023193627	0.0022581243	1	11812500	12712500	0
12	75550000	75575000	12	76025000	76050000	.	.	.	.	0,255,255	118.0	56.685875	59.383224	60.53408	75.634964	4.8156534E-7	4.3884762E-7	6.846158E-7	0.008362947	2	75550000	76037500	12500
12	91375000	91400000	12	92625000	92650000	.	.	.	.	0,255,255	166.0	75.65848	64.83862	87.83369	69.41063	6.535333E-14	5.1493413E-14	9.3039466E-7	1.0078814E-13	1	91387500	92637500	0
12	79400000	79410000	12	79550000	79560000	.	.	.	.	0,255,255	33.0	11.249171	10.802444	11.497759	10.193562	0.003654544	0.0036269408	0.005639036	0.005651552	1	79405000	79555000	0
12	55725000	55750000	12	55925000	55950000	.	.	.	.	0,255,255	220.0	88.27974	90.46618	107.92308	107.233315	3.882043E-21	3.6433404E-21	7.932456E-11	7.335853E-11	3	55737500	55937500	25000
12	3325000	3350000	12	3775000	3800000	.	.	.	.	0,255,255	105.0	51.090435	51.140984	55.751343	60.3597	3.2821725E-4	3.3947584E-4	4.895665E-4	5.17747E-4	1	3337500	3787500	0
12	88625000	88650000	12	88975000	89000000	.	.	.	.	0,255,255	86.0	38.96148	37.70488	43.31598	43.669125	0.0011406869	3.8560424E-7	0.0017425227	0.0017872609	1	88637500	88987500	0
12	101925000	101950000	12	102475000	102500000	.	.	.	.	0,255,255	88.0	38.29434	37.106026	44.044308	39.571644	1.0543159E-7	9.446385E-8	6.854078E-4	6.836657E-4	2	101950000	102487500	12500
12	114650000	114675000	12	115750000	115775000	.	.	.	.	0,255,255	116.0	52.80858	50.297848	54.430443	55.16008	1.5029947E-6	1.3523332E-6	2.1139465E-6	2.3968564E-6	2	114662500	115750000	12500
12	52375000	52400000	12	52850000	52875000	.	.	.	.	0,255,255	122.0	56.55471	57.427525	62.601185	63.242634	4.586371E-8	4.098807E-8	0.0019372613	0.0020110612	3	52379166	52879166	18634
13	26175000	26200000	13	26475000	26500000	.	.	.	.	0,255,255	120.0	58.17558	63.36651	71.327835	66.39044	1.516694E-7	0.0027911637	0.0040711877	0.0041992683	1	26187500	26487500	0
13	27375000	27400000	13	27950000	27975000	.	.	.	.	0,255,255	77.0	29.453499	35.393776	40.703102	41.107426	3.4537898E-8	1.2500558E-4	0.06469982	0.06509708	4	27375000	27975000	17678
13	19205000	19210000	13	19705000	19710000	.	.	.	.	0,255,255	16.0	0.21782222	0.19626686	0.19159915	0.43278247	2.417419E-5	4.2206244E-5	4.568963E-5	5.595632E-5	1	19207500	19707500	0
13	41650000	41675000	13	42100000	42125000	.	.	.	.	0,255,255	108.0	59.92762	51.46861	59.29382	53.1584	8.263942E-5	8.3685976E-5	1.2503364E-4	1.3580667E-4	1	41662500	42112500	0
13	90510000	90520000	13	90570000	90580000	.	.	.	.	0,255,255	32.0	4.890511	9.352605	9.896162	9.806028	1.3846868E-10	3.2112037E-4	0.011821711	4.3774364E-4	1	90515000	90575000	0
13	22925000	22950000	13	24350000	24375000	.	.	.	.	0,255,255	29.0	3.0292852	3.430374	3.7708862	3.5316799	3.376225E-13	1.2882947E-10	1.3953574E-10	3.486446E-10	1	22937500	24362500	0
13	26975000	27000000	13	27825000	27850000	.	.	.	.	0,255,255	73.0	26.895561	29.041552	29.593918	29.73254	7.429748E-7	1.3230264E-6	1.7722523E-6	1.551904E-6	1	26987500	27837500	0
13	21275000	21300000	13	21475000	21500000	.	.	.	.	0,255,255	133.0	57.770004	58.100544	62.587513	65.57512	3.8882043E-11	3.0420503E-11	1.8152597E-5	1.908309E-5	2	21287500	21475000	12500
13	23460000	23470000	13	23860000	23870000	.	.	.	.	0,255,255	41.0	13.9859	14.091306	16.897926	17.159725	3.274005E-4	3.2956144E-4	0.031624764	0.032403428	3	23468333	23871666	7454
13	113275000	113300000	13	113375000	113400000	.	.	.	.	0,255,255	207.0	100.41839	105.93428	101.8798	112.63801	2.5795739E-8	3.455368E-8	4.2315918E-8	4.0654644E-8	1	113287500	113387500	0
13	25550000	25575000	13	26050000	26075000	.	.	.	.	0,255,255	154.0	62.611732	59.778667	66.474884	73.14532	1.4449891E-10	2.9553422E-18	2.1294357E-10	2.1339283E-10	3	25570833	26070833	18634
13	48605000	48610000	13	48765000	48770000	.	.	.	.	0,255,255	22.0	6.580911	6.0636797	6.8795977	7.501921	0.046192795	0.010529593	0.08176636	0.07820429	2	48600000	48767500	7500
13	19540000	19550000	13	21270000	21280000	.	.	.	.	0,255,255	18.0	0.5273033	0.4355459	0.4932308	0.5471518	2.2123341E-8	1.2704308E-7	9.20442E-8	9.6226664E-8	1	19545000	21275000	0
13	31910000	31920000	13	32310000	32320000	.	.	.	.	0,255,255	33.0	9.091284	8.893838	10.323779	11.252504	1.1410893E-4	1.3087738E-4	0.005639036	0.005651552	1	31915000	32315000	0
13	48100000	48125000	13	48550000	48575000	.	.	.	.	0,255,255	96.0	47.144405	47.244995	47.77885	57.268383	6.275761E-6	5.695113E-6	1.0265213E-5	0.018203098	1	48112500	48562500	0
13	72800000	72825000	13	73700000	73725000	.	.	.	.	0,255,255	75.0	35.863274	30.953373	36.106865	37.235	3.7111834E-4	3.7894576E-4	5.828134E-4	6.171166E-4	1	72812500	73712500	0
13	37100000	37125000	13	37575000	37600000	.	.	.	.	0,255,255	114.0	41.09859	39.186924	47.312008	47.64032	3.8230485E-11	3.0367535E-11	6.7821714E-11	6.2303065E-11	4	37100000	37600000	17678
13	31425000	31450000	13	31725000	31750000	.	.	.	.	0,255,255	101.0	49.625874	47.547714	49.812172	52.729702	0.0017730091	2.789608E-7	0.002704703	0.0028065953	1	31437500	31737500	0
13	40070000	40080000	13	40680000	40690000	.	.	.	.	0,255,255	39.0	12.767743	12.906588	13.855568	14.792835	0.0014358489	0.0015383163	0.0025577813	0.00252973	1	40075000	40685000	0
13	32575000	32600000	13	33525000	33550000	.	.	.	.	0,255,255	81.0	29.932165	31.320778	33.001972	39.62816	1.2205288E-9	1.0679127E-5	1.747655E-5	0.014925647	2	32562500	33537500	25000
13	20175000	20200000	13	20475000	20500000	.	.	.	.	0,255,255	86.0	39.097095	35.34197	40.366947	36.269287	0.0011406869	3.8560424E-7	0.0017425227	6.794982E-7	1	20187500	20487500	0
13	26975000	27000000	13	27350000	27375000	.	.	.	.	0,255,255	138.0	48.756184	41.601536	54.38862	43.636894	7.6570455E-20	3.449728E-20	1.6626966E-12	8.8038177E-20	2	26987500	27350000	12500
13	112090000	112100000	13	112150000	112160000	.	.	.	.	0,255,255	33.0	5.4376693	9.004571	11.821873	11.069078	6.353616E-9	1.3087738E-4	0.005639036	0.005651552	1	112095000	112155000	0
13	75870000	75880000	13	76470000	76480000	.	.	.	.	0,255,255	56.0	17.307772	15.657205	19.277985	20.888445	2.8573643E-7	2.96286E-7	5.724618E-7	3.5347865E-4	3	75871666	76468333	13744
13	71540000	71550000	13	72010000	72020000	.	.	.	.	0,255,255	21.0	3.2092345	4.0654907	4.7492175	3.8393462	7.48744E-5	0.0043770038	0.0017702699	9.190089E-5	1	71545000	72015000	0
13	29560000	29570000	13	29620000	29630000	.	.	.	.	0,255,255	40.0	6.676076	9.358029	10.663966	11.036884	9.2663446E-11	5.6045142E-8	1.2771274E-5	1.3671836E-5	1	29565000	29625000	0
13	94540000	94550000	13	94600000	94610000	.	.	.	.	0,255,255	39.0	5.2668333	8.828426	9.457636	12.547046	2.571884E-13	1.8462913E-7	2.0526588E-7	0.00252973	1	94545000	94605000	0
13	33925000	33950000	13	35150000	35175000	.	.	.	.	0,255,255	89.0	33.126408	33.955856	35.166737	39.121967	5.2191954E-8	4.8175394E-8	7.8349565E-8	4.2216334E-4	1	33937500	35162500	0
13	19340000	19345000	13	24540000	24545000	.	.	.	.	0,255,255	30.0	0.09395294	0.061834447	0.014310146	0.06554182	2.5345856E-22	5.3512795E-22	5.0694635E-22	9.631869E-22	1	19342500	24542500	0
13	39675000	39700000	13	40675000	40700000	.	.	.	.	0,255,255	95.0	35.065765	37.19811	45.349575	44.854935	5.738534E-10	4.804553E-10	1.7928942E-5	1.6939759E-5	1	39687500	40687500	0
13	97120000	97130000	13	97350000	97360000	.	.	.	.	0,255,255	45.0	14.591831	16.128485	16.35133	18.53992	1.1677739E-5	0.0019299806	0.0029214765	0.003035171	1	97125000	97355000	0
13	70950000	70975000	13	71875000	71900000	.	.	.	.	0,255,255	75.0	20.429722	26.849249	27.461876	32.74394	6.3445217E-12	2.9036326E-7	3.871922E-7	6.171166E-4	1	70962500	71887500	0
13	101125000	101150000	13	101750000	101775000	.	.	.	.	0,255,255	72.0	37.10074	34.854202	38.309177	34.31469	0.0017134286	0.0018737132	0.0028041168	0.002767464	1	101137500	101762500	0
13	31225000	31250000	13	31725000	31750000	.	.	.	.	0,255,255	62.0	28.125336	27.836454	30.739508	30.54159	0.0011098669	0.0017144827	0.0023193627	0.0022581243	1	31237500	31737500	0
13	46490000	46500000	13	46720000	46730000	.	.	.	.	0,255,255	44.0	18.683092	13.577656	14.270257	16.931757	0.003106069	2.6749038E-5	4.5118628E-5	0.0058194064	1	46495000	46725000	0
13	36425000	36450000	13	36725000	36750000	.	.	.	.	0,255,255	133.0	58.19057	59.114246	64.777855	63.614876	3.8882043E-11	3.0420503E-11	1.8152597E-5	1.908309E-5	2	36450000	36725000	17678
13	24025000	24050000	13	24200000	24225000	.	.	.	.	0,255,255	164.0	75.99343	78.75579	90.23785	85.87655	2.3860552E-13	1.7714274E-6	2.31773E-6	2.4945052E-6	3	24020833	24220833	18634
13	19240000	19250000	13	19300000	19310000	.	.	.	.	0,255,255	29.0	4.1584864	6.041487	6.352103	6.6985693	2.2239222E-8	4.0541436E-6	1.7801592E-4	1.8312327E-4	1	19245000	19305000	0
13	45045000	45050000	13	45305000	45310000	.	.	.	.	0,255,255	31.0	7.3256946	6.342297	9.327076	6.450487	2.2388647E-5	2.382829E-5	0.0016662392	2.9214829E-5	1	45047500	45307500	0
13	39140000	39150000	13	39610000	39620000	.	.	.	.	0,255,255	42.0	15.180161	14.841869	16.418808	19.063238	1.4637037E-4	1.4857356E-4	0.018565444	0.01854689	2	39150000	39620000	7071
13	49300000	49325000	13	49600000	49625000	.	.	.	.	0,255,255	130.0	58.51353	55.661392	66.860245	62.5622	2.837027E-10	2.3519872E-10	7.080825E-5	7.40176E-5	1	49312500	49612500	0
13	94430000	94440000	13	94610000	94620000	.	.	.	.	0,255,255	45.0	12.147724	11.799142	13.126649	14.824789	4.320483E-8	3.3498626E-8	1.9250161E-5	1.9046778E-5	2	94435000	94610000	5000
13	52450000	52475000	13	52625000	52650000	.	.	.	.	0,255,255	72.0	23.763344	30.485594	36.22231	31.155453	1.4655971E-10	2.626802E-6	0.0028041168	0.002767464	1	52462500	52637500	0
13	108950000	108975000	13	109775000	109800000	.	.	.	.	0,255,255	93.0	35.00329	36.567005	46.183273	35.905586	2.6742384E-9	2.4131666E-9	5.2702766E-5	4.4590642E-9	2	108950000	109787500	12500
13	110225000	110250000	13	110400000	110425000	.	.	.	.	0,255,255	160.0	65.14962	65.742744	75.27606	74.528595	3.3223214E-12	2.8401552E-12	4.9220246E-12	5.09761E-12	4	110225000	110425000	17678
13	28325000	28350000	13	28775000	28800000	.	.	.	.	0,255,255	85.0	41.002583	42.320408	45.542553	43.309563	0.0017895342	0.0018377985	0.0027535083	0.0027638553	2	28325000	28787500	12500
13	98125000	98150000	13	98375000	98400000	.	.	.	.	0,255,255	155.0	77.576	74.77319	92.54348	80.77804	5.9268863E-5	6.7376105E-11	1.0539514E-4	1.0965734E-4	2	98137500	98412500	25000
13	79425000	79430000	13	79535000	79540000	.	.	.	.	0,255,255	28.0	5.7011724	5.8433266	6.7584805	7.4243364	1.3952491E-5	1.2554629E-5	8.473385E-4	6.501406E-4	2	79427500	79540000	2500
13	44050000	44075000	13	44425000	44450000	.	.	.	.	0,255,255	156.0	76.7144	70.93332	69.439865	90.49448	4.3160912E-11	3.68226E-11	6.2590697E-11	7.3731E-5	1	44062500	44437500	0
13	77785000	77790000	13	78120000	78125000	.	.	.	.	0,255,255	30.0	7.030544	5.839187	7.3165507	7.5384016	6.977454E-5	1.0618463E-6	1.7307462E-4	1.0366972E-4	3	77782500	78122500	5000
13	49650000	49675000	13	49825000	49850000	.	.	.	.	0,255,255	188.0	92.532326	88.789276	94.928024	97.25607	5.739583E-12	6.3485935E-12	8.974382E-12	9.4746014E-5	3	49654166	49854166	18634
13	26480000	26490000	13	26690000	26700000	.	.	.	.	0,255,255	40.0	11.848369	12.128111	11.854615	12.566184	8.278174E-6	7.115067E-6	1.2771274E-5	0.0011784304	1	26485000	26695000	0
13	78125000	78150000	13	78975000	79000000	.	.	.	.	0,255,255	72.0	38.816536	27.608639	31.50644	31.285563	0.0017134286	2.626802E-6	0.0028041168	0.002767464	1	78137500	78987500	0
13	95190000	95200000	13	95400000	95410000	.	.	.	.	0,255,255	55.0	15.701409	15.667968	20.074919	17.91554	6.77296E-7	7.3033885E-7	6.550099E-4	1.3266982E-6	2	95195000	95395000	10000
13	54990000	54995000	13	55045000	55050000	.	.	.	.	0,255,255	16.0	1.2447965	1.9195837	1.2626168	2.429141	2.417419E-5	1.2561717E-4	2.906366E-6	0.0010205493	1	54992500	55047500	0
13	99250000	99275000	13	99425000	99450000	.	.	.	.	0,255,255	147.0	70.63707	78.24666	83.13699	92.17801	8.729435E-9	0.001532674	0.0019963009	0.0020467911	3	99279166	99429166	18634
13	29780000	29790000	13	30110000	30120000	.	.	.	.	0,255,255	41.0	11.475095	11.771642	12.284704	13.803523	3.050192E-6	2.5533716E-6	4.7666385E-6	5.502511E-4	1	29785000	30115000	0
13	98425000	98450000	13	98650000	98675000	.	.	.	.	0,255,255	181.0	85.36144	72.55777	82.857994	85.0547	2.9881703E-10	7.562883E-19	4.6252202E-10	4.966199E-10	2	98450000	98662500	12500
13	65010000	65020000	13	65070000	65080000	.	.	.	.	0,255,255	33.0	3.6711898	7.267898	7.110123	11.490418	6.4524605E-14	2.4064634E-6	1.4108862E-6	0.005651552	1	65015000	65075000	0
13	20925000	20950000	13	21475000	21500000	.	.	.	.	0,255,255	87.0	34.845703	31.530832	35.74665	36.649536	2.1776818E-7	1.9129737E-7	3.183699E-7	3.3762544E-7	1	20937500	21487500	0
13	101500000	101525000	13	101750000	101775000	.	.	.	.	0,255,255	133.0	65.59165	62.80894	66.584335	66.13391	1.1456244E-5	1.1663017E-5	1.8152597E-5	1.908309E-5	1	101512500	101762500	0
13	108950000	108975000	13	110100000	110125000	.	.	.	.	0,255,255	81.0	31.186918	27.794987	32.71807	34.48292	1.1461224E-5	2.0198567E-9	1.747655E-5	1.8249595E-5	2	108950000	110100000	17678
13	42455000	42460000	13	42510000	42515000	.	.	.	.	0,255,255	28.0	2.0435376	2.1849241	1.4765725	2.5323386	1.486467E-13	2.6337271E-14	5.5853546E-19	1.6075474E-11	1	42457500	42512500	0
13	43900000	43910000	13	44470000	44480000	.	.	.	.	0,255,255	40.0	16.013866	10.735755	16.430109	11.1438055	0.028431235	7.115067E-6	0.05261866	1.3671836E-5	3	43905000	44465000	10000
13	19520000	19530000	13	24570000	24580000	.	.	.	.	0,255,255	14.0	0.2741275	0.27628222	0.3489263	0.14347501	3.8881137E-4	0.0021197228	0.0015718547	0.0013767873	1	19525000	24575000	0
13	102575000	102600000	13	102825000	102850000	.	.	.	.	0,255,255	164.0	67.89172	55.979366	70.5902	53.812397	2.3860552E-13	4.84141E-22	3.578149E-13	1.1162738E-21	4	102587500	102825000	37500
13	27370000	27380000	13	27820000	27830000	.	.	.	.	0,255,255	39.0	10.200806	9.252726	9.346582	12.322913	2.0676634E-5	1.8462913E-7	2.0526588E-7	3.500581E-5	3	27375000	27825000	10000
13	51140000	51150000	13	51290000	51300000	.	.	.	.	0,255,255	34.0	13.056294	13.096164	14.683674	15.213371	0.034393862	0.04460575	0.058741465	0.060470313	2	51145000	51290000	5000
13	84920000	84930000	13	85800000	85810000	.	.	.	.	0,255,255	36.0	9.209578	10.932987	11.372546	14.21758	4.7751173E-6	2.9693582E-4	5.3302816E-4	0.018703165	2	84915000	85805000	10000
13	49300000	49325000	13	49425000	49450000	.	.	.	.	0,255,255	187.0	88.94733	91.66275	102.12772	106.353966	1.0215817E-11	1.1405475E-11	1.3410421E-4	1.3448522E-4	2	49300000	49437500	12500
13	35980000	35990000	13	36270000	36280000	.	.	.	.	0,255,255	43.0	13.89123	12.684258	15.494035	15.003471	6.4870925E-5	6.428783E-5	1.056461E-4	1.0760522E-4	2	35980000	36275000	5000
13	75870000	75880000	13	76900000	76910000	.	.	.	.	0,255,255	47.0	12.0874405	12.066794	15.23885	13.072677	5.0406155E-9	3.329219E-9	3.0775045E-6	3.2031016E-6	1	75875000	76905000	0
13	51450000	51475000	13	51575000	51600000	.	.	.	.	0,255,255	201.0	88.41169	94.83546	110.39986	94.496704	1.8709456E-15	2.0056105E-15	5.7749264E-7	2.9448161E-15	1	51462500	51587500	0
13	61010000	61020000	13	61070000	61080000	.	.	.	.	0,255,255	28.0	3.9422925	6.187992	6.2863927	8.499256	6.800824E-10	1.693238E-5	5.522178E-4	0.013622607	1	61015000	61075000	0
13	19385000	19390000	13	24440000	24445000	.	.	.	.	0,255,255	31.0	0.093088925	0.06339071	0.04016819	0.05983053	1.1169451E-23	2.44354E-23	2.4434582E-23	4.3438755E-23	1	19387500	24442500	0
13	108350000	108375000	13	108875000	108900000	.	.	.	.	0,255,255	96.0	39.47422	42.593887	43.850998	49.88301	6.275761E-6	5.695113E-6	1.0265213E-5	0.018203098	2	108350000	108887500	12500
13	29500000	29525000	13	30100000	30125000	.	.	.	.	0,255,255	96.0	40.349396	37.97018	41.255615	41.536865	6.275761E-6	2.2344374E-10	1.0265213E-5	9.608838E-6	1	29512500	30112500	0
14	73525000	73530000	14	73560000	73565000	.	.	.	.	0,255,255	27.0	9.349905	8.033669	7.482135	7.391904	0.021388689	0.041482765	0.0019548908	0.001798764	3	73525833	73565833	3727
14	104760000	104770000	14	104820000	104830000	.	.	.	.	0,255,255	62.0	24.155264	24.121534	27.685585	23.726004	2.485328E-6	2.9188134E-6	0.0035946644	3.827623E-6	1	104765000	104825000	0
14	90900000	90910000	14	91170000	91180000	.	.	.	.	0,255,255	63.0	17.101788	16.924006	21.624102	19.140635	3.0010133E-10	2.9761535E-10	1.7439495E-6	6.2838423E-10	3	90905000	91175000	10000
14	70800000	70825000	14	70950000	70975000	.	.	.	.	0,255,255	130.0	65.96719	63.162704	75.12667	65.54502	4.3993932E-5	4.5997003E-5	7.080825E-5	7.40176E-5	1	70812500	70962500	0
14	63775000	63800000	14	64300000	64325000	.	.	.	.	0,255,255	125.0	67.16749	61.16577	71.09421	70.736145	3.49981E-4	6.273749E-9	5.9175224E-4	6.1833794E-4	1	63787500	64312500	0
14	80975000	81000000	14	81150000	81175000	.	.	.	.	0,255,255	200.0	81.752975	83.402214	99.00335	97.63731	3.513228E-15	3.819143E-15	8.8990504E-7	8.7766625E-7	1	80987500	81162500	0
14	75700000	75725000	14	75975000	76000000	.	.	.	.	0,255,255	183.0	72.64356	69.54106	84.30435	78.0529	2.2695055E-19	1.576621E-19	1.5193488E-10	1.615798E-10	1	75712500	75987500	0
14	75125000	75150000	14	75475000	75500000	.	.	.	.	0,255,255	97.0	44.689903	48.5245	57.189114	47.22477	3.596107E-6	3.2541786E-6	0.012365854	5.4811385E-6	1	75137500	75487500	0
14	52800000	52825000	14	53300000	53325000	.	.	.	.	0,255,255	72.0	30.99329	27.215706	29.80969	32.189774	0.0017134286	2.626802E-6	3.761364E-6	0.002767464	1	52812500	53312500	0
14	73500000	73525000	14	73625000	73650000	.	.	.	.	0,255,255	210.0	76.01366	88.26953	124.10198	89.00839	2.7172885E-29	4.9489257E-18	0.027753139	8.057545E-18	2	73512500	73625000	12500
14	67825000	67850000	14	68825000	68850000	.	.	.	.	0,255,255	160.0	81.937386	65.261856	58.656727	96.161896	8.167878E-6	2.8401552E-12	4.0541663E-20	1.454473E-5	1	67837500	68837500	0
14	96275000	96300000	14	96425000	96450000	.	.	.	.	0,255,255	158.0	81.238716	74.46543	75.91511	80.14925	1.8307548E-5	1.0431126E-11	1.799719E-11	3.2921023E-5	1	96287500	96437500	0
14	80950000	80975000	14	81450000	81475000	.	.	.	.	0,255,255	71.0	32.65563	30.33284	34.631607	32.14539	0.002807799	5.246282E-6	0.0045459024	0.004563167	1	80962500	81462500	0
14	49850000	49875000	14	50100000	50125000	.	.	.	.	0,255,255	168.0	84.350815	69.65049	78.96606	73.9715	2.2564265E-7	1.23106456E-14	3.6330815E-7	2.4977885E-14	2	49875000	50112500	12500
14	31500000	31525000	14	32250000	32275000	.	.	.	.	0,255,255	86.0	41.321003	40.665775	47.50943	41.79156	0.0011406869	0.0011672323	0.0017425227	0.0017872609	1	31512500	32262500	0
14	38700000	38725000	14	39000000	39025000	.	.	.	.	0,255,255	74.0	37.925274	34.443993	36.754585	35.965633	6.240791E-4	6.6130643E-4	0.0010104073	0.0010431051	1	38712500	39012500	0
14	67925000	67950000	14	68225000	68250000	.	.	.	.	0,255,255	165.0	84.03776	80.19225	96.722244	82.247986	9.0265314E-7	1.1202733E-6	1.4765614E-6	1.5851825E-6	1	67937500	68237500	0
14	75130000	75140000	14	75300000	75310000	.	.	.	.	0,255,255	56.0	23.468098	17.295603	21.300262	17.815788	2.0852173E-4	2.96286E-7	3.3545506E-4	5.519314E-7	2	75130000	75305000	5000
14	20325000	20350000	14	20675000	20700000	.	.	.	.	0,255,255	135.0	68.776474	54.97534	75.476166	53.691147	4.488447E-6	7.567251E-12	7.0498786E-6	1.4879938E-11	1	20337500	20687500	0
14	67930000	67940000	14	68820000	68830000	.	.	.	.	0,255,255	47.0	17.876171	16.627235	19.89152	22.85287	4.1508142E-4	4.7528098E-4	0.060455836	0.060060576	2	67935000	68820000	5000
14	101950000	101975000	14	102300000	102325000	.	.	.	.	0,255,255	91.0	44.63781	40.31832	39.424778	46.801422	1.0010018E-4	9.3771036E-5	1.547311E-4	1.5038744E-4	1	101962500	102312500	0
14	79230000	79240000	14	79520000	79530000	.	.	.	.	0,255,255	32.0	9.637842	9.558253	9.575973	9.792641	3.007493E-4	3.2112037E-4	5.44879E-4	4.3774364E-4	1	79235000	79525000	0
14	49625000	49650000	14	49825000	49850000	.	.	.	.	0,255,255	123.0	66.92181	58.78668	70.33838	64.551865	7.664074E-4	2.1660687E-8	0.0013127535	0.0013707425	2	49637500	49850000	12500
14	57475000	57500000	14	58050000	58075000	.	.	.	.	0,255,255	110.0	43.23765	39.36913	45.771618	42.362873	7.038896E-10	5.992134E-10	1.1820314E-9	1.1332396E-9	2	57487500	58075000	12500
14	55425000	55450000	14	56475000	56500000	.	.	.	.	0,255,255	66.0	37.079926	30.11715	35.051453	33.983116	0.024377018	1.5677213E-4	0.041906886	0.0416796	2	55450000	56487500	12500
14	89025000	89050000	14	89900000	89925000	.	.	.	.	0,255,255	166.0	63.318985	50.544186	59.037315	51.770767	6.535333E-14	8.710702E-23	2.1120361E-22	1.8172855E-22	2	89037500	89900000	12500
14	100400000	100410000	14	100640000	100650000	.	.	.	.	0,255,255	44.0	15.592777	13.509943	14.089211	15.407683	0.003106069	2.6749038E-5	4.5118628E-5	4.4982717E-5	1	100405000	100645000	0
14	51990000	52000000	14	52130000	52140000	.	.	.	.	0,255,255	40.0	17.65888	15.026518	14.648886	17.657608	0.028431235	7.192658E-4	0.001197048	0.054520473	2	51995000	52130000	5000
14	50320000	50330000	14	50530000	50540000	.	.	.	.	0,255,255	59.0	21.821306	20.209421	22.861406	21.005457	2.492621E-5	3.0901676E-5	3.937599E-5	4.1975432E-5	3	50318333	50528333	13743
14	73290000	73300000	14	73460000	73470000	.	.	.	.	0,255,255	52.0	20.52861	20.12388	20.94669	23.347042	0.0026021847	0.0037497594	0.0042362856	0.0043660537	1	73295000	73465000	0
14	32575000	32600000	14	33775000	33800000	.	.	.	.	0,255,255	71.0	28.861267	24.946041	27.274784	29.96268	3.1682162E-6	5.246282E-6	7.799126E-6	6.3651605E-6	1	32587500	33787500	0
14	65150000	65175000	14	65825000	65850000	.	.	.	.	0,255,255	79.0	36.71372	32.40497	35.62381	36.92727	3.860829E-5	3.7297366E-5	6.0216364E-5	6.1194434E-5	1	65162500	65837500	0
14	24330000	24340000	14	24430000	24440000	.	.	.	.	0,255,255	107.0	29.44514	26.926685	27.942566	39.065746	2.3042922E-20	1.9192492E-20	1.7272312E-20	1.3982023E-7	2	24330000	24435000	5000
14	99975000	100000000	14	100175000	100200000	.	.	.	.	0,255,255	164.0	71.67988	71.47823	85.92833	79.52184	2.3860552E-13	1.9835079E-13	2.31773E-6	2.4945052E-6	2	100000000	100187500	12500
14	69600000	69625000	14	69700000	69725000	.	.	.	.	0,255,255	254.0	100.956985	108.82393	121.07741	112.55875	1.0269641E-19	1.0587304E-19	1.5405537E-19	1.5487553E-19	3	69604166	69729166	18634
14	51290000	51300000	14	51780000	51790000	.	.	.	.	0,255,255	47.0	19.743265	19.741787	23.957409	19.687756	0.03321546	0.05414351	0.060455836	0.060060576	2	51290000	51780000	7071
14	60625000	60650000	14	61250000	61275000	.	.	.	.	0,255,255	80.0	43.85047	37.386017	41.274418	40.873394	0.013861118	2.0229416E-5	0.021949146	0.022034055	2	60637500	61250000	12500
14	96090000	96100000	14	96260000	96270000	.	.	.	.	0,255,255	57.0	19.348707	21.011456	23.741272	25.617731	1.1197015E-7	1.3828711E-4	1.7079993E-4	0.048143756	4	96102500	96270000	13463
14	102440000	102450000	14	102510000	102520000	.	.	.	.	0,255,255	67.0	26.791067	26.071165	27.916565	25.502031	1.2641284E-4	1.7874311E-4	1.9839419E-4	2.1995897E-4	2	102440000	102515000	5000
14	68900000	68925000	14	69075000	69100000	.	.	.	.	0,255,255	196.0	96.328964	97.77635	113.38055	113.055275	4.6142716E-14	3.9056026E-6	4.6025407E-6	4.5509782E-6	2	68912500	69100000	12500
14	69825000	69850000	14	70025000	70050000	.	.	.	.	0,255,255	169.0	86.55253	73.825714	84.1964	81.11349	1.3946537E-7	5.970661E-15	2.2207091E-7	2.3623684E-7	2	69837500	70025000	12500
14	50590000	50600000	14	50770000	50780000	.	.	.	.	0,255,255	60.0	23.351538	23.506971	26.34829	28.160015	1.1620271E-5	1.4021006E-5	0.010494242	0.011254704	2	50590000	50775000	5000
14	75140000	75150000	14	75280000	75290000	.	.	.	.	0,255,255	61.0	23.712805	22.49451	25.697647	26.368565	5.3249473E-6	6.305059E-6	0.006279543	0.0068362537	3	75141666	75285000	12018
14	29540000	29550000	14	30000000	30010000	.	.	.	.	0,255,255	37.0	14.21551	13.504014	14.5993	13.732411	0.0056904634	0.0064927978	0.009728246	0.009867035	2	29550000	30005000	5000
14	76910000	76920000	14	77050000	77060000	.	.	.	.	0,255,255	88.0	26.212044	27.820211	31.045712	32.732155	8.437516E-12	7.63872E-12	8.8766E-7	8.911258E-7	2	76910000	77060000	7071
14	33825000	33850000	14	34075000	34100000	.	.	.	.	0,255,255	104.0	50.638344	49.873398	50.898632	58.986927	5.0557626E-4	5.2468793E-4	7.58788E-4	8.0186443E-4	1	33837500	34087500	0
14	69225000	69250000	14	69450000	69475000	.	.	.	.	0,255,255	125.0	58.833805	57.954674	60.124157	60.99485	7.3725164E-9	6.273749E-9	1.0328786E-8	1.1509125E-8	2	69225000	69462500	12500
14	44900000	44925000	14	45250000	45275000	.	.	.	.	0,255,255	106.0	49.09889	39.322304	41.389008	48.328033	2.099048E-4	9.837628E-9	1.9700128E-8	1.8378207E-8	2	44912500	45250000	12500
14	35140000	35150000	14	35410000	35420000	.	.	.	.	0,255,255	55.0	13.388953	13.716044	14.674771	20.37644	5.971685E-10	4.7576143E-10	7.2497225E-10	6.893976E-4	4	35137500	35412500	12748
14	35210000	35220000	14	35400000	35410000	.	.	.	.	0,255,255	50.0	16.2741	18.432426	18.935612	24.141846	4.3920205E-5	4.744001E-5	7.759582E-5	0.0137769375	1	35215000	35405000	0
14	22575000	22600000	14	22825000	22850000	.	.	.	.	0,255,255	208.0	83.27128	94.71397	121.91197	95.79158	1.9210798E-17	1.9261195E-17	2.7340466E-8	3.0644898E-17	2	22575000	22850000	17678
14	81270000	81280000	14	81450000	81460000	.	.	.	.	0,255,255	56.0	18.04023	17.391563	21.099566	21.980291	2.8573643E-7	2.96286E-7	3.3545506E-4	3.5347865E-4	4	81270000	81460000	7071
14	53525000	53550000	14	54325000	54350000	.	.	.	.	0,255,255	86.0	42.220543	39.324013	45.506226	45.01488	0.0011406869	0.0011672323	0.0017425227	0.0017872609	1	53537500	54337500	0
14	59125000	59130000	14	59440000	59445000	.	.	.	.	0,255,255	25.0	6.2732534	5.150655	6.517347	4.423078	0.0066413637	4.4604912E-4	0.011458113	2.098802E-5	1	59127500	59442500	0
14	73725000	73750000	14	73825000	73850000	.	.	.	.	0,255,255	246.0	115.22219	129.73065	147.18674	121.98722	1.7171509E-17	2.3138013E-7	2.123089E-7	2.2505134E-7	1	73737500	73837500	0
14	102075000	102100000	14	102300000	102325000	.	.	.	.	0,255,255	122.0	60.09301	61.817333	57.469574	73.52312	4.586371E-8	0.0013236201	6.512064E-8	0.0020110612	1	102087500	102312500	0
14	55700000	55725000	14	56450000	56475000	.	.	.	.	0,255,255	107.0	56.735306	48.426342	56.044155	52.7507	1.3171369E-4	4.895169E-9	1.9635499E-4	2.0894092E-4	2	55712500	56475000	12500
14	74110000	74120000	14	74250000	74260000	.	.	.	.	0,255,255	40.0	17.242222	15.400845	16.643242	16.76005	0.028431235	7.192658E-4	0.05261866	0.054520473	2	74110000	74255000	5000
14	74925000	74950000	14	75300000	75325000	.	.	.	.	0,255,255	95.0	39.84139	45.209164	43.42489	55.22211	1.1277302E-5	1.0244847E-5	1.7928942E-5	0.025797626	2	74925000	75312500	12500
14	28750000	28775000	14	29525000	29550000	.	.	.	.	0,255,255	70.0	30.178055	24.300077	29.443134	26.381954	6.481399E-6	4.233451E-9	1.4976298E-5	1.3312718E-5	2	28750000	29525000	17678
14	61450000	61460000	14	61830000	61840000	.	.	.	.	0,255,255	54.0	16.585495	14.854695	18.45588	16.279669	1.6078516E-6	1.4737229E-9	3.21291E-6	3.070748E-6	2	61455000	61840000	5000
14	37700000	37710000	14	37870000	37880000	.	.	.	.	0,255,255	32.0	11.3151865	10.4835615	12.2927885	10.575653	0.0073833046	0.007759031	0.011821711	0.011700929	2	37710000	37875000	5000
14	34675000	34700000	14	35400000	35425000	.	.	.	.	0,255,255	80.0	28.042425	32.6267	33.145138	37.259174	2.8926685E-9	2.0229416E-5	3.334651E-5	3.3631633E-5	2	34675000	35412500	12500
14	74900000	74925000	14	75075000	75100000	.	.	.	.	0,255,255	185.0	85.59832	86.26767	89.49938	107.98392	3.2114922E-11	3.607263E-11	4.9849142E-11	2.6617115E-4	1	74912500	75087500	0
14	104125000	104150000	14	104550000	104575000	.	.	.	.	0,255,255	76.0	29.799908	33.404945	36.319496	34.411015	7.724296E-8	2.2010643E-4	3.3680807E-4	3.531495E-4	1	104137500	104562500	0
14	95550000	95575000	14	95975000	96000000	.	.	.	.	0,255,255	77.0	36.49054	31.698685	38.46516	32.97632	1.2375425E-4	1.2500558E-4	1.9885451E-4	1.9715553E-4	1	95562500	95987500	0
14	24225000	24250000	14	24425000	24450000	.	.	.	.	0,255,255	139.0	70.14918	59.22417	55.479134	82.31668	6.436118E-7	4.4214854E-13	8.346926E-13	0.024194699	2	24225000	24437500	12500
14	56475000	56500000	14	57300000	57325000	.	.	.	.	0,255,255	98.0	42.609158	33.01272	35.026436	39.788353	1.9637096E-6	4.2971373E-11	6.470481E-11	2.9839935E-6	1	56487500	57312500	0
14	21250000	21275000	14	21375000	21400000	.	.	.	.	0,255,255	192.0	91.96853	102.158165	105.89195	114.65181	5.2788026E-13	1.8392642E-5	2.1774324E-5	2.145631E-5	1	21262500	21387500	0
14	20320000	20330000	14	20600000	20610000	.	.	.	.	0,255,255	37.0	10.358482	11.618245	14.625674	11.96144	1.353874E-4	1.1922732E-4	0.009728246	2.158954E-4	2	20325000	20610000	5000
14	49625000	49650000	14	50100000	50125000	.	.	.	.	0,255,255	71.0	29.584864	30.232098	32.375748	30.700039	3.1682162E-6	5.246282E-6	0.0045459024	6.3651605E-6	1	49637500	50112500	0
14	76050000	76060000	14	76340000	76350000	.	.	.	.	0,255,255	42.0	11.292847	12.808197	14.473369	12.328212	1.1313431E-6	1.4857356E-4	2.448152E-4	1.6879695E-6	2	76055000	76350000	5000
14	92925000	92950000	14	93125000	93150000	.	.	.	.	0,255,255	147.0	75.672516	70.108574	71.14763	83.04435	8.729435E-9	7.849073E-9	1.3017848E-8	0.0020467911	3	92954166	93145833	18634
14	23120000	23130000	14	23180000	23190000	.	.	.	.	0,255,255	89.0	34.475754	34.70112	40.6302	40.670216	5.345656E-7	8.464968E-7	0.008867051	0.008579319	2	23130000	23185000	5000
14	20325000	20350000	14	20450000	20475000	.	.	.	.	0,255,255	190.0	95.17434	93.46817	107.78829	91.37176	1.7900806E-12	1.9831673E-12	4.653473E-5	2.9052015E-12	1	20337500	20462500	0
14	59950000	59975000	14	60175000	60200000	.	.	.	.	0,255,255	86.0	37.33583	36.653137	39.22307	46.381042	4.2496322E-7	3.8560424E-7	0.0017425227	0.0017872609	1	59962500	60187500	0
14	71150000	71175000	14	71750000	71775000	.	.	.	.	0,255,255	119.0	57.279167	59.339245	63.366688	67.77552	2.7304606E-7	2.4597023E-7	0.005786924	0.0059625423	3	71145833	71754166	18634
14	36625000	36650000	14	37125000	37150000	.	.	.	.	0,255,255	83.0	34.146824	37.568905	39.86708	44.42204	3.1896577E-6	2.9681007E-6	0.0065063206	0.0066305236	1	36637500	37137500	0
14	72515000	72520000	14	72905000	72910000	.	.	.	.	0,255,255	28.0	4.124628	3.847065	5.7423773	3.5640757	1.5132012E-7	3.6150105E-9	1.4105001E-5	1.8170457E-9	1	72517500	72907500	0
14	105615000	105620000	14	105760000	105765000	.	.	.	.	0,255,255	29.0	0.21453051	0.19183414	0.3385838	0.20530063	5.3408605E-21	1.1483897E-20	1.0936677E-20	2.087887E-20	1	105617500	105762500	0
14	68225000	68250000	14	68800000	68825000	.	.	.	.	0,255,255	145.0	79.415955	61.187508	65.00773	78.688995	0.0020457297	4.3620706E-15	3.94192E-8	0.0039331834	2	68250000	68812500	12500
15	28145000	28150000	15	30830000	30835000	.	.	.	.	0,255,255	15.0	0.05182434	0.072809584	0.032533247	0.06406581	2.6370952E-4	4.6057816E-4	4.8149738E-4	5.995936E-4	1	28147500	30832500	0
15	80450000	80475000	15	80950000	80975000	.	.	.	.	0,255,255	91.0	47.353664	39.241203	47.585117	46.432312	1.0010018E-4	9.3771036E-5	1.547311E-4	1.5038744E-4	1	80462500	80962500	0
15	60575000	60600000	15	60900000	60925000	.	.	.	.	0,255,255	149.0	64.98443	63.622967	71.93345	72.37672	2.7979934E-9	2.4928928E-9	4.259494E-9	4.2209214E-9	1	60587500	60912500	0
15	89875000	89900000	15	90050000	90075000	.	.	.	.	0,255,255	166.0	82.645584	83.19628	84.5125	92.56731	5.7252123E-7	7.024233E-7	9.3039466E-7	9.9382E-7	1	89887500	90062500	0
15	23625000	23650000	15	23875000	23900000	.	.	.	.	0,255,255	112.0	58.82281	47.857925	54.181637	50.556446	1.2260301E-5	1.4256789E-10	1.6898859E-5	1.9179144E-5	3	23637500	23862500	25000
15	92520000	92530000	15	92680000	92690000	.	.	.	.	0,255,255	57.0	14.815616	15.306901	19.978727	18.723545	6.458478E-11	5.052968E-11	1.7079993E-4	2.1102102E-7	3	92525000	92688333	16667
15	34700000	34710000	15	34910000	34920000	.	.	.	.	0,255,255	38.0	12.4548235	11.950241	14.333214	14.750169	0.0029175722	4.874956E-5	0.0049755047	0.0050239777	2	34710000	34915000	5000
15	58200000	58225000	15	58750000	58775000	.	.	.	.	0,255,255	109.0	59.974983	50.03013	57.20194	54.942635	5.2257798E-5	5.1559444E-5	7.729468E-5	8.5136366E-5	2	58225000	58762500	12500
15	25950000	25960000	15	26000000	26010000	.	.	.	.	0,255,255	46.0	8.477168	10.539449	19.217636	4.16192	1.8207434E-11	1.1107285E-8	0.0014846569	1.6402655E-22	1	25955000	26005000	0
15	80425000	80450000	15	80775000	80800000	.	.	.	.	0,255,255	146.0	70.7896	64.033134	71.942856	71.77988	1.5343138E-8	1.3712913E-8	2.2671976E-8	2.3047496E-8	3	80454166	80779166	18634
15	48870000	48880000	15	48980000	48990000	.	.	.	.	0,255,255	53.0	19.976286	20.410547	22.44783	21.002373	0.0014531582	0.0020466596	0.00234641	0.0024536024	1	48875000	48985000	0
15	47190000	47200000	15	48280000	48290000	.	.	.	.	0,255,255	27.0	7.5586777	5.8311143	7.7981515	5.989493	0.0010795046	6.702033E-5	0.001682841	3.034722E-5	2	47195000	48280000	5000
15	90350000	90375000	15	90450000	90475000	.	.	.	.	0,255,255	264.0	115.36616	143.66049	150.88234	144.7166	1.211045E-22	9.278592E-11	7.81562E-11	8.047994E-11	4	90343750	90475000	33657
15	82525000	82550000	15	83000000	83025000	.	.	.	.	0,255,255	91.0	44.18981	29.373503	33.078156	36.40172	1.0010018E-4	2.0917663E-13	1.7691491E-8	1.9651676E-8	2	82537500	83000000	12500
15	45425000	45450000	15	45600000	45625000	.	.	.	.	0,255,255	148.0	71.87792	67.30101	68.45065	74.807915	4.935618E-9	4.392903E-9	7.3698407E-9	7.3469244E-9	1	45437500	45612500	0
15	65175000	65200000	15	65275000	65300000	.	.	.	.	0,255,255	260.0	125.4476	126.87663	132.98642	133.34398	4.287569E-10	5.88203E-10	5.083246E-10	5.1798565E-10	1	65187500	65287500	0
15	52250000	52275000	15	52725000	52750000	.	.	.	.	0,255,255	131.0	59.435234	46.97077	49.23356	52.343746	1.4717866E-10	2.2331547E-17	2.1012E-10	2.2954699E-10	2	52262500	52725000	12500
15	81100000	81125000	15	81250000	81275000	.	.	.	.	0,255,255	221.0	91.53775	98.662994	106.781624	119.464134	1.9019158E-21	3.587511E-11	4.685602E-11	4.452479E-11	3	81137500	81262500	25000
15	74025000	74050000	15	74125000	74150000	.	.	.	.	0,255,255	87.0	18.211632	33.660507	33.87227	44.881474	8.367484E-24	1.9129737E-7	3.183699E-7	0.0011270327	1	74037500	74137500	0
15	85850000	85875000	15	88250000	88275000	.	.	.	.	0,255,255	60.0	21.191189	18.80416	24.422808	21.464836	7.931441E-6	1.3577261E-8	1.3608117E-5	1.4493165E-5	2	85862500	88250000	12500
15	34225000	34250000	15	34575000	34600000	.	.	.	.	0,255,255	71.0	18.564453	24.056211	23.780859	30.925352	7.522973E-15	1.6397673E-9	7.863841E-10	0.004563167	1	34237500	34587500	0
15	59700000	59725000	15	60300000	60325000	.	.	.	.	0,255,255	99.0	47.19665	40.72165	45.493492	47.982132	1.068513E-6	9.905896E-7	1.7732324E-6	1.6199006E-6	1	59712500	60312500	0
15	71725000	71750000	15	72150000	72175000	.	.	.	.	0,255,255	97.0	51.031578	35.811832	37.752003	44.713516	0.007990628	9.7471996E-11	1.453159E-10	5.4811385E-6	2	71750000	72162500	12500
15	68580000	68590000	15	68670000	68680000	.	.	.	.	0,255,255	82.0	22.78594	27.44372	35.764847	35.60733	2.0506773E-14	1.8464227E-9	4.575669E-5	4.293956E-5	4	68567500	68672500	17678
15	85150000	85175000	15	85275000	85300000	.	.	.	.	0,255,255	91.0	6.695594	18.854597	16.812023	29.395533	0.0	8.450015E-26	6.6592753E-26	2.2022994E-13	2	85150000	85287500	12500
15	75020000	75030000	15	75200000	75210000	.	.	.	.	0,255,255	62.0	19.512156	18.236784	19.00423	20.863472	8.248504E-10	8.0843837E-10	1.5408964E-9	3.827623E-6	2	75030000	75205000	5000
15	85730000	85740000	15	85830000	85840000	.	.	.	.	0,255,255	43.0	13.808084	12.714639	14.083638	15.161124	6.4870925E-5	6.428783E-5	1.056461E-4	1.0760522E-4	1	85735000	85835000	0
15	79380000	79390000	15	79840000	79850000	.	.	.	.	0,255,255	33.0	10.599549	9.665835	11.060985	12.269382	0.003654544	1.3087738E-4	0.005639036	0.005651552	1	79385000	79845000	0
15	67475000	67500000	15	67825000	67850000	.	.	.	.	0,255,255	135.0	59.694485	58.766777	65.05966	65.04528	1.010696E-11	7.567251E-12	7.0498786E-6	7.437702E-6	3	67487500	67837500	25000
15	58950000	58975000	15	59475000	59500000	.	.	.	.	0,255,255	181.0	69.334785	66.561356	75.47125	78.15493	1.0569369E-18	7.562883E-19	1.5503569E-18	4.966199E-10	2	58975000	59487500	12500
15	50675000	50700000	15	50875000	50900000	.	.	.	.	0,255,255	219.0	77.8297	82.83409	89.63157	107.40714	8.1721074E-21	7.682119E-21	1.1781065E-20	1.2197325E-10	5	50677500	50892500	31623
15	37975000	38000000	15	38375000	38400000	.	.	.	.	0,255,255	156.0	87.82305	67.30387	73.5113	76.3453	4.0176114E-5	3.68226E-11	6.2590697E-11	6.395261E-11	4	38000000	38375000	17678
15	52910000	52920000	15	52960000	52970000	.	.	.	.	0,255,255	50.0	21.093592	21.713177	21.728287	23.6726	0.0076852078	0.011872921	0.012852732	0.0137769375	2	52915000	52970000	5000
15	57660000	57670000	15	57860000	57870000	.	.	.	.	0,255,255	42.0	11.99736	12.959522	11.984912	14.902546	1.1313431E-6	1.4857356E-4	1.7587196E-6	2.5202445E-4	1	57665000	57865000	0
15	51640000	51650000	15	51770000	51780000	.	.	.	.	0,255,255	69.0	19.07558	19.618052	23.63103	23.681877	5.804454E-13	8.434358E-9	1.1660143E-8	1.022545E-8	1	51645000	51775000	0
15	88825000	88830000	15	88870000	88875000	.	.	.	.	0,255,255	25.0	6.678739	6.3849463	5.387982	5.258934	0.0066413637	0.010294895	6.047706E-4	7.254518E-4	1	88827500	88872500	0
15	99925000	99950000	15	100325000	100350000	.	.	.	.	0,255,255	137.0	50.63756	47.65683	51.887306	49.332592	2.360819E-12	8.57029E-20	3.3144357E-12	3.537289E-12	1	99937500	100337500	0
15	85475000	85500000	15	85825000	85850000	.	.	.	.	0,255,255	118.0	61.87049	49.15939	53.632904	58.056084	0.0046221097	4.3884762E-7	6.846158E-7	7.8721837E-7	1	85487500	85837500	0
15	38550000	38575000	15	38675000	38700000	.	.	.	.	0,255,255	138.0	63.39566	63.965923	68.27887	72.49323	1.0575899E-6	1.0003677E-6	1.6404072E-6	1.7100833E-6	1	38562500	38687500	0
15	72775000	72800000	15	73075000	73100000	.	.	.	.	0,255,255	163.0	74.70448	69.507904	71.372955	80.74002	4.642501E-13	3.8776626E-13	6.9254644E-13	3.902097E-6	2	72787500	73075000	12500
15	77250000	77260000	15	77300000	77310000	.	.	.	.	0,255,255	62.0	23.016214	30.699575	26.57602	30.408052	2.485328E-6	0.0033744832	0.0035946644	0.0040320954	1	77255000	77305000	0
15	24320000	24325000	15	24530000	24535000	.	.	.	.	0,255,255	17.0	0.92046535	0.97468156	0.8128406	0.56237614	2.2003637E-6	3.8683606E-6	4.536814E-6	5.4040834E-6	1	24322500	24532500	0
15	37775000	37800000	15	39950000	39975000	.	.	.	.	0,255,255	17.0	3.1691577	3.0827312	2.7324307	2.47716	0.013645969	0.0016212953	0.0023125936	4.2917894E-4	1	37787500	39962500	0
15	25300000	25325000	15	25400000	25425000	.	.	.	.	0,255,255	116.0	35.933285	54.956356	76.98751	43.527058	4.4647318E-18	1.3523332E-6	0.015910909	1.38312035E-11	1	25312500	25412500	0
15	69475000	69500000	15	70475000	70500000	.	.	.	.	0,255,255	99.0	55.371044	47.604774	54.84651	51.625984	0.0038379862	9.905896E-7	0.00590368	0.0061335173	2	69475000	70487500	12500
15	84575000	84600000	15	84875000	84900000	.	.	.	.	0,255,255	135.0	73.80099	53.661407	76.70745	52.986584	4.488447E-6	7.567251E-12	7.0498786E-6	1.4879938E-11	3	84587500	84912500	25000
15	89055000	89060000	15	89175000	89180000	.	.	.	.	0,255,255	38.0	7.54587	7.353888	8.181972	8.0254545	9.069048E-9	3.5267684E-9	1.5906126E-6	2.7004546E-6	1	89057500	89177500	0
15	90650000	90675000	15	90875000	90900000	.	.	.	.	0,255,255	198.0	83.68375	81.5653	79.33078	104.05897	1.2808718E-14	1.3657809E-14	2.0427575E-14	2.0129994E-6	3	90654166	90879166	18634
15	75350000	75375000	15	75625000	75650000	.	.	.	.	0,255,255	154.0	80.10732	65.56111	79.13635	71.788055	8.7378285E-5	1.2417505E-10	1.5590694E-4	2.1339283E-10	1	75362500	75637500	0
15	47190000	47200000	15	47980000	47990000	.	.	.	.	0,255,255	28.0	7.5089197	6.640097	8.136842	6.451982	3.894216E-4	6.1359897E-4	0.01497443	5.3044764E-4	1	47195000	47985000	0
15	78300000	78310000	15	78430000	78440000	.	.	.	.	0,255,255	65.0	24.909678	24.103594	30.66732	22.73577	4.079247E-4	2.683507E-7	6.5117393E-4	3.4717564E-7	1	78305000	78435000	0
15	79025000	79030000	15	79180000	79185000	.	.	.	.	0,255,255	23.0	5.233427	4.5533385	5.4381456	5.6671805	0.0032131516	2.2243262E-4	0.004544589	0.00491447	1	79027500	79182500	0
15	101015000	101020000	15	101255000	101260000	.	.	.	.	0,255,255	26.0	6.029917	5.049507	6.8881264	7.002796	1.4158328E-4	1.5880079E-4	0.005289927	0.0044471663	2	101015000	101257500	2500
15	99275000	99300000	15	99700000	99725000	.	.	.	.	0,255,255	142.0	66.463455	64.89802	72.518524	73.589005	1.3385893E-7	1.2374095E-7	2.0354655E-7	2.0898155E-7	5	99267500	99722500	31623
15	66950000	66975000	15	67425000	67450000	.	.	.	.	0,255,255	113.0	53.11355	55.795975	65.48595	59.887993	7.4497416E-6	6.751471E-6	0.040157553	1.1497461E-5	2	66950000	67437500	12500
15	93075000	93100000	15	94100000	94125000	.	.	.	.	0,255,255	94.0	41.487053	40.650406	43.441456	53.691906	1.9712998E-5	1.8081304E-5	3.0940853E-5	0.03568278	2	93062500	94112500	25000
15	48850000	48875000	15	50125000	50150000	.	.	.	.	0,255,255	85.0	33.752728	33.367485	33.76756	39.076942	8.403044E-7	7.680222E-7	1.2620644E-6	0.0027638553	1	48862500	50137500	0
15	42700000	42725000	15	42900000	42925000	.	.	.	.	0,255,255	193.0	85.50405	91.17708	102.790504	97.83887	2.9487873E-13	3.2085866E-13	1.51343265E-5	1.5082054E-5	3	42720833	42920833	18634
15	67850000	67875000	15	68150000	68175000	.	.	.	.	0,255,255	164.0	75.13673	66.98178	86.59971	71.2226	2.3860552E-13	1.9835079E-13	2.31773E-6	3.6269127E-13	1	67862500	68162500	0
15	24960000	24970000	15	25020000	25030000	.	.	.	.	0,255,255	50.0	12.720783	15.408775	16.57304	16.558352	1.0236031E-7	9.474135E-8	7.759582E-5	8.062525E-5	1	24965000	25025000	0
15	24120000	24125000	15	24280000	24285000	.	.	.	.	0,255,255	17.0	2.7954693	2.4849277	2.8459125	1.6280425	0.004189636	4.0509153E-4	0.0019820877	1.7008853E-5	1	24122500	24282500	0
15	34100000	34110000	15	34230000	34240000	.	.	.	.	0,255,255	47.0	18.015316	20.068764	23.071712	20.865097	4.1508142E-4	0.05414351	0.060455836	0.060060576	2	34100000	34230000	7071
15	79375000	79400000	15	79975000	80000000	.	.	.	.	0,255,255	88.0	28.834255	33.158974	36.617123	38.45396	1.9925721E-12	9.446385E-8	1.5759947E-7	1.7055783E-7	3	79379166	79979166	18634
15	48850000	48875000	15	49125000	49150000	.	.	.	.	0,255,255	128.0	53.483864	56.175053	63.040802	58.44208	1.0694835E-9	9.025083E-10	1.70573E-4	1.6582126E-9	4	48875000	49150000	17678
15	93020000	93030000	15	94120000	94130000	.	.	.	.	0,255,255	32.0	10.078261	7.361724	6.07447	10.949327	0.0073833046	7.5129115E-6	2.5248294E-8	0.011700929	1	93025000	94125000	0
15	66600000	66625000	15	66775000	66800000	.	.	.	.	0,255,255	168.0	71.027306	82.06366	105.07134	89.378586	1.6232956E-14	2.7350657E-7	0.040364195	3.836657E-7	3	66612500	66829166	41666
15	20250000	20275000	15	20375000	20400000	.	.	.	.	0,255,255	67.0	18.368546	14.54905	22.409595	22.019745	9.0014004E-13	2.0255297E-16	3.3163644E-8	3.3475427E-8	1	20262500	20387500	0
15	100625000	100650000	15	100850000	100875000	.	.	.	.	0,255,255	133.0	65.09349	62.747597	72.13269	66.14524	1.1456244E-5	1.1663017E-5	1.8152597E-5	1.908309E-5	2	100637500	100875000	12500
15	38425000	38450000	15	38675000	38700000	.	.	.	.	0,255,255	137.0	62.193108	56.16767	58.351036	65.73841	1.7208023E-6	1.8115098E-12	3.3144357E-12	2.7979336E-6	2	38450000	38687500	12500
15	57340000	57350000	15	57520000	57530000	.	.	.	.	0,255,255	47.0	16.13792	14.994495	18.55183	14.949833	4.1508142E-4	1.7139586E-6	7.324922E-4	3.2031016E-6	2	57340000	57525000	5000
15	92795000	92800000	15	92920000	92925000	.	.	.	.	0,255,255	25.0	7.214916	5.188148	6.4508176	4.7561903	0.0066413637	4.4604912E-4	0.011458113	2.098802E-5	1	92797500	92922500	0
15	77960000	77965000	15	78105000	78110000	.	.	.	.	0,255,255	27.0	5.487624	5.2387357	7.470868	6.361973	4.530224E-5	4.8450376E-5	0.0019548908	0.001798764	2	77965000	78107500	2500
15	84950000	84960000	15	85040000	85050000	.	.	.	.	0,255,255	67.0	22.466135	25.328981	29.058954	27.04076	3.9623497E-8	1.7874311E-4	1.9839419E-4	2.1995897E-4	1	84955000	85045000	0
15	74125000	74150000	15	74300000	74325000	.	.	.	.	0,255,255	133.0	67.56456	60.92334	73.89185	63.93281	1.1456244E-5	3.0420503E-11	1.8152597E-5	1.908309E-5	3	74120833	74320833	18634
15	91050000	91060000	15	91270000	91280000	.	.	.	.	0,255,255	38.0	13.845158	11.399354	14.808807	13.431935	0.0029175722	4.874956E-5	0.0049755047	0.0050239777	1	91055000	91275000	0
15	56490000	56500000	15	57300000	57310000	.	.	.	.	0,255,255	34.0	9.190255	8.415935	10.76268	10.240574	4.0129897E-5	4.5547593E-5	0.0027148463	0.0025027466	2	56495000	57310000	5000
15	40900000	40910000	15	41170000	41180000	.	.	.	.	0,255,255	33.0	8.42179	10.828819	12.325735	12.123796	1.1410893E-4	0.0036269408	0.005639036	0.005651552	2	40905000	41180000	5000
15	101290000	101295000	15	101640000	101645000	.	.	.	.	0,255,255	22.0	3.136672	3.778502	4.2770267	5.2170362	2.2092408E-6	6.93309E-5	7.3975034E-4	0.011481009	1	101292500	101642500	0
15	95250000	95275000	15	96325000	96350000	.	.	.	.	0,255,255	114.0	43.604298	32.333454	43.387447	32.70472	3.8230485E-11	2.7910523E-17	6.7821714E-11	2.9527628E-17	3	95270833	96329166	18634
15	68540000	68550000	15	68870000	68880000	.	.	.	.	0,255,255	46.0	18.064562	15.642271	20.953602	16.949827	8.381778E-4	9.841236E-4	0.09643495	0.0015560685	2	68550000	68875000	5000
15	63750000	63775000	15	64050000	64075000	.	.	.	.	0,255,255	174.0	84.9597	89.40413	92.94948	102.74012	1.1832723E-8	1.4296238E-8	1.8842261E-8	0.008367326	2	63750000	64062500	12500
15	35275000	35300000	15	35450000	35475000	.	.	.	.	0,255,255	110.0	40.09293	45.021843	63.60185	40.062622	7.038896E-10	5.992134E-10	0.093206994	1.1332396E-9	2	35300000	35462500	12500
15	32650000	32675000	15	32975000	33000000	.	.	.	.	0,255,255	122.0	60.698483	48.09064	66.817535	48.848427	4.586371E-8	4.9774024E-14	0.0019372613	7.2798635E-8	1	32662500	32987500	0
15	96350000	96375000	15	96875000	96900000	.	.	.	.	0,255,255	77.0	26.03429	23.928404	22.91001	29.331465	3.4537898E-8	3.716062E-12	1.8079419E-12	6.7607125E-8	1	96362500	96887500	0
15	89750000	89775000	15	90075000	90100000	.	.	.	.	0,255,255	109.0	51.79403	51.858494	56.53057	56.236927	5.2257798E-5	5.1559444E-5	7.729468E-5	8.5136366E-5	2	89750000	90087500	12500
15	93075000	93100000	15	93975000	94000000	.	.	.	.	0,255,255	85.0	36.729237	42.366455	47.33839	46.746284	8.403044E-7	0.0018377985	0.0027535083	0.0027638553	1	93087500	93987500	0
15	74380000	74390000	15	74430000	74440000	.	.	.	.	0,255,255	89.0	30.630342	32.198044	36.730633	33.20887	3.769195E-12	8.464968E-7	4.8250195E-7	5.335265E-7	2	74380000	74440000	7071
15	24095000	24100000	15	24420000	24425000	.	.	.	.	0,255,255	52.0	0.31749222	0.386553	0.16224349	0.45532113	0.0	0.0	0.0	0.0	1	24097500	24422500	0
15	75325000	75350000	15	77925000	77950000	.	.	.	.	0,255,255	18.0	3.0076005	2.7392268	3.8955493	2.8883018	2.995883E-4	3.278401E-4	0.009961176	8.0778747E-4	1	75337500	77937500	0
15	40215000	40220000	15	40270000	40275000	.	.	.	.	0,255,255	37.0	10.676408	9.952069	9.699062	7.7290516	4.8715645E-4	6.5751275E-4	3.781573E-6	9.710376E-9	1	40217500	40272500	0
15	55215000	55220000	15	55290000	55295000	.	.	.	.	0,255,255	32.0	6.8150744	6.560338	8.871504	8.031676	8.006587E-6	7.2315856E-6	6.9811445E-4	0.0011280029	3	55227500	55289166	10541
15	57725000	57750000	15	58050000	58075000	.	.	.	.	0,255,255	112.0	46.24673	47.470818	46.984894	60.215115	1.6865777E-10	1.4256789E-10	2.8759364E-10	1.9179144E-5	1	57737500	58062500	0
15	36875000	36900000	15	37100000	37125000	.	.	.	.	0,255,255	113.0	53.841496	49.953403	54.35339	50.029594	7.4497416E-6	6.751471E-6	1.0006049E-5	1.1497461E-5	1	36887500	37112500	0
15	101090000	101100000	15	101250000	101260000	.	.	.	.	0,255,255	62.0	20.469208	19.862446	21.254414	29.847195	2.485328E-6	2.9188134E-6	3.8422336E-6	0.0040320954	2	101100000	101260000	7071
15	98500000	98525000	15	99050000	99075000	.	.	.	.	0,255,255	149.0	59.770885	58.193417	62.5358	76.50108	2.7621747E-16	1.8819463E-16	4.259494E-9	4.2209214E-9	1	98512500	99062500	0
15	20350000	20375000	15	25900000	25925000	.	.	.	.	0,255,255	18.0	0.9239514	2.5216744	3.7251801	2.4339025	1.2546199E-9	3.278401E-4	0.009961176	7.07556E-5	1	20362500	25912500	0
15	80980000	80990000	15	81260000	81270000	.	.	.	.	0,255,255	34.0	10.5494585	11.237399	11.454476	12.353799	0.0016200821	0.0016016795	0.0027148463	0.0025027466	1	80985000	81265000	0
15	91275000	91300000	15	92075000	92100000	.	.	.	.	0,255,255	103.0	44.72407	41.43133	46.397655	49.15573	8.2339646E-8	7.580176E-8	1.4109975E-7	0.0012248416	2	91300000	92087500	12500
15	100600000	100625000	15	101250000	101275000	.	.	.	.	0,255,255	83.0	27.743416	27.124697	31.110884	30.066174	2.053202E-10	3.3749967E-10	4.694728E-6	4.0118342E-10	2	100625000	101262500	12500
15	68730000	68740000	15	68870000	68880000	.	.	.	.	0,255,255	61.0	23.183893	23.337103	26.416595	26.936346	5.3249473E-6	6.305059E-6	0.006279543	0.0068362537	1	68735000	68875000	0
15	57140000	57150000	15	57300000	57310000	.	.	.	.	0,255,255	57.0	18.516087	17.836914	17.580957	19.013922	1.1197015E-7	1.1463897E-7	2.1973898E-7	2.1102102E-7	1	57145000	57305000	0
15	74630000	74640000	15	74770000	74780000	.	.	.	.	0,255,255	45.0	17.19713	16.160643	18.128748	13.601796	0.00161863	0.0019299806	0.0029214765	1.9046778E-5	1	74635000	74775000	0
15	65025000	65050000	15	65275000	65300000	.	.	.	.	0,255,255	117.0	58.113777	53.31307	58.159756	62.935364	8.5594854E-7	7.7625174E-7	1.2116626E-6	0.011848941	1	65037500	65287500	0
15	100625000	100650000	15	100975000	101000000	.	.	.	.	0,255,255	130.0	56.125996	55.857452	75.39308	55.462563	2.837027E-10	2.3519872E-10	7.080825E-5	4.4936718E-10	3	100629166	101004166	18634
16	31750000	31775000	16	31900000	31925000	.	.	.	.	0,255,255	99.0	44.0272	46.30264	49.418343	53.43378	1.068513E-6	9.905896E-7	0.00590368	0.0061335173	1	31762500	31912500	0
16	14275000	14300000	16	14525000	14550000	.	.	.	.	0,255,255	178.0	83.85863	88.80863	102.07631	88.6193	1.4777378E-9	1.75718E-9	0.00251482	2.4952105E-9	2	14300000	14537500	12500
16	57890000	57900000	16	58000000	58010000	.	.	.	.	0,255,255	55.0	18.027306	17.809563	20.039148	19.29886	6.77296E-7	7.3033885E-7	6.550099E-4	1.3266982E-6	1	57895000	58005000	0
16	11375000	11400000	16	11800000	11825000	.	.	.	.	0,255,255	106.0	55.57529	51.875603	60.518784	54.376812	2.099048E-4	2.1487025E-4	3.140005E-4	3.323117E-4	1	11387500	11812500	0
16	69150000	69155000	16	69285000	69290000	.	.	.	.	0,255,255	31.0	10.361823	9.788554	11.048914	11.168175	0.033741094	0.001708294	0.056879148	0.05409701	2	69150000	69287500	2500
16	47125000	47150000	16	48150000	48175000	.	.	.	.	0,255,255	90.0	41.688805	41.653408	45.8485	48.251602	1.6770329E-4	1.573664E-4	2.6002817E-4	2.5513678E-4	1	47137500	48162500	0
16	86550000	86575000	16	87275000	87300000	.	.	.	.	0,255,255	88.0	35.514534	27.57809	35.994236	27.254301	1.0543159E-7	3.968194E-12	1.5759947E-7	4.1554195E-12	3	86570833	87295833	18634
16	68825000	68850000	16	69100000	69125000	.	.	.	.	0,255,255	149.0	76.46642	66.17855	71.17738	79.90872	2.7979934E-9	2.4928928E-9	4.259494E-9	0.0010315843	2	68850000	69112500	12500
16	31175000	31200000	16	31425000	31450000	.	.	.	.	0,255,255	147.0	71.7571	72.258575	71.50507	92.22133	8.729435E-9	7.849073E-9	1.3017848E-8	0.0020467911	2	31187500	31450000	12500
16	21580000	21585000	16	22695000	22700000	.	.	.	.	0,255,255	199.0	2.9520092	4.997248	5.2365494	7.7253404	0.0	0.0	0.0	0.0	13	21576346	22690961	13510
16	25825000	25850000	16	27100000	27125000	.	.	.	.	0,255,255	62.0	29.755077	25.697462	28.578695	26.885517	0.0011098669	0.0017144827	0.0023193627	0.0022581243	1	25837500	27112500	0
16	22190000	22195000	16	22295000	22300000	.	.	.	.	0,255,255	28.0	7.8944497	7.3043733	5.541737	7.102268	0.011255713	6.6666707E-4	1.4105001E-5	6.501406E-4	2	22195000	22297500	2500
16	48675000	48700000	16	49325000	49350000	.	.	.	.	0,255,255	91.0	39.42109	31.785196	38.002724	33.538624	1.0010018E-4	1.1052102E-8	1.7691491E-8	1.9651676E-8	3	48695833	49345833	18634
16	55460000	55470000	16	55700000	55710000	.	.	.	.	0,255,255	43.0	13.23516	12.849667	11.454017	16.30059	6.4870925E-5	6.428783E-5	6.7025826E-7	0.01056746	1	55465000	55705000	0
16	86560000	86570000	16	87060000	87070000	.	.	.	.	0,255,255	49.0	11.6434765	10.308442	9.488661	13.094242	5.5183075E-10	2.943816E-10	2.4074641E-13	5.0202794E-7	1	86565000	87065000	0
16	10725000	10750000	16	10900000	10925000	.	.	.	.	0,255,255	154.0	64.90779	61.2489	80.07025	65.16542	1.4449891E-10	2.9553422E-18	1.5590694E-4	2.1339283E-10	1	10737500	10912500	0
16	75775000	75800000	16	76650000	76675000	.	.	.	.	0,255,255	88.0	36.918633	31.677187	38.4161	34.10949	1.0543159E-7	9.446385E-8	1.5759947E-7	1.7055783E-7	1	75787500	76662500	0
16	72825000	72850000	16	73175000	73200000	.	.	.	.	0,255,255	156.0	80.662964	76.14065	81.827934	80.189766	4.0176114E-5	3.68226E-11	7.085736E-5	7.3731E-5	1	72837500	73187500	0
16	55925000	55950000	16	56300000	56325000	.	.	.	.	0,255,255	136.0	60.25447	50.733288	57.41046	60.82483	4.8990868E-12	3.7906275E-12	6.729546E-12	7.350499E-12	2	55950000	56312500	12500
16	4350000	4360000	16	4400000	4410000	.	.	.	.	0,255,255	42.0	13.588697	14.963135	14.840407	17.670887	1.4637037E-4	1.4857356E-4	2.448152E-4	0.01854689	1	4355000	4405000	0
16	86070000	86080000	16	86510000	86520000	.	.	.	.	0,255,255	33.0	9.582046	9.2633	10.848076	11.345441	1.1410893E-4	1.3087738E-4	0.005639036	0.005651552	1	86075000	86515000	0
16	19575000	19600000	16	19875000	19900000	.	.	.	.	0,255,255	264.0	100.58791	77.04127	87.01865	101.418785	1.211045E-22	0.0	6.5885184E-37	1.7194276E-22	5	19597500	19882500	40311
16	70120000	70125000	16	74360000	74365000	.	.	.	.	0,255,255	16.0	1.9152964	1.2805558	1.5653394	2.7675426	2.1166343E-4	5.7492075E-6	2.906366E-6	0.0103419805	1	70122500	74362500	0
16	19080000	19090000	16	19370000	19380000	.	.	.	.	0,255,255	46.0	16.887892	17.636873	18.409384	22.522837	8.381778E-4	9.841236E-4	0.0014846569	0.09568156	3	19085000	19375000	10000
16	54280000	54290000	16	54930000	54940000	.	.	.	.	0,255,255	27.0	6.2595925	6.761932	6.8216724	5.5727835	0.0010795046	0.0016884813	0.001682841	3.034722E-5	1	54285000	54935000	0
16	21580000	21590000	16	21700000	21710000	.	.	.	.	0,255,255	63.0	27.100224	20.742266	29.770441	24.483892	0.0012851439	1.3384265E-6	0.002088687	1.8208251E-6	2	21585000	21710000	5000
16	12450000	12475000	16	12800000	12825000	.	.	.	.	0,255,255	104.0	47.250458	50.325108	52.431927	55.792248	4.3191708E-8	5.2468793E-4	7.58788E-4	8.0186443E-4	1	12462500	12812500	0
16	69390000	69400000	16	69750000	69760000	.	.	.	.	0,255,255	59.0	15.916026	14.438714	17.74366	16.946148	1.7115294E-8	4.433848E-12	3.1690384E-8	2.8526262E-8	1	69395000	69755000	0
16	88850000	88875000	16	89200000	89225000	.	.	.	.	0,255,255	99.0	48.08371	53.291355	53.13037	60.38641	1.068513E-6	0.004211031	0.00590368	0.0061335173	1	88862500	89212500	0
16	58335000	58340000	16	58480000	58485000	.	.	.	.	0,255,255	21.0	4.254006	3.6695437	4.6429596	4.4372888	0.0018550574	2.7712487E-4	0.0023695056	0.0023227779	2	58337500	58487500	5000
16	87775000	87800000	16	87875000	87900000	.	.	.	.	0,255,255	187.0	75.47861	75.0726	85.54609	75.524506	9.584517E-21	6.6867205E-21	1.6096067E-11	1.6714213E-20	3	87779166	87887500	30046
16	77240000	77245000	16	77585000	77590000	.	.	.	.	0,255,255	21.0	5.146062	4.7037115	5.076839	4.56701	0.015563821	0.0020241619	0.02109466	0.0023227779	2	77240000	77585000	3536
16	10960000	10970000	16	11370000	11380000	.	.	.	.	0,255,255	43.0	13.033052	10.686631	16.734528	11.639745	6.4870925E-5	3.103631E-7	0.010449428	6.0956603E-7	1	10965000	11375000	0
16	10250000	10275000	16	10725000	10750000	.	.	.	.	0,255,255	116.0	44.7423	35.91046	36.320057	46.797276	8.747975E-12	4.0725555E-18	5.594391E-18	1.38312035E-11	1	10262500	10737500	0
16	84500000	84525000	16	84725000	84750000	.	.	.	.	0,255,255	109.0	59.641235	49.790955	56.904865	51.635452	5.2257798E-5	5.1559444E-5	7.729468E-5	8.5136366E-5	1	84512500	84737500	0
16	84280000	84290000	16	84480000	84490000	.	.	.	.	0,255,255	45.0	16.404823	15.426533	14.747946	18.978653	0.00161863	1.097675E-5	1.9250161E-5	0.003035171	2	84280000	84485000	5000
16	85820000	85830000	16	86000000	86010000	.	.	.	.	0,255,255	47.0	18.256708	16.82184	18.421688	18.973206	4.1508142E-4	4.7528098E-4	7.324922E-4	7.5201865E-4	2	85825000	86000000	5000
16	23800000	23825000	16	24000000	24025000	.	.	.	.	0,255,255	159.0	79.49456	78.53699	76.95408	96.517654	1.2308669E-5	1.5547683E-5	9.3091776E-12	2.190241E-5	2	23800000	24012500	12500
16	28800000	28825000	16	28925000	28950000	.	.	.	.	0,255,255	191.0	95.048134	72.09827	80.3164	86.5005	9.697307E-13	2.5400973E-22	1.5818544E-12	1.5816484E-12	1	28812500	28937500	0
16	66975000	67000000	16	67150000	67175000	.	.	.	.	0,255,255	223.0	89.15702	90.67215	107.96451	100.60596	4.767625E-22	4.239911E-22	1.7355133E-11	1.70256E-11	3	66970833	67154166	18634
16	52050000	52075000	16	52850000	52875000	.	.	.	.	0,255,255	112.0	44.374157	44.18991	51.370804	47.31337	1.6865777E-10	1.4256789E-10	1.6898859E-5	2.7419664E-10	1	52062500	52862500	0
16	75200000	75210000	16	75400000	75410000	.	.	.	.	0,255,255	47.0	16.04663	14.786474	17.03082	16.604746	4.1508142E-4	1.7139586E-6	7.324922E-4	7.5201865E-4	1	75205000	75405000	0
16	84510000	84515000	16	84620000	84625000	.	.	.	.	0,255,255	31.0	8.401248	7.2264104	9.365251	6.9679255	0.001183119	2.382829E-5	0.0016662392	2.9214829E-5	1	84512500	84622500	0
16	27175000	27200000	16	27350000	27375000	.	.	.	.	0,255,255	190.0	99.44717	94.45255	103.77573	108.09853	2.8207267E-5	1.9831673E-12	4.653473E-5	4.6148973E-5	1	27187500	27362500	0
16	88995000	89000000	16	89400000	89405000	.	.	.	.	0,255,255	18.0	0.8245024	0.6108642	0.6332852	0.70486623	1.8431876E-7	3.3714005E-7	3.6602546E-7	4.927209E-7	1	88997500	89402500	0
16	75780000	75790000	16	77160000	77170000	.	.	.	.	0,255,255	34.0	11.783736	9.547265	10.154212	10.252409	0.0016200821	4.5547593E-5	0.0027148463	0.0025027466	2	75785000	77170000	5000
16	30975000	31000000	16	31850000	31875000	.	.	.	.	0,255,255	68.0	18.971598	18.428782	20.752207	27.264408	2.8210604E-13	1.858012E-12	1.3712574E-8	5.5116703E-5	1	30987500	31862500	0
16	64475000	64500000	16	65100000	65125000	.	.	.	.	0,255,255	83.0	34.956966	37.152718	41.38599	38.04369	3.1896577E-6	2.9681007E-6	0.0065063206	5.1694133E-6	1	64487500	65112500	0
16	47885000	47890000	16	47940000	47945000	.	.	.	.	0,255,255	28.0	5.8550916	7.071695	6.9002795	6.555972	1.3952491E-5	6.6666707E-4	8.473385E-4	6.501406E-4	1	47887500	47942500	0
16	10525000	10550000	16	10900000	10925000	.	.	.	.	0,255,255	101.0	46.42024	42.800644	53.501293	45.83271	3.0381827E-7	2.789608E-7	0.002704703	4.6881692E-7	2	10525000	10912500	12500
16	15425000	15450000	16	15650000	15675000	.	.	.	.	0,255,255	92.0	39.1085	51.653263	59.271202	59.50237	5.8773483E-5	0.050011188	0.06682699	0.0670323	2	15425000	15662500	12500
16	2010000	2015000	16	2140000	2145000	.	.	.	.	0,255,255	25.0	3.00145	4.2397957	2.632746	7.028113	1.2579093E-8	1.4473302E-5	3.589541E-9	0.009943404	2	2017500	2142500	5000
16	20850000	20860000	16	21080000	21090000	.	.	.	.	0,255,255	46.0	15.061267	16.245487	17.523724	19.554777	4.6492046E-6	9.841236E-4	0.0014846569	0.0015560685	1	20855000	21085000	0
16	77670000	77680000	16	77970000	77980000	.	.	.	.	0,255,255	52.0	13.277447	13.814337	17.88265	15.512209	1.2495113E-8	1.121736E-8	1.5462092E-5	2.4033152E-8	2	77675000	77970000	5000
16	57300000	57305000	16	57420000	57425000	.	.	.	.	0,255,255	32.0	7.1873045	6.0360656	7.059095	6.8896627	8.006587E-6	8.115374E-8	2.3102693E-5	9.119945E-6	1	57302500	57422500	0
16	22000000	22010000	16	22090000	22100000	.	.	.	.	0,255,255	83.0	26.578737	28.853235	32.847107	33.817406	6.788306E-10	7.483225E-10	2.4246605E-5	2.1534433E-5	1	22005000	22095000	0
16	70525000	70550000	16	70750000	70775000	.	.	.	.	0,255,255	127.0	67.38902	57.07634	63.98954	69.920006	1.5712975E-4	1.7639172E-9	2.613029E-4	2.7299687E-4	1	70537500	70762500	0
16	72650000	72675000	16	73175000	73200000	.	.	.	.	0,255,255	102.0	49.298927	56.05419	57.728977	60.50169	0.001171512	0.0012355943	0.0017793699	0.0018735158	1	72662500	73187500	0
16	48230000	48240000	16	48620000	48630000	.	.	.	.	0,255,255	42.0	14.393712	12.611237	15.297593	15.550432	1.4637037E-4	1.4857356E-4	2.448152E-4	2.5202445E-4	1	48235000	48625000	0
16	81400000	81410000	16	81720000	81730000	.	.	.	.	0,255,255	83.0	18.036469	19.555662	21.382694	28.3321	1.7284306E-20	1.7417595E-20	1.07586915E-14	1.3045742E-9	1	81405000	81725000	0
16	55710000	55720000	16	55840000	55850000	.	.	.	.	0,255,255	46.0	8.433173	10.402805	12.748003	13.246972	1.8207434E-11	1.1107285E-8	7.888128E-6	8.23886E-6	2	55710000	55845000	5000
16	13900000	13925000	16	14275000	14300000	.	.	.	.	0,255,255	126.0	63.589573	52.167755	64.94935	45.607807	2.3605865E-4	3.3938001E-9	3.985312E-4	4.084236E-15	1	13912500	14287500	0
16	22005000	22010000	16	22185000	22190000	.	.	.	.	0,255,255	22.0	4.853017	4.5279517	5.2800174	4.6336675	6.02604E-4	6.4718554E-4	0.009820147	8.1026345E-4	2	22005000	22187500	2500
16	75475000	75500000	16	75750000	75775000	.	.	.	.	0,255,255	93.0	41.29982	37.58736	39.919384	45.287743	3.444786E-5	2.4131666E-9	5.2702766E-5	5.3059557E-5	2	75475000	75762500	12500
16	84750000	84760000	16	84970000	84980000	.	.	.	.	0,255,255	59.0	23.708544	19.661144	26.447252	20.451653	2.492621E-5	3.0901676E-5	0.017452424	4.1975432E-5	2	84755000	84970000	5000
16	21175000	21200000	16	22675000	22700000	.	.	.	.	0,255,255	136.0	72.2033	48.270187	44.71169	67.51983	2.802811E-6	2.130869E-19	5.986213E-19	4.6388427E-6	2	21175000	22687500	12500
16	10510000	10515000	16	10735000	10740000	.	.	.	.	0,255,255	33.0	4.532475	4.1018767	2.5301538	6.5632806	6.426418E-11	6.286836E-11	1.495884E-16	2.6521539E-6	2	10515000	10737500	2500
16	89225000	89250000	16	89500000	89525000	.	.	.	.	0,255,255	159.0	79.16355	72.700516	76.641815	81.772255	1.2308669E-5	5.455864E-12	9.3091776E-12	2.190241E-5	2	89225000	89512500	12500
16	82025000	82050000	16	82225000	82250000	.	.	.	.	0,255,255	126.0	62.13698	61.080173	62.42206	75.06615	2.3605865E-4	3.3938001E-9	3.985312E-4	4.120079E-4	1	82037500	82237500	0
16	30425000	30450000	16	30625000	30650000	.	.	.	.	0,255,255	172.0	83.507065	89.39598	100.32363	98.177475	3.263544E-8	3.9371322E-8	0.014517998	0.014451386	2	30412500	30637500	25000
16	30975000	31000000	16	31425000	31450000	.	.	.	.	0,255,255	116.0	47.700596	50.917747	57.192497	62.14056	8.747975E-12	1.3523332E-6	2.1139465E-6	0.016434807	2	31000000	31437500	12500
16	14975000	15000000	16	70050000	70075000	.	.	.	.	0,255,255	18.0	0.2916811	0.14131384	0.27215457	0.07455507	1.2546199E-9	2.3386388E-8	1.4471252E-8	1.3990357E-8	1	14987500	70062500	0
16	10950000	10975000	16	11250000	11275000	.	.	.	.	0,255,255	148.0	66.022446	54.922913	71.98771	53.471	4.935618E-9	4.0827168E-16	7.3698407E-9	9.430243E-16	2	10962500	11250000	12500
16	74975000	75000000	16	75100000	75125000	.	.	.	.	0,255,255	214.0	99.859566	100.926575	111.98566	107.19863	9.59744E-10	1.2682647E-9	1.6147009E-9	1.471842E-9	1	74987500	75112500	0
16	23175000	23200000	16	23425000	23450000	.	.	.	.	0,255,255	144.0	66.96725	61.021713	65.043	66.465355	4.5673378E-8	9.391345E-15	6.750522E-8	7.0036954E-8	1	23187500	23437500	0
16	12075000	12100000	16	12800000	12825000	.	.	.	.	0,255,255	75.0	32.17887	29.127634	29.138119	35.128735	3.7111834E-4	2.9036326E-7	3.871922E-7	6.171166E-4	1	12087500	12812500	0
16	74700000	74725000	16	74850000	74875000	.	.	.	.	0,255,255	146.0	71.62596	68.993416	71.551186	70.004715	1.5343138E-8	1.3712913E-8	2.2671976E-8	2.3047496E-8	1	74712500	74862500	0
16	22325000	22350000	16	22675000	22700000	.	.	.	.	0,255,255	98.0	50.47015	37.621693	37.43969	43.617355	0.005545098	4.2971373E-11	6.470481E-11	2.9839935E-6	1	22337500	22687500	0
16	800000	825000	16	1050000	1075000	.	.	.	.	0,255,255	125.0	50.137356	55.81219	63.260048	58.607513	7.3725164E-9	6.273749E-9	5.9175224E-4	1.1509125E-8	2	812500	1050000	12500
16	29225000	29250000	16	88175000	88200000	.	.	.	.	0,255,255	14.0	0.12478646	0.4181116	0.8468366	0.38621187	2.634208E-5	2.941676E-4	2.5179493E-4	1.9785982E-4	1	29237500	88187500	0
16	57300000	57310000	16	57520000	57530000	.	.	.	.	0,255,255	36.0	11.003475	11.658541	15.317789	11.604558	3.2184462E-4	2.9693582E-4	0.018325187	5.125784E-4	1	57305000	57525000	0
17	68775000	68800000	17	68950000	68975000	.	.	.	.	0,255,255	263.0	97.79241	90.84585	119.48849	93.19102	2.4153586E-22	9.688469E-37	3.3895677E-22	1.7328578E-36	1	68787500	68962500	0
17	34525000	34550000	17	35100000	35125000	.	.	.	.	0,255,255	99.0	30.299387	32.75765	30.068779	42.344124	2.1644905E-17	1.8521122E-11	7.8296946E-17	1.6199006E-6	1	34537500	35112500	0
17	47840000	47845000	17	47890000	47895000	.	.	.	.	0,255,255	47.0	2.0670652	3.6178863	6.071657	5.049114	1.4278193E-35	2.756024E-27	2.2114436E-19	4.4357193E-19	2	47840000	47892500	2500
17	63075000	63100000	17	63400000	63425000	.	.	.	.	0,255,255	159.0	84.47625	70.99117	74.017815	80.901634	1.2308669E-5	5.455864E-12	9.3091776E-12	2.190241E-5	3	63095833	63404166	18634
17	21400000	21405000	17	21685000	21690000	.	.	.	.	0,255,255	25.0	0.20033216	0.2641259	0.32306582	0.3938164	8.8648584E-16	1.6346073E-15	2.0117568E-15	3.076769E-15	1	21402500	21687500	0
17	29375000	29400000	17	29550000	29575000	.	.	.	.	0,255,255	169.0	78.56499	76.322845	104.45021	58.44174	1.3946537E-7	5.970661E-15	0.03158462	1.1851481E-23	2	29387500	29575000	12500
17	22175000	22200000	17	22275000	22300000	.	.	.	.	0,255,255	43.0	10.377494	15.32554	18.935984	12.679887	1.8407162E-7	2.588744E-4	0.015050016	1.7453302E-4	1	22187500	22287500	0
17	81290000	81300000	17	81340000	81350000	.	.	.	.	0,255,255	68.0	16.109343	22.346735	32.05091	12.682186	1.7762092E-12	2.0326508E-8	0.074776046	1.2803181E-16	2	81295000	81350000	5000
17	77330000	77335000	17	77495000	77500000	.	.	.	.	0,255,255	17.0	3.8506694	3.726422	4.81048	4.6477084	0.019400418	0.024007086	0.078254536	0.080268934	2	77330000	77497500	2500
17	51800000	51825000	17	51900000	51925000	.	.	.	.	0,255,255	102.0	33.368443	56.043995	58.376156	52.907722	1.9423543E-12	0.0012355943	0.0017793699	0.0018735158	1	51812500	51912500	0
17	63550000	63560000	17	63600000	63610000	.	.	.	.	0,255,255	63.0	21.662395	28.11105	30.571339	27.65488	1.1688212E-6	0.0019588296	0.002088687	0.0022712091	1	63555000	63605000	0
17	30225000	30250000	17	30325000	30350000	.	.	.	.	0,255,255	126.0	25.773775	47.344173	49.58733	49.953182	9.135041E-32	1.7163016E-15	5.548865E-9	6.2879573E-9	1	30237500	30337500	0
17	45210000	45220000	17	45380000	45390000	.	.	.	.	0,255,255	55.0	18.775732	17.842178	20.763506	24.101324	6.77296E-7	7.3033885E-7	6.550099E-4	6.893976E-4	1	45215000	45385000	0
17	45450000	45475000	17	64800000	64825000	.	.	.	.	0,255,255	13.0	0.04024915	0.044785485	0.054145385	0.04873423	2.6899704E-4	0.0025655061	0.0024454743	0.0017987974	1	45462500	64812500	0
17	75940000	75950000	17	75990000	76000000	.	.	.	.	0,255,255	91.0	41.067654	46.096058	44.781864	48.387665	0.0030814093	0.0035165874	0.0033625013	0.003028751	1	75945000	75995000	0
17	19360000	19370000	17	19760000	19770000	.	.	.	.	0,255,255	32.0	9.302083	8.419156	9.0147915	9.023632	3.007493E-4	3.2112037E-4	5.44879E-4	4.3774364E-4	1	19365000	19765000	0
17	8410000	8420000	17	8740000	8750000	.	.	.	.	0,255,255	47.0	13.606687	14.607993	18.748447	16.490494	1.8024352E-6	1.7139586E-6	7.324922E-4	7.5201865E-4	1	8415000	8745000	0
17	79775000	79800000	17	79975000	80000000	.	.	.	.	0,255,255	156.0	66.38817	62.687145	72.26411	69.21598	4.3160912E-11	3.68226E-11	6.2590697E-11	6.395261E-11	1	79787500	79987500	0
17	42320000	42325000	17	42405000	42410000	.	.	.	.	0,255,255	49.0	11.507903	12.506394	15.226331	12.859101	2.9536094E-9	3.232257E-6	1.1392078E-5	2.408736E-6	1	42322500	42407500	0
17	21100000	21125000	17	21500000	21525000	.	.	.	.	0,255,255	95.0	28.847857	34.70532	48.320263	36.174305	1.7150927E-15	4.804553E-10	1.7928942E-5	8.895116E-10	1	21112500	21512500	0
17	39620000	39625000	17	39750000	39755000	.	.	.	.	0,255,255	25.0	5.5739117	4.908157	4.434505	5.860091	4.253161E-4	1.4473302E-5	1.4600323E-5	7.254518E-4	1	39622500	39752500	0
17	19510000	19515000	17	19760000	19765000	.	.	.	.	0,255,255	26.0	5.707324	5.32398	6.546398	6.490254	1.4158328E-4	1.5880079E-4	0.005289927	0.0044471663	2	19512500	19765000	2500
17	40425000	40450000	17	40525000	40550000	.	.	.	.	0,255,255	308.0	131.59972	148.2711	137.2423	169.24155	3.1566961E-21	3.1222914E-21	2.7415698E-21	2.0761346E-8	2	40425000	40537500	12500
17	21125000	21150000	17	21225000	21250000	.	.	.	.	0,255,255	151.0	18.472122	36.817917	41.50405	40.231678	0.0	1.7821562E-35	3.4063376E-25	3.364693E-25	1	21137500	21237500	0
17	31425000	31450000	17	31825000	31850000	.	.	.	.	0,255,255	106.0	46.563457	51.99297	51.494526	58.301292	1.1331328E-8	2.1487025E-4	3.140005E-4	3.323117E-4	1	31437500	31837500	0
17	4775000	4800000	17	4875000	4900000	.	.	.	.	0,255,255	227.0	102.75567	125.701065	121.24078	130.7323	1.1395219E-12	2.2226218E-4	1.948038E-12	2.148694E-4	1	4787500	4887500	0
17	76110000	76120000	17	76170000	76180000	.	.	.	.	0,255,255	43.0	6.37114	10.542971	16.172014	9.562026	9.457458E-13	3.103631E-7	0.010449428	9.743044E-10	1	76115000	76175000	0
17	15255000	15260000	17	15500000	15505000	.	.	.	.	0,255,255	34.0	8.884281	8.876479	11.12429	8.162376	9.647186E-5	1.239567E-4	0.0071529713	1.7014035E-4	1	15257500	15502500	0
17	31550000	31560000	17	31840000	31850000	.	.	.	.	0,255,255	45.0	15.485072	14.354339	14.662318	16.876335	1.1677739E-5	1.097675E-5	1.9250161E-5	0.003035171	1	31555000	31845000	0
17	40910000	40920000	17	41660000	41670000	.	.	.	.	0,255,255	37.0	10.619794	10.850016	10.695697	11.031029	1.353874E-4	1.1922732E-4	2.2959853E-4	2.158954E-4	2	40910000	41665000	5000
17	58700000	58725000	17	59000000	59025000	.	.	.	.	0,255,255	128.0	59.840134	60.615273	64.07957	73.113716	1.0694835E-9	9.025083E-10	1.70573E-4	1.774446E-4	1	58712500	59012500	0
17	53575000	53600000	17	53675000	53700000	.	.	.	.	0,255,255	117.0	57.391552	62.247482	57.818836	75.08124	8.5594854E-7	0.008019182	1.2116626E-6	0.011848941	2	53575000	53675000	17678
17	41735000	41740000	17	41800000	41805000	.	.	.	.	0,255,255	29.0	6.231413	6.4397507	7.5978007	7.6324096	4.6070304E-6	2.2409295E-4	3.6678402E-4	2.7957078E-4	1	41737500	41802500	0
17	17350000	17360000	17	17640000	17650000	.	.	.	.	0,255,255	73.0	20.885923	15.800824	18.990732	19.476513	1.9028432E-10	3.9492636E-15	9.326134E-15	8.444349E-15	2	17355000	17640000	5000
17	76875000	76900000	17	77025000	77050000	.	.	.	.	0,255,255	221.0	108.057175	106.351906	116.22242	119.46968	2.7156171E-11	3.587511E-11	4.685602E-11	4.452479E-11	4	76875000	77050000	17678
17	27800000	27825000	17	28250000	28275000	.	.	.	.	0,255,255	108.0	53.17393	47.911755	50.601753	54.906456	8.263942E-5	2.4625564E-9	1.2503364E-4	1.3580667E-4	1	27812500	28262500	0
17	80425000	80450000	17	80975000	81000000	.	.	.	.	0,255,255	123.0	48.21913	46.00794	52.48158	49.36053	3.2360047E-14	2.172019E-14	3.5133922E-8	3.9107444E-8	2	80437500	80975000	12500
17	49310000	49320000	17	49390000	49400000	.	.	.	.	0,255,255	65.0	19.75521	21.868738	26.522507	22.320751	2.1477182E-7	2.683507E-7	6.5117393E-4	3.4717564E-7	1	49315000	49395000	0
17	6675000	6700000	17	6775000	6800000	.	.	.	.	0,255,255	126.0	26.082834	41.455276	45.33585	43.66744	9.135041E-32	1.7163016E-15	4.430129E-15	4.084236E-15	2	6687500	6812500	25000
17	45275000	45300000	17	45375000	45400000	.	.	.	.	0,255,255	315.0	135.39519	136.12538	137.67683	159.93036	4.125808E-23	4.2956212E-23	3.4168327E-23	1.2033838E-9	3	45254166	45387500	41666
17	49570000	49575000	17	49695000	49700000	.	.	.	.	0,255,255	35.0	8.188284	7.0148883	7.5216513	8.00097	3.1713527E-5	1.4995106E-7	6.606221E-7	6.338827E-5	4	49568750	49696250	6374
17	69550000	69575000	17	70150000	70175000	.	.	.	.	0,255,255	165.0	72.82504	61.216805	71.214035	77.56103	1.2764479E-13	2.0502467E-22	1.9008892E-13	1.5851825E-6	4	69575000	70150000	17678
17	4225000	4250000	17	4400000	4425000	.	.	.	.	0,255,255	175.0	83.116905	85.22412	95.53552	101.9108	7.1636492E-9	8.685199E-9	1.1490482E-8	0.0062616463	2	4225000	4412500	12500
17	75310000	75320000	17	75410000	75420000	.	.	.	.	0,255,255	76.0	34.771423	34.2764	38.51423	35.931057	0.0015080516	0.002128762	0.0017991198	0.001646106	1	75315000	75415000	0
17	67370000	67380000	17	67690000	67700000	.	.	.	.	0,255,255	59.0	23.632797	20.625366	27.594795	20.672016	2.492621E-5	3.0901676E-5	0.017452424	4.1975432E-5	1	67375000	67695000	0
17	81340000	81350000	17	81390000	81400000	.	.	.	.	0,255,255	66.0	25.51838	24.839031	28.085146	26.948433	2.244806E-4	3.1161713E-4	3.4813283E-4	3.7513566E-4	1	81345000	81395000	0
17	77525000	77550000	17	78000000	78025000	.	.	.	.	0,255,255	131.0	73.99643	63.397476	73.886734	66.974434	2.835531E-5	2.9373756E-5	4.575397E-5	4.7136553E-5	2	77550000	78012500	12500
17	35310000	35320000	17	35530000	35540000	.	.	.	.	0,255,255	57.0	18.96602	19.208355	19.76751	20.996378	1.1197015E-7	1.1463897E-7	1.7079993E-4	1.7926564E-4	1	35315000	35535000	0
17	81000000	81010000	17	81090000	81100000	.	.	.	.	0,255,255	51.0	19.0147	18.375952	21.774454	23.963873	1.9548595E-5	2.073253E-5	0.0072701615	0.00768573	1	81005000	81095000	0
17	19360000	19365000	17	19445000	19450000	.	.	.	.	0,255,255	31.0	6.6671653	6.963963	7.529401	8.370884	2.2388647E-5	2.382829E-5	5.9987164E-5	0.0023385158	3	19367500	19447500	5000
17	32450000	32475000	17	32750000	32775000	.	.	.	.	0,255,255	178.0	81.51672	75.2711	83.0954	81.940346	1.4777378E-9	7.567524E-18	2.307693E-9	2.4952105E-9	3	32470833	32754166	18634
17	73255000	73260000	17	73370000	73375000	.	.	.	.	0,255,255	29.0	7.55692	6.859184	9.269523	6.9081974	1.9067182E-4	2.2409295E-4	0.009018362	2.7957078E-4	4	73253750	73371250	6374
17	44210000	44220000	17	44330000	44340000	.	.	.	.	0,255,255	52.0	21.54987	20.080788	21.631899	20.422081	0.0026021847	0.0037497594	0.0042362856	0.0043660537	3	44211666	44331666	7453
17	56600000	56610000	17	56710000	56720000	.	.	.	.	0,255,255	47.0	17.3778	17.789333	17.324347	16.767456	4.1508142E-4	4.7528098E-4	7.324922E-4	7.5201865E-4	1	56605000	56715000	0
17	29475000	29500000	17	29575000	29600000	.	.	.	.	0,255,255	77.0	18.632952	32.61395	30.855515	37.78339	4.4292494E-18	1.2500558E-4	8.2721115E-8	1.9715553E-4	1	29487500	29587500	0
17	15820000	15825000	17	20635000	20640000	.	.	.	.	0,255,255	15.0	0.013397502	0.030266361	0.040460456	0.024045298	2.6370952E-4	4.6057816E-4	4.8149738E-4	5.995936E-4	1	15822500	20637500	0
17	72725000	72750000	17	73175000	73200000	.	.	.	.	0,255,255	143.0	61.992672	61.461304	77.536	63.79957	7.86304E-8	7.236549E-8	0.0073004817	1.213037E-7	2	72725000	73187500	12500
17	35975000	36000000	17	36475000	36500000	.	.	.	.	0,255,255	83.0	18.48321	27.669106	29.500994	44.64712	1.9216232E-21	3.3749967E-10	4.7454984E-10	0.0066305236	1	35987500	36487500	0
17	49550000	49575000	17	49975000	50000000	.	.	.	.	0,255,255	78.0	34.748474	38.528526	39.679626	42.327324	6.935314E-5	6.839165E-5	0.045692965	0.04619395	2	49562500	50000000	12500
17	76465000	76470000	17	76505000	76510000	.	.	.	.	0,255,255	49.0	7.751856	9.901734	12.05045	12.867955	9.516452E-17	1.5828643E-9	1.8989885E-9	2.408736E-6	1	76467500	76507500	0
17	73630000	73640000	17	73690000	73700000	.	.	.	.	0,255,255	31.0	0.98116475	3.8068292	4.472098	4.344357	1.1009446E-24	2.824339E-12	3.6079395E-10	4.5711615E-10	1	73635000	73695000	0
17	34400000	34425000	17	35100000	35125000	.	.	.	.	0,255,255	104.0	36.17353	36.40249	40.82767	41.231304	3.728161E-13	2.6125616E-13	7.418716E-8	6.780128E-8	1	34412500	35112500	0
17	65275000	65300000	17	66150000	66175000	.	.	.	.	0,255,255	107.0	52.054695	49.654114	54.806732	55.72835	1.3171369E-4	1.3393121E-4	1.9635499E-4	2.0894092E-4	2	65287500	66175000	12500
17	82025000	82050000	17	82125000	82150000	.	.	.	.	0,255,255	167.0	83.22462	86.915344	96.42969	87.81863	3.5931774E-7	4.3775373E-7	5.8372086E-7	6.201464E-7	2	82037500	82150000	12500
17	10725000	10750000	17	10825000	10850000	.	.	.	.	0,255,255	142.0	69.33981	69.51551	67.54224	78.685265	1.3385893E-7	1.2374095E-7	2.0354655E-7	0.010035597	1	10737500	10837500	0
17	42310000	42320000	17	42520000	42530000	.	.	.	.	0,255,255	59.0	20.321518	16.2756	19.635748	17.978788	2.492621E-5	1.656422E-8	3.937599E-5	2.8526262E-8	1	42315000	42525000	0
17	64020000	64030000	17	64130000	64140000	.	.	.	.	0,255,255	44.0	14.880143	14.915228	16.066668	18.578592	2.6794636E-5	2.6749038E-5	0.0056406665	0.0058194064	1	64025000	64135000	0
17	30100000	30125000	17	30325000	30350000	.	.	.	.	0,255,255	148.0	68.283325	73.02361	90.92169	85.87548	4.935618E-9	4.392903E-9	0.0014165498	0.0014546739	2	30125000	30337500	12500
17	13575000	13600000	17	14925000	14950000	.	.	.	.	0,255,255	88.0	31.861256	31.150585	33.086952	33.69256	1.0543159E-7	9.446385E-8	1.5759947E-7	1.7055783E-7	1	13587500	14937500	0
17	59310000	59315000	17	59435000	59440000	.	.	.	.	0,255,255	38.0	10.109477	10.697585	12.225666	11.247116	2.3774269E-4	3.447519E-4	3.2959116E-4	2.8758208E-4	2	59315000	59437500	2500
17	27225000	27250000	17	27575000	27600000	.	.	.	.	0,255,255	117.0	42.49855	39.451363	51.721424	47.45967	3.9789587E-12	3.0163118E-12	1.2116626E-6	6.4147715E-12	3	27229166	27612500	26353
17	59900000	59925000	17	60050000	60075000	.	.	.	.	0,255,255	152.0	74.937904	67.608246	65.51865	92.06608	4.8657256E-10	4.2268808E-10	7.198909E-10	3.446554E-4	3	59937500	60062500	25000
17	34200000	34225000	17	34300000	34325000	.	.	.	.	0,255,255	191.0	59.261024	82.12734	96.590546	79.79835	2.484733E-33	1.081154E-12	1.5818544E-12	1.5816484E-12	1	34212500	34312500	0
17	58575000	58600000	17	58975000	59000000	.	.	.	.	0,255,255	115.0	40.734703	48.79181	58.455486	65.222885	1.764158E-11	1.4008787E-11	3.4938757E-6	0.022530435	2	58575000	59000000	17678
17	55650000	55675000	17	55750000	55775000	.	.	.	.	0,255,255	112.0	18.241331	39.927288	35.675034	47.917423	1.40916E-40	1.4256789E-10	2.4708015E-16	2.7419664E-10	1	55662500	55762500	0
17	28960000	28970000	17	29110000	29120000	.	.	.	.	0,255,255	38.0	11.546375	10.000156	12.712934	10.561246	5.3103824E-5	4.874956E-5	0.0049755047	8.8643275E-5	1	28965000	29115000	0
17	29650000	29675000	17	29750000	29775000	.	.	.	.	0,255,255	268.0	122.14009	138.05281	155.35068	139.43362	9.529491E-12	1.34234976E-11	0.0113803055	1.1945485E-11	3	29629166	29754166	42491
17	34195000	34200000	17	34355000	34360000	.	.	.	.	0,255,255	29.0	5.6953144	4.849156	6.3658724	6.9621687	4.6070304E-6	4.5204494E-8	3.6678402E-4	2.7957078E-4	1	34197500	34357500	0
17	6600000	6625000	17	6700000	6725000	.	.	.	.	0,255,255	94.0	17.142807	30.08527	35.398247	25.911743	3.340892E-28	1.0829668E-14	1.7564874E-9	1.0592759E-14	1	6612500	6712500	0
17	40800000	40825000	17	41650000	41675000	.	.	.	.	0,255,255	96.0	53.418087	37.50316	39.599773	42.38541	0.011338554	2.2344374E-10	1.0265213E-5	9.608838E-6	1	40812500	41662500	0
17	40300000	40310000	17	40410000	40420000	.	.	.	.	0,255,255	59.0	17.686981	20.493715	23.651075	25.421122	1.7115294E-8	3.0901676E-5	3.937599E-5	0.018246254	1	40305000	40415000	0
17	63430000	63440000	17	63600000	63610000	.	.	.	.	0,255,255	40.0	14.165162	14.219289	17.569738	15.334523	6.832478E-4	7.192658E-4	0.05261866	0.0011784304	2	63430000	63610000	7071
17	1360000	1370000	17	1510000	1520000	.	.	.	.	0,255,255	62.0	21.379045	20.947168	26.042852	17.876839	2.485328E-6	2.9188134E-6	0.0035946644	1.738134E-9	1	1365000	1515000	0
17	35150000	35175000	17	35525000	35550000	.	.	.	.	0,255,255	124.0	63.18139	58.492195	58.428455	72.97915	5.2166486E-4	1.1743678E-8	1.9088604E-8	9.2824886E-4	1	35162500	35537500	0
17	14650000	14675000	17	14750000	14775000	.	.	.	.	0,255,255	121.0	21.074986	40.257107	43.121395	39.205925	6.268319E-38	1.1514047E-13	2.6294448E-13	2.517381E-13	1	14662500	14762500	0
17	54725000	54750000	17	54825000	54850000	.	.	.	.	0,255,255	109.0	24.40244	37.27586	36.96407	39.434643	2.838721E-30	2.7989873E-15	4.415645E-15	2.3030153E-9	1	54737500	54837500	0
17	45575000	45600000	17	46275000	46300000	.	.	.	.	0,255,255	30.0	9.226546	4.6756234	6.747781	8.929998	0.0017490863	3.6600853E-9	1.3154458E-4	0.00509257	1	45587500	46287500	0
17	19990000	20000000	17	20100000	20110000	.	.	.	.	0,255,255	51.0	16.711163	16.876505	21.556065	16.73597	1.9548595E-5	2.073253E-5	0.0072701615	3.6474437E-5	2	19995000	20110000	5000
17	76290000	76300000	17	76390000	76400000	.	.	.	.	0,255,255	72.0	28.498932	28.711489	31.76694	34.792854	4.36397E-6	6.170115E-6	0.013563863	0.012446518	3	76301666	76398333	7454
17	50175000	50200000	17	50275000	50300000	.	.	.	.	0,255,255	211.0	98.5968	98.8295	91.67118	109.36092	4.2029282E-9	5.4780416E-9	3.6966917E-18	6.39282E-9	1	50187500	50287500	0
17	68675000	68700000	17	68775000	68800000	.	.	.	.	0,255,255	98.0	24.610622	40.269398	39.982464	40.03162	6.447478E-17	1.7988723E-6	3.260208E-6	2.9839935E-6	1	68687500	68787500	0
17	50850000	50875000	17	50950000	50975000	.	.	.	.	0,255,255	294.0	129.804	122.831635	131.48439	126.45584	1.0868672E-17	1.1962645E-17	1.1233402E-17	1.3433102E-17	1	50862500	50962500	0
17	21420000	21425000	17	21705000	21710000	.	.	.	.	0,255,255	16.0	0.26612186	0.27444693	0.29365262	0.3710024	2.417419E-5	4.2206244E-5	4.568963E-5	5.595632E-5	1	21422500	21707500	0
17	36625000	36650000	17	37025000	37050000	.	.	.	.	0,255,255	131.0	44.157394	51.929226	59.971394	60.51057	3.3977893E-17	1.1998288E-10	2.1012E-10	2.2954699E-10	2	36625000	37037500	12500
17	55900000	55910000	17	55960000	55970000	.	.	.	.	0,255,255	28.0	3.836833	6.78026	8.348201	7.2020454	6.800824E-10	6.1359897E-4	0.01497443	5.3044764E-4	1	55905000	55965000	0
17	6625000	6650000	17	7000000	7025000	.	.	.	.	0,255,255	74.0	37.12937	32.78021	24.629047	38.398483	6.240791E-4	6.6130643E-4	8.1319894E-7	0.0010431051	1	6637500	7012500	0
17	46030000	46040000	17	46210000	46220000	.	.	.	.	0,255,255	56.0	18.70336	21.476719	21.859701	26.587194	2.8573643E-7	2.7511118E-4	3.3545506E-4	0.07283818	2	46040000	46215000	5000
17	27450000	27460000	17	27590000	27600000	.	.	.	.	0,255,255	50.0	15.543525	16.767138	18.978247	20.651367	1.0236031E-7	4.744001E-5	7.759582E-5	0.0137769375	1	27455000	27595000	0
17	77090000	77100000	17	77240000	77250000	.	.	.	.	0,255,255	49.0	21.715693	18.72679	23.463879	19.516958	0.012929319	1.0332502E-4	0.022047453	1.7155585E-4	2	77090000	77250000	7071
17	48400000	48410000	17	48460000	48470000	.	.	.	.	0,255,255	44.0	6.1284447	13.09927	15.293695	17.893364	3.326034E-17	2.6749038E-5	4.5118628E-5	0.0058194064	1	48405000	48465000	0
17	46040000	46050000	17	46100000	46110000	.	.	.	.	0,255,255	45.0	6.3940687	12.762741	17.461702	12.801171	3.364616E-14	1.097675E-5	0.0029214765	1.9046778E-5	1	46045000	46105000	0
17	76120000	76130000	17	76290000	76300000	.	.	.	.	0,255,255	64.0	21.882568	21.973175	29.763773	28.313883	4.8731414E-7	5.9815665E-7	0.0011679091	0.0012376673	2	76125000	76290000	5000
17	66250000	66255000	17	66670000	66675000	.	.	.	.	0,255,255	21.0	4.9004383	4.3619003	4.335669	4.722308	0.0018550574	0.0020241619	0.0023695056	0.0023227779	1	66252500	66672500	0
17	36140000	36150000	17	36190000	36200000	.	.	.	.	0,255,255	40.0	8.391958	12.544009	13.662438	8.345394	4.4006576E-8	7.192658E-4	0.001197048	4.524432E-8	1	36145000	36195000	0
17	27375000	27400000	17	27575000	27600000	.	.	.	.	0,255,255	191.0	79.6336	78.183044	91.98972	96.84317	9.697307E-13	1.081154E-12	1.5818544E-12	1.5816484E-12	2	27375000	27587500	12500
17	35600000	35625000	17	35725000	35750000	.	.	.	.	0,255,255	149.0	65.140724	72.08256	92.389725	79.75347	2.7979934E-9	2.4928928E-9	0.0010054163	0.0010315843	1	35612500	35737500	0
17	76000000	76025000	17	76275000	76300000	.	.	.	.	0,255,255	145.0	64.2561	73.71246	73.417694	82.91403	2.6330524E-8	2.3920107E-8	3.94192E-8	0.0039331834	1	76012500	76287500	0
17	63070000	63080000	17	63120000	63130000	.	.	.	.	0,255,255	64.0	23.763716	28.482035	27.659815	29.26795	4.8731414E-7	0.0010922211	0.0011679091	0.0012376673	1	63075000	63125000	0
17	81275000	81300000	17	81475000	81500000	.	.	.	.	0,255,255	207.0	87.90774	96.41648	108.47985	119.123535	3.7544405E-17	3.785623E-17	4.2315918E-8	4.0654644E-8	2	81275000	81487500	12500
17	44780000	44790000	17	44860000	44870000	.	.	.	.	0,255,255	76.0	32.602955	31.797855	35.70836	35.259598	0.0015080516	0.002128762	0.0017991198	0.001646106	2	44780000	44865000	5000
17	45625000	45650000	17	45825000	45850000	.	.	.	.	0,255,255	107.0	54.7498	48.964104	50.450584	54.01794	1.3171369E-4	1.3393121E-4	1.9635499E-4	2.0894092E-4	1	45637500	45837500	0
17	75670000	75680000	17	75740000	75750000	.	.	.	.	0,255,255	90.0	29.664984	32.253464	32.164013	38.186375	1.6397151E-12	6.109658E-7	2.5449012E-7	2.8436452E-7	1	75675000	75745000	0
17	43400000	43405000	17	43480000	43485000	.	.	.	.	0,255,255	34.0	7.5454597	7.8923764	7.4127126	8.579416	8.077382E-7	1.239567E-4	2.330697E-6	1.7014035E-4	2	43397500	43482500	5000
17	68550000	68575000	17	68750000	68775000	.	.	.	.	0,255,255	143.0	53.41224	58.49076	61.190403	63.715427	2.8674098E-14	2.0431155E-14	4.033833E-14	1.213037E-7	7	68523214	68744642	63286
17	68770000	68780000	17	69230000	69240000	.	.	.	.	0,255,255	43.0	13.069914	11.62657	16.33236	12.354673	6.4870925E-5	3.103631E-7	0.010449428	6.0956603E-7	2	68775000	69240000	5000
17	17675000	17700000	17	18025000	18050000	.	.	.	.	0,255,255	130.0	67.40656	60.693256	69.70258	72.55294	4.3993932E-5	2.3519872E-10	7.080825E-5	7.40176E-5	1	17687500	18037500	0
17	7910000	7920000	17	7980000	7990000	.	.	.	.	0,255,255	85.0	29.462662	30.81456	31.368961	37.400333	1.2802702E-10	1.2409983E-10	6.8051536E-6	6.1386495E-6	1	7915000	7985000	0
17	70750000	70775000	17	70850000	70875000	.	.	.	.	0,255,255	69.0	13.751547	22.250954	22.904854	22.97283	1.6612658E-18	1.1139588E-8	5.38269E-9	5.6596816E-9	1	70762500	70862500	0
17	42420000	42430000	17	42520000	42530000	.	.	.	.	0,255,255	87.0	32.462463	32.380795	39.044647	37.05615	1.6388344E-6	2.5704164E-6	0.016603136	1.7446919E-6	1	42425000	42525000	0
17	58900000	58910000	17	58960000	58970000	.	.	.	.	0,255,255	52.0	5.8709126	11.061655	13.631292	15.524395	5.6538777E-24	6.693886E-12	1.9585935E-8	2.4033152E-8	1	58905000	58965000	0
17	34670000	34680000	17	34730000	34740000	.	.	.	.	0,255,255	41.0	6.587328	9.468549	10.278835	9.968354	2.0744812E-11	1.8232877E-8	4.7666385E-6	4.95365E-6	1	34675000	34735000	0
17	56800000	56825000	17	56925000	56950000	.	.	.	.	0,255,255	232.0	111.41595	100.91997	107.870155	106.13232	7.174995E-14	8.98931E-14	1.1536918E-13	1.1817176E-13	2	56825000	56937500	12500
17	75175000	75200000	17	75275000	75300000	.	.	.	.	0,255,255	101.0	20.138649	38.2116	39.048943	41.314373	1.7919391E-25	3.3498488E-12	4.991039E-7	4.6881692E-7	1	75187500	75287500	0
17	57850000	57855000	17	57995000	58000000	.	.	.	.	0,255,255	50.0	12.33017	10.203603	9.952602	12.848795	1.4906156E-9	5.325557E-10	7.1878037E-10	1.2732966E-6	2	57855000	57997500	2500
17	22500000	22525000	17	22600000	22625000	.	.	.	.	0,255,255	53.0	11.978624	19.102274	16.813425	23.553091	6.0144646E-13	1.0958993E-5	6.266689E-6	0.002402693	1	22512500	22612500	0
17	29740000	29750000	17	29800000	29810000	.	.	.	.	0,255,255	36.0	5.6681695	8.687277	9.295328	8.961984	4.863511E-11	5.7548177E-6	7.954804E-6	6.2220133E-6	1	29745000	29805000	0
17	59740000	59750000	17	59850000	59860000	.	.	.	.	0,255,255	87.0	30.314703	30.89892	38.601173	35.82693	2.1225872E-11	2.0257263E-11	1.6654938E-6	1.7446919E-6	2	59755000	59855000	10000
17	1880000	1890000	17	2020000	2030000	.	.	.	.	0,255,255	68.0	33.2017	26.636375	23.651737	34.760864	0.059392024	9.388508E-5	2.6126534E-8	0.07168762	2	1895000	2025000	10000
17	7820000	7830000	17	7980000	7990000	.	.	.	.	0,255,255	65.0	20.597912	23.245655	24.386864	30.72353	2.1477182E-7	2.683507E-7	3.707525E-7	6.9349265E-4	1	7825000	7985000	0
17	40200000	40205000	17	40290000	40295000	.	.	.	.	0,255,255	29.0	7.7813106	6.7517147	6.868553	6.990377	1.9067182E-4	2.2409295E-4	3.6678402E-4	2.7957078E-4	2	40205000	40292500	2500
17	780000	790000	17	980000	990000	.	.	.	.	0,255,255	57.0	20.87823	19.277496	19.644997	22.573286	1.0613718E-4	1.1463897E-7	1.7079993E-4	1.7926564E-4	2	790000	985000	5000
17	38975000	39000000	17	39125000	39150000	.	.	.	.	0,255,255	207.0	97.62083	102.23189	119.32288	111.916595	2.5795739E-8	3.455368E-8	4.2315918E-8	4.0654644E-8	2	38987500	39150000	12500
17	66700000	66725000	17	66900000	66925000	.	.	.	.	0,255,255	165.0	74.50389	66.355835	72.7257	72.09028	1.2764479E-13	1.0206318E-13	1.9008892E-13	1.9534321E-13	3	66729166	66904166	18634
17	48800000	48805000	17	48880000	48885000	.	.	.	.	0,255,255	37.0	11.187159	10.671589	11.347269	12.325138	4.8715645E-4	6.5751275E-4	7.6065655E-4	7.1961456E-4	2	48805000	48880000	3536
17	55520000	55530000	17	55750000	55760000	.	.	.	.	0,255,255	52.0	13.388093	14.433417	19.103899	16.59643	1.2495113E-8	1.121736E-8	1.5462092E-5	1.7123359E-5	2	55525000	55765000	10000
17	58450000	58475000	17	58550000	58575000	.	.	.	.	0,255,255	101.0	20.89977	39.752197	41.821884	39.927837	1.7919391E-25	2.789608E-7	4.991039E-7	4.6881692E-7	1	58462500	58562500	0
17	48325000	48350000	17	48575000	48600000	.	.	.	.	0,255,255	163.0	73.52143	80.90962	93.34241	84.41966	4.642501E-13	2.7545952E-6	3.6231993E-6	3.902097E-6	1	48337500	48587500	0
17	50025000	50030000	17	50085000	50090000	.	.	.	.	0,255,255	33.0	10.160648	8.677601	9.88824	12.070377	0.009547395	3.2042683E-4	0.016113263	0.016438793	2	50030000	50087500	2500
17	68250000	68260000	17	68450000	68460000	.	.	.	.	0,255,255	56.0	21.134174	20.104046	23.273981	22.532236	2.0852173E-4	2.7511118E-4	3.3545506E-4	3.5347865E-4	1	68255000	68455000	0
17	9900000	9925000	17	10600000	10625000	.	.	.	.	0,255,255	68.0	25.719664	29.002174	28.52696	31.740572	2.7163242E-5	4.1611864E-5	6.099493E-5	0.018480202	1	9912500	10612500	0
17	43575000	43580000	17	43670000	43675000	.	.	.	.	0,255,255	40.0	10.017284	9.565482	11.26506	11.319484	3.4549652E-5	1.3902067E-7	5.923545E-5	5.523879E-5	2	43580000	43675000	3536
17	74370000	74380000	17	74460000	74470000	.	.	.	.	0,255,255	73.0	23.143112	25.974783	31.918924	27.043163	1.9028432E-10	3.0984525E-6	0.008964046	4.0852665E-6	2	74375000	74460000	5000
17	57850000	57875000	17	58100000	58125000	.	.	.	.	0,255,255	159.0	43.816086	53.263184	81.1236	50.68719	8.524206E-29	4.18766E-20	2.0700601E-5	9.352265E-20	2	57850000	58112500	12500
17	55520000	55530000	17	55780000	55790000	.	.	.	.	0,255,255	50.0	17.829851	15.178599	21.07193	16.562696	4.3920205E-5	9.474135E-8	0.012852732	8.062525E-5	1	55525000	55785000	0
17	2050000	2060000	17	2240000	2250000	.	.	.	.	0,255,255	48.0	16.781528	14.210061	15.7745695	17.348316	2.0435017E-4	6.703839E-7	3.672692E-4	3.665255E-4	1	2055000	2245000	0
17	73430000	73440000	17	73690000	73700000	.	.	.	.	0,255,255	29.0	6.21412	7.3631067	9.494125	9.269159	2.119743E-6	2.3173785E-4	0.006942417	0.0065805744	1	73435000	73695000	0
17	27050000	27060000	17	27110000	27120000	.	.	.	.	0,255,255	24.0	3.0271482	4.4528794	4.47145	6.14235	1.6375838E-8	6.534874E-5	2.757982E-5	0.0013843139	1	27055000	27115000	0
17	5580000	5590000	17	6430000	6440000	.	.	.	.	0,255,255	42.0	14.685563	11.289326	13.921439	12.697109	1.4637037E-4	8.8066145E-7	2.448152E-4	2.5202445E-4	4	5595000	6430000	15000
17	68525000	68550000	17	68625000	68650000	.	.	.	.	0,255,255	123.0	21.109972	44.519257	53.47706	39.831905	3.130146E-39	2.172019E-14	3.5133922E-8	4.7159325E-14	1	68537500	68637500	0
17	3200000	3210000	17	3260000	3270000	.	.	.	.	0,255,255	42.0	15.45224	15.048874	17.60031	13.893741	1.4637037E-4	1.4857356E-4	0.018565444	2.5202445E-4	1	3205000	3265000	0
17	30120000	30130000	17	30270000	30280000	.	.	.	.	0,255,255	48.0	17.4864	17.62994	20.04415	15.548856	2.0435017E-4	2.2902995E-4	0.0369969	1.3180119E-6	2	30115000	30275000	10000
17	65450000	65475000	17	65550000	65575000	.	.	.	.	0,255,255	144.0	63.996925	77.19898	78.31773	79.94406	4.5673378E-8	0.004136962	0.0053042327	0.0053744335	1	65462500	65562500	0
17	27225000	27250000	17	27375000	27400000	.	.	.	.	0,255,255	131.0	40.144424	45.7155	44.19886	62.66196	3.3977893E-17	2.2331547E-17	6.1413336E-17	4.7136553E-5	2	27262500	27387500	25000
17	21300000	21325000	17	21775000	21800000	.	.	.	.	0,255,255	26.0	2.5011704	1.5341947	1.9393697	1.5436082	1.69256E-10	3.562636E-16	3.4307243E-14	8.828477E-16	1	21312500	21787500	0
17	69550000	69575000	17	70550000	70575000	.	.	.	.	0,255,255	100.0	37.010807	40.793644	52.449314	37.69632	1.0496715E-11	5.33542E-7	0.00401459	1.3980407E-11	1	69562500	70562500	0
17	2825000	2850000	17	3000000	3025000	.	.	.	.	0,255,255	132.0	72.18386	64.73998	65.85242	65.63808	1.8069248E-5	1.865183E-5	2.8912704E-5	3.001646E-5	1	2837500	3012500	0
17	60125000	60150000	17	60425000	60450000	.	.	.	.	0,255,255	137.0	57.66615	55.50757	59.9976	63.11938	2.360819E-12	1.8115098E-12	3.3144357E-12	2.7979336E-6	1	60137500	60437500	0
17	62700000	62725000	17	62950000	62975000	.	.	.	.	0,255,255	178.0	80.284744	79.260704	89.840576	86.0043	1.4777378E-9	1.75718E-9	2.307693E-9	2.4952105E-9	2	62725000	62962500	12500
17	68150000	68175000	17	68750000	68775000	.	.	.	.	0,255,255	65.0	23.254303	22.9168	27.930449	21.516224	1.1493106E-7	3.700763E-7	3.9131969E-4	2.1967203E-7	1	68162500	68762500	0
18	35375000	35400000	18	35950000	35975000	.	.	.	.	0,255,255	82.0	38.60649	33.558334	37.678143	37.02936	6.0588272E-6	5.6281015E-6	9.089401E-6	9.644798E-6	1	35387500	35962500	0
18	5875000	5900000	18	6475000	6500000	.	.	.	.	0,255,255	124.0	52.114174	47.868958	65.15767	47.810276	1.37508085E-8	9.439693E-15	8.847844E-4	2.0612108E-14	2	5887500	6500000	12500
18	79370000	79380000	18	79530000	79540000	.	.	.	.	0,255,255	38.0	14.720608	12.587603	15.189189	12.065966	0.0029175722	0.0032044477	0.0049755047	8.8643275E-5	1	79375000	79535000	0
18	47200000	47225000	18	47725000	47750000	.	.	.	.	0,255,255	95.0	36.239464	37.33446	41.74337	48.827553	5.738534E-10	4.804553E-10	1.7928942E-5	1.6939759E-5	1	47212500	47737500	0
18	79350000	79375000	18	79650000	79675000	.	.	.	.	0,255,255	101.0	44.96114	41.62721	48.663418	46.823994	3.0381827E-7	2.789608E-7	4.991039E-7	4.6881692E-7	3	79370833	79654166	18634
18	12380000	12390000	18	12660000	12670000	.	.	.	.	0,255,255	51.0	18.816395	16.98868	20.65206	19.222397	1.9548595E-5	2.073253E-5	0.0072701615	3.6474437E-5	1	12385000	12665000	0
18	48950000	48975000	18	49475000	49500000	.	.	.	.	0,255,255	76.0	42.089428	34.589973	36.7352	38.52851	0.056071576	2.2010643E-4	3.3680807E-4	3.531495E-4	2	48950000	49487500	12500
18	23130000	23140000	18	23370000	23380000	.	.	.	.	0,255,255	44.0	13.928186	15.491858	17.9751	16.744371	2.6794636E-5	2.6749038E-5	0.0056406665	0.0058194064	1	23135000	23375000	0
18	68825000	68850000	18	70075000	70100000	.	.	.	.	0,255,255	59.0	28.126423	22.791954	21.155327	29.440428	0.005566731	4.3984233E-5	3.097653E-5	0.010978236	2	68850000	70087500	12500
18	63000000	63025000	18	63325000	63350000	.	.	.	.	0,255,255	157.0	68.124825	63.98818	72.61629	70.420364	2.3152771E-11	1.9893129E-11	3.3895244E-11	3.4965777E-11	1	63012500	63337500	0
18	62175000	62200000	18	62550000	62575000	.	.	.	.	0,255,255	93.0	42.01897	35.592724	42.706543	43.168682	3.444786E-5	2.4131666E-9	5.2702766E-5	5.3059557E-5	1	62187500	62562500	0
18	58530000	58540000	18	58760000	58770000	.	.	.	.	0,255,255	44.0	13.917778	13.197605	15.985415	14.739192	2.6794636E-5	2.6749038E-5	0.0056406665	4.4982717E-5	2	58530000	58765000	5000
18	46140000	46150000	18	46650000	46660000	.	.	.	.	0,255,255	37.0	8.816509	8.535618	9.026912	12.3791065	1.5677235E-6	2.1176002E-6	2.6235746E-6	2.158954E-4	2	46150000	46655000	5000
18	11925000	11950000	18	12025000	12050000	.	.	.	.	0,255,255	202.0	96.17569	97.33816	102.55185	102.466064	9.901793E-16	3.1912012E-7	3.816087E-7	3.740926E-7	1	11937500	12037500	0
18	54680000	54690000	18	54980000	54990000	.	.	.	.	0,255,255	37.0	11.745399	10.832739	13.115145	14.347317	1.353874E-4	1.1922732E-4	0.009728246	0.009867035	1	54685000	54985000	0
18	36095000	36100000	18	36280000	36285000	.	.	.	.	0,255,255	25.0	5.428235	5.3376217	7.032023	6.122623	4.253161E-4	4.4604912E-4	0.011458113	7.254518E-4	1	36097500	36282500	0
18	59450000	59475000	18	59800000	59825000	.	.	.	.	0,255,255	106.0	37.029327	34.019745	38.558556	38.653065	6.2599773E-14	4.6992283E-14	6.570512E-14	6.673261E-14	1	59462500	59812500	0
18	62180000	62190000	18	62240000	62250000	.	.	.	.	0,255,255	70.0	25.52935	25.516037	29.102562	29.183828	1.7737912E-5	2.3817798E-5	2.636242E-5	3.1361564E-5	1	62185000	62245000	0
18	50880000	50890000	18	51020000	51030000	.	.	.	.	0,255,255	53.0	19.488714	21.816278	23.707539	21.049671	3.7383113E-6	0.0020466596	0.00234641	0.0024536024	1	50885000	51025000	0
18	67200000	67225000	18	68650000	68675000	.	.	.	.	0,255,255	73.0	30.518919	28.594635	35.235916	29.4279	7.429748E-7	1.3230264E-6	0.0017050738	1.551904E-6	1	67212500	68662500	0
18	58780000	58785000	18	59065000	59070000	.	.	.	.	0,255,255	27.0	9.081623	7.157221	7.8900595	7.428638	0.021388689	0.0017151042	0.040492345	0.001798764	2	58785000	59062500	5590
18	27350000	27375000	18	27575000	27600000	.	.	.	.	0,255,255	109.0	53.463238	50.865814	54.376457	58.03264	5.2257798E-5	5.1559444E-5	7.729468E-5	8.5136366E-5	1	27362500	27587500	0
18	63140000	63150000	18	63320000	63330000	.	.	.	.	0,255,255	54.0	20.100578	20.070978	24.10542	22.227365	7.752909E-4	0.0010721092	0.0012525634	0.0012987353	2	63140000	63325000	5000
18	36400000	36425000	18	36500000	36525000	.	.	.	.	0,255,255	145.0	59.537983	57.788227	78.99527	51.121937	6.4216223E-15	4.3620706E-15	0.0038337891	9.668403E-15	1	36412500	36512500	0
18	6525000	6550000	18	6875000	6900000	.	.	.	.	0,255,255	155.0	67.274574	55.175102	55.531376	64.70473	7.937091E-11	1.2972624E-18	2.9771978E-18	1.1548402E-10	2	6525000	6887500	12500
18	12400000	12410000	18	12650000	12660000	.	.	.	.	0,255,255	57.0	18.558586	20.589296	23.40708	24.016119	1.1197015E-7	1.3828711E-4	1.7079993E-4	1.7926564E-4	4	12395000	12662500	16008
18	76400000	76425000	18	76675000	76700000	.	.	.	.	0,255,255	114.0	58.797874	56.193188	59.18423	64.47956	4.3743094E-6	3.949374E-6	5.914347E-6	0.030701235	4	76400000	76700000	17678
18	23520000	23530000	18	23580000	23590000	.	.	.	.	0,255,255	75.0	34.16576	32.39695	31.290506	37.833363	0.002426722	0.0035593654	0.0030807457	0.002823837	2	23520000	23585000	5000
18	10850000	10875000	18	11150000	11175000	.	.	.	.	0,255,255	134.0	58.78385	61.587364	67.66912	65.26119	2.0126565E-11	7.210352E-6	1.1355072E-5	1.2035827E-5	1	10862500	11162500	0
18	74650000	74675000	18	75475000	75500000	.	.	.	.	0,255,255	95.0	31.999441	34.61368	49.224712	34.413452	5.738534E-10	4.804553E-10	0.024861278	8.895116E-10	3	74662500	75479166	30046
18	10850000	10875000	18	11550000	11575000	.	.	.	.	0,255,255	76.0	22.880556	28.027588	28.675318	41.68797	2.3431584E-12	1.3292008E-7	1.8020172E-7	0.090215616	2	10875000	11562500	12500
18	36000000	36025000	18	36275000	36300000	.	.	.	.	0,255,255	122.0	55.85853	39.96139	39.161266	60.057095	4.586371E-8	4.9774024E-14	1.1624597E-13	7.2798635E-8	1	36012500	36287500	0
18	49500000	49525000	18	49850000	49875000	.	.	.	.	0,255,255	146.0	73.08627	57.538914	69.96938	57.76176	1.5343138E-8	2.0771918E-15	2.2671976E-8	4.427144E-15	3	49529166	49845833	37269
18	5875000	5900000	18	6875000	6900000	.	.	.	.	0,255,255	83.0	31.629543	33.17958	35.586014	39.96712	3.1896577E-6	2.9681007E-6	4.694728E-6	0.0066305236	2	5875000	6887500	12500
18	63010000	63020000	18	63430000	63440000	.	.	.	.	0,255,255	31.0	10.520291	9.100561	9.8564005	10.038497	0.014870578	8.15828E-4	0.023193097	0.023599384	2	63015000	63440000	5000
18	46275000	46300000	18	46650000	46675000	.	.	.	.	0,255,255	106.0	54.314022	50.08548	52.89027	58.531673	2.099048E-4	2.1487025E-4	3.140005E-4	3.323117E-4	1	46287500	46662500	0
18	7270000	7280000	18	7560000	7570000	.	.	.	.	0,255,255	47.0	15.803001	14.894641	16.563314	14.211573	4.1508142E-4	1.7139586E-6	7.324922E-4	3.2031016E-6	1	7275000	7565000	0
18	55225000	55250000	18	55400000	55425000	.	.	.	.	0,255,255	123.0	60.020187	61.179184	69.67513	63.572273	2.5081325E-8	2.1660687E-8	0.0013127535	0.0013707425	1	55237500	55412500	0
18	55400000	55425000	18	56550000	56575000	.	.	.	.	0,255,255	99.0	36.082096	46.456062	49.109024	50.813652	2.3429982E-11	9.905896E-7	0.00590368	0.0061335173	1	55412500	56562500	0
18	13200000	13225000	18	13525000	13550000	.	.	.	.	0,255,255	97.0	34.429066	40.27396	54.01422	31.822449	1.2294155E-10	3.2541786E-6	0.012365854	1.7248336E-10	1	13212500	13537500	0
18	70190000	70200000	18	70430000	70440000	.	.	.	.	0,255,255	40.0	10.237993	10.569065	11.71759	12.861559	8.278174E-6	7.115067E-6	1.2771274E-5	0.0011784304	2	70195000	70445000	10000
18	8650000	8675000	18	8975000	9000000	.	.	.	.	0,255,255	144.0	63.84401	68.755585	73.060036	81.63003	4.5673378E-8	4.1634788E-8	6.750522E-8	0.0053744335	3	8679166	8995833	18634
18	2930000	2940000	18	3240000	3250000	.	.	.	.	0,255,255	37.0	10.557566	10.251013	11.365253	12.107748	1.353874E-4	1.1922732E-4	2.2959853E-4	2.158954E-4	1	2935000	3245000	0
18	48025000	48050000	18	48425000	48450000	.	.	.	.	0,255,255	151.0	63.0504	59.36898	64.82673	66.38495	8.5419344E-10	3.55695E-17	1.3121887E-9	1.3029666E-9	3	48029166	48445833	18634
18	32160000	32170000	18	32550000	32560000	.	.	.	.	0,255,255	36.0	10.358573	9.095339	10.037185	10.059036	3.2184462E-4	5.7548177E-6	5.3302816E-4	5.125784E-4	1	32165000	32555000	0
18	63500000	63525000	18	63925000	63950000	.	.	.	.	0,255,255	83.0	35.083702	35.59645	45.75594	37.067078	3.1896577E-6	2.9681007E-6	0.0065063206	5.1694133E-6	1	63512500	63937500	0
18	61575000	61600000	18	62100000	62125000	.	.	.	.	0,255,255	98.0	43.599857	44.493668	51.864975	54.208057	1.9637096E-6	1.7988723E-6	0.00856175	0.008922424	2	61587500	62125000	12500
18	3440000	3450000	18	3590000	3600000	.	.	.	.	0,255,255	56.0	18.941763	20.729189	23.21598	24.480656	2.8573643E-7	2.7511118E-4	3.3545506E-4	3.5347865E-4	2	3450000	3595000	5000
18	55300000	55325000	18	55775000	55800000	.	.	.	.	0,255,255	84.0	38.964924	42.768414	42.462414	48.533882	0.002751726	0.002868577	0.0042640264	0.0042823004	1	55312500	55787500	0
18	3285000	3290000	18	3660000	3665000	.	.	.	.	0,255,255	31.0	4.707678	5.3686485	7.0808334	7.9895177	2.314983E-9	2.8323896E-7	5.9987164E-5	0.0023385158	4	3286250	3663750	6374
18	59980000	59990000	18	60550000	60560000	.	.	.	.	0,255,255	27.0	8.407442	7.3422265	9.314005	9.574483	0.018503997	0.0016884813	0.031058067	0.028785715	2	59990000	60555000	5000
18	74650000	74675000	18	76350000	76375000	.	.	.	.	0,255,255	55.0	20.832289	21.92692	26.24797	23.959888	3.3081122E-4	7.897033E-4	0.06892525	6.5357744E-4	2	74650000	76362500	12500
18	32275000	32300000	18	32450000	32475000	.	.	.	.	0,255,255	145.0	64.93543	75.792656	90.85769	89.00556	2.6330524E-8	2.3920107E-8	0.0038337891	0.0039331834	2	32287500	32475000	12500
18	12730000	12740000	18	12930000	12940000	.	.	.	.	0,255,255	43.0	12.94769	13.784436	14.957525	16.272276	6.4870925E-5	6.428783E-5	1.056461E-4	0.01056746	3	12738333	12938333	7454
18	1660000	1670000	18	1710000	1720000	.	.	.	.	0,255,255	29.0	0.12567362	9.350867	1.5378747	1.807772	5.127492E-22	0.004463918	4.446305E-20	1.9551484E-17	1	1665000	1715000	0
18	74675000	74700000	18	74775000	74800000	.	.	.	.	0,255,255	134.0	42.659714	59.536266	61.9058	67.93095	2.523827E-18	1.5498464E-11	1.1355072E-5	1.2035827E-5	1	74687500	74787500	0
18	9050000	9075000	18	9325000	9350000	.	.	.	.	0,255,255	101.0	42.286045	46.592968	55.281864	51.83604	3.0381827E-7	2.789608E-7	0.002704703	0.0028065953	1	9062500	9337500	0
18	35000000	35025000	18	35125000	35150000	.	.	.	.	0,255,255	218.0	102.70738	106.08848	119.31535	112.68228	1.2426657E-10	1.6729028E-10	2.1818453E-10	1.9800976E-10	3	35004166	35154166	18634
19	41880000	41890000	19	41940000	41950000	.	.	.	.	0,255,255	57.0	22.713163	25.994291	26.46787	27.542007	1.0613718E-4	0.046118345	0.04635655	0.048143756	2	41875000	41945000	10000
19	40650000	40660000	19	40820000	40830000	.	.	.	.	0,255,255	49.0	20.778122	15.987682	18.318323	18.001287	0.012929319	1.0332502E-4	1.7131632E-4	1.7155585E-4	1	40655000	40825000	0
19	8155000	8160000	19	8250000	8255000	.	.	.	.	0,255,255	38.0	9.071358	7.1642594	8.466877	10.120866	1.3510536E-6	3.5267684E-9	1.5906126E-6	2.8758208E-4	2	8157500	8250000	2500
19	30220000	30230000	19	30660000	30670000	.	.	.	.	0,255,255	32.0	10.693176	8.640284	9.939819	8.950069	0.0073833046	3.2112037E-4	0.011821711	4.3774364E-4	1	30225000	30665000	0
19	42450000	42460000	19	42520000	42530000	.	.	.	.	0,255,255	120.0	42.323776	43.171894	44.54272	54.595783	8.590973E-12	8.578719E-12	8.853844E-12	8.304427E-6	1	42455000	42525000	0
19	39120000	39125000	19	39330000	39335000	.	.	.	.	0,255,255	22.0	4.363254	4.3324614	5.575952	6.046157	6.02604E-4	6.4718554E-4	0.009820147	0.011481009	2	39120000	39330000	3536
19	12970000	12980000	19	13080000	13090000	.	.	.	.	0,255,255	61.0	19.802671	20.104788	25.116713	21.056736	5.3249473E-6	6.305059E-6	0.006279543	8.704436E-6	2	12975000	13090000	5000
19	55510000	55520000	19	55630000	55640000	.	.	.	.	0,255,255	65.0	18.316502	20.276234	30.836609	20.939457	4.2695743E-11	2.683507E-7	6.5117393E-4	3.4717564E-7	2	55515000	55630000	5000
19	13270000	13280000	19	13590000	13600000	.	.	.	.	0,255,255	51.0	20.912285	17.833029	19.452578	16.02364	0.0044682366	2.073253E-5	3.4301036E-5	3.6474437E-5	1	13275000	13595000	0
19	1100000	1125000	19	1200000	1225000	.	.	.	.	0,255,255	225.0	75.13853	87.45548	92.43446	94.815346	1.4970098E-35	9.458618E-23	1.4360395E-22	1.5131154E-22	1	1112500	1212500	0
19	46850000	46860000	19	46980000	46990000	.	.	.	.	0,255,255	75.0	25.950079	24.869967	26.64734	27.626144	5.165915E-7	6.8880934E-7	8.0304585E-7	9.793677E-7	2	46855000	46990000	5000
19	45435000	45440000	19	45475000	45480000	.	.	.	.	0,255,255	85.0	17.64504	17.945272	17.272463	22.132343	1.9784597E-21	1.8360914E-21	5.3384123E-22	2.241167E-15	5	45434500	45479500	8246
19	33425000	33450000	19	33750000	33775000	.	.	.	.	0,255,255	92.0	35.645954	35.761375	41.65951	39.983482	5.6031335E-9	5.046069E-9	8.992236E-5	9.0216294E-5	2	33425000	33762500	12500
19	13150000	13175000	19	13825000	13850000	.	.	.	.	0,255,255	92.0	33.923527	36.332592	43.014782	36.909756	5.6031335E-9	5.046069E-9	8.992236E-5	9.226284E-9	1	13162500	13837500	0
19	770000	780000	19	920000	930000	.	.	.	.	0,255,255	39.0	14.634746	16.007435	17.894182	17.701086	0.0014358489	0.06910724	0.085802	0.088649355	2	775000	920000	5000
19	15625000	15650000	19	16175000	16200000	.	.	.	.	0,255,255	76.0	29.137014	34.36917	37.0626	38.918217	7.724296E-8	2.2010643E-4	3.3680807E-4	0.090215616	2	15625000	16175000	17678
19	6885000	6890000	19	7105000	7110000	.	.	.	.	0,255,255	31.0	3.3944528	2.1496248	1.5243033	2.425458	1.0900181E-11	1.7036468E-17	1.3732188E-22	3.5294903E-17	1	6887500	7107500	0
19	14395000	14400000	19	14765000	14770000	.	.	.	.	0,255,255	15.0	0.531628	0.5833009	0.38378942	0.43287742	2.6370952E-4	4.6057816E-4	4.8149738E-4	5.995936E-4	1	14397500	14767500	0
19	35350000	35360000	19	35460000	35470000	.	.	.	.	0,255,255	52.0	18.05757	19.423006	24.109085	22.255114	8.741687E-6	9.469783E-6	0.0042362856	0.0043660537	1	35355000	35465000	0
19	54170000	54180000	19	54230000	54240000	.	.	.	.	0,255,255	54.0	24.9514	24.372066	23.211884	20.63282	0.089327514	0.0010721092	0.0012525634	0.0012987353	2	54170000	54235000	5000
19	47070000	47080000	19	47120000	47130000	.	.	.	.	0,255,255	83.0	26.901112	33.647903	33.091263	33.132286	6.788306E-10	3.6615907E-5	2.4246605E-5	2.1534433E-5	1	47075000	47125000	0
19	8260000	8270000	19	8310000	8320000	.	.	.	.	0,255,255	69.0	13.272095	24.017744	24.068218	12.5598345	1.7340632E-17	8.434358E-9	1.1660143E-8	3.941723E-17	2	8265000	8320000	5000
19	9620000	9630000	19	9790000	9800000	.	.	.	.	0,255,255	66.0	24.740639	23.081203	26.744646	25.424276	2.244806E-4	1.1775363E-7	3.4813283E-4	3.7513566E-4	1	9625000	9795000	0
19	13780000	13790000	19	13840000	13850000	.	.	.	.	0,255,255	71.0	25.379671	28.583942	28.432016	24.369762	8.66183E-6	1.2350831E-5	1.3634584E-5	1.6183778E-9	1	13785000	13845000	0
19	49090000	49100000	19	49200000	49210000	.	.	.	.	0,255,255	66.0	22.997211	23.173588	30.1521	26.476234	9.101343E-8	1.1775363E-7	3.4813283E-4	3.7513566E-4	1	49095000	49205000	0
19	35350000	35360000	19	35490000	35500000	.	.	.	.	0,255,255	48.0	15.497167	15.759658	19.325636	15.34043	7.370433E-7	2.2902995E-4	3.672692E-4	1.3180119E-6	1	35355000	35495000	0
19	2450000	2475000	19	2600000	2625000	.	.	.	.	0,255,255	314.0	155.67235	139.4878	151.17432	156.59395	2.8323375E-9	6.932317E-23	5.990903E-23	1.7508879E-9	3	2470833	2595833	18634
19	4850000	4875000	19	5025000	5050000	.	.	.	.	0,255,255	147.0	74.87646	72.471115	81.402306	73.65821	8.729435E-9	7.849073E-9	0.0019963009	1.3078007E-8	2	4875000	5037500	12500
19	16240000	16250000	19	16380000	16390000	.	.	.	.	0,255,255	64.0	24.400663	23.232918	26.342577	24.759796	4.8731414E-7	5.9815665E-7	0.0011679091	0.0012376673	2	16245000	16390000	5000
19	19360000	19370000	19	19480000	19490000	.	.	.	.	0,255,255	61.0	19.97634	20.612198	21.741373	26.169256	5.3249473E-6	6.305059E-6	8.522981E-6	0.0068362537	2	19365000	19490000	5000
19	11960000	11970000	19	12140000	12150000	.	.	.	.	0,255,255	44.0	13.291465	15.3773575	16.036291	16.53194	2.6794636E-5	2.6749038E-5	0.0056406665	0.0058194064	1	11965000	12145000	0
19	52815000	52820000	19	52855000	52860000	.	.	.	.	0,255,255	28.0	4.2713	4.69546	4.6976323	4.754412	1.5132012E-7	1.621319E-7	1.6709113E-7	3.0327539E-7	1	52817500	52857500	0
19	19530000	19540000	19	19640000	19650000	.	.	.	.	0,255,255	44.0	14.563099	13.716616	15.723792	17.123724	2.6794636E-5	2.6749038E-5	0.0056406665	0.0058194064	1	19535000	19645000	0
19	16040000	16045000	19	16185000	16190000	.	.	.	.	0,255,255	22.0	5.313587	5.664518	5.8927197	4.808125	0.0072948597	0.010529593	0.009820147	8.1026345E-4	2	16042500	16185000	2500
19	10580000	10590000	19	10640000	10650000	.	.	.	.	0,255,255	136.0	48.128788	48.517582	62.68911	55.208065	5.701496E-18	5.6933642E-18	0.0014481626	1.6021365E-10	2	10580000	10645000	5000
19	10270000	10275000	19	10385000	10390000	.	.	.	.	0,255,255	42.0	10.2718	9.64459	10.358852	12.025012	4.2291545E-6	9.237061E-9	8.157256E-6	8.452088E-6	4	10268750	10385000	6731
19	920000	925000	19	980000	985000	.	.	.	.	0,255,255	37.0	8.16084	8.35435	6.1986556	8.879857	4.111409E-6	4.7167405E-6	1.4769116E-11	5.6030376E-6	2	922500	990000	7500
19	33780000	33790000	19	34090000	34100000	.	.	.	.	0,255,255	49.0	14.8748865	16.774265	21.795511	17.462032	2.7782886E-7	1.0332502E-4	0.022047453	1.7155585E-4	2	33780000	34095000	5000
19	15170000	15180000	19	15550000	15560000	.	.	.	.	0,255,255	51.0	14.728953	15.050667	16.059336	19.092133	3.5419596E-8	3.3234137E-8	3.4301036E-5	3.6474437E-5	1	15175000	15555000	0
19	12950000	12975000	19	13575000	13600000	.	.	.	.	0,255,255	44.0	14.685646	15.272476	16.432709	16.243523	2.2661183E-5	1.1525078E-4	0.0080592455	0.009336596	1	12962500	13587500	0
19	9930000	9940000	19	10240000	10250000	.	.	.	.	0,255,255	34.0	8.978283	8.572963	11.736057	7.8853574	4.0129897E-5	4.5547593E-5	0.0027148463	5.2528318E-5	1	9935000	10245000	0
19	7000000	7010000	19	7060000	7070000	.	.	.	.	0,255,255	22.0	0.0	3.854684	2.5462272	5.2790055	4.7385257E-13	2.3600453E-5	5.24044E-7	0.013355446	2	7000000	7065000	5000
19	54820000	54825000	19	54855000	54860000	.	.	.	.	0,255,255	72.0	5.600882	7.4637046	6.882984	6.251958	0.0	5.4702275E-37	1.0147179E-36	5.1183536E-37	1	54822500	54857500	0
19	46275000	46300000	19	46475000	46500000	.	.	.	.	0,255,255	149.0	58.25042	65.40097	67.976295	77.71457	2.7621747E-16	2.4928928E-9	4.259494E-9	0.0010315843	1	46287500	46487500	0
19	36120000	36130000	19	36170000	36180000	.	.	.	.	0,255,255	83.0	27.738735	31.561056	34.37042	30.223473	6.788306E-10	3.6615907E-5	2.4246605E-5	1.3045742E-9	1	36125000	36175000	0
19	17060000	17070000	19	17270000	17280000	.	.	.	.	0,255,255	53.0	21.710224	16.064274	22.61394	17.403173	0.0014531582	4.0336827E-6	0.00234641	7.3550655E-6	2	17065000	17280000	5000
19	51470000	51480000	19	51650000	51660000	.	.	.	.	0,255,255	43.0	15.874007	15.391351	15.431494	18.730322	0.005680835	6.428783E-5	1.056461E-4	0.01056746	1	51475000	51655000	0
19	18000000	18010000	19	18050000	18060000	.	.	.	.	0,255,255	89.0	36.655445	38.65932	33.92382	38.09779	5.345656E-7	8.464968E-7	4.8250195E-7	5.335265E-7	1	18005000	18055000	0
19	46400000	46410000	19	46480000	46490000	.	.	.	.	0,255,255	74.0	27.671642	28.687504	34.01504	27.749407	1.1152113E-6	1.5481023E-6	0.0054581636	2.0909356E-6	2	46400000	46485000	5000
19	56070000	56080000	19	56170000	56180000	.	.	.	.	0,255,255	49.0	18.16225	17.831743	20.715734	18.17939	9.4587915E-5	1.0332502E-4	0.022047453	1.7155585E-4	2	56075000	56170000	5000
19	11130000	11140000	19	11200000	11210000	.	.	.	.	0,255,255	73.0	29.497126	30.313715	30.309864	35.96184	2.1928834E-6	3.0984525E-6	3.6146666E-6	0.007797309	1	11135000	11205000	0
19	3330000	3340000	19	3450000	3460000	.	.	.	.	0,255,255	62.0	21.754936	23.522356	30.880981	24.236048	2.485328E-6	2.9188134E-6	0.0035946644	3.827623E-6	1	3335000	3455000	0
19	8650000	8675000	19	9050000	9075000	.	.	.	.	0,255,255	73.0	38.1866	35.581352	38.53181	36.830395	0.0010552632	0.001115404	0.0017050738	0.0017021443	1	8662500	9062500	0
19	47975000	48000000	19	48275000	48300000	.	.	.	.	0,255,255	88.0	46.80041	32.85845	48.073425	31.168575	4.508183E-4	9.446385E-8	6.854078E-4	1.7055783E-7	3	47970833	48279166	18634
19	47275000	47300000	19	47375000	47400000	.	.	.	.	0,255,255	188.0	98.54995	89.63255	94.85504	102.451164	5.7410496E-5	6.3485935E-12	8.974382E-12	9.4746014E-5	1	47287500	47387500	0
19	6200000	6210000	19	6280000	6290000	.	.	.	.	0,255,255	68.0	21.711903	25.31752	26.670517	30.227308	1.6655903E-8	9.388508E-5	1.0441939E-4	1.1824159E-4	1	6205000	6285000	0
19	38235000	38240000	19	38330000	38335000	.	.	.	.	0,255,255	37.0	11.267157	10.002205	11.920312	9.195444	4.8715645E-4	6.5751275E-4	7.6065655E-4	5.6030376E-6	1	38237500	38332500	0
19	850000	860000	19	920000	930000	.	.	.	.	0,255,255	52.0	21.277973	23.132484	20.650616	23.620586	0.0026021847	0.0037497594	0.0042362856	0.0043660537	1	855000	925000	0
19	4400000	4405000	19	4470000	4475000	.	.	.	.	0,255,255	26.0	6.6360707	5.7557316	5.134081	6.53274	0.0030717596	1.5880079E-4	1.8177206E-4	0.0044471663	1	4402500	4472500	0
19	9300000	9325000	19	9775000	9800000	.	.	.	.	0,255,255	92.0	42.48101	42.47575	41.918137	40.94668	5.8773483E-5	5.4600554E-5	8.992236E-5	9.0216294E-5	1	9312500	9787500	0
19	9930000	9940000	19	10020000	10030000	.	.	.	.	0,255,255	76.0	30.696163	31.005663	37.510048	28.094269	2.3485673E-7	0.002128762	0.0017991198	4.4470937E-7	1	9935000	10025000	0
19	13875000	13900000	19	14050000	14075000	.	.	.	.	0,255,255	216.0	92.21271	95.68642	110.17717	108.760025	6.80773E-20	6.294637E-20	5.8650546E-10	5.3721183E-10	4	13881250	14068750	31869
19	28460000	28470000	19	28700000	28710000	.	.	.	.	0,255,255	30.0	9.510835	9.288608	10.625967	10.227147	0.0018021959	0.0019235479	0.046003148	0.045020416	2	28465000	28710000	5000
19	7075000	7100000	19	9550000	9575000	.	.	.	.	0,255,255	40.0	8.508495	7.808478	13.950211	5.5752916	1.571899E-8	6.057991E-11	0.0024993923	6.285499E-14	1	7087500	9562500	0
19	47150000	47155000	19	47245000	47250000	.	.	.	.	0,255,255	43.0	8.589525	8.850127	9.710663	12.218761	4.6864637E-9	3.0108187E-9	2.7587164E-9	4.946751E-6	1	47152500	47247500	0
19	46750000	46755000	19	46840000	46845000	.	.	.	.	0,255,255	37.0	10.154838	9.569184	10.603125	11.348101	4.8715645E-4	4.7167405E-6	7.6065655E-4	7.1961456E-4	1	46752500	46842500	0
19	36875000	36900000	19	37425000	37450000	.	.	.	.	0,255,255	128.0	55.646423	64.35241	71.92461	76.08671	1.0694835E-9	1.1052455E-4	1.70573E-4	1.774446E-4	2	36887500	37412500	25000
19	4560000	4570000	19	4630000	4640000	.	.	.	.	0,255,255	65.0	24.346556	25.819965	28.58795	26.695541	2.1477182E-7	5.980491E-4	6.5117393E-4	6.9349265E-4	1	4565000	4635000	0
19	4730000	4740000	19	4780000	4790000	.	.	.	.	0,255,255	74.0	29.916004	31.932478	32.53977	33.80097	1.1152113E-6	0.006175287	0.0054581636	0.0048335297	1	4735000	4785000	0
19	53825000	53850000	19	54000000	54025000	.	.	.	.	0,255,255	159.0	61.73463	69.20947	72.45408	85.63634	6.4381907E-12	5.455864E-12	9.3091776E-12	2.190241E-5	3	53820833	54020833	18634
19	50350000	50375000	19	50775000	50800000	.	.	.	.	0,255,255	102.0	46.44871	48.367638	47.938736	53.36166	1.5968244E-7	1.4725197E-7	2.618752E-7	0.0018735158	1	50362500	50787500	0
19	43445000	43450000	19	43520000	43525000	.	.	.	.	0,255,255	30.0	9.244491	8.492733	8.676752	9.930156	0.0027837227	0.0040897583	0.00397863	0.09400954	2	43445000	43522500	2500
19	58010000	58020000	19	58150000	58160000	.	.	.	.	0,255,255	61.0	23.464106	26.104753	26.40094	27.641314	5.3249473E-6	0.0059439195	0.006279543	0.0068362537	1	58015000	58155000	0
19	39430000	39440000	19	39530000	39540000	.	.	.	.	0,255,255	72.0	30.607332	25.93593	26.177513	33.435486	4.36397E-6	6.170115E-6	7.2544703E-6	0.012446518	1	39435000	39535000	0
19	23870000	23875000	19	23965000	23970000	.	.	.	.	0,255,255	27.0	2.3837943	2.4184635	2.3675444	2.8236866	1.1048726E-12	2.691723E-13	3.7213933E-13	1.186614E-10	1	23872500	23967500	0
19	40670000	40680000	19	40810000	40820000	.	.	.	.	0,255,255	61.0	24.244925	21.970312	24.615553	27.964588	5.3249473E-6	6.305059E-6	0.006279543	0.0068362537	1	40675000	40815000	0
19	2275000	2300000	19	2375000	2400000	.	.	.	.	0,255,255	224.0	107.24846	123.11941	144.34512	109.45535	5.748486E-12	5.848135E-4	5.44087E-4	1.0026413E-11	1	2287500	2387500	0
19	38400000	38425000	19	38625000	38650000	.	.	.	.	0,255,255	173.0	80.48472	70.79834	82.476685	69.28693	1.9765773E-8	3.2772292E-16	3.1317516E-8	6.95829E-16	3	38404166	38629166	18634
19	29750000	29775000	19	29850000	29875000	.	.	.	.	0,255,255	243.0	121.07046	123.789734	128.89426	131.12239	1.1000918E-16	7.505359E-7	7.010739E-7	7.266992E-7	1	29762500	29862500	0
19	48790000	48800000	19	48840000	48850000	.	.	.	.	0,255,255	126.0	48.503395	55.084965	52.08316	56.257843	5.370174E-14	5.65332E-7	2.918038E-7	1.837684E-7	1	48795000	48845000	0
19	18190000	18200000	19	18320000	18330000	.	.	.	.	0,255,255	53.0	17.94085	19.441483	22.817694	22.385786	3.7383113E-6	4.0336827E-6	0.00234641	0.0024536024	1	18195000	18325000	0
19	33230000	33240000	19	33410000	33420000	.	.	.	.	0,255,255	33.0	11.981151	11.163423	14.620835	11.737405	0.003654544	0.0036269408	0.099348694	0.005651552	2	33240000	33410000	7071
19	47435000	47440000	19	47700000	47705000	.	.	.	.	0,255,255	26.0	6.368758	6.378551	6.345166	7.3536496	0.0030717596	0.0044691428	0.005289927	0.0044471663	1	47437500	47702500	0
19	2950000	2975000	19	3050000	3075000	.	.	.	.	0,255,255	351.0	158.1748	169.47914	194.2012	171.17706	7.019032E-17	5.803275E-17	6.1426644E-4	3.254257E-17	3	2962500	3112500	50000
19	19350000	19375000	19	19625000	19650000	.	.	.	.	0,255,255	86.0	42.199986	40.53494	38.976334	47.61719	0.0011406869	0.0011672323	0.0017425227	0.0017872609	1	19362500	19637500	0
19	15675000	15680000	19	15775000	15780000	.	.	.	.	0,255,255	20.0	2.5267086	2.541644	1.7834924	2.8192542	8.566253E-5	6.2414896E-5	3.2581486E-8	3.653412E-5	1	15677500	15777500	0
19	38400000	38425000	19	38900000	38925000	.	.	.	.	0,255,255	137.0	54.01857	58.437126	67.72865	62.95001	2.360819E-12	1.8115098E-12	2.7024107E-6	2.7979336E-6	1	38412500	38912500	0
19	48300000	48325000	19	48575000	48600000	.	.	.	.	0,255,255	125.0	63.533455	59.811436	61.124588	77.06795	3.49981E-4	6.273749E-9	1.0328786E-8	6.1833794E-4	1	48312500	48587500	0
19	2655000	2660000	19	2745000	2750000	.	.	.	.	0,255,255	23.0	7.1253996	6.942035	6.6551375	7.5110126	0.025291432	0.048603933	0.046130817	0.042668883	2	2650000	2747500	7500
19	7100000	7110000	19	7340000	7350000	.	.	.	.	0,255,255	51.0	22.551119	18.343899	18.602358	23.608498	0.0044682366	2.073253E-5	3.4301036E-5	0.00768573	1	7105000	7345000	0
19	9200000	9210000	19	9790000	9800000	.	.	.	.	0,255,255	32.0	9.252698	9.289503	9.304766	10.298432	3.007493E-4	3.2112037E-4	5.44879E-4	0.011700929	1	9205000	9795000	0
19	18575000	18600000	19	18800000	18825000	.	.	.	.	0,255,255	181.0	83.69472	100.819725	107.9854	115.51643	2.9881703E-10	8.611647E-4	0.0010007892	0.0010083186	2	18587500	18837500	25000
19	10710000	10720000	19	10860000	10870000	.	.	.	.	0,255,255	67.0	23.266731	21.146656	24.91705	23.63365	3.9623497E-8	4.8996018E-8	1.9839419E-4	6.142567E-8	1	10715000	10865000	0
20	24990000	25000000	20	25060000	25070000	.	.	.	.	0,255,255	76.0	20.381006	22.015926	30.172659	23.084045	9.9651815E-12	1.26132715E-11	3.780386E-7	1.2048072E-11	1	24995000	25065000	0
20	45025000	45050000	20	45275000	45300000	.	.	.	.	0,255,255	146.0	77.12907	72.124825	70.419014	83.85261	1.5343138E-8	1.3712913E-8	2.2671976E-8	0.0028589116	1	45037500	45287500	0
20	9410000	9420000	20	9600000	9610000	.	.	.	.	0,255,255	38.0	7.506316	8.698531	12.418668	9.452978	1.4290773E-9	6.280641E-7	0.0049755047	5.6176157E-7	4	9417500	9610000	18200
20	22325000	22350000	20	22675000	22700000	.	.	.	.	0,255,255	118.0	43.786053	38.40466	49.239117	35.537075	1.8148956E-12	5.7044117E-19	6.846158E-7	4.855682E-19	1	22337500	22687500	0
20	32530000	32540000	20	32650000	32660000	.	.	.	.	0,255,255	51.0	18.254885	18.679	22.264635	23.414503	1.9548595E-5	2.073253E-5	0.0072701615	0.00768573	3	32521666	32651666	13744
20	37190000	37200000	20	37530000	37540000	.	.	.	.	0,255,255	48.0	20.129162	16.56203	14.0686245	20.951881	0.02074981	2.2902995E-4	1.2215894E-6	0.037916634	2	37200000	37535000	5000
20	53550000	53575000	20	54175000	54200000	.	.	.	.	0,255,255	59.0	28.109787	27.91563	30.898073	29.54692	0.005566731	0.008496711	0.011183609	0.010978236	2	53550000	54187500	12500
20	31660000	31665000	20	31725000	31730000	.	.	.	.	0,255,255	33.0	6.609865	6.500147	8.7199955	9.894126	2.733316E-6	1.9946362E-6	2.9359685E-4	0.016438793	1	31662500	31727500	0
20	36200000	36225000	20	36425000	36450000	.	.	.	.	0,255,255	179.0	88.18888	77.11718	72.47357	89.42534	8.7458246E-10	3.586264E-18	7.252843E-18	1.4714231E-9	1	36212500	36437500	0
20	57600000	57625000	20	58175000	58200000	.	.	.	.	0,255,255	158.0	76.35457	61.44874	60.236324	94.02985	1.2481511E-11	1.0431126E-11	2.3079321E-19	3.2921023E-5	5	57622500	58202500	42720
20	44375000	44400000	20	44600000	44625000	.	.	.	.	0,255,255	125.0	59.650375	62.048954	66.47699	69.83515	7.3725164E-9	3.9625043E-4	5.9175224E-4	6.1833794E-4	1	44387500	44612500	0
20	23025000	23050000	20	23325000	23350000	.	.	.	.	0,255,255	96.0	48.155052	43.4798	51.436882	44.982327	6.275761E-6	5.695113E-6	0.017605342	9.608838E-6	2	23050000	23337500	12500
20	50185000	50190000	20	50460000	50465000	.	.	.	.	0,255,255	56.0	7.5621233	7.2823515	8.017542	9.622992	3.3376134E-22	8.6528663E-23	6.089306E-18	6.2028537E-18	2	50190000	50462500	2500
20	35995000	36000000	20	36140000	36145000	.	.	.	.	0,255,255	26.0	4.9338512	5.1804647	5.5328174	5.802623	3.5064763E-6	1.5880079E-4	1.8177206E-4	2.481298E-4	3	35994166	36140833	3728
20	31685000	31690000	20	31720000	31725000	.	.	.	.	0,255,255	38.0	11.46152	14.051319	13.264064	14.715059	2.3774269E-4	0.04255386	0.05072884	0.043415103	2	31677500	31722500	10000
20	40975000	41000000	20	41325000	41350000	.	.	.	.	0,255,255	114.0	54.556095	49.238247	60.849518	52.528957	4.3743094E-6	3.949374E-6	5.914347E-6	6.782553E-6	1	40987500	41337500	0
20	44685000	44690000	20	44730000	44735000	.	.	.	.	0,255,255	42.0	9.941782	10.203742	14.461457	12.285288	4.2291545E-6	6.0438397E-6	0.0024789884	8.452088E-6	1	44687500	44732500	0
20	9975000	10000000	20	10400000	10425000	.	.	.	.	0,255,255	110.0	49.61325	46.58251	56.53513	48.98105	3.2483073E-5	5.992134E-10	4.716372E-5	5.2906464E-5	2	9987500	10425000	12500
20	20850000	20875000	20	21500000	21525000	.	.	.	.	0,255,255	88.0	38.964718	32.43527	42.190544	32.75692	4.508183E-4	9.446385E-8	6.854078E-4	1.7055783E-7	2	20850000	21512500	12500
20	51375000	51400000	20	51575000	51600000	.	.	.	.	0,255,255	197.0	103.16941	93.54268	108.56236	105.53468	1.8698456E-6	2.608113E-14	3.091046E-6	3.0756735E-6	4	51375000	51600000	17678
20	9625000	9650000	20	11525000	11550000	.	.	.	.	0,255,255	46.0	19.20099	14.869707	19.540812	14.758729	8.1170583E-4	1.7330602E-5	0.0018814194	9.767961E-6	1	9637500	11537500	0
20	54225000	54250000	20	54625000	54650000	.	.	.	.	0,255,255	100.0	45.81962	45.341946	45.742943	55.898117	5.7868505E-7	5.33542E-7	9.5263823E-7	0.004188079	2	54237500	54650000	12500
20	19780000	19790000	20	19990000	20000000	.	.	.	.	0,255,255	41.0	11.432828	11.502621	13.625005	12.408414	3.050192E-6	2.5533716E-6	5.456655E-4	5.502511E-4	1	19785000	19995000	0
20	47650000	47675000	20	48600000	48625000	.	.	.	.	0,255,255	144.0	61.958786	43.72261	48.44258	58.537617	4.5673378E-8	1.0224776E-22	2.6638916E-22	1.9678127E-14	2	47687500	48612500	25000
20	25050000	25075000	20	25375000	25400000	.	.	.	.	0,255,255	84.0	31.729303	35.293793	37.668938	44.40536	1.6486701E-6	1.5299129E-6	2.4769E-6	0.0042823004	1	25062500	25387500	0
20	44200000	44225000	20	44300000	44325000	.	.	.	.	0,255,255	248.0	111.120865	115.14495	111.25616	112.716095	4.999834E-18	5.3689977E-18	7.6381246E-18	7.701426E-18	1	44212500	44312500	0
20	21230000	21240000	20	21500000	21510000	.	.	.	.	0,255,255	37.0	9.783798	9.262916	10.813615	10.804541	1.5677235E-6	2.1176002E-6	2.2959853E-4	2.158954E-4	1	21235000	21505000	0
20	47275000	47280000	20	47380000	47385000	.	.	.	.	0,255,255	30.0	7.9768825	7.821701	8.460855	9.554581	0.0027837227	8.0579455E-5	0.00397863	0.0052948133	2	47275000	47385000	3536
20	4750000	4775000	20	4950000	4975000	.	.	.	.	0,255,255	193.0	89.54937	91.229706	109.59886	104.66741	2.9487873E-13	3.2085866E-13	1.51343265E-5	1.5082054E-5	3	4762500	4962500	25000
20	25675000	25700000	20	25850000	25875000	.	.	.	.	0,255,255	67.0	11.953558	21.026619	20.09825	29.431002	5.6481936E-22	6.954795E-8	3.3163644E-8	1.0777392E-4	3	25712500	25862500	25000
20	48655000	48660000	20	48905000	48910000	.	.	.	.	0,255,255	25.0	6.415778	5.7023044	6.1657	7.0072107	0.0066413637	4.4604912E-4	6.047706E-4	0.009943404	1	48657500	48907500	0
20	16800000	16810000	20	17420000	17430000	.	.	.	.	0,255,255	35.0	11.329742	9.615185	12.099698	10.866854	7.491436E-4	1.576905E-5	0.0011909265	0.001143879	2	16800000	17425000	5000
20	5550000	5575000	20	5775000	5800000	.	.	.	.	0,255,255	239.0	97.069466	95.93521	103.41052	106.48529	1.2420042E-15	1.2061468E-27	1.8898798E-15	2.0041113E-15	3	5554166	5779166	18634
20	19200000	19210000	20	19580000	19590000	.	.	.	.	0,255,255	46.0	16.304745	15.42145	17.599209	16.344643	8.381778E-4	4.422192E-6	0.0014846569	0.0015560685	1	19205000	19585000	0
20	22675000	22700000	20	23225000	23250000	.	.	.	.	0,255,255	83.0	40.425526	37.66773	43.42535	36.68111	0.004190945	2.9681007E-6	0.0065063206	5.1694133E-6	1	22687500	23237500	0
20	44110000	44120000	20	44170000	44180000	.	.	.	.	0,255,255	57.0	27.663687	26.822903	26.047918	29.84497	0.026419906	0.046118345	0.04635655	0.048143756	2	44115000	44185000	10000
20	1950000	1975000	20	2150000	2175000	.	.	.	.	0,255,255	171.0	73.31636	78.132706	88.73829	83.60572	1.909138E-15	6.432419E-8	8.360996E-8	8.9916426E-8	2	1962500	2175000	12500
20	57510000	57520000	20	57590000	57600000	.	.	.	.	0,255,255	56.0	22.48787	19.775194	20.690151	19.79474	2.0852173E-4	2.7511118E-4	3.3545506E-4	3.5347865E-4	1	57515000	57595000	0
20	40990000	41000000	20	41090000	41100000	.	.	.	.	0,255,255	59.0	22.442543	25.243332	29.003733	30.1349	2.492621E-5	0.017108398	0.017452424	0.018246254	3	40981666	41091666	13744
20	38070000	38075000	20	38455000	38460000	.	.	.	.	0,255,255	21.0	5.892769	3.978013	4.295508	5.4346976	0.015563821	0.0020241619	0.0023695056	0.024729487	2	38072500	38455000	2500
20	58850000	58875000	20	59200000	59225000	.	.	.	.	0,255,255	128.0	53.34172	56.54266	65.79463	61.31449	1.0694835E-9	9.025083E-10	1.70573E-4	1.6582126E-9	3	58870833	59220833	18634
20	37270000	37280000	20	37530000	37540000	.	.	.	.	0,255,255	66.0	19.37029	20.924126	20.202517	26.603903	1.5549307E-11	1.1775363E-7	1.5639891E-7	3.7513566E-4	2	37270000	37530000	7071
20	57375000	57400000	20	57475000	57500000	.	.	.	.	0,255,255	199.0	104.20738	94.05939	96.19598	108.88585	8.2726945E-7	7.282616E-15	1.100691E-14	1.3407266E-6	1	57387500	57487500	0
20	50175000	50200000	20	50725000	50750000	.	.	.	.	0,255,255	71.0	31.527727	31.295862	35.479836	34.52231	0.002807799	0.0031418898	0.0045459024	0.004563167	1	50187500	50737500	0
20	43425000	43450000	20	44075000	44100000	.	.	.	.	0,255,255	71.0	28.465067	25.961279	27.616169	28.107048	3.1682162E-6	5.246282E-6	7.799126E-6	6.3651605E-6	1	43437500	44087500	0
20	49980000	49985000	20	50070000	50075000	.	.	.	.	0,255,255	32.0	8.099884	8.377386	8.000568	10.246527	5.365918E-4	7.456999E-4	6.9811445E-4	0.028529475	3	49979166	50075833	6872
20	810000	820000	20	1210000	1220000	.	.	.	.	0,255,255	32.0	8.268503	7.316895	9.577248	7.594287	3.007493E-4	7.5129115E-6	5.44879E-4	5.6079707E-6	1	815000	1215000	0
20	38175000	38180000	20	38345000	38350000	.	.	.	.	0,255,255	105.0	5.0446777	5.1139402	5.271287	5.910108	0.0	0.0	0.0	0.0	1	38177500	38347500	0
20	17650000	17675000	20	17875000	17900000	.	.	.	.	0,255,255	178.0	80.47878	92.620995	107.92578	101.95643	1.4777378E-9	1.75718E-9	0.00251482	0.0025360927	2	17675000	17887500	12500
20	19200000	19210000	20	19660000	19670000	.	.	.	.	0,255,255	42.0	13.390631	11.8931	13.88611	11.340228	1.4637037E-4	8.8066145E-7	2.448152E-4	1.6879695E-6	1	19205000	19665000	0
20	40150000	40175000	20	40675000	40700000	.	.	.	.	0,255,255	110.0	60.140736	53.609505	39.877438	69.31881	3.2483073E-5	3.1669246E-5	1.1820314E-9	0.09699073	2	40187500	40687500	25000
20	20075000	20100000	20	20550000	20575000	.	.	.	.	0,255,255	85.0	30.832129	32.522728	38.317905	35.41883	3.393724E-11	7.680222E-7	1.2620644E-6	1.3600887E-6	2	20087500	20575000	12500
20	45550000	45575000	20	45750000	45775000	.	.	.	.	0,255,255	143.0	72.5238	67.402596	68.245224	83.38818	7.86304E-8	7.236549E-8	1.18531716E-7	0.0073718047	2	45550000	45762500	12500
20	34300000	34325000	20	34750000	34775000	.	.	.	.	0,255,255	143.0	75.740616	65.6697	77.41412	76.00474	7.86304E-8	7.236549E-8	0.0073004817	1.213037E-7	1	34312500	34762500	0
20	31560000	31570000	20	31610000	31620000	.	.	.	.	0,255,255	63.0	26.262278	24.347212	24.262314	24.621477	0.0012851439	1.3384265E-6	1.7439495E-6	0.0022712091	1	31565000	31615000	0
20	50975000	51000000	20	51325000	51350000	.	.	.	.	0,255,255	138.0	68.5418	50.614086	59.21919	54.445866	1.0575899E-6	9.11893E-13	1.6626966E-12	1.7590083E-12	3	50987500	51312500	25000
20	8775000	8800000	20	9350000	9375000	.	.	.	.	0,255,255	133.0	61.667282	54.522427	65.701805	69.80941	1.1456244E-5	3.0420503E-11	1.8152597E-5	1.908309E-5	2	8787500	9375000	12500
20	43750000	43775000	20	44075000	44100000	.	.	.	.	0,255,255	164.0	71.16284	60.98715	66.545334	74.594444	2.3860552E-13	4.84141E-22	3.578149E-13	3.6269127E-13	3	43754166	44079166	18634
20	50180000	50190000	20	50580000	50590000	.	.	.	.	0,255,255	36.0	9.571353	10.003101	12.51115	12.202367	4.7751173E-6	2.9693582E-4	0.018325187	5.125784E-4	1	50185000	50585000	0
20	49325000	49350000	20	49500000	49525000	.	.	.	.	0,255,255	272.0	125.097	116.06301	130.34862	133.2742	1.3729316E-12	3.9860232E-25	1.6039937E-12	1.7017347E-12	4	49343750	49512500	25769
20	4750000	4775000	20	5075000	5100000	.	.	.	.	0,255,255	197.0	70.88395	75.7323	87.70553	91.24568	2.5383499E-24	1.4731207E-24	3.8309542E-14	3.6252255E-14	3	4770833	5095833	18634
20	57500000	57525000	20	58200000	58225000	.	.	.	.	0,255,255	106.0	51.538715	37.22918	35.76473	55.702877	2.099048E-4	4.6992283E-14	6.570512E-14	3.323117E-4	1	57512500	58212500	0
20	41150000	41175000	20	41325000	41350000	.	.	.	.	0,255,255	213.0	86.66409	94.94229	106.963905	118.74643	5.7274466E-19	5.7113404E-19	2.6229217E-9	2.4000633E-9	2	41150000	41337500	12500
20	4600000	4625000	20	4700000	4725000	.	.	.	.	0,255,255	227.0	98.417	93.0247	110.842545	90.48861	1.1395219E-12	2.0306427E-23	1.948038E-12	3.2337728E-23	2	4612500	4725000	12500
20	8040000	8050000	20	8720000	8730000	.	.	.	.	0,255,255	34.0	7.9221654	7.561513	8.018431	10.043865	4.0129897E-5	6.590732E-7	7.387282E-5	0.0025027466	1	8045000	8725000	0
20	825000	830000	20	955000	960000	.	.	.	.	0,255,255	20.0	5.2614837	4.869985	5.0271063	5.853078	0.032444082	0.005943997	0.04453801	0.049710304	2	822500	957500	5000
20	47175000	47200000	20	47375000	47400000	.	.	.	.	0,255,255	174.0	87.55676	85.08426	80.43116	113.58719	1.1832723E-8	1.4296238E-8	1.8842261E-8	0.008367326	1	47187500	47387500	0
20	1310000	1315000	20	1440000	1445000	.	.	.	.	0,255,255	33.0	8.150992	7.890777	9.128076	8.47076	2.4086342E-4	3.2042683E-4	2.9359685E-4	4.699696E-4	2	1312500	1440000	2500
20	22700000	22725000	20	23325000	23350000	.	.	.	.	0,255,255	91.0	44.821842	38.866955	48.065067	38.118477	1.0010018E-4	9.3771036E-5	1.547311E-4	1.9651676E-8	2	22700000	23337500	12500
20	9600000	9625000	20	9900000	9925000	.	.	.	.	0,255,255	109.0	59.607765	43.66771	38.553173	55.973064	5.2257798E-5	1.2306683E-9	4.415645E-15	8.5136366E-5	2	9625000	9912500	12500
20	57075000	57100000	20	57325000	57350000	.	.	.	.	0,255,255	142.0	56.07973	47.163116	55.14957	52.820713	6.1158564E-14	7.998686E-22	8.347102E-14	9.400702E-14	2	57100000	57337500	12500
20	51625000	51650000	20	52050000	52075000	.	.	.	.	0,255,255	118.0	67.28759	54.55485	58.598457	69.64337	0.0046221097	4.3884762E-7	6.846158E-7	0.008362947	1	51637500	52062500	0
20	60050000	60075000	20	60250000	60275000	.	.	.	.	0,255,255	80.0	22.592146	28.130196	38.763603	31.23534	3.1961884E-14	4.5725796E-9	3.334651E-5	3.3631633E-5	1	60062500	60262500	0
20	47830000	47840000	20	47890000	47900000	.	.	.	.	0,255,255	14.0	1.4043663	1.3130229	0.847136	1.1437427	1.7686305E-4	3.6951678E-4	0.0015718547	0.0013767873	1	47835000	47895000	0
20	35300000	35325000	20	35425000	35450000	.	.	.	.	0,255,255	189.0	89.661476	87.04551	101.44391	94.033714	3.2330375E-12	3.5311335E-12	6.610764E-5	5.169612E-12	1	35312500	35437500	0
20	41725000	41750000	20	43175000	43200000	.	.	.	.	0,255,255	68.0	28.669567	24.278639	26.444925	28.135857	2.7163242E-5	2.8981498E-8	6.099493E-5	5.5116703E-5	1	41737500	43187500	0
21	17675000	17700000	21	17900000	17925000	.	.	.	.	0,255,255	125.0	49.712624	45.93364	53.078857	50.506107	7.3725164E-9	4.088339E-15	1.0328786E-8	1.1509125E-8	2	17675000	17912500	12500
21	29150000	29175000	21	29350000	29375000	.	.	.	.	0,255,255	189.0	87.84955	92.56478	94.560265	119.30933	3.2330375E-12	3.5311335E-12	5.1195966E-12	6.604319E-5	2	29162500	29350000	12500
21	32825000	32850000	21	33175000	33200000	.	.	.	.	0,255,255	125.0	67.40077	56.428257	66.24837	65.36188	3.49981E-4	6.273749E-9	5.9175224E-4	6.1833794E-4	1	32837500	33187500	0
21	36125000	36150000	21	36325000	36350000	.	.	.	.	0,255,255	208.0	94.73621	81.7409	93.566574	85.77184	1.9210798E-17	1.9261195E-17	2.858054E-17	3.0644898E-17	2	36137500	36325000	12500
21	45550000	45575000	21	45800000	45825000	.	.	.	.	0,255,255	72.0	32.79338	31.117262	34.49385	36.908108	0.0017134286	0.0018737132	0.0028041168	0.002767464	2	45562500	45825000	12500
21	45005000	45010000	21	45075000	45080000	.	.	.	.	0,255,255	28.0	6.4669385	6.6555533	7.322123	6.365171	5.3452345E-4	6.6666707E-4	8.473385E-4	6.501406E-4	1	45007500	45077500	0
21	29080000	29090000	21	29370000	29380000	.	.	.	.	0,255,255	38.0	15.252748	11.953392	13.192091	14.094199	0.0029175722	4.874956E-5	0.0049755047	0.0050239777	1	29085000	29375000	0
21	44790000	44800000	21	44930000	44940000	.	.	.	.	0,255,255	37.0	14.090045	12.243133	14.465428	10.956836	0.0056904634	1.1922732E-4	0.009728246	2.158954E-4	1	44795000	44935000	0
21	16075000	16100000	21	16325000	16350000	.	.	.	.	0,255,255	158.0	75.322334	74.88794	86.60508	78.74402	1.2481511E-11	1.0431126E-11	3.1548094E-5	3.2921023E-5	3	16079166	16329166	18634
21	25600000	25625000	21	25700000	25725000	.	.	.	.	0,255,255	209.0	87.97776	87.11879	94.81975	89.90634	9.810204E-18	9.843133E-18	1.4996616E-17	1.598441E-17	2	25612500	25725000	12500
21	32400000	32425000	21	32575000	32600000	.	.	.	.	0,255,255	169.0	72.397484	79.33245	98.80464	89.008446	7.962933E-15	1.7072152E-7	0.03158462	2.3623684E-7	3	32404166	32595833	18634
21	45950000	45975000	21	46100000	46125000	.	.	.	.	0,255,255	115.0	56.70878	53.601593	58.487617	61.303997	2.5692275E-6	2.3202801E-6	3.4938757E-6	4.0180003E-6	1	45962500	46112500	0
21	16075000	16100000	21	17250000	17275000	.	.	.	.	0,255,255	79.0	25.80309	30.505869	30.31962	37.511837	6.6123946E-9	1.03572795E-8	1.5021763E-8	6.1194434E-5	1	16087500	17262500	0
21	44925000	44950000	21	45125000	45150000	.	.	.	.	0,255,255	173.0	83.29545	71.14773	82.15847	80.46883	1.9765773E-8	3.2772292E-16	3.1317516E-8	3.3643648E-8	2	44950000	45137500	12500
21	14080000	14090000	21	14130000	14140000	.	.	.	.	0,255,255	42.0	7.8922753	9.955331	2.7124043	18.450556	3.837702E-9	8.8066145E-7	3.381184E-26	0.01854689	1	14085000	14135000	0
21	39510000	39520000	21	39720000	39730000	.	.	.	.	0,255,255	33.0	9.556408	8.610022	10.373017	8.528866	1.1410893E-4	1.3087738E-4	0.005639036	1.6189096E-4	2	39515000	39720000	5000
21	41600000	41625000	21	41775000	41800000	.	.	.	.	0,255,255	188.0	87.08676	79.34724	87.60244	91.20428	5.739583E-12	6.3485935E-12	8.974382E-12	9.297436E-12	2	41625000	41775000	17678
21	45560000	45565000	21	45600000	45605000	.	.	.	.	0,255,255	26.0	6.410076	5.7066035	6.0045986	4.4610696	0.0030717596	1.5880079E-4	1.8177206E-4	5.0415897E-6	1	45562500	45602500	0
21	26850000	26875000	21	27700000	27725000	.	.	.	.	0,255,255	94.0	45.373226	37.832115	44.101803	42.05122	1.9712998E-5	1.0951982E-9	3.0940853E-5	3.0352767E-5	2	26862500	27700000	12500
21	25875000	25900000	21	26150000	26175000	.	.	.	.	0,255,255	155.0	78.0758	72.89627	73.44064	94.21834	5.9268863E-5	6.7376105E-11	1.1399728E-10	1.0965734E-4	1	25887500	26162500	0
21	31175000	31200000	21	31575000	31600000	.	.	.	.	0,255,255	191.0	87.28937	80.406654	84.46314	104.38853	9.697307E-13	1.081154E-12	1.5818544E-12	3.1564963E-5	4	31200000	31600000	17678
21	33475000	33500000	21	33575000	33600000	.	.	.	.	0,255,255	171.0	0.6284655	55.214565	89.431656	93.04315	0.0	8.800507E-25	8.360996E-8	8.9916426E-8	1	33487500	33587500	0
21	33200000	33225000	21	33575000	33600000	.	.	.	.	0,255,255	84.0	36.58582	39.93358	40.7525	47.461765	1.6486701E-6	0.002868577	0.0042640264	0.0042823004	1	33212500	33587500	0
21	31850000	31875000	21	32250000	32275000	.	.	.	.	0,255,255	140.0	55.938927	52.51938	55.758766	63.350792	2.6837077E-13	2.0709895E-13	3.8877292E-13	6.0091884E-7	3	31870833	32254166	18634
21	42725000	42750000	21	42825000	42850000	.	.	.	.	0,255,255	133.0	61.84797	68.10469	70.13795	73.57465	1.1456244E-5	1.1663017E-5	1.8152597E-5	1.908309E-5	1	42737500	42837500	0
21	24275000	24300000	21	24425000	24450000	.	.	.	.	0,255,255	71.0	22.180231	32.809994	31.894663	33.56356	3.9710293E-10	0.0031418898	0.0045459024	0.004563167	1	24287500	24437500	0
21	17380000	17390000	21	17580000	17590000	.	.	.	.	0,255,255	30.0	9.74031	7.7801213	9.588778	7.6114826	0.0018021959	7.6384385E-5	0.0031246122	6.208485E-5	1	17385000	17585000	0
21	42600000	42625000	21	42825000	42850000	.	.	.	.	0,255,255	113.0	56.001038	57.715187	63.709946	63.329002	7.4497416E-6	6.751471E-6	0.040157553	0.041708965	2	42600000	42825000	17678
22	45615000	45620000	22	47590000	47595000	.	.	.	.	0,255,255	22.0	0.10898135	0.13449919	0.13941786	0.23372558	4.4303164E-12	7.730192E-12	1.1353338E-11	1.4532106E-11	1	45617500	47592500	0
22	40950000	40960000	22	41080000	41090000	.	.	.	.	0,255,255	71.0	27.557615	29.742018	33.006645	32.010994	8.66183E-6	1.2350831E-5	0.022072352	0.020373184	3	40951666	41088333	7454
22	43975000	44000000	22	44625000	44650000	.	.	.	.	0,255,255	117.0	61.400776	49.435406	53.20791	55.27389	0.0064090104	7.7625174E-7	1.2116626E-6	1.3750387E-6	1	43987500	44637500	0
22	35350000	35375000	22	35575000	35600000	.	.	.	.	0,255,255	145.0	76.2756	67.255455	65.64911	85.80342	2.6330524E-8	2.3920107E-8	3.94192E-8	0.0039331834	2	35350000	35587500	12500
22	35625000	35650000	22	36100000	36125000	.	.	.	.	0,255,255	99.0	46.623886	47.659878	56.93375	58.447178	1.068513E-6	9.905896E-7	0.00590368	0.0061335173	2	35625000	36112500	12500
22	46010000	46020000	22	46110000	46120000	.	.	.	.	0,255,255	51.0	19.927862	19.17725	23.084888	18.425156	0.0044682366	2.073253E-5	0.0072701615	3.6474437E-5	2	46010000	46115000	5000
22	28325000	28330000	22	28380000	28385000	.	.	.	.	0,255,255	26.0	5.4361696	6.448279	6.9386487	7.0199037	1.4158328E-4	0.0044691428	0.005289927	0.0044471663	1	28327500	28382500	0
22	30100000	30125000	22	30375000	30400000	.	.	.	.	0,255,255	119.0	47.201275	52.91701	59.078342	57.022724	8.6275073E-13	2.4597023E-7	3.924594E-7	4.4374514E-7	1	30112500	30387500	0
22	26350000	26375000	22	26625000	26650000	.	.	.	.	0,255,255	107.0	50.057617	41.835815	32.30465	60.42813	1.3171369E-4	4.895169E-9	2.6516878E-14	2.0894092E-4	2	26362500	26650000	12500
22	39160000	39170000	22	39300000	39310000	.	.	.	.	0,255,255	72.0	22.602339	21.610907	27.128183	27.492416	4.9455173E-10	5.933684E-10	7.2544703E-6	8.092394E-6	5	39167000	39311000	12649
22	16910000	16920000	22	17050000	17060000	.	.	.	.	0,255,255	34.0	10.1998825	7.6684937	8.908177	12.102597	0.0016200821	6.590732E-7	7.387282E-5	0.0025027466	1	16915000	17055000	0
22	19730000	19740000	22	19910000	19920000	.	.	.	.	0,255,255	38.0	8.916275	9.085304	9.882752	10.953952	5.3756975E-7	6.280641E-7	9.3908806E-5	8.8643275E-5	1	19735000	19915000	0
22	16980000	16990000	22	17040000	17050000	.	.	.	.	0,255,255	38.0	6.373987	9.996884	11.693989	12.297327	1.4290773E-9	4.874956E-5	9.3908806E-5	8.8643275E-5	1	16985000	17045000	0
22	35430000	35440000	22	35580000	35590000	.	.	.	.	0,255,255	55.0	19.327791	18.857634	24.04261	20.961231	6.77296E-7	7.3033885E-7	6.550099E-4	6.893976E-4	1	35435000	35585000	0
22	17830000	17840000	22	18070000	18080000	.	.	.	.	0,255,255	55.0	12.153073	13.068292	10.913227	18.789553	2.4981815E-13	4.7576143E-10	2.780252E-13	1.3266982E-6	2	17835000	18070000	5000
22	50250000	50260000	22	50320000	50330000	.	.	.	.	0,255,255	76.0	25.583658	27.387123	32.794834	25.532614	2.3485673E-7	3.091048E-7	0.0017991198	4.4470937E-7	2	50255000	50335000	10000
22	23525000	23550000	22	23850000	23875000	.	.	.	.	0,255,255	77.0	37.315556	33.15584	38.34927	36.786736	1.2375425E-4	1.2500558E-4	1.9885451E-4	1.9715553E-4	1	23537500	23862500	0
22	22575000	22600000	22	22675000	22700000	.	.	.	.	0,255,255	156.0	70.370094	84.66814	96.00403	67.088745	4.3160912E-11	5.3101776E-5	7.085736E-5	6.395261E-11	1	22587500	22687500	0
22	45650000	45675000	22	45975000	46000000	.	.	.	.	0,255,255	153.0	60.137726	61.561848	65.15914	72.068954	1.0541739E-17	2.3054578E-10	3.9573417E-10	3.90025E-10	4	45650000	45975000	17678
22	25450000	25475000	22	25700000	25725000	.	.	.	.	0,255,255	151.0	62.999187	67.51316	84.812096	71.4689	8.5419344E-10	7.6317785E-10	4.8572052E-4	1.3029666E-9	1	25462500	25712500	0
22	21725000	21750000	22	21925000	21950000	.	.	.	.	0,255,255	187.0	89.53296	83.305016	100.52672	90.85972	1.0215817E-11	1.1405475E-11	1.3410421E-4	1.6870533E-11	2	21725000	21937500	12500
22	49925000	49950000	22	50025000	50050000	.	.	.	.	0,255,255	131.0	60.56355	66.09125	65.65804	73.308304	1.4717866E-10	2.9373756E-5	4.575397E-5	4.7136553E-5	1	49937500	50037500	0
22	24780000	24790000	22	24840000	24850000	.	.	.	.	0,255,255	42.0	5.105361	10.075353	11.803984	11.564453	1.4517213E-15	8.8066145E-7	1.7587196E-6	1.6879695E-6	1	24785000	24845000	0
22	28050000	28060000	22	28590000	28600000	.	.	.	.	0,255,255	66.0	18.427149	17.175974	20.00952	21.10274	1.5549307E-11	1.1668567E-11	1.5639891E-7	1.4528291E-7	1	28055000	28595000	0
22	18950000	18975000	22	19625000	19650000	.	.	.	.	0,255,255	45.0	18.486746	13.086874	18.248959	12.9817095	0.0016743065	4.4371598E-5	0.00391465	2.602282E-5	1	18962500	19637500	0
22	31970000	31980000	22	32260000	32270000	.	.	.	.	0,255,255	30.0	8.061842	7.3434186	8.19781	8.260523	0.0018021959	7.6384385E-5	0.0031246122	0.0028293428	1	31975000	32265000	0
22	27885000	27890000	22	28005000	28010000	.	.	.	.	0,255,255	37.0	7.7809343	6.8494854	5.384576	7.598898	2.1682993E-8	1.1242768E-8	1.4769116E-11	9.710376E-9	2	27882500	28007500	5000
22	36330000	36340000	22	36380000	36390000	.	.	.	.	0,255,255	76.0	30.636219	36.251858	35.999702	38.192696	2.3485673E-7	0.002128762	0.0017991198	0.001646106	1	36335000	36385000	0
22	32520000	32530000	22	32790000	32800000	.	.	.	.	0,255,255	64.0	19.381817	19.676569	23.509974	24.214834	1.1878556E-10	5.9815665E-7	7.7680943E-7	7.785473E-7	2	32530000	32795000	5000
22	23920000	23930000	22	23970000	23980000	.	.	.	.	0,255,255	33.0	5.780859	7.6523943	10.289212	2.4687033	6.353616E-9	2.4064634E-6	0.005639036	1.9099024E-19	1	23925000	23975000	0
22	39540000	39550000	22	40030000	40040000	.	.	.	.	0,255,255	51.0	18.646296	14.605849	20.75228	17.699833	1.9548595E-5	3.3234137E-8	0.0072701615	3.6474437E-5	3	39538333	40028333	13743
22	36300000	36310000	22	36470000	36480000	.	.	.	.	0,255,255	49.0	20.421442	17.756453	20.379309	21.501017	0.012929319	1.0332502E-4	0.022047453	0.02311854	2	36310000	36475000	5000
22	24950000	24960000	22	25040000	25050000	.	.	.	.	0,255,255	84.0	34.630833	33.488335	43.966446	38.132156	1.16418505E-5	1.9258134E-5	0.05901537	1.2066113E-5	3	24948333	25048333	7454
22	23180000	23190000	22	23270000	23280000	.	.	.	.	0,255,255	86.0	37.517117	37.70568	43.38107	35.39232	3.2636922E-6	5.1119564E-6	0.024632424	3.2064518E-6	3	23178333	23278333	7454
22	16840000	16850000	22	16910000	16920000	.	.	.	.	0,255,255	28.0	7.0153327	7.332497	9.473117	7.653679	3.894216E-4	6.1359897E-4	0.01497443	5.3044764E-4	1	16845000	16915000	0
22	39150000	39160000	22	39520000	39530000	.	.	.	.	0,255,255	25.0	7.500125	6.0816026	6.7871823	5.781125	0.007370646	8.5887784E-4	0.011267609	4.166841E-4	1	39155000	39525000	0
22	23325000	23350000	22	24650000	24675000	.	.	.	.	0,255,255	15.0	0.8470385	1.0493382	1.2779253	1.3970832	2.4316537E-6	3.071251E-5	3.2100064E-4	1.6028028E-4	1	23337500	24662500	0
22	41690000	41700000	22	41940000	41950000	.	.	.	.	0,255,255	55.0	20.489191	18.168966	18.7906	24.442883	4.0482514E-4	7.3033885E-7	1.3031982E-6	6.893976E-4	1	41695000	41945000	0
22	22225000	22250000	22	22325000	22350000	.	.	.	.	0,255,255	154.0	25.575539	44.857243	44.371944	58.802944	0.0	4.874914E-27	1.4817553E-26	7.017182E-18	3	22220833	22345833	34359
22	22955000	22960000	22	23130000	23135000	.	.	.	.	0,255,255	16.0	1.9924787	1.9580661	2.353538	3.2655966	0.002359012	1.2561717E-4	8.82838E-4	0.0442986	2	22960000	23130000	3536
22	31660000	31670000	22	31940000	31950000	.	.	.	.	0,255,255	26.0	7.0856414	6.234816	6.709183	6.9683223	0.0029835906	0.0042752144	0.004580001	0.004218776	1	31665000	31945000	0
22	25285000	25290000	22	25580000	25585000	.	.	.	.	0,255,255	25.0	0.85703474	1.0049809	0.7998863	0.86818236	8.8648584E-16	1.6346073E-15	2.0117568E-15	3.076769E-15	1	25287500	25582500	0
22	45975000	46000000	22	46300000	46325000	.	.	.	.	0,255,255	118.0	50.458286	39.49164	43.98887	45.537	4.8156534E-7	1.3377013E-12	3.0871577E-12	2.851401E-12	3	46004166	46304166	18634
22	45260000	45270000	22	45440000	45450000	.	.	.	.	0,255,255	57.0	20.28316	19.19101	23.179085	21.551092	1.0613718E-4	1.1463897E-7	1.7079993E-4	1.7926564E-4	2	45265000	45440000	5000
22	28600000	28605000	22	28830000	28835000	.	.	.	.	0,255,255	23.0	4.4047318	4.071446	4.3217106	4.7696805	2.1618891E-4	2.2243262E-4	2.3891653E-4	2.8728694E-4	1	28602500	28832500	0
22	18950000	18975000	22	20250000	20275000	.	.	.	.	0,255,255	27.0	3.8973484	5.0037155	2.8695104	2.7574046	2.5247446E-9	3.6397043E-5	5.4203458E-11	1.1529619E-10	1	18962500	20262500	0
22	42850000	42875000	22	43025000	43050000	.	.	.	.	0,255,255	189.0	87.44825	93.89454	109.101944	105.91064	3.2330375E-12	3.5311335E-12	6.610764E-5	6.604319E-5	1	42862500	43037500	0
22	32525000	32550000	22	32975000	33000000	.	.	.	.	0,255,255	118.0	50.955437	55.834866	58.988583	70.90172	4.8156534E-7	4.3884762E-7	6.846158E-7	0.008362947	1	32537500	32987500	0
22	28850000	28875000	22	29150000	29175000	.	.	.	.	0,255,255	148.0	77.780045	73.230125	88.125496	75.105965	7.622166E-4	4.392903E-9	0.0014165498	7.3469244E-9	1	28862500	29162500	0
22	41400000	41405000	22	41515000	41520000	.	.	.	.	0,255,255	31.0	7.076048	7.6744504	9.345658	8.459946	2.2388647E-5	2.382829E-5	0.0016662392	0.0023385158	1	41402500	41517500	0
22	20150000	20160000	22	20290000	20300000	.	.	.	.	0,255,255	38.0	14.892672	11.345889	14.431453	12.063493	0.0029175722	4.874956E-5	0.0049755047	8.8643275E-5	1	20155000	20295000	0
22	28850000	28860000	22	29030000	29040000	.	.	.	.	0,255,255	72.0	24.868727	25.635534	27.69099	26.766155	4.36397E-6	6.170115E-6	7.2544703E-6	8.092394E-6	2	28855000	29040000	5000
22	33300000	33325000	22	33575000	33600000	.	.	.	.	0,255,255	104.0	55.809654	51.65982	57.08109	52.191692	5.0557626E-4	5.2468793E-4	7.58788E-4	8.0186443E-4	1	33312500	33587500	0
22	46360000	46370000	22	46540000	46550000	.	.	.	.	0,255,255	45.0	12.983182	11.8537445	11.280741	13.8707075	1.1677739E-5	3.3498626E-8	6.9939055E-8	1.9046778E-5	2	46360000	46545000	5000
22	42150000	42175000	22	42425000	42450000	.	.	.	.	0,255,255	177.0	67.99162	70.94092	72.39608	88.68091	2.2351562E-17	1.6150599E-17	3.150479E-17	4.216469E-9	1	42162500	42437500	0
X	155275000	155300000	X	155400000	155425000	.	.	.	.	0,255,255	79.0	7.389316	13.082886	8.752676	36.64487	0.0	3.5568657E-24	3.1961241E-37	6.1194434E-5	1	155287500	155412500	0
X	141235000	141240000	X	141690000	141695000	.	.	.	.	0,255,255	16.0	0.13723122	0.1263739	0.54443145	0.06408839	2.417419E-5	4.2206244E-5	4.568963E-5	5.595632E-5	1	141237500	141692500	0
X	18375000	18400000	X	18875000	18900000	.	.	.	.	0,255,255	85.0	35.388195	34.919292	43.021004	36.236187	8.403044E-7	7.680222E-7	0.0027535083	1.3600887E-6	2	18400000	18900000	17678
X	10175000	10200000	X	10725000	10750000	.	.	.	.	0,255,255	70.0	37.634274	29.599169	35.713013	28.84961	0.00443974	9.998895E-6	0.007319478	1.3312718E-5	1	10187500	10737500	0
X	9325000	9350000	X	9450000	9475000	.	.	.	.	0,255,255	133.0	53.934788	57.21978	62.8821	59.13042	3.8882043E-11	3.0420503E-11	1.8152597E-5	5.7723527E-11	1	9337500	9462500	0
X	73850000	73875000	X	74125000	74150000	.	.	.	.	0,255,255	77.0	31.247345	31.24849	37.38311	30.610855	1.2375425E-4	1.2500558E-4	1.9885451E-4	6.7607125E-8	1	73862500	74137500	0
X	150800000	150825000	X	151050000	151075000	.	.	.	.	0,255,255	87.0	39.146023	42.979233	46.44383	44.8945	7.300814E-4	7.2441995E-4	0.0011075094	0.0011270327	1	150812500	151062500	0
X	72250000	72275000	X	72525000	72550000	.	.	.	.	0,255,255	84.0	43.59894	41.256298	43.08747	47.769	0.002751726	0.002868577	0.0042640264	0.0042823004	1	72262500	72537500	0
X	131675000	131680000	X	131840000	131845000	.	.	.	.	0,255,255	18.0	1.2225647	0.8129745	1.0153351	0.83919764	1.8431876E-7	3.3714005E-7	3.6602546E-7	4.927209E-7	1	131677500	131842500	0
X	19575000	19600000	X	19875000	19900000	.	.	.	.	0,255,255	118.0	50.3152	45.480747	49.57938	53.135937	4.8156534E-7	1.3377013E-12	6.846158E-7	7.8721837E-7	1	19587500	19887500	0
X	13500000	13525000	X	13625000	13650000	.	.	.	.	0,255,255	129.0	70.05324	62.523827	72.14367	65.98692	6.770875E-5	7.17051E-5	1.10427936E-4	1.1547227E-4	1	13512500	13637500	0
X	140925000	140950000	X	141125000	141150000	.	.	.	.	0,255,255	63.0	21.639921	25.56916	21.284153	30.897608	6.6182236E-7	9.767171E-4	1.1405045E-6	0.0012869468	1	140937500	141137500	0
X	48075000	48100000	X	48475000	48500000	.	.	.	.	0,255,255	51.0	12.814213	18.793951	22.121668	23.97451	1.44720005E-8	6.369676E-5	0.008473381	0.008100884	1	48087500	48487500	0
X	134480000	134490000	X	134780000	134790000	.	.	.	.	0,255,255	36.0	11.948459	9.322394	10.209827	10.863652	3.2184462E-4	5.7548177E-6	5.3302816E-4	5.125784E-4	1	134485000	134785000	0
X	13660000	13670000	X	14020000	14030000	.	.	.	.	0,255,255	32.0	6.174037	6.240319	7.1119223	7.5960984	3.116914E-8	7.5129115E-6	5.1116813E-6	5.6079707E-6	3	13658333	14028333	7454
X	2625000	2650000	X	2800000	2825000	.	.	.	.	0,255,255	100.0	43.503777	41.62505	44.15668	48.039665	5.7868505E-7	5.33542E-7	9.5263823E-7	8.8741183E-7	1	2637500	2812500	0
X	12950000	12975000	X	13650000	13675000	.	.	.	.	0,255,255	61.0	26.774652	25.291172	30.042065	23.43334	0.0019614988	0.0030082252	0.0041000093	6.392215E-6	1	12962500	13662500	0
X	109475000	109500000	X	109875000	109900000	.	.	.	.	0,255,255	60.0	25.78323	22.527998	28.690594	23.476837	0.0033494043	2.1114805E-5	0.0068262313	1.4493165E-5	1	109487500	109887500	0
X	149975000	150000000	X	150350000	150375000	.	.	.	.	0,255,255	78.0	30.818151	32.006824	42.900414	32.412567	1.5159225E-8	6.839165E-5	0.045692965	1.0910597E-4	3	149970833	150354166	18634
X	11125000	11150000	X	11750000	11775000	.	.	.	.	0,255,255	52.0	23.159864	21.61064	22.950855	23.363987	0.0022582305	0.0051019923	0.0046429085	0.004439182	1	11137500	11762500	0
X	140075000	140080000	X	140135000	140140000	.	.	.	.	0,255,255	47.0	1.947238	1.9198589	1.0874859	2.4667037	0.0	0.0	0.0	7.2064914E-36	1	140077500	140137500	0
X	129600000	129625000	X	129725000	129750000	.	.	.	.	0,255,255	122.0	60.921745	61.511906	68.396614	64.74589	4.586371E-8	0.0013236201	0.0019372613	0.0020110612	1	129612500	129737500	0
X	120100000	120125000	X	120200000	120225000	.	.	.	.	0,255,255	73.0	3.9201047	11.267411	18.368317	9.302934	0.0	3.994476E-26	2.5722949E-15	8.234174E-32	2	120100000	120212500	12500
X	15500000	15510000	X	15560000	15570000	.	.	.	.	0,255,255	62.0	26.835373	28.699226	27.99951	27.094707	0.002206439	0.0033744832	0.0035946644	0.0040320954	1	15505000	15565000	0
X	109720000	109730000	X	109850000	109860000	.	.	.	.	0,255,255	38.0	10.351371	11.288437	13.483638	12.775367	5.3103824E-5	4.874956E-5	0.0049755047	0.0050239777	1	109725000	109855000	0
X	131850000	131875000	X	132050000	132075000	.	.	.	.	0,255,255	91.0	46.444256	42.95003	48.335117	43.749733	1.0010018E-4	9.3771036E-5	1.547311E-4	1.5038744E-4	1	131862500	132062500	0
X	110425000	110450000	X	110850000	110875000	.	.	.	.	0,255,255	85.0	47.393387	37.67542	39.997616	46.155823	0.0017895342	7.680222E-7	0.0027535083	0.0027638553	3	110445833	110845833	18634
X	10175000	10200000	X	10600000	10625000	.	.	.	.	0,255,255	99.0	41.071312	38.717262	48.072186	42.37905	1.068513E-6	1.8521122E-11	1.7732324E-6	1.6199006E-6	2	10187500	10625000	12500
X	149950000	149975000	X	150675000	150700000	.	.	.	.	0,255,255	65.0	29.559366	27.789791	35.21613	28.218716	1.8561553E-4	2.8229915E-4	0.062443115	3.8240303E-4	2	149962500	150700000	12500
X	85100000	85125000	X	85525000	85550000	.	.	.	.	0,255,255	57.0	20.013304	19.662386	19.72695	23.071974	8.1750266E-5	1.9560684E-4	1.4227438E-4	1.544739E-4	1	85112500	85537500	0
X	38750000	38775000	X	39125000	39150000	.	.	.	.	0,255,255	89.0	36.643925	38.212463	45.324364	39.145573	5.2191954E-8	4.8175394E-8	4.247785E-4	4.2216334E-4	1	38762500	39137500	0
X	10175000	10200000	X	11125000	11150000	.	.	.	.	0,255,255	79.0	24.37703	18.963242	23.109615	23.686258	9.345188E-14	1.8827113E-18	2.0987209E-13	2.8650587E-13	2	10187500	11125000	12500
X	73850000	73875000	X	74000000	74025000	.	.	.	.	0,255,255	121.0	55.26708	54.534607	56.45577	59.375168	8.346729E-8	7.473597E-8	1.1997184E-7	1.350775E-7	1	73862500	74012500	0
X	47850000	47875000	X	48000000	48025000	.	.	.	.	0,255,255	61.0	27.113693	28.419577	30.680637	27.787516	0.0019614988	0.0030082252	0.0041000093	0.0038583174	2	47850000	48012500	12500
X	108700000	108725000	X	109375000	109400000	.	.	.	.	0,255,255	54.0	20.34447	20.111355	21.975569	19.740677	6.406576E-4	0.0015084265	0.0012807947	0.0012897701	1	108712500	109387500	0
X	65580000	65590000	X	65980000	65990000	.	.	.	.	0,255,255	35.0	7.7842264	7.408374	9.436093	7.6839757	8.880523E-8	1.8091106E-7	2.3826271E-5	1.247245E-7	1	65585000	65985000	0
X	43550000	43575000	X	43725000	43750000	.	.	.	.	0,255,255	86.0	37.049873	37.87281	42.939	45.468166	4.2496322E-7	3.8560424E-7	0.0017425227	0.0017872609	2	43562500	43750000	12500
X	120500000	120525000	X	120650000	120675000	.	.	.	.	0,255,255	124.0	69.6193	61.463253	68.67418	64.259995	5.2166486E-4	6.0177466E-4	8.847844E-4	9.2824886E-4	1	120512500	120662500	0
X	40650000	40660000	X	41110000	41120000	.	.	.	.	0,255,255	37.0	9.812732	10.840872	13.343535	10.855681	1.5677235E-6	1.1922732E-4	0.009728246	2.158954E-4	1	40655000	41115000	0
X	12950000	12975000	X	13475000	13500000	.	.	.	.	0,255,255	96.0	45.069256	39.843872	44.27786	47.294792	6.275761E-6	5.695113E-6	1.0265213E-5	9.608838E-6	1	12962500	13487500	0
X	107650000	107675000	X	107775000	107800000	.	.	.	.	0,255,255	164.0	75.057556	74.98788	87.40596	75.13419	2.3860552E-13	1.9835079E-13	2.31773E-6	3.6269127E-13	3	107654166	107779166	18634
X	23780000	23790000	X	23900000	23910000	.	.	.	.	0,255,255	47.0	13.847374	14.873736	15.875465	18.374546	1.8024352E-6	1.7139586E-6	7.324922E-4	7.5201865E-4	1	23785000	23905000	0
X	65575000	65600000	X	66725000	66750000	.	.	.	.	0,255,255	31.0	7.4836445	7.8680406	9.586039	7.9367104	6.9868324E-6	0.0022574498	0.002080196	0.0020475155	1	65587500	66737500	0
X	136700000	136725000	X	136900000	136925000	.	.	.	.	0,255,255	136.0	63.269634	54.403526	53.81561	65.1647	2.802811E-6	3.7906275E-12	6.729546E-12	4.6388427E-6	2	136712500	136925000	12500
X	68175000	68200000	X	68450000	68475000	.	.	.	.	0,255,255	130.0	50.537952	43.784664	51.896317	54.484695	2.837027E-10	5.4968726E-17	4.0773848E-10	4.4936718E-10	2	68187500	68450000	12500
X	18375000	18400000	X	19325000	19350000	.	.	.	.	0,255,255	103.0	23.851921	27.333906	29.489582	29.108112	1.244187E-26	8.021625E-19	8.984144E-19	7.005487E-19	2	18400000	19337500	12500
X	13500000	13525000	X	14025000	14050000	.	.	.	.	0,255,255	88.0	28.678205	24.030657	24.390314	31.876678	1.9925721E-12	1.7151732E-17	7.269984E-18	1.7055783E-7	2	13512500	14025000	12500
X	23690000	23700000	X	23900000	23910000	.	.	.	.	0,255,255	46.0	9.897874	9.335095	11.008414	12.159888	1.5215402E-8	1.8035353E-11	2.4314593E-8	2.0271536E-8	1	23695000	23905000	0
X	9980000	9990000	X	10110000	10120000	.	.	.	.	0,255,255	33.0	11.3296995	9.789128	10.902561	11.964567	0.003654544	1.3087738E-4	0.005639036	0.005651552	2	9990000	10115000	5000
X	136025000	136050000	X	136250000	136275000	.	.	.	.	0,255,255	99.0	38.568428	37.276493	43.504963	41.47548	2.3429982E-11	1.8521122E-11	1.7732324E-6	1.6199006E-6	1	136037500	136262500	0
X	11525000	11550000	X	11725000	11750000	.	.	.	.	0,255,255	96.0	40.45433	41.504498	48.283012	43.21697	6.275761E-6	5.695113E-6	1.0265213E-5	9.608838E-6	2	11537500	11750000	12500
X	110150000	110175000	X	110400000	110425000	.	.	.	.	0,255,255	118.0	46.02905	37.935852	43.084232	43.696854	1.8148956E-12	5.7044117E-19	3.0871577E-12	2.851401E-12	2	110162500	110400000	12500
X	103825000	103850000	X	104125000	104150000	.	.	.	.	0,255,255	70.0	23.813896	25.518278	23.714201	32.07548	1.0790367E-9	9.998895E-6	2.0399524E-9	0.0073289704	1	103837500	104137500	0
X	23900000	23925000	X	24025000	24050000	.	.	.	.	0,255,255	129.0	65.55707	62.354073	76.65606	57.30305	6.770875E-5	7.17051E-5	1.10427936E-4	8.753215E-10	2	23912500	24050000	12500
X	120000000	120025000	X	120125000	120150000	.	.	.	.	0,255,255	61.0	3.3222616	10.418014	20.338564	22.942425	0.0	1.1105071E-17	6.266019E-6	6.392215E-6	1	120012500	120137500	0
X	3650000	3675000	X	3800000	3825000	.	.	.	.	0,255,255	112.0	48.771004	52.46231	50.601387	47.871197	1.6865777E-10	1.1304326E-5	1.6898859E-5	2.7419664E-10	1	3662500	3812500	0
X	1650000	1675000	X	2575000	2600000	.	.	.	.	0,255,255	86.0	31.6869	34.34836	39.540268	37.482334	4.2496322E-7	3.8560424E-7	0.0017425227	6.794982E-7	1	1662500	2587500	0
X	31025000	31050000	X	31650000	31675000	.	.	.	.	0,255,255	81.0	33.355484	31.880983	33.993713	39.36501	1.1461224E-5	1.0679127E-5	1.747655E-5	0.014925647	1	31037500	31662500	0
X	109900000	109925000	X	110400000	110425000	.	.	.	.	0,255,255	56.0	24.470657	19.325659	19.089108	23.29831	1.6479133E-4	6.9459185E-7	3.8798734E-7	3.1370702E-4	1	109912500	110412500	0
X	68800000	68825000	X	69225000	69250000	.	.	.	.	0,255,255	72.0	34.62281	34.345863	38.22082	38.11049	0.0017134286	0.0018737132	0.0028041168	0.002767464	1	68812500	69237500	0
1	152580000	152585000	1	152620000	152625000	.	.	.	.	0,255,255	31.0	6.969097	6.0759163	5.154578	4.3465533	2.2388647E-5	2.8323896E-7	2.692598E-7	3.883213E-9	2	152582500	152620000	2500
1	12125000	12130000	1	12210000	12215000	.	.	.	.	0,255,255	37.0	11.395057	10.960994	12.977832	11.539216	4.8715645E-4	6.5751275E-4	0.08014427	7.1961456E-4	2	12127500	12210000	2500
1	45010000	45020000	1	45300000	45310000	.	.	.	.	0,255,255	48.0	20.83289	19.053482	20.524422	19.879417	0.02074981	2.2902995E-4	0.0369969	0.037916634	3	45018333	45298333	7454
1	183665000	183670000	1	183905000	183910000	.	.	.	.	0,255,255	19.0	4.398204	4.9556885	5.0344515	5.8358026	0.013192449	0.017092941	0.086945206	0.09227299	2	183662500	183910000	5590
1	157200000	157225000	1	157475000	157500000	.	.	.	.	0,255,255	115.0	49.120144	45.483074	49.19912	53.94053	2.5692275E-6	1.4008787E-11	3.4938757E-6	4.0180003E-6	2	157200000	157487500	12500
1	39100000	39110000	1	39530000	39540000	.	.	.	.	0,255,255	36.0	7.240112	9.780198	12.740722	11.7374115	2.182557E-8	5.7548177E-6	0.018325187	5.125784E-4	1	39105000	39535000	0
1	63610000	63620000	1	64240000	64250000	.	.	.	.	0,255,255	34.0	11.253383	9.153906	11.499867	12.377586	0.0016200821	4.5547593E-5	0.0027148463	0.0025027466	1	63615000	64245000	0
1	171075000	171100000	1	171225000	171250000	.	.	.	.	0,255,255	156.0	76.34545	77.38514	91.20216	76.630394	4.3160912E-11	5.3101776E-5	7.085736E-5	6.395261E-11	1	171087500	171237500	0
1	65950000	65975000	1	66450000	66475000	.	.	.	.	0,255,255	93.0	34.854378	34.881165	43.236637	41.80499	2.6742384E-9	2.4131666E-9	5.2702766E-5	5.3059557E-5	3	65954166	66445833	18634
1	201825000	201850000	1	202125000	202150000	.	.	.	.	0,255,255	86.0	43.995247	36.92028	32.979294	45.77155	0.0011406869	3.8560424E-7	6.404125E-7	0.0017872609	1	201837500	202137500	0
1	157575000	157600000	1	157925000	157950000	.	.	.	.	0,255,255	70.0	35.03138	30.539497	34.645412	33.527725	0.00443974	9.998895E-6	0.007319478	0.0073289704	1	157587500	157937500	0
1	16630000	16640000	1	234780000	234790000	.	.	.	.	0,255,255	25.0	0.23226702	0.14387408	0.15419912	5.587635	8.878084E-17	6.825066E-16	4.4708183E-16	4.166841E-4	1	16635000	234785000	0
1	180500000	180525000	1	180850000	180875000	.	.	.	.	0,255,255	126.0	51.570766	46.91808	53.010815	52.670975	3.9544945E-9	1.7163016E-15	5.548865E-9	6.2879573E-9	2	180525000	180862500	12500
1	182140000	182150000	1	182390000	182400000	.	.	.	.	0,255,255	62.0	19.771597	20.683447	22.122612	28.311054	2.485328E-6	2.9188134E-6	3.8422336E-6	0.0040320954	1	182145000	182395000	0
1	67850000	67875000	1	68325000	68350000	.	.	.	.	0,255,255	86.0	40.5254	44.486145	46.310806	48.605045	0.0011406869	0.0011672323	0.0017425227	0.0017872609	1	67862500	68337500	0
1	66250000	66260000	1	66440000	66450000	.	.	.	.	0,255,255	46.0	13.46805	13.381626	18.424711	14.946256	4.6492046E-6	4.422192E-6	0.0014846569	8.23886E-6	1	66255000	66445000	0
1	168575000	168600000	1	169325000	169350000	.	.	.	.	0,255,255	98.0	45.682934	43.493393	47.91528	52.849964	1.9637096E-6	1.7988723E-6	3.260208E-6	0.008922424	1	168587500	169337500	0
1	231350000	231360000	1	231600000	231610000	.	.	.	.	0,255,255	54.0	19.519295	15.935432	20.545755	19.511272	1.6078516E-6	1.7455737E-6	0.0012525634	3.070748E-6	1	231355000	231605000	0
1	186600000	186625000	1	186975000	187000000	.	.	.	.	0,255,255	124.0	68.02516	59.993053	57.054016	72.32791	5.2166486E-4	1.1743678E-8	1.9088604E-8	9.2824886E-4	1	186612500	186987500	0
1	70675000	70700000	1	71025000	71050000	.	.	.	.	0,255,255	104.0	46.790787	44.229774	48.870445	48.387432	4.3191708E-8	3.8764487E-8	7.58788E-4	6.780128E-8	1	70687500	71037500	0
1	70125000	70150000	1	70500000	70525000	.	.	.	.	0,255,255	122.0	53.70933	42.343525	51.464306	49.023403	4.586371E-8	4.9774024E-14	6.512064E-8	7.2798635E-8	2	70137500	70500000	12500
1	211675000	211700000	1	212025000	212050000	.	.	.	.	0,255,255	82.0	45.084656	36.847954	43.490032	37.003414	0.0063536563	5.6281015E-6	0.009923732	9.644798E-6	1	211687500	212037500	0
1	16080000	16085000	1	16185000	16190000	.	.	.	.	0,255,255	24.0	5.843857	5.5356197	7.0209045	5.6618686	0.0012245924	0.0014193332	0.023494344	0.001915565	3	16080833	16187500	6009
1	24675000	24700000	1	24825000	24850000	.	.	.	.	0,255,255	235.0	120.03371	97.60005	100.82237	112.25255	1.3154132E-14	1.5932283E-14	1.9696941E-14	2.143639E-14	3	24679166	24829166	18634
1	10500000	10525000	1	10850000	10875000	.	.	.	.	0,255,255	157.0	69.75417	68.221985	86.8668	74.073425	2.3152771E-11	1.9893129E-11	4.7436588E-5	3.4965777E-11	2	10500000	10862500	12500
1	234495000	234500000	1	235080000	235085000	.	.	.	.	0,255,255	27.0	6.110493	5.2101626	6.845646	5.0578	4.530224E-5	4.8450376E-5	0.0019548908	7.4238356E-5	1	234497500	235082500	0
1	203100000	203125000	1	203200000	203225000	.	.	.	.	0,255,255	234.0	113.09294	120.247826	124.42793	120.69659	2.3311443E-14	2.8683975E-14	2.0062687E-5	3.7968245E-14	1	203112500	203212500	0
1	203270000	203275000	1	203335000	203340000	.	.	.	.	0,255,255	39.0	10.709597	10.264217	13.61776	11.759794	9.2640425E-5	1.4512138E-4	0.026779473	1.598976E-4	2	203270000	203337500	2500
1	184805000	184810000	1	184980000	184985000	.	.	.	.	0,255,255	28.0	5.0935283	4.2183504	4.3373137	3.709354	1.3952491E-5	1.621319E-7	1.6709113E-7	1.8170457E-9	3	184810833	184974166	13437
1	167050000	167075000	1	167425000	167450000	.	.	.	.	0,255,255	111.0	43.6225	51.0682	57.824677	54.88039	3.5016917E-10	1.9025332E-5	2.8292745E-5	3.23514E-5	2	167075000	167437500	12500
1	9280000	9290000	1	9490000	9500000	.	.	.	.	0,255,255	72.0	22.486834	23.944292	34.95871	22.802944	4.9455173E-10	5.933684E-10	0.013563863	6.801355E-10	1	9285000	9495000	0
1	162600000	162625000	1	162775000	162800000	.	.	.	.	0,255,255	104.0	50.354572	44.702854	55.50186	46.393524	5.0557626E-4	3.8764487E-8	7.58788E-4	6.780128E-8	1	162612500	162787500	0
1	224120000	224130000	1	224340000	224350000	.	.	.	.	0,255,255	52.0	21.116415	18.629972	21.349575	18.673367	0.0026021847	9.469783E-6	0.0042362856	1.7123359E-5	3	224121666	224331666	13744
1	180880000	180890000	1	181160000	181170000	.	.	.	.	0,255,255	49.0	16.533947	12.864868	15.442585	16.526508	9.4587915E-5	2.5953386E-7	4.7302692E-7	1.7155585E-4	2	180885000	181155000	10000
1	55275000	55300000	1	56575000	56600000	.	.	.	.	0,255,255	135.0	57.148247	54.71284	58.137466	65.07895	1.010696E-11	7.567251E-12	1.3692688E-11	7.437702E-6	1	55287500	56587500	0
1	200610000	200620000	1	200790000	200800000	.	.	.	.	0,255,255	44.0	15.718271	16.077404	18.181711	19.014097	0.003106069	0.0038526638	0.0056406665	0.0058194064	1	200615000	200795000	0
1	165390000	165395000	1	165590000	165595000	.	.	.	.	0,255,255	25.0	6.5991626	5.5445333	6.1593366	7.126199	0.0066413637	4.4604912E-4	6.047706E-4	0.009943404	3	165394166	165594166	3727
1	175475000	175500000	1	176050000	176075000	.	.	.	.	0,255,255	60.0	23.582415	26.399689	28.966782	27.245636	7.931441E-6	0.005078784	0.0068262313	0.0066055013	1	175487500	176062500	0
1	224125000	224150000	1	224450000	224475000	.	.	.	.	0,255,255	143.0	78.80285	66.858444	80.50821	65.69543	0.0038446388	7.236549E-8	0.0073004817	1.213037E-7	1	224137500	224462500	0
1	20520000	20525000	1	20640000	20645000	.	.	.	.	0,255,255	23.0	5.1951637	4.591966	4.734072	4.6840158	0.0032131516	2.2243262E-4	2.3891653E-4	2.8728694E-4	1	20522500	20642500	0
1	67530000	67540000	1	67750000	67760000	.	.	.	.	0,255,255	45.0	17.02348	14.666012	16.508385	18.895283	0.00161863	1.097675E-5	0.0029214765	0.003035171	2	67540000	67755000	5000
1	171800000	171825000	1	171975000	172000000	.	.	.	.	0,255,255	165.0	77.408646	72.66538	82.74373	83.00309	9.0265314E-7	1.0206318E-13	1.4765614E-6	1.5851825E-6	2	171800000	171987500	12500
1	145830000	145840000	1	146010000	146020000	.	.	.	.	0,255,255	48.0	23.131044	16.26259	22.30825	20.352371	0.02074981	2.2902995E-4	0.0369969	0.037916634	2	145840000	146015000	5000
1	116850000	116875000	1	117025000	117050000	.	.	.	.	0,255,255	121.0	56.47894	60.61299	68.66798	72.16874	8.346729E-8	7.473597E-8	0.0028003918	0.0029095488	1	116862500	117037500	0
1	115130000	115140000	1	115590000	115600000	.	.	.	.	0,255,255	36.0	10.694434	10.674837	12.7134495	10.0695915	3.2184462E-4	2.9693582E-4	0.018325187	5.125784E-4	1	115135000	115595000	0
1	46425000	46450000	1	46725000	46750000	.	.	.	.	0,255,255	108.0	52.46345	47.722626	50.892426	54.71747	8.263942E-5	2.4625564E-9	1.2503364E-4	1.3580667E-4	1	46437500	46737500	0
1	167250000	167275000	1	167425000	167450000	.	.	.	.	0,255,255	152.0	66.5007	71.983665	85.015205	78.45396	4.8657256E-10	4.2268808E-10	3.3652317E-4	3.446554E-4	1	167262500	167437500	0
1	224500000	224525000	1	224900000	224925000	.	.	.	.	0,255,255	99.0	53.284874	42.661278	56.58617	41.474537	0.0038379862	9.905896E-7	0.00590368	1.6199006E-6	1	224512500	224912500	0
1	53850000	53875000	1	54050000	54075000	.	.	.	.	0,255,255	151.0	74.30122	73.3618	90.01887	76.416214	8.5419344E-10	7.6317785E-10	4.8572052E-4	1.3029666E-9	1	53862500	54062500	0
1	104775000	104800000	1	105775000	105800000	.	.	.	.	0,255,255	54.0	16.371286	17.861828	19.566822	19.408894	8.671032E-7	4.710084E-6	0.0012807947	3.2853354E-6	1	104787500	105787500	0
1	161225000	161230000	1	161380000	161385000	.	.	.	.	0,255,255	34.0	8.090405	7.8236732	9.570526	10.766074	9.647186E-5	5.2352163E-7	1.13577546E-4	0.008539341	2	161227500	161385000	2500
1	108175000	108200000	1	108300000	108325000	.	.	.	.	0,255,255	32.0	0.0	6.981026	6.288534	5.943608	1.507896E-27	7.1264853E-6	1.0297817E-5	4.242037E-8	2	108200000	108325000	17678
1	234490000	234500000	1	234720000	234730000	.	.	.	.	0,255,255	38.0	13.515242	11.193329	14.419661	11.849953	0.0029175722	4.874956E-5	0.0049755047	8.8643275E-5	1	234495000	234725000	0
1	157960000	157970000	1	158120000	158130000	.	.	.	.	0,255,255	43.0	17.36803	13.602009	15.181674	14.496141	0.005680835	6.428783E-5	1.056461E-4	1.0760522E-4	1	157965000	158125000	0
1	43760000	43770000	1	43930000	43940000	.	.	.	.	0,255,255	34.0	12.32314	11.326858	12.261968	11.708145	0.0016200821	0.0016016795	0.0027148463	0.0025027466	1	43765000	43935000	0
1	114980000	114990000	1	115110000	115120000	.	.	.	.	0,255,255	36.0	12.536168	11.613706	15.171687	10.004224	0.010687447	2.9693582E-4	0.018325187	5.125784E-4	2	114980000	115115000	5000
1	42920000	42930000	1	43070000	43080000	.	.	.	.	0,255,255	79.0	24.34426	22.980124	24.80575	25.420898	4.5067972E-13	5.29695E-13	3.102121E-8	3.7705032E-8	4	42922500	43067500	12748
1	53850000	53875000	1	53950000	53975000	.	.	.	.	0,255,255	282.0	139.31516	139.10222	145.96063	151.94382	7.572471E-15	1.0512194E-14	8.307336E-15	9.225257E-15	1	53862500	53962500	0
1	88650000	88675000	1	88850000	88875000	.	.	.	.	0,255,255	130.0	66.924324	64.18292	74.46591	74.25209	4.3993932E-5	4.5997003E-5	7.080825E-5	7.40176E-5	2	88662500	88875000	12500
1	65200000	65225000	1	65650000	65675000	.	.	.	.	0,255,255	123.0	55.968597	59.73159	65.60297	66.83482	2.5081325E-8	2.1660687E-8	0.0013127535	0.0013707425	3	65220833	65679166	18634
1	89625000	89650000	1	89750000	89775000	.	.	.	.	0,255,255	191.0	90.58539	94.70168	113.55009	101.521454	9.697307E-13	1.081154E-12	3.179363E-5	3.1564963E-5	3	89629166	89754166	18634
1	186475000	186500000	1	186975000	187000000	.	.	.	.	0,255,255	110.0	50.32435	46.749367	47.048588	60.812134	3.2483073E-5	5.992134E-10	1.1820314E-9	5.2906464E-5	1	186487500	186987500	0
1	13950000	13975000	1	15025000	15050000	.	.	.	.	0,255,255	86.0	34.581512	40.292725	45.73173	40.96766	4.2496322E-7	0.0011672323	0.0017425227	0.0017872609	1	13962500	15037500	0
1	244600000	244610000	1	244790000	244800000	.	.	.	.	0,255,255	61.0	15.337491	15.448706	18.899445	18.446003	4.7144347E-13	4.0880515E-13	4.416318E-9	4.3346944E-9	3	244605000	244795000	10000
1	100900000	100925000	1	101275000	101300000	.	.	.	.	0,255,255	124.0	66.87981	51.35719	63.794624	59.444614	5.2166486E-4	1.1743678E-8	8.847844E-4	2.1181002E-8	3	100929166	101279166	18634
1	229260000	229270000	1	229480000	229490000	.	.	.	.	0,255,255	61.0	21.457323	20.00086	27.85662	22.042091	5.3249473E-6	6.305059E-6	0.006279543	8.704436E-6	4	229260000	229495000	11180
1	25280000	25290000	1	25400000	25410000	.	.	.	.	0,255,255	20.0	2.1882496	2.5735009	2.869445	2.31792	5.1656076E-7	1.8737124E-5	1.8402672E-5	8.34657E-7	1	25285000	25405000	0
1	44375000	44400000	1	44575000	44600000	.	.	.	.	0,255,255	170.0	81.297386	85.81767	96.39033	91.7284	8.5280256E-8	1.0468676E-7	1.3586721E-7	1.4634088E-7	1	44387500	44587500	0
1	46440000	46450000	1	46520000	46530000	.	.	.	.	0,255,255	69.0	21.101858	24.573053	29.060566	29.866129	6.9396164E-9	8.434358E-9	5.285109E-5	6.05036E-5	1	46445000	46525000	0
1	212050000	212075000	1	212275000	212300000	.	.	.	.	0,255,255	191.0	77.76123	84.04306	109.38863	80.18782	9.697307E-13	1.081154E-12	3.179363E-5	1.5816484E-12	1	212062500	212287500	0
1	68100000	68125000	1	68325000	68350000	.	.	.	.	0,255,255	184.0	82.22289	72.20413	79.06275	84.69147	5.617601E-11	7.267841E-20	8.716778E-11	9.1231765E-11	3	68120833	68329166	18634
1	204970000	204980000	1	205060000	205070000	.	.	.	.	0,255,255	64.0	25.842606	25.140474	27.059338	30.381975	7.313745E-4	0.0010922211	0.0011679091	0.0012376673	2	204980000	205065000	5000
1	204435000	204440000	1	204500000	204505000	.	.	.	.	0,255,255	55.0	13.5455065	14.128955	16.78825	17.965832	3.2983227E-9	3.3025558E-9	5.182932E-6	1.110891E-5	2	204435000	204502500	2500
1	205980000	205990000	1	206100000	206110000	.	.	.	.	0,255,255	53.0	21.2969	19.808706	17.562449	24.098318	0.0014531582	0.0020466596	6.8843306E-6	0.0024536024	1	205985000	206105000	0
1	223695000	223700000	1	223745000	223750000	.	.	.	.	0,255,255	30.0	9.274915	8.957257	7.9948535	9.046346	0.0027837227	0.0040897583	0.00397863	0.0052948133	1	223697500	223747500	0
1	203500000	203525000	1	203700000	203725000	.	.	.	.	0,255,255	188.0	81.15602	84.34097	106.59062	89.79822	5.739583E-12	6.3485935E-12	9.4569885E-5	9.297436E-12	1	203512500	203712500	0
1	108510000	108515000	1	108645000	108650000	.	.	.	.	0,255,255	18.0	3.4761202	3.0492284	3.3935156	3.445405	0.006732053	0.0017431001	0.007047709	0.005582723	2	108512500	108645000	2500
1	35565000	35570000	1	35725000	35730000	.	.	.	.	0,255,255	34.0	7.125866	7.4342127	10.299125	7.4117365	8.077382E-7	5.2352163E-7	0.0071529713	6.531279E-7	1	35567500	35727500	0
1	21230000	21240000	1	21360000	21370000	.	.	.	.	0,255,255	66.0	25.266296	22.31062	26.48694	24.89866	2.244806E-4	1.1775363E-7	3.4813283E-4	3.7513566E-4	3	21245000	21361666	10541
1	184075000	184100000	1	184675000	184700000	.	.	.	.	0,255,255	117.0	50.534546	51.08638	53.771645	60.558872	8.5594854E-7	7.7625174E-7	1.2116626E-6	1.3750387E-6	2	184087500	184675000	12500
1	201550000	201575000	1	201800000	201825000	.	.	.	.	0,255,255	190.0	88.02665	97.80036	115.43791	99.14341	1.7900806E-12	3.946562E-5	4.653473E-5	4.6148973E-5	1	201562500	201812500	0
1	1650000	1675000	1	1750000	1775000	.	.	.	.	0,255,255	83.0	28.022987	35.68312	31.148256	43.7944	2.053202E-10	2.9681007E-6	4.694728E-6	0.0066305236	1	1662500	1762500	0
1	206480000	206490000	1	206590000	206600000	.	.	.	.	0,255,255	53.0	21.893124	21.807558	23.917263	23.794611	0.0014531582	0.0020466596	0.00234641	0.0024536024	1	206485000	206595000	0
1	162850000	162875000	1	163300000	163325000	.	.	.	.	0,255,255	94.0	46.22463	37.733223	46.677822	44.304474	1.9712998E-5	1.0951982E-9	3.0940853E-5	3.0352767E-5	1	162862500	163312500	0
1	94050000	94075000	1	94325000	94350000	.	.	.	.	0,255,255	239.0	86.15921	82.84084	101.55037	94.69535	1.5236556E-27	1.2061468E-27	1.8898798E-15	2.465471E-27	2	94050000	94337500	12500
1	29550000	29555000	1	30655000	30660000	.	.	.	.	0,255,255	23.0	0.27968085	0.24218734	0.2583844	0.32197848	2.757347E-13	4.9636776E-13	6.8462217E-13	8.6320935E-13	1	29552500	30657500	0
1	74750000	74775000	1	75175000	75200000	.	.	.	.	0,255,255	70.0	33.31517	28.281078	30.877596	31.713772	0.00443974	9.998895E-6	1.4976298E-5	0.0073289704	2	74762500	75200000	12500
1	24200000	24205000	1	24390000	24395000	.	.	.	.	0,255,255	29.0	5.8955226	5.0282927	6.786516	5.475178	4.6070304E-6	3.9349015E-6	3.6678402E-4	5.627324E-6	2	24202500	24390000	2500
1	50775000	50800000	1	51175000	51200000	.	.	.	.	0,255,255	134.0	70.85136	66.965126	70.76356	82.702805	7.2407597E-6	7.210352E-6	1.1355072E-5	0.0901542	2	50775000	51187500	12500
1	204975000	205000000	1	205250000	205275000	.	.	.	.	0,255,255	97.0	48.44035	44.39089	50.339993	47.46779	3.596107E-6	3.2541786E-6	0.012365854	5.4811385E-6	1	204987500	205262500	0
1	196150000	196175000	1	196650000	196675000	.	.	.	.	0,255,255	81.0	33.533543	38.619164	40.24903	43.58699	1.1461224E-5	1.0679127E-5	0.015031801	0.014925647	2	196150000	196662500	12500
1	19380000	19390000	1	19650000	19660000	.	.	.	.	0,255,255	59.0	22.874544	20.722698	20.693031	25.286215	2.492621E-5	3.0901676E-5	3.937599E-5	0.018246254	1	19385000	19655000	0
1	13830000	13840000	1	13950000	13960000	.	.	.	.	0,255,255	60.0	27.442907	23.990623	24.475714	27.385279	0.006366045	1.4021006E-5	1.8411236E-5	0.011254704	1	13835000	13955000	0
1	210125000	210150000	1	210300000	210325000	.	.	.	.	0,255,255	154.0	66.98106	66.793526	72.2533	78.00008	1.4449891E-10	1.2417505E-10	2.1294357E-10	1.6164697E-4	1	210137500	210312500	0
1	159775000	159800000	1	159875000	159900000	.	.	.	.	0,255,255	198.0	54.631905	60.32399	69.18307	62.29677	1.3666457E-36	1.4924743E-36	1.5323183E-24	2.0650515E-24	1	159787500	159887500	0
1	45350000	45360000	1	45490000	45500000	.	.	.	.	0,255,255	65.0	24.880014	23.261553	29.106762	29.20839	4.079247E-4	2.683507E-7	6.5117393E-4	6.9349265E-4	1	45355000	45495000	0
1	66750000	66775000	1	67125000	67150000	.	.	.	.	0,255,255	142.0	58.627346	55.63411	68.50944	61.956184	6.1158564E-14	4.4413888E-14	2.0354655E-7	2.0898155E-7	2	66762500	67150000	12500
1	168215000	168220000	1	182305000	182310000	.	.	.	.	0,255,255	41.0	0.09543503	0.09960916	0.25207913	0.14787813	0.0	0.0	0.0	0.0	1	168217500	182307500	0
1	46035000	46040000	1	46175000	46180000	.	.	.	.	0,255,255	35.0	7.43505	7.3523574	9.879977	7.8139286	2.7473828E-7	1.4995106E-7	0.003305578	1.5681194E-7	3	46032500	46177500	5000
1	109545000	109550000	1	109630000	109635000	.	.	.	.	0,255,255	36.0	8.730319	8.125923	10.756619	7.319531	1.1427155E-5	1.35951395E-5	0.001520965	4.199818E-8	1	109547500	109632500	0
1	67225000	67250000	1	67475000	67500000	.	.	.	.	0,255,255	125.0	54.54978	52.104595	51.160294	64.434746	7.3725164E-9	6.273749E-9	1.0328786E-8	6.1833794E-4	3	67229166	67495833	18634
1	157360000	157370000	1	157490000	157500000	.	.	.	.	0,255,255	36.0	11.234289	10.857002	9.982173	11.509585	3.2184462E-4	2.9693582E-4	5.3302816E-4	5.125784E-4	1	157365000	157495000	0
1	234725000	234750000	1	235050000	235075000	.	.	.	.	0,255,255	148.0	56.322044	69.77852	89.24997	74.46312	5.9003415E-16	4.392903E-9	0.0014165498	7.3469244E-9	3	234737500	235062500	25000
1	88990000	89000000	1	89360000	89370000	.	.	.	.	0,255,255	53.0	18.297915	18.383572	18.181425	22.305267	3.7383113E-6	4.0336827E-6	6.8843306E-6	0.0024536024	2	89000000	89365000	5000
1	100600000	100625000	1	100850000	100875000	.	.	.	.	0,255,255	140.0	77.10699	67.57493	72.250694	72.427605	3.830796E-7	3.568531E-7	5.9297855E-7	6.0091884E-7	1	100612500	100862500	0
1	203350000	203375000	1	203450000	203475000	.	.	.	.	0,255,255	300.0	146.59976	156.80907	152.48076	185.35213	3.6927284E-19	8.767147E-7	3.342146E-19	4.290575E-7	4	203343750	203462500	25769
1	93425000	93450000	1	93825000	93850000	.	.	.	.	0,255,255	146.0	45.5875	47.64208	50.143173	57.09053	4.458754E-23	1.5359655E-23	4.0739083E-15	4.427144E-15	2	93437500	93850000	12500
1	175140000	175150000	1	175320000	175330000	.	.	.	.	0,255,255	46.0	22.099972	17.612238	19.700764	21.303835	0.05152936	9.841236E-4	0.09643495	0.09568156	2	175150000	175325000	5000
1	99800000	99825000	1	100450000	100475000	.	.	.	.	0,255,255	93.0	34.768845	31.343266	37.724754	35.649284	2.6742384E-9	2.4131666E-9	3.886181E-9	4.4590642E-9	2	99812500	100450000	12500
1	151930000	151935000	1	151995000	152000000	.	.	.	.	0,255,255	33.0	8.228926	8.076156	9.645633	11.196372	2.4086342E-4	3.2042683E-4	2.9359685E-4	0.016438793	2	151935000	151990000	7906
1	153775000	153800000	1	153975000	154000000	.	.	.	.	0,255,255	221.0	103.58805	91.88773	100.65048	106.3533	2.7156171E-11	1.7785732E-21	4.685602E-11	4.452479E-11	3	153795833	153979166	18634
1	145890000	145900000	1	146010000	146020000	.	.	.	.	0,255,255	67.0	23.883352	23.307846	23.826725	28.757725	3.9623497E-8	4.8996018E-8	6.4656064E-8	2.1995897E-4	1	145895000	146015000	0
1	109540000	109550000	1	109980000	109990000	.	.	.	.	0,255,255	42.0	12.858929	15.077383	15.5196295	18.878069	1.4637037E-4	1.4857356E-4	2.448152E-4	0.01854689	1	109545000	109985000	0
1	94475000	94500000	1	94800000	94825000	.	.	.	.	0,255,255	153.0	80.15113	66.21148	66.46068	83.566956	1.2708818E-4	2.3054578E-10	3.9573417E-10	2.3527186E-4	4	94506250	94806250	31869
1	113125000	113150000	1	113675000	113700000	.	.	.	.	0,255,255	132.0	59.509033	59.124886	69.64826	67.62913	7.561529E-11	5.9887505E-11	2.8912704E-5	3.001646E-5	4	113137500	113675000	27951
1	116725000	116750000	1	117050000	117075000	.	.	.	.	0,255,255	107.0	55.4866	49.609203	55.875366	54.93095	1.3171369E-4	1.3393121E-4	1.9635499E-4	2.0894092E-4	2	116737500	117050000	12500
1	167640000	167650000	1	167700000	167710000	.	.	.	.	0,255,255	52.0	19.874815	21.994116	13.891829	24.052147	0.0026021847	0.0037497594	1.9585935E-8	0.0043660537	1	167645000	167705000	0
1	110200000	110225000	1	110450000	110475000	.	.	.	.	0,255,255	155.0	59.050182	59.993263	68.62834	72.384224	2.0558453E-18	1.2972624E-18	1.1399728E-10	1.1548402E-10	2	110200000	110462500	12500
1	243350000	243375000	1	244275000	244300000	.	.	.	.	0,255,255	100.0	43.052513	44.86774	47.2236	56.451935	5.7868505E-7	5.33542E-7	9.5263823E-7	0.004188079	2	243350000	244287500	12500
1	225475000	225500000	1	225975000	226000000	.	.	.	.	0,255,255	120.0	53.350613	50.51504	64.52478	55.31325	1.516694E-7	1.3711404E-7	0.0040711877	2.4666681E-7	2	225475000	225975000	17678
1	20675000	20700000	1	21175000	21200000	.	.	.	.	0,255,255	117.0	51.10106	44.993263	45.50397	55.388226	8.5594854E-7	3.0163118E-12	6.660684E-12	1.3750387E-6	1	20687500	21187500	0
1	112725000	112750000	1	113025000	113050000	.	.	.	.	0,255,255	105.0	45.933483	49.64328	55.034405	53.383717	2.2602762E-8	3.3947584E-4	4.895665E-4	5.17747E-4	1	112737500	113037500	0
1	107780000	107790000	1	108120000	108130000	.	.	.	.	0,255,255	40.0	10.607542	9.641207	11.780921	11.84088	8.278174E-6	5.6045142E-8	1.2771274E-5	1.3671836E-5	2	107780000	108125000	5000
1	235100000	235125000	1	235400000	235425000	.	.	.	.	0,255,255	156.0	77.03599	64.26668	76.219086	71.15218	4.3160912E-11	3.68226E-11	6.2590697E-11	6.395261E-11	1	235112500	235412500	0
1	207075000	207100000	1	207400000	207425000	.	.	.	.	0,255,255	153.0	67.41619	70.46479	81.02779	75.110695	2.6633387E-10	2.3054578E-10	2.28636E-4	3.90025E-10	2	207087500	207400000	12500
1	2190000	2200000	1	2390000	2400000	.	.	.	.	0,255,255	48.0	15.235214	13.215338	16.294958	14.079342	7.370433E-7	6.703839E-7	3.672692E-4	1.3180119E-6	3	2195000	2385000	10000
1	53270000	53280000	1	53390000	53400000	.	.	.	.	0,255,255	34.0	11.709573	10.775221	10.739646	12.779285	0.0016200821	0.0016016795	0.0027148463	0.060470313	2	53275000	53400000	5000
1	91510000	91520000	1	91920000	91930000	.	.	.	.	0,255,255	82.0	25.371778	22.838285	28.511826	28.33654	1.5961359E-9	2.2495305E-14	2.392835E-9	3.0674479E-9	3	91518333	91911666	13744
1	16610000	16620000	1	16720000	16730000	.	.	.	.	0,255,255	57.0	6.613297	7.313205	12.832439	17.615139	2.94439E-23	1.9481376E-23	8.231486E-11	2.1102102E-7	3	16618333	16721666	7454
1	62175000	62180000	1	62405000	62410000	.	.	.	.	0,255,255	21.0	4.3307533	3.5723743	3.2726803	4.372839	0.0018550574	2.7712487E-4	1.7049197E-4	0.0023227779	1	62177500	62407500	0
1	92850000	92860000	1	92990000	93000000	.	.	.	.	0,255,255	74.0	24.782007	21.571215	28.033205	23.386648	1.1152113E-6	8.3867024E-11	1.7059803E-6	9.044559E-11	1	92855000	92995000	0
1	84925000	84950000	1	85250000	85275000	.	.	.	.	0,255,255	101.0	55.871006	44.073994	47.320034	52.212753	0.0017730091	2.789608E-7	4.991039E-7	0.0028065953	2	84950000	85262500	12500
1	47425000	47450000	1	47700000	47725000	.	.	.	.	0,255,255	183.0	82.46713	68.12944	68.67564	90.44017	9.8373386E-11	1.576621E-19	3.390903E-19	1.615798E-10	2	47437500	47700000	12500
1	174250000	174275000	1	174725000	174750000	.	.	.	.	0,255,255	102.0	53.27101	44.43751	45.205513	51.787395	0.001171512	1.4725197E-7	2.618752E-7	0.0018735158	3	174270833	174745833	18634
1	30095000	30100000	1	30490000	30495000	.	.	.	.	0,255,255	49.0	1.9458041	1.815902	1.6553448	2.1687908	0.0	0.0	0.0	3.3616287E-38	1	30097500	30492500	0
1	184750000	184775000	1	185150000	185175000	.	.	.	.	0,255,255	102.0	50.83081	44.619007	45.896786	48.634533	0.001171512	1.4725197E-7	2.618752E-7	2.4720012E-7	2	184787500	185162500	25000
1	85300000	85325000	1	85700000	85725000	.	.	.	.	0,255,255	129.0	66.76061	56.057312	62.183342	56.1198	6.770875E-5	4.5983295E-10	1.10427936E-4	8.753215E-10	2	85312500	85700000	12500
1	220850000	220875000	1	221425000	221450000	.	.	.	.	0,255,255	76.0	36.743584	33.20436	38.266464	37.253834	2.172141E-4	2.2010643E-4	3.3680807E-4	3.531495E-4	1	220862500	221437500	0
1	246490000	246500000	1	246690000	246700000	.	.	.	.	0,255,255	52.0	16.013792	16.758781	17.87798	17.968592	8.741687E-6	9.469783E-6	1.5462092E-5	1.7123359E-5	1	246495000	246695000	0
1	234500000	234525000	1	234600000	234625000	.	.	.	.	0,255,255	177.0	91.32575	88.44945	94.57385	86.99667	2.5315734E-9	3.0236764E-9	3.9629726E-9	4.216469E-9	1	234512500	234612500	0
1	22400000	22425000	1	22625000	22650000	.	.	.	.	0,255,255	133.0	52.0962	53.56806	57.352905	56.831905	3.8882043E-11	3.0420503E-11	5.4639595E-11	5.7723527E-11	2	22425000	22637500	12500
1	236110000	236120000	1	236490000	236500000	.	.	.	.	0,255,255	44.0	12.799433	12.473423	16.792349	14.409923	2.6794636E-5	2.6749038E-5	0.0056406665	4.4982717E-5	4	236110000	236490000	7071
1	66250000	66275000	1	66700000	66725000	.	.	.	.	0,255,255	75.0	29.151896	29.660315	34.353878	32.196823	1.6811835E-7	2.9036326E-7	5.828134E-4	6.171166E-4	3	66254166	66720833	18634
1	109790000	109800000	1	109980000	109990000	.	.	.	.	0,255,255	64.0	25.113714	23.713762	26.436266	28.067076	7.313745E-4	5.9815665E-7	0.0011679091	0.0012376673	3	109788333	109981666	13744
1	15320000	15330000	1	15420000	15430000	.	.	.	.	0,255,255	55.0	18.653446	18.809788	20.519972	20.334156	6.77296E-7	7.3033885E-7	6.550099E-4	6.893976E-4	2	15320000	15430000	7071
1	15150000	15160000	1	15270000	15280000	.	.	.	.	0,255,255	65.0	24.15084	26.262651	28.418415	28.666275	2.1477182E-7	5.980491E-4	6.5117393E-4	6.9349265E-4	1	15155000	15275000	0
1	226650000	226675000	1	226800000	226825000	.	.	.	.	0,255,255	207.0	83.51281	107.822296	114.91057	126.81388	3.7544405E-17	3.455368E-8	4.2315918E-8	0.06190095	5	226642500	226827500	31623
1	85090000	85100000	1	85250000	85260000	.	.	.	.	0,255,255	40.0	16.997334	14.357351	12.823414	19.004944	0.028431235	7.192658E-4	0.001197048	0.054520473	2	85105000	85255000	10000
1	16600000	16625000	1	25975000	26000000	.	.	.	.	0,255,255	21.0	3.9228618	3.730205	4.731028	3.117226	5.2410724E-5	1.180867E-4	0.0045260256	5.5217733E-6	1	16612500	25987500	0
1	23540000	23545000	1	23635000	23640000	.	.	.	.	0,255,255	38.0	8.446073	8.821013	10.033235	11.341983	1.3510536E-6	1.4466408E-6	3.2959116E-4	2.8758208E-4	2	23545000	23637500	2500
1	65950000	65960000	1	66240000	66250000	.	.	.	.	0,255,255	47.0	13.136206	11.446173	13.507344	14.273665	1.8024352E-6	3.329219E-9	3.0775045E-6	3.2031016E-6	2	65960000	66245000	5000
1	26600000	26610000	1	26790000	26800000	.	.	.	.	0,255,255	83.0	22.911121	21.752436	28.643593	22.990477	7.134896E-15	7.902021E-15	9.955408E-10	8.9202835E-15	1	26605000	26795000	0
1	86825000	86850000	1	87075000	87100000	.	.	.	.	0,255,255	120.0	60.771736	57.04575	60.95605	65.580536	1.516694E-7	1.3711404E-7	2.1847363E-7	0.0041992683	1	86837500	87087500	0
1	208020000	208025000	1	208245000	208250000	.	.	.	.	0,255,255	26.0	4.7791495	4.3065095	4.3779554	5.594011	3.5064763E-6	3.2159214E-6	3.258287E-6	2.481298E-4	1	208022500	208247500	0
1	234600000	234625000	1	234975000	235000000	.	.	.	.	0,255,255	215.0	80.95367	98.99531	117.70612	102.76673	1.3921562E-19	7.69623E-10	9.751513E-10	8.9942925E-10	1	234612500	234987500	0
1	77600000	77610000	1	77660000	77670000	.	.	.	.	0,255,255	54.0	24.309072	21.909994	24.341154	21.307253	7.752909E-4	0.0010721092	0.0012525634	0.0012987353	1	77605000	77665000	0
1	111475000	111500000	1	111750000	111775000	.	.	.	.	0,255,255	215.0	84.79503	80.63599	97.69713	91.6401	1.3921562E-19	1.3327639E-19	9.751513E-10	2.2951189E-19	5	111492500	111752500	31623
1	20200000	20225000	1	20475000	20500000	.	.	.	.	0,255,255	125.0	60.910038	53.917126	55.15684	56.84773	7.3725164E-9	6.273749E-9	1.0328786E-8	1.1509125E-8	1	20212500	20487500	0
1	108325000	108350000	1	108475000	108500000	.	.	.	.	0,255,255	53.0	0.0	21.38651	21.461126	11.8172865	0.0	0.0027505793	0.0024838068	2.541213E-12	1	108337500	108487500	0
1	234610000	234620000	1	234720000	234730000	.	.	.	.	0,255,255	43.0	14.646369	15.126625	17.354631	16.561317	6.4870925E-5	6.428783E-5	0.010449428	0.01056746	2	234610000	234725000	5000
1	168325000	168350000	1	168575000	168600000	.	.	.	.	0,255,255	93.0	48.400547	42.516407	41.727093	47.75923	3.444786E-5	3.1607768E-5	5.2702766E-5	5.3059557E-5	1	168337500	168587500	0
1	26610000	26620000	1	26690000	26700000	.	.	.	.	0,255,255	70.0	32.46981	33.306625	34.430405	32.935925	0.025031267	0.039585087	0.034341916	0.031807125	3	26621666	26691666	7453
1	28880000	28890000	1	29030000	29040000	.	.	.	.	0,255,255	50.0	21.791977	20.34884	19.74666	23.849358	0.0076852078	0.011872921	0.012852732	0.0137769375	2	28890000	29035000	5000
1	209580000	209590000	1	209680000	209690000	.	.	.	.	0,255,255	44.0	11.6432295	14.611598	15.141281	17.52871	1.4128553E-7	2.6749038E-5	4.5118628E-5	0.0058194064	1	209585000	209685000	0
1	214660000	214670000	1	215520000	215530000	.	.	.	.	0,255,255	30.0	7.3158245	7.563416	7.3010635	8.189043	4.2673248E-5	7.6384385E-5	5.980211E-5	0.0028293428	1	214665000	215525000	0
1	41250000	41275000	1	41400000	41425000	.	.	.	.	0,255,255	198.0	91.76517	89.07522	96.09414	100.70951	1.2808718E-14	1.3657809E-14	2.0427575E-14	2.0129994E-6	3	41270833	41420833	18634
1	98750000	98775000	1	99700000	99725000	.	.	.	.	0,255,255	53.0	21.216423	21.401766	22.451624	24.264547	0.001236338	0.0027505793	0.0024838068	0.002402693	2	98775000	99712500	12500
1	28880000	28890000	1	29190000	29200000	.	.	.	.	0,255,255	38.0	14.559975	13.630685	13.777258	15.398129	0.0029175722	0.0032044477	0.0049755047	0.0050239777	1	28885000	29195000	0
1	156090000	156095000	1	156130000	156135000	.	.	.	.	0,255,255	40.0	10.8507595	10.547515	11.497852	9.831622	3.4549652E-5	4.9374543E-5	5.923545E-5	3.4601453E-7	1	156092500	156132500	0
1	157090000	157100000	1	157150000	157160000	.	.	.	.	0,255,255	72.0	20.603882	21.685709	22.945557	24.468851	4.9455173E-10	5.933684E-10	7.5776135E-10	6.801355E-10	2	157090000	157155000	5000
1	154950000	154975000	1	155050000	155075000	.	.	.	.	0,255,255	200.0	95.42602	102.05492	112.95413	107.707886	3.513228E-15	7.3975576E-7	8.8990504E-7	8.7766625E-7	1	154962500	155062500	0
1	162050000	162060000	1	162270000	162280000	.	.	.	.	0,255,255	33.0	10.394077	9.203044	11.066345	9.713752	0.003654544	1.3087738E-4	0.005639036	1.6189096E-4	1	162055000	162275000	0
1	248440000	248450000	1	248640000	248650000	.	.	.	.	0,255,255	17.0	0.15753035	0.1721574	0.25405222	0.1368234	2.7934547E-7	1.5184355E-6	1.1678245E-6	1.0716354E-6	1	248445000	248645000	0
1	113975000	114000000	1	114275000	114300000	.	.	.	.	0,255,255	98.0	49.28337	46.12514	54.34842	47.617867	0.005545098	1.7988723E-6	0.00856175	2.9839935E-6	1	113987500	114287500	0
1	23095000	23100000	1	23185000	23190000	.	.	.	.	0,255,255	38.0	9.570844	9.563267	10.734691	9.876304	1.3510536E-6	1.4466408E-6	3.2959116E-4	2.8758208E-4	4	23096250	23186250	8839
1	43220000	43230000	1	43410000	43420000	.	.	.	.	0,255,255	60.0	22.039862	20.10899	25.905148	23.085352	1.1620271E-5	1.4021006E-5	0.010494242	1.9603844E-5	1	43225000	43415000	0
1	210400000	210425000	1	211125000	211150000	.	.	.	.	0,255,255	128.0	45.397495	46.48259	51.026104	55.26929	4.8144654E-16	3.279311E-16	1.5099729E-9	1.6582126E-9	3	210437500	211137500	25000
1	33295000	33300000	1	33365000	33370000	.	.	.	.	0,255,255	30.0	8.232445	8.581188	8.19266	8.678857	0.0027837227	0.0040897583	0.00397863	0.0052948133	1	33297500	33367500	0
1	27300000	27305000	1	27390000	27395000	.	.	.	.	0,255,255	33.0	11.142877	10.040589	11.197345	10.586809	0.009547395	0.020466119	0.016113263	0.016438793	3	27302500	27392500	5000
1	178530000	178535000	1	178745000	178750000	.	.	.	.	0,255,255	23.0	7.4457746	5.633565	6.5341287	7.0841875	0.025291432	0.0040601767	0.046130817	0.042668883	2	178540000	178752500	9014
1	222990000	223000000	1	223050000	223060000	.	.	.	.	0,255,255	71.0	24.83156	26.927736	28.106985	30.497396	8.66183E-6	1.2350831E-5	1.3634584E-5	1.5652467E-5	1	222995000	223055000	0
1	245150000	245175000	1	246475000	246500000	.	.	.	.	0,255,255	83.0	30.665247	38.4854	46.338303	39.96656	2.053202E-10	2.9681007E-6	0.0065063206	0.0066305236	2	245162500	246475000	12500
1	179075000	179100000	1	179350000	179375000	.	.	.	.	0,255,255	118.0	59.31725	51.13192	55.10578	63.755737	4.8156534E-7	4.3884762E-7	6.846158E-7	0.008362947	1	179087500	179362500	0
1	84425000	84450000	1	84750000	84775000	.	.	.	.	0,255,255	99.0	51.669525	46.049255	49.100548	48.852688	0.0038379862	9.905896E-7	0.00590368	0.0061335173	1	84437500	84762500	0
1	245145000	245150000	1	246000000	246005000	.	.	.	.	0,255,255	18.0	4.0290785	3.749281	4.670932	4.1731477	0.030633124	0.008765676	0.038304705	0.03903678	2	245150000	246002500	2500
1	209850000	209875000	1	209975000	210000000	.	.	.	.	0,255,255	169.0	79.95003	71.62242	89.7806	71.71017	1.3946537E-7	5.970661E-15	2.2207091E-7	1.2402784E-14	1	209862500	209987500	0
1	242450000	242475000	1	243300000	243325000	.	.	.	.	0,255,255	58.0	19.290838	21.729586	24.463667	28.0489	1.673525E-8	9.3779396E-5	6.616386E-5	0.01726106	3	242454166	243320833	18634
1	220875000	220900000	1	221200000	221225000	.	.	.	.	0,255,255	112.0	57.53738	52.751858	60.60788	55.376293	1.2260301E-5	1.1304326E-5	1.6898859E-5	1.9179144E-5	1	220887500	221212500	0
1	161790000	161800000	1	162030000	162040000	.	.	.	.	0,255,255	33.0	10.542225	9.664857	11.5004	11.080454	0.003654544	1.3087738E-4	0.005639036	0.005651552	1	161795000	162035000	0
1	93300000	93325000	1	93850000	93875000	.	.	.	.	0,255,255	84.0	45.799763	37.285736	38.910175	42.257393	0.002751726	1.5299129E-6	0.0042640264	0.0042823004	2	93325000	93862500	12500
1	25610000	25615000	1	25790000	25795000	.	.	.	.	0,255,255	30.0	5.7713785	6.433708	8.36847	7.321024	1.3899918E-6	8.0579455E-5	0.00397863	1.0366972E-4	2	25612500	25795000	2500
1	29225000	29250000	1	30075000	30100000	.	.	.	.	0,255,255	73.0	31.515715	28.54024	28.311703	33.085423	0.0010552632	1.3230264E-6	1.7722523E-6	0.0017021443	1	29237500	30087500	0
1	55125000	55150000	1	55275000	55300000	.	.	.	.	0,255,255	198.0	93.41133	82.69711	95.48563	90.93176	1.2808718E-14	1.3657809E-14	2.0427575E-14	1.9746716E-14	2	55137500	55275000	12500
1	27100000	27125000	1	27275000	27300000	.	.	.	.	0,255,255	162.0	66.21302	68.01571	78.32748	78.58766	8.970262E-13	7.549959E-13	5.639809E-6	6.058219E-6	2	27100000	27287500	12500
1	165375000	165400000	1	165900000	165925000	.	.	.	.	0,255,255	85.0	35.96881	35.307842	36.32836	40.80722	8.403044E-7	7.680222E-7	1.2620644E-6	0.0027638553	1	165387500	165912500	0
1	226900000	226925000	1	227425000	227450000	.	.	.	.	0,255,255	106.0	43.38439	43.97775	46.480854	55.77525	1.1331328E-8	9.837628E-9	1.9700128E-8	3.323117E-4	2	226900000	227437500	12500
1	222425000	222450000	1	222525000	222550000	.	.	.	.	0,255,255	110.0	41.72753	52.037777	60.714783	58.388454	7.038896E-10	3.1669246E-5	4.716372E-5	5.2906464E-5	1	222437500	222537500	0
1	229660000	229670000	1	230310000	230320000	.	.	.	.	0,255,255	31.0	9.685978	8.943851	10.2990675	11.462114	7.911544E-4	8.15828E-4	0.023193097	0.023599384	2	229665000	230310000	5000
1	203870000	203875000	1	204125000	204130000	.	.	.	.	0,255,255	31.0	6.0599504	5.8976398	6.6486173	7.909371	3.4768092E-7	2.8323896E-7	5.9987164E-5	0.0023385158	4	203866250	204126250	6374
1	78140000	78150000	1	78600000	78610000	.	.	.	.	0,255,255	43.0	9.768675	9.9514	12.896992	11.505743	9.747262E-10	3.103631E-7	1.056461E-4	6.0956603E-7	2	78140000	78605000	5000
1	12750000	12775000	1	13225000	13250000	.	.	.	.	0,255,255	51.0	17.2176	13.716358	18.051884	21.518465	1.3544133E-5	9.897126E-8	3.5973313E-5	0.008100884	2	12750000	13237500	12500
1	94850000	94860000	1	95040000	95050000	.	.	.	.	0,255,255	52.0	17.2637	15.467352	16.794313	19.494686	8.741687E-6	1.121736E-8	1.5462092E-5	1.7123359E-5	3	94851666	95041666	7453
1	218325000	218350000	1	219650000	219675000	.	.	.	.	0,255,255	71.0	34.433987	32.842445	38.00736	32.487198	0.002807799	0.0031418898	0.0045459024	0.004563167	1	218337500	219662500	0
1	13650000	13675000	1	13950000	13975000	.	.	.	.	0,255,255	133.0	58.788643	55.973892	62.39523	60.716095	3.8882043E-11	3.0420503E-11	1.8152597E-5	5.7723527E-11	3	13654166	13954166	18634
1	100450000	100475000	1	100850000	100875000	.	.	.	.	0,255,255	133.0	52.911877	47.57491	50.054237	54.793743	3.8882043E-11	3.6350522E-18	5.4639595E-11	5.7723527E-11	2	100475000	100862500	12500
1	179850000	179875000	1	180150000	180175000	.	.	.	.	0,255,255	132.0	74.005325	62.63875	73.59002	71.05145	1.8069248E-5	1.865183E-5	2.8912704E-5	3.001646E-5	1	179862500	180162500	0
1	214325000	214350000	1	214575000	214600000	.	.	.	.	0,255,255	150.0	79.009636	73.20233	72.57167	90.205925	3.849777E-4	1.3909054E-9	2.3872326E-9	7.188088E-4	1	214337500	214587500	0
1	39820000	39830000	1	39970000	39980000	.	.	.	.	0,255,255	63.0	18.968712	17.183064	21.91037	17.789448	3.0010133E-10	2.9761535E-10	1.7439495E-6	6.2838423E-10	2	39820000	39975000	5000
1	77150000	77175000	1	77525000	77550000	.	.	.	.	0,255,255	116.0	54.51896	49.053738	56.446594	55.620373	1.5029947E-6	1.3523332E-6	2.1139465E-6	2.3968564E-6	2	77150000	77537500	12500
1	165925000	165950000	1	166475000	166500000	.	.	.	.	0,255,255	83.0	42.245663	32.5156	39.315895	35.539314	0.004190945	2.9681007E-6	0.0065063206	5.1694133E-6	2	165937500	166462500	25000
1	244600000	244625000	1	245025000	245050000	.	.	.	.	0,255,255	110.0	56.142826	48.817226	57.287968	56.561672	3.2483073E-5	5.992134E-10	4.716372E-5	5.2906464E-5	2	244600000	245037500	12500
1	178750000	178775000	1	179000000	179025000	.	.	.	.	0,255,255	119.0	62.30792	57.444057	63.963654	65.14081	0.0032792145	2.4597023E-7	0.005786924	0.0059625423	1	178762500	179012500	0
1	45010000	45020000	1	45490000	45500000	.	.	.	.	0,255,255	41.0	14.011361	13.254295	14.273397	13.515824	3.274005E-4	3.2956144E-4	5.456655E-4	5.502511E-4	2	45015000	45500000	5000
1	99800000	99825000	1	100850000	100875000	.	.	.	.	0,255,255	63.0	25.938704	27.021988	29.470428	28.90922	6.2651304E-4	9.767171E-4	0.0013170975	0.0012869468	1	99812500	100862500	0
1	212060000	212070000	1	212450000	212460000	.	.	.	.	0,255,255	41.0	15.066722	14.765696	16.784464	16.16322	3.274005E-4	3.2956144E-4	0.031624764	0.032403428	2	212070000	212455000	5000
1	174750000	174775000	1	174975000	175000000	.	.	.	.	0,255,255	186.0	82.13007	63.652637	75.84984	68.70169	1.8033769E-11	1.4727032E-20	3.1878232E-20	3.6902547E-20	2	174775000	174987500	12500
1	89800000	89825000	1	89975000	90000000	.	.	.	.	0,255,255	183.0	68.77228	62.459118	72.544136	74.10626	2.2695055E-19	1.576621E-19	3.390903E-19	4.0253907E-19	4	89812500	89981250	25769
1	234725000	234750000	1	234825000	234850000	.	.	.	.	0,255,255	148.0	37.873314	65.94443	82.493744	53.273895	1.3934573E-33	4.392903E-9	0.0014165498	9.430243E-16	1	234737500	234837500	0
1	165600000	165625000	1	165900000	165925000	.	.	.	.	0,255,255	132.0	68.64054	55.21628	61.630634	65.95838	1.8069248E-5	5.9887505E-11	2.8912704E-5	3.001646E-5	2	165612500	165900000	12500
1	156380000	156390000	1	156440000	156450000	.	.	.	.	0,255,255	61.0	23.529654	24.07547	27.889212	26.115847	5.3249473E-6	6.305059E-6	0.006279543	0.0068362537	2	156390000	156445000	5000
1	116125000	116150000	1	116475000	116500000	.	.	.	.	0,255,255	119.0	48.7614	40.591366	43.91877	46.884327	8.6275073E-13	6.164504E-13	1.4076302E-12	1.2938639E-12	3	116145833	116495833	18634
1	35955000	35960000	1	36005000	36010000	.	.	.	.	0,255,255	24.0	2.3100984	4.0133815	4.643298	4.87023	7.3577244E-10	5.829333E-5	6.4193126E-5	8.757852E-5	1	35957500	36007500	0
1	30720000	30730000	1	30770000	30780000	.	.	.	.	0,255,255	54.0	21.964031	19.750088	21.674988	22.559181	7.752909E-4	0.0010721092	0.0012525634	0.0012987353	1	30725000	30775000	0
1	1100000	1125000	1	1250000	1275000	.	.	.	.	0,255,255	130.0	64.56773	67.53713	73.15683	72.044426	4.3993932E-5	4.5997003E-5	7.080825E-5	7.40176E-5	1	1112500	1262500	0
1	156090000	156095000	1	156225000	156230000	.	.	.	.	0,255,255	29.0	6.3200817	5.978104	7.807934	7.358754	1.9067182E-4	3.9349015E-6	3.6678402E-4	2.7957078E-4	1	156092500	156227500	0
1	30800000	30810000	1	30910000	30920000	.	.	.	.	0,255,255	77.0	23.471003	24.078638	24.558266	32.215626	3.372262E-12	4.3004007E-12	4.6062407E-12	9.882746E-4	3	30795000	30915000	10000
1	231850000	231875000	1	232625000	232650000	.	.	.	.	0,255,255	109.0	49.189945	46.25974	55.458275	48.362537	5.2257798E-5	1.2306683E-9	7.729468E-5	2.3030153E-9	1	231862500	232637500	0
1	40150000	40160000	1	40330000	40340000	.	.	.	.	0,255,255	66.0	20.135794	21.137812	25.589981	22.500341	9.101343E-8	1.1775363E-7	3.4813283E-4	1.4528291E-7	1	40155000	40335000	0
1	201560000	201570000	1	201700000	201710000	.	.	.	.	0,255,255	59.0	24.967022	23.98153	26.404734	29.838064	0.0104047945	3.0901676E-5	0.017452424	0.018246254	4	201555000	201702500	10308
1	167600000	167610000	1	167680000	167690000	.	.	.	.	0,255,255	52.0	7.3030024	12.25942	7.0602264	20.941406	2.2916674E-19	6.693886E-12	1.1606037E-19	0.0043660537	1	167605000	167685000	0
1	222460000	222470000	1	222630000	222640000	.	.	.	.	0,255,255	35.0	9.428098	8.385058	12.098758	10.184035	1.3100428E-5	1.576905E-5	0.0011909265	0.001143879	2	222465000	222625000	10000
1	192470000	192475000	1	192610000	192615000	.	.	.	.	0,255,255	24.0	5.5976834	5.212565	6.73249	5.9212117	0.0012245924	0.0014193332	0.023494344	0.001915565	2	192472500	192610000	2500
1	152175000	152200000	1	152450000	152475000	.	.	.	.	0,255,255	126.0	46.225437	47.266125	48.645065	51.27773	2.7436998E-15	1.7163016E-15	4.430129E-15	6.2879573E-9	2	152187500	152450000	12500
1	19900000	19925000	1	20150000	20175000	.	.	.	.	0,255,255	131.0	72.61472	65.13475	64.78978	75.44353	2.835531E-5	2.9373756E-5	4.575397E-5	4.7136553E-5	2	19925000	20162500	12500
1	156140000	156150000	1	156230000	156240000	.	.	.	.	0,255,255	63.0	23.227615	24.206133	29.662516	27.63067	1.1688212E-6	1.3384265E-6	0.002088687	0.0022712091	1	156145000	156235000	0
1	35450000	35460000	1	35560000	35570000	.	.	.	.	0,255,255	69.0	27.14888	28.208456	31.719612	30.956272	3.5162648E-5	4.9023936E-5	0.051442053	0.049542416	2	35450000	35565000	5000
1	205775000	205800000	1	206100000	206125000	.	.	.	.	0,255,255	84.0	47.878906	40.409164	36.691185	47.333916	0.002751726	0.002868577	2.4769E-6	0.0042823004	1	205787500	206112500	0
1	96950000	96975000	1	98050000	98075000	.	.	.	.	0,255,255	83.0	38.396	38.11577	37.228893	42.721443	3.1896577E-6	2.9681007E-6	4.694728E-6	0.0066305236	1	96962500	98062500	0
1	17500000	17510000	1	17610000	17620000	.	.	.	.	0,255,255	70.0	22.971075	22.713465	27.557259	28.369339	2.8659295E-9	3.6439936E-9	2.636242E-5	3.1361564E-5	1	17505000	17615000	0
1	11025000	11050000	1	11625000	11650000	.	.	.	.	0,255,255	73.0	25.350697	33.311306	37.324123	35.983627	7.429748E-7	0.001115404	0.0017050738	0.0017021443	1	11037500	11637500	0
1	61050000	61060000	1	61440000	61450000	.	.	.	.	0,255,255	42.0	16.873516	15.116522	16.330206	16.079254	0.009994053	1.4857356E-4	0.018565444	0.01854689	2	61055000	61450000	5000
1	178530000	178540000	1	179000000	179010000	.	.	.	.	0,255,255	35.0	9.812202	8.901785	11.054161	8.484609	1.3100428E-5	1.576905E-5	0.0011909265	1.7459679E-5	1	178535000	179005000	0
1	11230000	11240000	1	11630000	11640000	.	.	.	.	0,255,255	36.0	10.273825	11.92735	11.574313	14.051844	3.2184462E-4	2.9693582E-4	5.3302816E-4	0.018703165	1	11235000	11635000	0
1	222780000	222790000	1	223090000	223100000	.	.	.	.	0,255,255	51.0	20.334335	18.54665	22.062513	20.984343	0.0044682366	2.073253E-5	0.0072701615	0.00768573	1	222785000	223095000	0
1	70525000	70550000	1	71025000	71050000	.	.	.	.	0,255,255	74.0	31.725655	31.360249	32.701176	36.717224	6.240791E-4	6.6130643E-4	0.0010104073	0.0010431051	1	70537500	71037500	0
1	109270000	109280000	1	109400000	109410000	.	.	.	.	0,255,255	62.0	21.940563	21.580723	21.385164	25.322134	2.485328E-6	2.9188134E-6	3.8422336E-6	0.0040320954	2	109275000	109400000	5000
1	32925000	32950000	1	33050000	33075000	.	.	.	.	0,255,255	208.0	100.92128	104.356155	120.39877	111.67988	1.6625124E-8	2.205864E-8	2.7340466E-8	2.558317E-8	3	32945833	33070833	18634
1	93680000	93690000	1	93800000	93810000	.	.	.	.	0,255,255	66.0	22.018929	25.500517	27.570974	29.768618	9.101343E-8	3.1161713E-4	3.4813283E-4	3.7513566E-4	1	93685000	93805000	0
1	149950000	149975000	1	150050000	150075000	.	.	.	.	0,255,255	219.0	107.617424	113.52199	117.746414	120.024765	7.7015117E-11	1.0144314E-10	1.3378182E-10	1.2197325E-10	1	149962500	150062500	0
1	62500000	62525000	1	62725000	62750000	.	.	.	.	0,255,255	196.0	75.70976	77.894516	83.35849	92.416534	5.9265242E-24	4.8788867E-14	7.246581E-14	6.947397E-14	3	62520833	62745833	18634
1	18875000	18900000	1	19225000	19250000	.	.	.	.	0,255,255	166.0	91.706215	67.38723	80.35676	71.69632	5.7252123E-7	5.1493413E-14	9.3039466E-7	1.0078814E-13	1	18887500	19237500	0
1	181475000	181500000	1	182050000	182075000	.	.	.	.	0,255,255	82.0	33.66515	32.66804	38.240143	36.874847	6.0588272E-6	5.6281015E-6	9.089401E-6	9.644798E-6	3	181479166	182070833	18634
1	182590000	182600000	1	182780000	182790000	.	.	.	.	0,255,255	61.0	20.826244	18.66845	24.029781	18.040628	5.3249473E-6	2.2575113E-9	8.522981E-6	4.3346944E-9	2	182600000	182785000	5000
1	180500000	180525000	1	181150000	181175000	.	.	.	.	0,255,255	95.0	38.57052	37.123653	43.433266	48.384552	5.738534E-10	4.804553E-10	1.7928942E-5	1.6939759E-5	2	180512500	181150000	12500
1	93600000	93625000	1	93825000	93850000	.	.	.	.	0,255,255	188.0	91.14272	79.62269	81.0173	103.33753	5.739583E-12	6.3485935E-12	8.974382E-12	9.4746014E-5	3	93629166	93829166	18634
1	110200000	110210000	1	110320000	110330000	.	.	.	.	0,255,255	51.0	18.928852	17.583773	19.32478	18.548103	1.9548595E-5	2.073253E-5	3.4301036E-5	3.6474437E-5	2	110205000	110320000	5000
1	110620000	110630000	1	110780000	110790000	.	.	.	.	0,255,255	51.0	20.070175	17.787287	18.376549	20.871664	0.0044682366	2.073253E-5	3.4301036E-5	0.00768573	2	110620000	110785000	5000
1	25250000	25260000	1	25340000	25350000	.	.	.	.	0,255,255	68.0	28.499557	28.390213	22.996784	24.089762	6.599501E-5	9.388508E-5	2.6126534E-8	2.468095E-8	1	25255000	25345000	0
1	16450000	16475000	1	16600000	16625000	.	.	.	.	0,255,255	100.0	31.242775	32.125423	38.441685	52.26135	1.0496715E-11	8.183808E-12	1.3191148E-11	0.004188079	2	16450000	16625000	17678
2	112225000	112250000	2	112450000	112475000	.	.	.	.	0,255,255	116.0	24.722569	39.227592	48.901608	69.94741	4.3155268E-26	6.6029786E-12	2.1139465E-6	0.016434807	2	112250000	112450000	17678
2	207750000	207775000	2	208050000	208075000	.	.	.	.	0,255,255	164.0	68.19869	66.28422	78.91322	77.87896	2.3860552E-13	1.9835079E-13	2.31773E-6	2.4945052E-6	4	207750000	208050000	17678
2	56175000	56200000	2	57500000	57525000	.	.	.	.	0,255,255	57.0	18.80655	17.513195	18.971275	19.559717	4.622705E-8	2.754651E-7	1.5151868E-7	1.7931289E-7	1	56187500	57512500	0
2	28955000	28960000	2	29195000	29200000	.	.	.	.	0,255,255	18.0	3.3527317	3.623704	4.5697904	4.329784	0.006732053	0.008765676	0.038304705	0.03903678	2	28957500	29195000	2500
2	11680000	11690000	2	11770000	11780000	.	.	.	.	0,255,255	54.0	19.489986	19.531994	22.511662	22.346016	1.6078516E-6	1.7455737E-6	0.0012525634	0.0012987353	2	11685000	11780000	5000
2	149575000	149600000	2	151225000	151250000	.	.	.	.	0,255,255	88.0	43.50309	32.73235	43.045406	38.955383	4.508183E-4	9.446385E-8	6.854078E-4	6.836657E-4	3	149612500	151237500	25000
2	38300000	38325000	2	38725000	38750000	.	.	.	.	0,255,255	129.0	66.2682	57.72215	65.14958	65.48684	6.770875E-5	4.5983295E-10	1.10427936E-4	1.1547227E-4	1	38312500	38737500	0
2	163175000	163200000	2	164475000	164500000	.	.	.	.	0,255,255	119.0	55.908154	49.19466	62.794094	55.728012	2.7304606E-7	2.4597023E-7	0.005786924	4.4374514E-7	2	163187500	164475000	12500
2	191550000	191575000	2	192150000	192175000	.	.	.	.	0,255,255	93.0	28.147717	31.055395	37.930042	32.04381	1.40151384E-14	2.4131666E-9	3.886181E-9	4.4590642E-9	1	191562500	192162500	0
2	30700000	30725000	2	31325000	31350000	.	.	.	.	0,255,255	90.0	38.182713	35.74645	42.157127	41.96943	2.5687621E-8	2.3294842E-8	2.6002817E-4	2.5513678E-4	2	30725000	31337500	12500
2	112600000	112625000	2	112950000	112975000	.	.	.	.	0,255,255	70.0	35.33729	31.961954	38.269672	28.202692	0.00443974	0.0050418973	0.007319478	1.3312718E-5	1	112612500	112962500	0
2	216100000	216125000	2	216400000	216425000	.	.	.	.	0,255,255	122.0	44.47498	50.262787	47.83358	60.421906	7.365256E-14	4.098807E-8	1.1624597E-13	7.2798635E-8	1	216112500	216412500	0
2	186875000	186900000	2	187450000	187475000	.	.	.	.	0,255,255	99.0	35.55754	33.964066	39.621456	42.846138	2.3429982E-11	1.8521122E-11	1.7732324E-6	1.6199006E-6	2	186875000	187450000	17678
2	33025000	33050000	2	33575000	33600000	.	.	.	.	0,255,255	73.0	29.680866	31.025896	35.004665	33.47871	7.429748E-7	0.001115404	0.0017050738	0.0017021443	1	33037500	33587500	0
2	164730000	164740000	2	164910000	164920000	.	.	.	.	0,255,255	40.0	13.522481	12.321452	15.466212	15.509005	6.832478E-4	7.115067E-6	0.001197048	0.0011784304	1	164735000	164915000	0
2	216675000	216700000	2	217700000	217725000	.	.	.	.	0,255,255	98.0	46.848125	42.605522	55.183914	46.134792	1.9637096E-6	1.7988723E-6	0.00856175	2.9839935E-6	1	216687500	217712500	0
2	68475000	68500000	2	68900000	68925000	.	.	.	.	0,255,255	93.0	36.37418	40.367165	43.99766	45.38192	2.6742384E-9	3.1607768E-5	5.2702766E-5	5.3059557E-5	3	68479166	68904166	18634
2	75450000	75475000	2	75600000	75625000	.	.	.	.	0,255,255	162.0	85.906425	67.06404	78.092026	69.211174	3.4176037E-6	7.549959E-13	5.639809E-6	1.359872E-12	2	75462500	75625000	12500
2	235760000	235770000	2	236170000	236180000	.	.	.	.	0,255,255	30.0	10.947704	9.654668	9.931897	11.398805	0.02783598	0.0019235479	0.046003148	0.045020416	2	235775000	236175000	10000
2	111890000	111900000	2	112040000	112050000	.	.	.	.	0,255,255	33.0	10.335187	9.198894	11.025026	11.056116	0.003654544	1.3087738E-4	0.005639036	0.005651552	2	111890000	112045000	5000
2	177325000	177350000	2	177725000	177750000	.	.	.	.	0,255,255	102.0	48.840225	46.156963	45.578815	51.766273	1.5968244E-7	1.4725197E-7	2.618752E-7	0.0018735158	2	177337500	177750000	12500
2	190875000	190900000	2	191000000	191025000	.	.	.	.	0,255,255	196.0	89.14871	97.23896	108.3139	110.092224	4.6142716E-14	3.9056026E-6	4.6025407E-6	4.5509782E-6	1	190887500	191012500	0
2	191550000	191575000	2	191675000	191700000	.	.	.	.	0,255,255	221.0	95.21314	95.99132	113.34327	105.57933	1.9019158E-21	1.7785732E-21	4.685602E-11	4.452479E-11	2	191562500	191675000	12500
2	64625000	64650000	2	64750000	64775000	.	.	.	.	0,255,255	236.0	112.48176	129.54242	139.20728	140.24373	7.404112E-15	1.0778144E-5	1.0121109E-5	1.0085835E-5	2	64650000	64762500	12500
2	10830000	10840000	2	11120000	11130000	.	.	.	.	0,255,255	48.0	11.151064	9.679032	11.57128	11.348508	1.7315188E-9	9.494639E-13	2.2267845E-9	1.8446117E-9	1	10835000	11125000	0
2	42100000	42110000	2	42360000	42370000	.	.	.	.	0,255,255	66.0	20.194038	18.133812	24.718876	20.510056	9.101343E-8	1.1668567E-11	3.4813283E-4	1.4528291E-7	1	42105000	42365000	0
2	134100000	134125000	2	134400000	134425000	.	.	.	.	0,255,255	171.0	69.53664	67.59894	81.80169	66.78952	1.909138E-15	1.4200068E-15	8.360996E-8	2.9260243E-15	2	134112500	134425000	12500
2	168340000	168350000	2	168750000	168760000	.	.	.	.	0,255,255	55.0	15.267509	14.3005	17.326405	16.288324	5.971685E-10	4.7576143E-10	1.3031982E-6	1.3266982E-6	1	168345000	168755000	0
2	179400000	179425000	2	179725000	179750000	.	.	.	.	0,255,255	119.0	50.179638	48.42884	53.5415	56.172855	2.7304606E-7	6.164504E-13	3.924594E-7	4.4374514E-7	3	179420833	179745833	18634
2	225875000	225900000	2	226800000	226825000	.	.	.	.	0,255,255	100.0	43.80257	45.431747	50.80222	49.710964	5.7868505E-7	5.33542E-7	0.00401459	0.004188079	1	225887500	226812500	0
2	25600000	25610000	2	25660000	25670000	.	.	.	.	0,255,255	55.0	22.860846	22.08664	20.844137	22.468195	4.0482514E-4	5.4818275E-4	6.550099E-4	6.893976E-4	1	25605000	25665000	0
2	20650000	20675000	2	21100000	21125000	.	.	.	.	0,255,255	71.0	31.770777	24.968727	34.04741	25.278463	0.002807799	5.246282E-6	0.0045459024	6.3651605E-6	1	20662500	21112500	0
2	46625000	46650000	2	46875000	46900000	.	.	.	.	0,255,255	155.0	74.00326	64.173096	66.84242	77.80112	7.937091E-11	6.7376105E-11	1.1399728E-10	1.0965734E-4	2	46650000	46887500	12500
2	180100000	180125000	2	181700000	181725000	.	.	.	.	0,255,255	52.0	19.965967	19.513865	22.002888	21.728136	0.0022582305	2.7216316E-5	0.0046429085	0.004439182	2	180125000	181712500	12500
2	64330000	64335000	2	64485000	64490000	.	.	.	.	0,255,255	39.0	7.976848	6.7905197	6.215262	8.13677	8.309874E-7	9.585317E-10	7.2941566E-13	1.0380991E-6	2	64332500	64485000	2500
2	120695000	120700000	2	121080000	121085000	.	.	.	.	0,255,255	17.0	4.204076	3.2224119	3.7838118	4.613882	0.062950715	0.024007086	0.019892544	0.080268934	2	120700000	121082500	2500
2	84500000	84525000	2	84875000	84900000	.	.	.	.	0,255,255	113.0	45.50986	50.908154	63.042397	52.46522	8.045677E-11	6.751471E-6	0.040157553	1.1497461E-5	2	84500000	84875000	17678
2	97800000	97825000	2	98375000	98400000	.	.	.	.	0,255,255	122.0	43.235844	43.432274	46.431652	54.45879	7.365256E-14	4.9774024E-14	1.1624597E-13	7.2798635E-8	1	97812500	98387500	0
2	190075000	190100000	2	190275000	190300000	.	.	.	.	0,255,255	154.0	68.33691	64.75994	77.79944	65.43526	1.4449891E-10	1.2417505E-10	1.5590694E-4	2.1339283E-10	2	190087500	190300000	12500
2	135000000	135025000	2	135700000	135725000	.	.	.	.	0,255,255	153.0	53.920834	62.69851	71.95175	69.98274	1.0541739E-17	2.3054578E-10	3.9573417E-10	3.90025E-10	3	134995833	135704166	18634
2	54100000	54125000	2	54700000	54725000	.	.	.	.	0,255,255	131.0	68.60374	61.392056	61.95143	71.32213	2.835531E-5	1.1998288E-10	4.575397E-5	4.7136553E-5	1	54112500	54712500	0
2	178100000	178125000	2	178400000	178425000	.	.	.	.	0,255,255	110.0	55.969067	50.151566	58.228676	50.40927	3.2483073E-5	3.1669246E-5	4.716372E-5	5.2906464E-5	1	178112500	178412500	0
2	34465000	34470000	2	34515000	34520000	.	.	.	.	0,255,255	47.0	8.588257	7.9478507	2.979373	7.133881	3.3095724E-11	8.859312E-12	1.5463306E-31	1.7101238E-15	5	34462500	34521500	11000
2	182175000	182200000	2	182650000	182675000	.	.	.	.	0,255,255	102.0	42.150585	36.876053	37.59865	42.261036	1.5968244E-7	1.4383685E-12	2.4045833E-12	2.4720012E-7	2	182187500	182650000	12500
2	100600000	100625000	2	100975000	101000000	.	.	.	.	0,255,255	123.0	65.50637	59.85561	60.779266	66.5555	7.664074E-4	2.1660687E-8	3.5133922E-8	0.0013707425	3	100612500	100979166	30046
2	55025000	55050000	2	55150000	55175000	.	.	.	.	0,255,255	217.0	94.518524	102.5572	128.10956	106.946526	3.3509823E-20	2.7637062E-10	0.004146368	3.2584288E-10	2	55037500	55150000	12500
2	42825000	42850000	2	43225000	43250000	.	.	.	.	0,255,255	125.0	56.625687	53.817722	62.355675	65.29742	7.3725164E-9	6.273749E-9	5.9175224E-4	6.1833794E-4	1	42837500	43237500	0
2	175680000	175690000	2	176090000	176100000	.	.	.	.	0,255,255	32.0	9.819235	7.591321	10.830119	7.0100346	3.007493E-4	7.5129115E-6	0.011821711	5.6079707E-6	1	175685000	176095000	0
2	234550000	234575000	2	235100000	235125000	.	.	.	.	0,255,255	161.0	57.946976	49.98238	63.267933	55.498608	1.124154E-20	7.35579E-21	2.6202274E-12	1.626429E-20	3	234554166	235104166	18634
2	240225000	240250000	2	240425000	240450000	.	.	.	.	0,255,255	92.0	44.798275	40.97049	43.383125	43.60347	5.8773483E-5	5.4600554E-5	8.992236E-5	9.0216294E-5	1	240237500	240437500	0
2	111125000	111150000	2	111650000	111675000	.	.	.	.	0,255,255	82.0	37.541756	38.19866	40.323906	43.977642	6.0588272E-6	5.6281015E-6	0.009923732	0.010036953	1	111137500	111662500	0
2	144500000	144525000	2	145025000	145050000	.	.	.	.	0,255,255	106.0	55.870625	50.901993	57.71533	48.721058	2.099048E-4	2.1487025E-4	3.140005E-4	1.8378207E-8	1	144512500	145037500	0
2	237850000	237875000	2	238250000	238275000	.	.	.	.	0,255,255	88.0	43.797733	38.91116	34.90158	46.21704	4.508183E-4	4.4020626E-4	1.5759947E-7	6.836657E-4	1	237862500	238262500	0
2	173400000	173425000	2	174025000	174050000	.	.	.	.	0,255,255	73.0	27.553682	32.9771	35.642998	33.50845	7.429748E-7	0.001115404	0.0017050738	0.0017021443	1	173412500	174037500	0
2	101000000	101025000	2	101150000	101175000	.	.	.	.	0,255,255	169.0	89.42676	84.16497	94.85661	86.05194	1.3946537E-7	1.7072152E-7	2.2207091E-7	2.3623684E-7	2	101012500	101150000	12500
2	213225000	213250000	2	215925000	215950000	.	.	.	.	0,255,255	53.0	18.794779	19.09936	23.753714	21.045902	2.1991777E-6	1.0958993E-5	0.0024838068	0.002402693	1	213237500	215937500	0
2	37980000	37990000	2	38260000	38270000	.	.	.	.	0,255,255	40.0	12.834165	13.509682	15.194552	14.200405	6.832478E-4	7.192658E-4	0.001197048	0.0011784304	2	37985000	38270000	5000
2	24400000	24410000	2	24820000	24830000	.	.	.	.	0,255,255	47.0	14.472778	11.990664	14.210299	14.546038	1.8024352E-6	3.329219E-9	3.0775045E-6	3.2031016E-6	3	24415000	24825000	10000
2	182780000	182790000	2	182980000	182990000	.	.	.	.	0,255,255	39.0	12.76431	12.068894	14.348669	12.451287	0.0014358489	1.9437199E-5	0.0025577813	0.00252973	1	182785000	182985000	0
2	236340000	236350000	2	237070000	237080000	.	.	.	.	0,255,255	45.0	20.044914	13.233916	15.187882	14.960005	0.07745026	1.097675E-5	1.9250161E-5	1.9046778E-5	4	236347500	237067500	12748
2	135910000	135915000	2	136380000	136385000	.	.	.	.	0,255,255	18.0	3.4072113	3.2380538	4.0491986	3.7831757	0.006732053	0.008765676	0.038304705	0.005582723	2	135915000	136382500	2500
2	25950000	25975000	2	26125000	26150000	.	.	.	.	0,255,255	182.0	88.19051	96.953926	110.833824	111.99597	1.7197671E-10	1.9958672E-10	7.278845E-4	7.317596E-4	1	25962500	26137500	0
2	230000000	230025000	2	230600000	230625000	.	.	.	.	0,255,255	96.0	37.24287	36.43516	38.996784	43.635727	2.6537417E-10	2.2344374E-10	1.0265213E-5	9.608838E-6	1	230012500	230612500	0
2	26950000	26975000	2	27275000	27300000	.	.	.	.	0,255,255	125.0	61.93011	56.753593	60.332462	64.497826	3.49981E-4	6.273749E-9	1.0328786E-8	6.1833794E-4	1	26962500	27287500	0
2	206775000	206800000	2	207450000	207475000	.	.	.	.	0,255,255	96.0	37.396927	43.374535	46.78585	58.127033	2.6537417E-10	5.695113E-6	1.0265213E-5	0.018203098	1	206787500	207462500	0
2	85875000	85900000	2	86050000	86075000	.	.	.	.	0,255,255	228.0	102.19302	114.22713	129.97433	148.01054	6.592363E-13	8.7930233E-13	1.5099054E-4	1.5483997E-4	1	85887500	86062500	0
2	177150000	177175000	2	177325000	177350000	.	.	.	.	0,255,255	201.0	107.80804	92.089066	119.24393	83.8134	3.5503095E-7	2.0056105E-15	5.7749264E-7	2.9448161E-15	1	177162500	177337500	0
2	149575000	149600000	2	150475000	150500000	.	.	.	.	0,255,255	111.0	45.35051	35.931736	44.28689	34.75381	3.5016917E-10	4.4086932E-16	5.858371E-10	5.769848E-16	2	149600000	150487500	12500
2	137900000	137925000	2	138825000	138850000	.	.	.	.	0,255,255	98.0	44.97487	40.371777	47.39434	43.69168	1.9637096E-6	1.7988723E-6	3.260208E-6	2.9839935E-6	2	137912500	138825000	12500
2	218400000	218425000	2	218650000	218675000	.	.	.	.	0,255,255	118.0	63.24196	57.72761	59.95196	61.33944	0.0046221097	4.3884762E-7	6.846158E-7	7.8721837E-7	1	218412500	218662500	0
2	231920000	231930000	2	232140000	232150000	.	.	.	.	0,255,255	39.0	13.776675	13.046727	13.035955	13.772687	0.0014358489	0.0015383163	0.0025577813	0.00252973	1	231925000	232145000	0
2	186500000	186510000	2	186640000	186650000	.	.	.	.	0,255,255	53.0	16.247643	16.971733	19.257906	19.59413	3.7383113E-6	4.0336827E-6	6.8843306E-6	0.0024536024	2	186510000	186645000	5000
2	38590000	38600000	2	38720000	38730000	.	.	.	.	0,255,255	61.0	18.559837	20.946878	25.158085	25.950415	2.2969504E-9	6.305059E-6	0.006279543	0.0068362537	1	38595000	38725000	0
2	85125000	85150000	2	85250000	85275000	.	.	.	.	0,255,255	214.0	95.30529	103.57843	108.65754	120.499115	2.8388906E-19	1.2682647E-9	1.6147009E-9	1.471842E-9	4	85131250	85268750	31869
2	109125000	109150000	2	109500000	109525000	.	.	.	.	0,255,255	99.0	45.33874	43.46173	50.058434	50.525753	1.068513E-6	9.905896E-7	0.00590368	0.0061335173	1	109137500	109512500	0
2	71300000	71325000	2	71475000	71500000	.	.	.	.	0,255,255	150.0	83.32048	73.80784	80.73161	76.116135	3.849777E-4	1.3909054E-9	7.02686E-4	2.3505433E-9	3	71304166	71504166	18634
2	44475000	44500000	2	44950000	44975000	.	.	.	.	0,255,255	74.0	32.409775	31.403406	33.746765	34.839157	6.240791E-4	6.6130643E-4	0.0010104073	0.0010431051	2	44487500	44950000	12500
2	176120000	176130000	2	176450000	176460000	.	.	.	.	0,255,255	34.0	10.528118	9.515284	11.378055	12.36475	0.0016200821	4.5547593E-5	0.0027148463	0.0025027466	1	176125000	176455000	0
2	216515000	216520000	2	216665000	216670000	.	.	.	.	0,255,255	28.0	5.6318536	4.729847	4.2254057	6.027325	1.3952491E-5	1.621319E-7	1.6709113E-7	2.2229311E-5	3	216522500	216664166	10138
2	85420000	85425000	2	85555000	85560000	.	.	.	.	0,255,255	29.0	8.470171	7.366109	9.167717	9.442164	0.0053953915	2.2409295E-4	0.009018362	0.010784185	2	85422500	85555000	2500
2	30700000	30725000	2	31150000	31175000	.	.	.	.	0,255,255	99.0	47.360073	45.348488	53.045685	51.31979	1.068513E-6	9.905896E-7	0.00590368	0.0061335173	1	30712500	31162500	0
2	11850000	11875000	2	13000000	13025000	.	.	.	.	0,255,255	117.0	56.98538	52.010635	57.78764	59.753193	8.5594854E-7	7.7625174E-7	1.2116626E-6	1.3750387E-6	1	11862500	13012500	0
2	155375000	155400000	2	156575000	156600000	.	.	.	.	0,255,255	75.0	20.884087	24.882843	30.576738	25.619202	6.3445217E-12	2.9036326E-7	3.871922E-7	3.2775E-7	1	155387500	156587500	0
2	225275000	225300000	2	225550000	225575000	.	.	.	.	0,255,255	86.0	42.947414	46.11935	46.010654	46.68783	0.0011406869	0.0011672323	0.0017425227	0.0017872609	1	225287500	225562500	0
2	70325000	70350000	2	70625000	70650000	.	.	.	.	0,255,255	135.0	66.99246	55.181366	71.79071	56.46739	4.488447E-6	7.567251E-12	7.0498786E-6	1.4879938E-11	2	70337500	70625000	12500
2	28575000	28600000	2	28750000	28775000	.	.	.	.	0,255,255	178.0	89.72942	83.161865	102.03922	87.88603	1.4777378E-9	1.75718E-9	0.00251482	2.4952105E-9	1	28587500	28762500	0
2	152180000	152190000	2	152630000	152640000	.	.	.	.	0,255,255	61.0	18.0269	16.459425	21.769907	17.742413	2.2969504E-9	2.2575113E-9	8.522981E-6	4.3346944E-9	3	152185000	152645000	10000
2	20440000	20445000	2	20625000	20630000	.	.	.	.	0,255,255	25.0	5.4295683	5.7606025	6.671236	6.8447456	4.253161E-4	4.4604912E-4	0.011458113	0.009943404	2	20442500	20635000	7500
2	15625000	15650000	2	16500000	16525000	.	.	.	.	0,255,255	73.0	27.330917	29.09938	32.860554	31.55779	7.429748E-7	1.3230264E-6	0.0017050738	0.0017021443	2	15637500	16500000	12500
2	121530000	121540000	2	121640000	121650000	.	.	.	.	0,255,255	47.0	18.312786	21.09276	23.45197	23.654367	4.1508142E-4	0.05414351	0.060455836	0.060060576	2	121535000	121650000	5000
2	88590000	88595000	2	88670000	88675000	.	.	.	.	0,255,255	32.0	7.820109	7.9528656	9.18242	9.5841675	8.006587E-6	7.456999E-4	6.9811445E-4	0.0011280029	2	88592500	88670000	2500
2	84025000	84050000	2	84300000	84325000	.	.	.	.	0,255,255	88.0	40.823505	40.78333	43.5727	45.339863	4.508183E-4	4.4020626E-4	6.854078E-4	6.836657E-4	1	84037500	84312500	0
2	84475000	84500000	2	84925000	84950000	.	.	.	.	0,255,255	118.0	67.15547	53.14875	74.94247	47.58444	0.0046221097	4.3884762E-7	0.008189682	2.851401E-12	1	84487500	84937500	0
2	157775000	157800000	2	158000000	158025000	.	.	.	.	0,255,255	132.0	52.405567	57.391586	64.90204	64.15823	7.561529E-11	5.9887505E-11	2.8912704E-5	3.001646E-5	3	157770833	158004166	18634
2	172170000	172180000	2	172460000	172470000	.	.	.	.	0,255,255	40.0	11.848772	10.97616	11.660162	13.580381	8.278174E-6	7.115067E-6	1.2771274E-5	0.0011784304	1	172175000	172465000	0
2	11125000	11150000	2	11400000	11425000	.	.	.	.	0,255,255	164.0	87.411354	79.75384	91.52619	92.22434	1.421782E-6	1.7714274E-6	2.31773E-6	2.4945052E-6	2	11137500	11425000	12500
2	9825000	9850000	2	10025000	10050000	.	.	.	.	0,255,255	145.0	65.03699	70.12998	82.51461	82.92525	2.6330524E-8	2.3920107E-8	0.0038337891	0.0039331834	1	9837500	10037500	0
2	39075000	39100000	2	39225000	39250000	.	.	.	.	0,255,255	216.0	101.79615	109.00613	113.44586	128.08359	3.3967437E-10	4.6113022E-10	5.8650546E-10	0.0060746507	2	39075000	39237500	12500
2	170950000	170975000	2	171400000	171425000	.	.	.	.	0,255,255	145.0	50.188396	55.044235	61.6535	67.32809	6.4216223E-15	4.3620706E-15	3.94192E-8	3.9591733E-8	4	170962500	171418750	25769
2	231610000	231620000	2	231660000	231670000	.	.	.	.	0,255,255	86.0	44.337307	40.670265	46.753353	40.432785	0.03438402	0.033454597	0.024632424	0.02816369	2	231615000	231670000	5000
2	215450000	215475000	2	215900000	215925000	.	.	.	.	0,255,255	156.0	57.817646	59.044	63.7508	67.84189	9.127952E-19	5.633232E-19	6.2590697E-11	6.395261E-11	4	215450000	215925000	17678
2	181750000	181775000	2	182050000	182075000	.	.	.	.	0,255,255	120.0	54.13211	61.414738	65.79676	72.86057	1.516694E-7	0.0027911637	0.0040711877	0.0041992683	2	181762500	182075000	12500
2	130275000	130280000	2	131370000	131375000	.	.	.	.	0,255,255	17.0	0.24829018	0.26113808	0.11966215	0.40887073	2.2003637E-6	3.8683606E-6	4.536814E-6	5.4040834E-6	1	130277500	131372500	0
2	201850000	201875000	2	202175000	202200000	.	.	.	.	0,255,255	164.0	68.46752	67.964905	70.1282	86.06865	2.3860552E-13	1.9835079E-13	3.578149E-13	2.4945052E-6	1	201862500	202187500	0
2	106100000	106125000	2	106525000	106550000	.	.	.	.	0,255,255	88.0	36.266987	39.444233	46.335655	42.54891	1.0543159E-7	4.4020626E-4	6.854078E-4	6.836657E-4	2	106112500	106550000	12500
2	158450000	158475000	2	158725000	158750000	.	.	.	.	0,255,255	111.0	49.28518	52.677975	59.012283	57.076702	1.993875E-5	1.9025332E-5	2.8292745E-5	3.23514E-5	1	158462500	158737500	0
2	173400000	173425000	2	174325000	174350000	.	.	.	.	0,255,255	70.0	27.122965	28.959085	31.792017	32.480812	6.481399E-6	9.998895E-6	0.007319478	0.0073289704	1	173412500	174337500	0
2	178775000	178800000	2	178900000	178925000	.	.	.	.	0,255,255	131.0	64.72206	65.17059	70.54666	69.294846	2.835531E-5	2.9373756E-5	4.575397E-5	4.7136553E-5	1	178787500	178912500	0
2	44980000	44990000	2	45490000	45500000	.	.	.	.	0,255,255	55.0	11.898292	10.852572	14.104225	10.364563	2.4981815E-13	1.3102906E-13	7.2497225E-10	1.7007432E-13	3	44988333	45495000	12019
2	45640000	45645000	2	45935000	45940000	.	.	.	.	0,255,255	25.0	4.0915933	3.5340312	3.7595413	3.4454656	1.3685041E-5	8.076716E-7	5.185761E-7	3.3432605E-7	2	45645000	45937500	2500
2	88050000	88075000	2	88150000	88175000	.	.	.	.	0,255,255	211.0	90.21028	91.43628	92.791756	97.855064	2.469908E-18	2.4625318E-18	3.6966917E-18	6.39282E-9	2	88050000	88162500	12500
2	197100000	197125000	2	197300000	197325000	.	.	.	.	0,255,255	196.0	88.17711	95.652626	103.75645	117.57207	4.6142716E-14	4.8788867E-14	4.6025407E-6	4.5509782E-6	1	197112500	197312500	0
2	47440000	47450000	2	47760000	47770000	.	.	.	.	0,255,255	39.0	15.121848	13.852466	15.359709	15.543763	0.0014358489	0.0015383163	0.0025577813	0.00252973	2	47440000	47765000	5000
2	28950000	28975000	2	29825000	29850000	.	.	.	.	0,255,255	62.0	18.778982	19.135647	22.800035	18.389172	2.4385888E-10	1.8743465E-9	2.7094488E-6	1.1171886E-9	1	28962500	29837500	0
2	11470000	11480000	2	11580000	11590000	.	.	.	.	0,255,255	45.0	12.823248	11.74743	11.177145	11.842464	1.1677739E-5	3.3498626E-8	6.9939055E-8	6.555013E-8	1	11475000	11585000	0
2	226800000	226810000	2	226980000	226990000	.	.	.	.	0,255,255	35.0	12.1535015	11.171286	11.678806	12.324884	7.491436E-4	7.131225E-4	0.0011909265	0.001143879	1	226805000	226985000	0
2	206980000	206985000	2	207470000	207475000	.	.	.	.	0,255,255	26.0	4.1231236	3.8925421	3.905927	4.646268	3.5064763E-6	1.4401687E-7	1.245486E-7	5.0415897E-6	2	206982500	207470000	2500
2	173030000	173040000	2	173210000	173220000	.	.	.	.	0,255,255	58.0	23.952057	21.059923	21.260443	27.715258	5.297752E-5	6.493433E-5	8.239283E-5	0.030220198	2	173030000	173215000	5000
2	11225000	11250000	2	11400000	11425000	.	.	.	.	0,255,255	147.0	70.58603	80.339615	82.597824	93.47515	8.729435E-9	0.001532674	0.0019963009	0.0020467911	1	11237500	11412500	0
2	99550000	99575000	2	100250000	100275000	.	.	.	.	0,255,255	96.0	51.49707	42.285088	55.445667	44.76883	0.011338554	5.695113E-6	0.017605342	9.608838E-6	2	99562500	100250000	12500
2	132540000	132550000	2	133170000	133180000	.	.	.	.	0,255,255	27.0	6.753505	6.397285	7.148689	7.617438	0.0010795046	0.0016884813	0.001682841	0.0016002671	1	132545000	133175000	0
2	166525000	166550000	2	168100000	168125000	.	.	.	.	0,255,255	51.0	16.219332	15.348502	17.913824	16.75388	1.3544133E-5	9.897126E-8	3.5973313E-5	4.5600365E-5	1	166537500	168112500	0
2	171675000	171700000	2	172100000	172125000	.	.	.	.	0,255,255	97.0	43.341183	43.783134	44.89867	53.402325	3.596107E-6	3.2541786E-6	5.8704136E-6	0.012805073	1	171687500	172112500	0
2	64050000	64075000	2	64475000	64500000	.	.	.	.	0,255,255	100.0	47.979015	53.018906	58.243202	55.65258	5.7868505E-7	0.0028364116	0.00401459	0.004188079	1	64062500	64487500	0
2	7420000	7430000	2	8680000	8690000	.	.	.	.	0,255,255	46.0	7.5741754	9.465324	12.418541	9.233512	6.5540106E-15	1.8035353E-11	7.888128E-6	1.3144123E-11	1	7425000	8685000	0
2	96850000	96860000	2	96950000	96960000	.	.	.	.	0,255,255	56.0	19.08249	19.58904	20.228243	25.874014	2.8573643E-7	2.7511118E-4	3.3545506E-4	0.07283818	2	96855000	96960000	5000
2	224350000	224360000	2	224650000	224660000	.	.	.	.	0,255,255	43.0	13.187649	11.991244	13.281081	15.55472	6.4870925E-5	3.103631E-7	1.056461E-4	1.0760522E-4	3	224361666	224645000	16667
2	220680000	220690000	2	221560000	221570000	.	.	.	.	0,255,255	35.0	9.744753	10.31988	12.117002	12.898466	1.3100428E-5	7.131225E-4	0.0011909265	0.034615494	2	220685000	221575000	10000
2	10125000	10150000	2	10400000	10425000	.	.	.	.	0,255,255	162.0	63.57905	74.97162	80.37998	85.31766	8.970262E-13	7.549959E-13	5.639809E-6	6.058219E-6	4	10125000	10425000	17678
2	37410000	37420000	2	37820000	37830000	.	.	.	.	0,255,255	58.0	18.62005	21.586153	25.034906	23.305807	4.223854E-8	6.493433E-5	0.028222365	8.7333516E-5	2	37415000	37830000	5000
2	117800000	117825000	2	118000000	118025000	.	.	.	.	0,255,255	101.0	45.010845	38.830128	41.817535	42.77914	3.0381827E-7	3.3498488E-12	4.991039E-7	4.6881692E-7	2	117812500	118000000	12500
2	197200000	197225000	2	197300000	197325000	.	.	.	.	0,255,255	247.0	109.77351	132.61119	131.128	144.9296	9.226378E-18	1.5463658E-7	1.406371E-7	1.5030409E-7	2	197200000	197312500	12500
2	36350000	36375000	2	36475000	36500000	.	.	.	.	0,255,255	225.0	113.73394	106.76546	131.92175	114.665825	3.4045102E-12	4.4657555E-12	3.9617487E-4	6.0235467E-12	3	36370833	36495833	18634
2	105110000	105120000	2	105240000	105250000	.	.	.	.	0,255,255	51.0	17.904081	16.55819	22.489141	17.081373	1.9548595E-5	2.073253E-5	0.0072701615	3.6474437E-5	1	105115000	105245000	0
2	162000000	162010000	2	162120000	162130000	.	.	.	.	0,255,255	47.0	13.70932	13.737826	16.403667	14.567765	1.8024352E-6	1.7139586E-6	7.324922E-4	3.2031016E-6	1	162005000	162125000	0
2	64910000	64920000	2	65030000	65040000	.	.	.	.	0,255,255	56.0	17.040499	16.7996	21.683138	18.865208	2.8573643E-7	2.96286E-7	3.3545506E-4	5.519314E-7	1	64915000	65035000	0
2	199980000	199990000	2	200480000	200490000	.	.	.	.	0,255,255	52.0	17.738794	18.176678	20.320124	22.174614	8.741687E-6	9.469783E-6	0.0042362856	0.0043660537	3	199981666	200478333	7454
2	225675000	225700000	2	226975000	227000000	.	.	.	.	0,255,255	92.0	45.37791	42.280273	50.141827	44.658264	5.8773483E-5	5.4600554E-5	0.06682699	9.0216294E-5	3	225679166	226995833	18634
2	62450000	62460000	2	62770000	62780000	.	.	.	.	0,255,255	62.0	21.19005	17.685585	19.74421	22.16598	2.485328E-6	8.0843837E-10	3.8422336E-6	3.827623E-6	1	62455000	62775000	0
2	230825000	230850000	2	230975000	231000000	.	.	.	.	0,255,255	196.0	98.14188	88.97555	96.255	103.00956	2.7630376E-6	4.8788867E-14	7.246581E-14	4.5509782E-6	3	230845833	230987500	41667
2	197790000	197800000	2	198290000	198300000	.	.	.	.	0,255,255	37.0	12.423642	10.24388	10.35146	11.916987	0.0056904634	1.1922732E-4	2.2959853E-4	2.158954E-4	2	197795000	198290000	5000
2	137925000	137950000	2	138375000	138400000	.	.	.	.	0,255,255	97.0	46.58217	48.502323	51.936615	53.32044	3.596107E-6	3.2541786E-6	0.012365854	0.012805073	2	137925000	138375000	17678
2	21170000	21180000	2	21300000	21310000	.	.	.	.	0,255,255	46.0	19.562632	18.727459	23.167742	19.65709	0.05152936	9.841236E-4	0.09643495	0.09568156	2	21175000	21310000	5000
2	232600000	232625000	2	233225000	233250000	.	.	.	.	0,255,255	73.0	31.093643	32.865234	36.86539	35.577045	0.0010552632	0.001115404	0.0017050738	0.0017021443	1	232612500	233237500	0
2	121375000	121400000	2	121700000	121725000	.	.	.	.	0,255,255	129.0	68.15185	62.183727	66.90857	74.84558	6.770875E-5	7.17051E-5	1.10427936E-4	1.1547227E-4	1	121387500	121712500	0
2	64575000	64600000	2	64850000	64875000	.	.	.	.	0,255,255	206.0	108.560234	89.17751	88.183426	117.92878	3.99458E-8	7.159234E-17	1.05009394E-16	6.30162E-8	4	64618750	64856250	31869
2	200900000	200925000	2	201150000	201175000	.	.	.	.	0,255,255	172.0	83.891	81.070786	100.52921	89.64088	3.263544E-8	3.9371322E-8	0.014517998	5.5293444E-8	3	200920833	201170833	18634
2	217790000	217800000	2	217990000	218000000	.	.	.	.	0,255,255	50.0	16.198412	16.56305	23.055298	19.464546	4.3920205E-5	4.744001E-5	0.012852732	8.062525E-5	1	217795000	217995000	0
2	69720000	69730000	2	69810000	69820000	.	.	.	.	0,255,255	77.0	19.923733	20.162632	22.483307	23.864313	3.372262E-12	4.3004007E-12	4.6062407E-12	4.1077E-12	3	69725000	69815000	10000
2	54300000	54310000	2	54360000	54370000	.	.	.	.	0,255,255	60.0	18.91009	22.131235	21.966457	21.352758	6.2879137E-9	1.4021006E-5	1.8411236E-5	1.9603844E-5	1	54305000	54365000	0
2	218275000	218300000	2	218375000	218400000	.	.	.	.	0,255,255	286.0	121.78137	118.81453	126.21213	124.14946	1.4298078E-29	1.1481958E-29	9.26826E-16	1.1361695E-15	1	218287500	218387500	0
2	69000000	69025000	2	69300000	69325000	.	.	.	.	0,255,255	174.0	81.957115	71.80629	86.066956	81.362434	1.1832723E-8	1.5435942E-16	1.8842261E-8	2.0137016E-8	3	69020833	69304166	18634
2	147950000	147975000	2	148500000	148525000	.	.	.	.	0,255,255	96.0	47.952564	43.618637	48.691597	50.908943	6.275761E-6	5.695113E-6	1.0265213E-5	0.018203098	3	147962500	148512500	25000
2	234130000	234140000	2	234500000	234510000	.	.	.	.	0,255,255	37.0	12.081454	12.236426	14.715542	13.630012	1.353874E-4	1.1922732E-4	0.009728246	0.009867035	1	234135000	234505000	0
2	48100000	48125000	2	48400000	48425000	.	.	.	.	0,255,255	174.0	67.06232	61.948647	75.42046	71.60288	2.1501518E-16	1.5435942E-16	2.962183E-16	3.2982584E-16	3	48120833	48420833	18634
2	15625000	15650000	2	16275000	16300000	.	.	.	.	0,255,255	62.0	25.386948	26.85748	29.26871	28.883236	0.0011098669	0.0017144827	0.0023193627	0.0022581243	1	15637500	16287500	0
2	120325000	120350000	2	120675000	120700000	.	.	.	.	0,255,255	103.0	44.10741	35.947495	33.436977	43.885338	8.2339646E-8	6.0923657E-13	1.0330442E-12	1.3028503E-7	2	120337500	120675000	12500
2	41870000	41875000	2	42085000	42090000	.	.	.	.	0,255,255	31.0	6.7159348	6.3748364	6.18385	8.270612	2.2388647E-5	2.382829E-5	2.692598E-7	0.0023385158	4	41861250	42087500	11250
2	85740000	85750000	2	85800000	85810000	.	.	.	.	0,255,255	71.0	23.44535	27.116962	34.23647	28.051495	1.1532468E-9	1.2350831E-5	0.022072352	1.5652467E-5	3	85735000	85811666	12018
2	74690000	74700000	2	74870000	74880000	.	.	.	.	0,255,255	43.0	17.043398	15.234938	16.458815	16.765343	0.005680835	6.428783E-5	0.010449428	0.01056746	3	74705000	74875000	10000
2	41850000	41875000	2	42350000	42375000	.	.	.	.	0,255,255	92.0	41.28798	38.859634	49.345974	38.94119	5.8773483E-5	5.4600554E-5	0.06682699	9.0216294E-5	2	41862500	42350000	12500
2	101400000	101425000	2	101825000	101850000	.	.	.	.	0,255,255	138.0	56.012283	63.387257	70.06899	72.4443	1.1715737E-12	1.0003677E-6	1.6404072E-6	1.7100833E-6	1	101412500	101837500	0
2	18750000	18775000	2	19350000	19375000	.	.	.	.	0,255,255	100.0	41.831623	45.434074	52.512	48.356396	5.7868505E-7	5.33542E-7	0.00401459	8.8741183E-7	1	18762500	19362500	0
2	46450000	46475000	2	46875000	46900000	.	.	.	.	0,255,255	85.0	41.886837	39.61448	38.680084	47.10435	0.0017895342	0.0018377985	1.2620644E-6	0.0027638553	1	46462500	46887500	0
2	72760000	72770000	2	72860000	72870000	.	.	.	.	0,255,255	57.0	24.808636	19.970472	22.42158	23.05282	0.026419906	1.3828711E-4	1.7079993E-4	1.7926564E-4	2	72770000	72865000	5000
2	72975000	73000000	2	73175000	73200000	.	.	.	.	0,255,255	135.0	67.24514	62.563416	66.78182	72.057396	4.488447E-6	4.459709E-6	7.0498786E-6	7.437702E-6	1	72987500	73187500	0
2	46460000	46470000	2	46640000	46650000	.	.	.	.	0,255,255	44.0	18.586443	16.358515	19.01528	18.379377	0.003106069	0.0038526638	0.0056406665	0.0058194064	1	46465000	46645000	0
2	20660000	20670000	2	20970000	20980000	.	.	.	.	0,255,255	42.0	10.642518	9.813096	12.488235	9.978772	1.1313431E-6	5.7021476E-9	2.448152E-4	1.6879695E-6	2	20665000	20970000	5000
2	17850000	17875000	2	18150000	18175000	.	.	.	.	0,255,255	121.0	63.103634	59.446342	63.930134	69.05473	0.001616369	7.473597E-8	0.0028003918	0.0029095488	2	17862500	18175000	12500
2	163325000	163350000	2	164050000	164075000	.	.	.	.	0,255,255	100.0	47.173748	49.96736	50.36125	56.74018	5.7868505E-7	0.0028364116	0.00401459	0.004188079	1	163337500	164062500	0
2	191800000	191825000	2	192150000	192175000	.	.	.	.	0,255,255	141.0	53.42773	49.281624	51.7948	56.2279	1.3066578E-13	9.6852695E-14	1.8146219E-13	1.997572E-13	3	191812500	192162500	25000
2	118200000	118225000	2	118850000	118875000	.	.	.	.	0,255,255	91.0	42.441574	36.109516	38.098488	39.84177	1.0010018E-4	1.1052102E-8	1.7691491E-8	1.5038744E-4	1	118212500	118862500	0
2	69900000	69925000	2	70125000	70150000	.	.	.	.	0,255,255	184.0	67.57137	70.54577	95.83811	68.539795	1.0074042E-19	7.267841E-20	8.716778E-11	1.8719875E-19	2	69912500	70150000	12500
2	111620000	111630000	2	111690000	111700000	.	.	.	.	0,255,255	42.0	14.197588	12.030777	18.87491	10.393279	1.4637037E-4	8.8066145E-7	0.018565444	1.6879695E-6	1	111625000	111695000	0
2	68725000	68750000	2	68900000	68925000	.	.	.	.	0,255,255	241.0	100.45728	93.449715	106.428986	113.41913	3.6574422E-16	2.325546E-28	5.5570195E-16	5.9028265E-16	2	68725000	68912500	12500
2	43225000	43250000	2	43475000	43500000	.	.	.	.	0,255,255	187.0	90.368805	83.17443	93.76067	99.082565	1.0215817E-11	1.1405475E-11	1.6096067E-11	1.3448522E-4	2	43250000	43475000	17678
2	135710000	135720000	2	135970000	135980000	.	.	.	.	0,255,255	28.0	7.388303	6.6708775	5.180349	9.008063	3.894216E-4	6.1359897E-4	8.146113E-6	0.013622607	1	135715000	135975000	0
2	101500000	101525000	2	101825000	101850000	.	.	.	.	0,255,255	145.0	57.09609	63.673225	65.05054	79.31036	6.4216223E-15	2.3920107E-8	3.94192E-8	0.0039331834	1	101512500	101837500	0
2	61915000	61920000	2	62410000	62415000	.	.	.	.	0,255,255	24.0	5.094028	4.284455	4.6037536	5.3585215	0.0012245924	5.829333E-5	6.4193126E-5	0.001915565	1	61917500	62412500	0
2	228675000	228700000	2	229575000	229600000	.	.	.	.	0,255,255	53.0	22.30644	20.616678	22.243416	19.93004	0.001236338	0.0027505793	0.0024838068	0.002402693	1	228687500	229587500	0
2	85820000	85830000	2	86070000	86080000	.	.	.	.	0,255,255	59.0	22.506584	18.591345	20.206617	21.418324	2.492621E-5	1.656422E-8	3.937599E-5	4.1975432E-5	2	85830000	86075000	5000
2	222050000	222075000	2	222550000	222575000	.	.	.	.	0,255,255	111.0	30.175241	42.79631	55.056454	46.80217	2.0676699E-23	2.939659E-10	2.8292745E-5	5.4702853E-10	2	222062500	222575000	12500
2	142675000	142700000	2	142975000	143000000	.	.	.	.	0,255,255	114.0	48.21683	41.43569	49.989838	42.26691	3.8230485E-11	3.0367535E-11	5.914347E-6	6.2303065E-11	3	142679166	142979166	18634
2	112250000	112275000	2	112550000	112575000	.	.	.	.	0,255,255	84.0	32.023323	39.13356	46.447308	46.034767	1.6486701E-6	0.002868577	0.0042640264	0.0042823004	1	112262500	112562500	0
2	174750000	174775000	2	174975000	175000000	.	.	.	.	0,255,255	201.0	80.682686	75.21935	83.73501	87.92146	1.8709456E-15	4.496961E-26	3.000856E-15	2.9448161E-15	3	174770833	174979166	18634
2	96050000	96075000	2	97650000	97675000	.	.	.	.	0,255,255	22.0	3.697664	2.5961754	3.9755342	2.7953598	1.208409E-5	4.135218E-7	0.0012374619	1.0172174E-6	2	96062500	97675000	12500
2	172810000	172820000	2	172930000	172940000	.	.	.	.	0,255,255	48.0	17.942337	17.772884	20.841885	22.007399	2.0435017E-4	2.2902995E-4	0.0369969	0.037916634	2	172810000	172935000	5000
2	63675000	63700000	2	63850000	63875000	.	.	.	.	0,255,255	166.0	80.32529	78.85771	82.3951	78.016556	5.7252123E-7	7.024233E-7	9.3039466E-7	9.9382E-7	2	63687500	63875000	12500
2	216675000	216700000	2	217500000	217525000	.	.	.	.	0,255,255	105.0	54.037228	46.168045	53.171127	48.151417	3.2821725E-4	1.9590697E-8	4.895665E-4	3.533117E-8	1	216687500	217512500	0
2	74900000	74925000	2	75400000	75425000	.	.	.	.	0,255,255	64.0	30.58646	24.914248	30.177328	27.835999	3.4452666E-4	5.2531256E-4	7.166002E-4	6.990761E-4	1	74912500	75412500	0
2	209970000	209980000	2	210190000	210200000	.	.	.	.	0,255,255	39.0	13.061587	12.128814	12.477035	14.435695	0.0014358489	1.9437199E-5	0.0025577813	0.00252973	1	209975000	210195000	0
2	201225000	201250000	2	201350000	201375000	.	.	.	.	0,255,255	185.0	85.3692	86.52031	95.12863	97.78806	3.2114922E-11	3.607263E-11	4.9849142E-11	2.6617115E-4	1	201237500	201362500	0
2	55750000	55775000	2	55975000	56000000	.	.	.	.	0,255,255	134.0	61.966896	67.69745	77.30903	80.17046	7.2407597E-6	7.210352E-6	0.08909952	0.0901542	2	55762500	56000000	12500
2	149010000	149020000	2	149560000	149570000	.	.	.	.	0,255,255	39.0	12.390069	8.876148	9.814194	9.756139	0.0014358489	1.8462913E-7	2.0526588E-7	1.5836358E-7	2	149015000	149560000	5000
2	71920000	71930000	2	72150000	72160000	.	.	.	.	0,255,255	38.0	9.991035	10.06832	10.82743	12.235891	5.3103824E-5	4.874956E-5	9.3908806E-5	8.8643275E-5	1	71925000	72155000	0
2	64050000	64075000	2	64300000	64325000	.	.	.	.	0,255,255	147.0	68.89458	63.708946	69.364586	69.5292	8.729435E-9	7.849073E-9	1.3017848E-8	1.3078007E-8	3	64054166	64320833	18634
2	98640000	98650000	2	98840000	98850000	.	.	.	.	0,255,255	55.0	23.424671	19.605537	21.310896	22.913044	4.0482514E-4	5.4818275E-4	6.550099E-4	6.893976E-4	3	98648333	98838333	7454
2	170400000	170425000	2	170800000	170825000	.	.	.	.	0,255,255	142.0	61.98603	61.949318	59.073666	81.64151	1.3385893E-7	1.2374095E-7	8.347102E-14	0.010035597	2	170387500	170812500	25000
2	9990000	10000000	2	10040000	10050000	.	.	.	.	0,255,255	57.0	27.085518	29.736027	29.112062	29.41818	0.026419906	0.046118345	0.04635655	0.048143756	2	9990000	10045000	5000
2	189075000	189100000	2	189400000	189425000	.	.	.	.	0,255,255	110.0	54.066666	48.604195	58.686005	53.56406	3.2483073E-5	5.992134E-10	4.716372E-5	5.2906464E-5	2	189100000	189412500	12500
2	64325000	64350000	2	64850000	64875000	.	.	.	.	0,255,255	69.0	26.938034	31.722977	32.218803	34.995937	1.3290868E-5	0.0081466995	0.011604303	0.011724918	2	64337500	64875000	12500
2	46000000	46025000	2	46450000	46475000	.	.	.	.	0,255,255	207.0	102.00057	83.332344	103.41079	88.695526	2.5795739E-8	3.785623E-17	4.2315918E-8	6.0526116E-17	2	46000000	46462500	12500
2	176125000	176150000	2	176625000	176650000	.	.	.	.	0,255,255	109.0	49.67644	42.69858	49.269737	49.6845	5.2257798E-5	1.2306683E-9	7.729468E-5	8.5136366E-5	1	176137500	176637500	0
2	235125000	235150000	2	235575000	235600000	.	.	.	.	0,255,255	86.0	38.209843	35.584232	39.01601	39.419483	4.2496322E-7	3.8560424E-7	0.0017425227	0.0017872609	2	235150000	235587500	12500
2	65260000	65270000	2	65560000	65570000	.	.	.	.	0,255,255	34.0	11.137873	10.199537	10.059196	12.431541	0.0016200821	0.0016016795	0.0027148463	0.060470313	2	65265000	65570000	5000
2	30150000	30175000	2	30700000	30725000	.	.	.	.	0,255,255	122.0	60.204895	46.156956	45.154213	66.08191	4.586371E-8	4.9774024E-14	1.1624597E-13	0.0020110612	5	30202500	30702500	41231
2	158020000	158030000	2	158740000	158750000	.	.	.	.	0,255,255	35.0	10.312473	9.511994	12.342243	11.303385	7.491436E-4	1.576905E-5	0.0011909265	0.001143879	1	158025000	158745000	0
2	167250000	167275000	2	168100000	168125000	.	.	.	.	0,255,255	60.0	26.31597	22.30511	22.09314	28.016262	0.0033494043	2.1114805E-5	1.3608117E-5	0.0066055013	1	167262500	168112500	0
2	46980000	46985000	2	47320000	47325000	.	.	.	.	0,255,255	22.0	4.915813	4.2712603	3.847418	4.0635834	6.02604E-4	6.4718554E-4	4.19711E-5	8.1026345E-4	1	46982500	47322500	0
2	96630000	96640000	2	96730000	96740000	.	.	.	.	0,255,255	74.0	21.720995	23.906395	27.486835	27.69375	7.511208E-11	8.3867024E-11	1.7059803E-6	2.0909356E-6	1	96635000	96735000	0
2	223960000	223970000	2	224280000	224290000	.	.	.	.	0,255,255	37.0	15.286765	12.0907755	11.340755	14.112171	0.0056904634	1.1922732E-4	2.2959853E-4	0.009867035	1	223965000	224285000	0
3	118875000	118900000	3	119025000	119050000	.	.	.	.	0,255,255	164.0	75.70432	73.12208	90.40537	72.287865	2.3860552E-13	1.9835079E-13	2.31773E-6	3.6269127E-13	1	118887500	119037500	0
3	119875000	119900000	3	120175000	120200000	.	.	.	.	0,255,255	120.0	60.455173	57.97064	65.90721	62.72093	1.516694E-7	1.3711404E-7	0.0040711877	0.0041992683	1	119887500	120187500	0
3	77025000	77050000	3	77250000	77275000	.	.	.	.	0,255,255	94.0	47.173264	42.001137	47.044292	43.979877	1.9712998E-5	1.8081304E-5	3.0940853E-5	3.0352767E-5	1	77037500	77262500	0
3	188040000	188050000	3	188950000	188960000	.	.	.	.	0,255,255	38.0	13.821929	12.297111	14.681525	15.249175	0.0029175722	4.874956E-5	0.0049755047	0.0050239777	1	188045000	188955000	0
3	197250000	197275000	3	197500000	197525000	.	.	.	.	0,255,255	189.0	71.09092	70.67184	82.07947	86.83595	2.0034193E-21	1.3384507E-21	5.1195966E-12	5.169612E-12	4	197262500	197506250	25769
3	112625000	112650000	3	112975000	113000000	.	.	.	.	0,255,255	152.0	38.952103	47.884975	57.75269	61.16729	1.1210425E-25	3.9526683E-26	3.248538E-17	3.8511365E-17	2	112637500	113000000	12500
3	45025000	45050000	3	45475000	45500000	.	.	.	.	0,255,255	105.0	46.55737	45.069992	51.82434	46.031975	2.2602762E-8	1.9590697E-8	4.895665E-4	3.533117E-8	2	45037500	45500000	12500
3	183120000	183130000	3	183390000	183400000	.	.	.	.	0,255,255	42.0	17.186144	14.076809	17.048449	17.27083	0.009994053	1.4857356E-4	0.018565444	0.01854689	2	183125000	183390000	5000
3	56700000	56710000	3	56990000	57000000	.	.	.	.	0,255,255	44.0	14.198774	12.444034	13.975136	15.752607	2.6794636E-5	2.6749038E-5	4.5118628E-5	0.0058194064	3	56698333	56991666	7454
3	194675000	194700000	3	195525000	195550000	.	.	.	.	0,255,255	83.0	28.760597	27.795132	32.534534	33.704136	2.053202E-10	3.3749967E-10	4.694728E-6	5.1694133E-6	2	194675000	195537500	12500
3	32020000	32030000	3	32140000	32150000	.	.	.	.	0,255,255	35.0	12.862799	13.049893	15.126802	13.654237	0.019379398	0.02413607	0.034106243	0.034615494	2	32020000	32145000	5000
3	195270000	195275000	3	195520000	195525000	.	.	.	.	0,255,255	40.0	5.005829	4.2017155	4.9558406	6.655001	1.8139299E-13	1.6101626E-16	1.053596E-16	1.5283631E-10	3	195277500	195522500	5000
3	146210000	146220000	3	146320000	146330000	.	.	.	.	0,255,255	64.0	18.992775	19.244131	21.740845	26.369692	1.1878556E-10	1.011272E-10	7.7680943E-7	0.0012376673	1	146215000	146325000	0
3	194475000	194500000	3	194575000	194600000	.	.	.	.	0,255,255	275.0	122.721375	120.2357	134.67699	123.36376	3.1118784E-13	4.6966017E-26	3.650943E-13	3.8891308E-13	3	194470833	194579166	18634
3	195610000	195615000	3	195720000	195725000	.	.	.	.	0,255,255	17.0	1.7501134	1.8477026	1.6946169	1.4843765	3.820732E-5	1.9562855E-5	1.3715765E-5	7.691895E-7	1	195612500	195722500	0
3	111700000	111725000	3	111950000	111975000	.	.	.	.	0,255,255	191.0	72.67384	73.77707	93.541855	75.646645	3.82976E-22	2.5400973E-22	1.5818544E-12	6.596175E-22	3	111720833	111970833	18634
3	129475000	129500000	3	129825000	129850000	.	.	.	.	0,255,255	96.0	33.720215	43.829098	48.00407	48.55126	2.6537417E-10	5.695113E-6	1.0265213E-5	9.608838E-6	1	129487500	129837500	0
3	86780000	86790000	3	87080000	87090000	.	.	.	.	0,255,255	45.0	11.45863	11.846361	14.3527155	12.554191	4.320483E-8	3.3498626E-8	1.9250161E-5	1.9046778E-5	2	86785000	87080000	5000
3	14650000	14675000	3	14925000	14950000	.	.	.	.	0,255,255	113.0	55.360855	50.512657	54.793655	53.365997	7.4497416E-6	6.751471E-6	1.0006049E-5	1.1497461E-5	2	14662500	14925000	12500
3	48450000	48460000	3	48540000	48550000	.	.	.	.	0,255,255	51.0	22.580221	21.863737	24.110497	24.427332	0.0044682366	0.0067075365	0.0072701615	0.00768573	2	48460000	48550000	7071
3	192810000	192820000	3	193040000	193050000	.	.	.	.	0,255,255	38.0	13.602477	12.412112	13.170165	12.64476	0.0029175722	0.0032044477	0.0049755047	0.0050239777	2	192815000	193040000	5000
3	126250000	126275000	3	126375000	126400000	.	.	.	.	0,255,255	162.0	72.338	80.948784	85.15397	88.47952	8.970262E-13	4.2670194E-6	5.639809E-6	6.058219E-6	2	126262500	126375000	12500
3	192550000	192575000	3	193025000	193050000	.	.	.	.	0,255,255	62.0	26.095156	29.645864	30.171185	30.53061	0.0011098669	0.0017144827	0.0023193627	0.0022581243	1	192562500	193037500	0
3	50600000	50625000	3	51375000	51400000	.	.	.	.	0,255,255	81.0	38.47278	33.465157	35.071804	39.16294	1.1461224E-5	1.0679127E-5	1.747655E-5	0.014925647	1	50612500	51387500	0
3	156550000	156575000	3	157075000	157100000	.	.	.	.	0,255,255	133.0	55.489258	57.26706	60.244133	74.07024	3.8882043E-11	3.0420503E-11	5.4639595E-11	1.908309E-5	2	156550000	157087500	12500
3	107925000	107950000	3	108400000	108425000	.	.	.	.	0,255,255	96.0	37.37585	43.93482	45.549408	50.091537	2.6537417E-10	5.695113E-6	1.0265213E-5	0.018203098	1	107937500	108412500	0
3	23990000	24000000	3	24230000	24240000	.	.	.	.	0,255,255	36.0	9.950774	9.297591	9.588762	11.338148	3.2184462E-4	5.7548177E-6	7.954804E-6	5.125784E-4	1	23995000	24235000	0
3	138955000	138960000	3	139235000	139240000	.	.	.	.	0,255,255	22.0	2.4368129	2.7112188	3.3499608	5.2391768	4.613173E-8	2.1462445E-6	4.19711E-5	0.011481009	1	138957500	139237500	0
3	4350000	4360000	3	4630000	4640000	.	.	.	.	0,255,255	48.0	16.334595	15.628231	18.312641	17.425222	2.0435017E-4	2.2902995E-4	3.672692E-4	3.665255E-4	1	4355000	4635000	0
3	4700000	4725000	3	4975000	5000000	.	.	.	.	0,255,255	218.0	83.131096	91.3709	122.01425	94.24305	1.6310698E-20	1.5251293E-20	0.0031115653	2.6139033E-20	2	4725000	4987500	12500
3	132525000	132550000	3	132625000	132650000	.	.	.	.	0,255,255	168.0	69.73682	79.13572	85.10618	81.24177	1.6232956E-14	2.7350657E-7	3.6330815E-7	3.836657E-7	1	132537500	132637500	0
3	99830000	99840000	3	100240000	100250000	.	.	.	.	0,255,255	59.0	13.774735	14.875108	19.66295	16.943985	5.302594E-12	4.433848E-12	3.937599E-5	2.8526262E-8	2	99835000	100255000	10000
3	185650000	185675000	3	185925000	185950000	.	.	.	.	0,255,255	98.0	46.61149	43.027466	49.12568	43.95192	1.9637096E-6	1.7988723E-6	0.00856175	2.9839935E-6	1	185662500	185937500	0
3	146200000	146225000	3	146575000	146600000	.	.	.	.	0,255,255	99.0	50.051865	48.15824	56.21881	48.62058	0.0038379862	9.905896E-7	0.00590368	1.6199006E-6	1	146212500	146587500	0
3	107225000	107250000	3	107425000	107450000	.	.	.	.	0,255,255	113.0	53.432446	53.149208	58.646626	54.256077	7.4497416E-6	6.751471E-6	1.0006049E-5	1.1497461E-5	1	107237500	107437500	0
3	184550000	184575000	3	184775000	184800000	.	.	.	.	0,255,255	180.0	76.3668	63.33719	78.49811	68.52348	2.2957986E-18	1.6505636E-18	7.9954177E-10	3.7619455E-18	4	184568750	184750000	41926
3	160700000	160725000	3	160925000	160950000	.	.	.	.	0,255,255	138.0	61.429073	60.027866	69.40691	68.35886	1.0575899E-6	9.11893E-13	1.6404072E-6	1.7100833E-6	2	160700000	160937500	12500
3	55475000	55500000	3	55725000	55750000	.	.	.	.	0,255,255	132.0	67.10819	63.606953	70.05697	67.1876	1.8069248E-5	1.865183E-5	2.8912704E-5	3.001646E-5	1	55487500	55737500	0
3	194330000	194340000	3	194400000	194410000	.	.	.	.	0,255,255	61.0	19.845297	19.476177	21.574009	21.241583	5.3249473E-6	2.2575113E-9	8.522981E-6	8.704436E-6	1	194335000	194405000	0
3	135920000	135930000	3	136040000	136050000	.	.	.	.	0,255,255	51.0	19.4348	17.964859	18.576838	19.048365	1.9548595E-5	2.073253E-5	3.4301036E-5	3.6474437E-5	1	135925000	136045000	0
3	157080000	157090000	3	157130000	157140000	.	.	.	.	0,255,255	69.0	30.491652	27.055105	29.375929	25.922512	3.5162648E-5	4.9023936E-5	5.285109E-5	6.05036E-5	1	157085000	157135000	0
3	195675000	195700000	3	195950000	195975000	.	.	.	.	0,255,255	51.0	11.396153	14.296876	14.548708	17.55067	8.418114E-12	9.897126E-8	7.910454E-8	4.5600365E-5	1	195687500	195962500	0
3	53110000	53120000	3	53190000	53200000	.	.	.	.	0,255,255	54.0	20.518272	19.365738	22.147402	22.103725	7.752909E-4	1.7455737E-6	0.0012525634	0.0012987353	2	53120000	53195000	5000
3	160150000	160175000	3	160325000	160350000	.	.	.	.	0,255,255	149.0	74.15189	71.714615	85.1981	73.85753	2.7979934E-9	2.4928928E-9	0.0010054163	4.2209214E-9	1	160162500	160337500	0
3	72925000	72950000	3	73050000	73075000	.	.	.	.	0,255,255	179.0	80.09168	89.48999	99.44701	107.37001	8.7458246E-10	1.0274412E-9	0.0018564787	0.0018755277	3	72929166	73079166	18634
3	112625000	112650000	3	113225000	113250000	.	.	.	.	0,255,255	59.0	12.054425	22.8324	29.507769	21.53028	1.2831534E-16	4.3984233E-5	0.011183609	3.1692158E-5	1	112637500	113237500	0
3	138700000	138725000	3	138900000	138925000	.	.	.	.	0,255,255	137.0	69.68142	66.74076	71.179955	77.999504	1.7208023E-6	1.6696749E-6	2.7024107E-6	0.04180788	2	138700000	138912500	12500
3	194675000	194700000	3	195250000	195275000	.	.	.	.	0,255,255	136.0	49.16171	41.615772	51.391026	48.661182	4.8990868E-12	2.130869E-19	6.729546E-12	5.420275E-19	3	194679166	195245833	18634
3	11380000	11390000	3	11650000	11660000	.	.	.	.	0,255,255	51.0	19.95353	19.631145	22.94005	24.246264	0.0044682366	0.0067075365	0.0072701615	0.00768573	2	11380000	11655000	5000
3	170950000	170975000	3	171550000	171575000	.	.	.	.	0,255,255	82.0	39.523777	31.873758	33.156113	38.125748	0.0063536563	5.6281015E-6	9.089401E-6	9.644798E-6	1	170962500	171562500	0
3	33375000	33400000	3	33700000	33725000	.	.	.	.	0,255,255	81.0	28.448805	34.563236	47.649097	35.035007	1.2205288E-9	1.0679127E-5	0.015031801	1.8249595E-5	1	33387500	33712500	0
3	33630000	33640000	3	33780000	33790000	.	.	.	.	0,255,255	40.0	13.131441	12.956938	12.344208	14.566261	6.832478E-4	7.192658E-4	1.2771274E-5	0.0011784304	1	33635000	33785000	0
3	141000000	141010000	3	141190000	141200000	.	.	.	.	0,255,255	37.0	12.921699	11.904229	12.075548	14.201849	0.0056904634	1.1922732E-4	2.2959853E-4	0.009867035	1	141005000	141195000	0
3	17250000	17275000	3	17400000	17425000	.	.	.	.	0,255,255	182.0	76.70116	75.021	87.79404	80.42343	4.80858E-19	3.3735726E-19	2.6392005E-10	2.8292643E-10	2	17275000	17400000	17678
3	12135000	12140000	3	12475000	12480000	.	.	.	.	0,255,255	24.0	4.381914	3.6796901	5.193292	4.7962418	5.9587568E-5	4.4485873E-6	0.0018383975	8.757852E-5	1	12137500	12477500	0
3	115200000	115225000	3	115675000	115700000	.	.	.	.	0,255,255	114.0	54.128704	51.64446	61.205444	56.666424	4.3743094E-6	3.949374E-6	5.914347E-6	6.782553E-6	2	115225000	115687500	12500
3	43550000	43575000	3	44175000	44200000	.	.	.	.	0,255,255	81.0	30.790108	36.21098	42.85249	41.48585	1.2205288E-9	1.0679127E-5	0.015031801	0.014925647	2	43550000	44187500	12500
3	105075000	105100000	3	105175000	105200000	.	.	.	.	0,255,255	108.0	42.840137	55.22109	57.89268	56.401653	2.8971336E-9	8.3685976E-5	1.2503364E-4	1.3580667E-4	1	105087500	105187500	0
3	13490000	13500000	3	13640000	13650000	.	.	.	.	0,255,255	49.0	14.6205635	11.773381	15.057726	12.661161	2.7782886E-7	2.943816E-10	4.7302692E-7	5.0202794E-7	1	13495000	13645000	0
3	186840000	186850000	3	187160000	187170000	.	.	.	.	0,255,255	41.0	14.226432	12.587077	14.648699	15.403032	3.274005E-4	3.2956144E-4	5.456655E-4	5.502511E-4	1	186845000	187165000	0
3	45940000	45950000	3	46070000	46080000	.	.	.	.	0,255,255	62.0	19.66457	21.354952	21.764772	27.224997	2.485328E-6	2.9188134E-6	3.8422336E-6	0.0040320954	2	45940000	46075000	5000
3	51500000	51510000	3	51660000	51670000	.	.	.	.	0,255,255	58.0	18.30356	17.257812	20.617552	19.91265	4.223854E-8	4.4481578E-8	8.239283E-5	8.7333516E-5	2	51505000	51670000	5000
3	37850000	37860000	3	37970000	37980000	.	.	.	.	0,255,255	58.0	22.547565	21.936804	29.739834	23.357325	5.297752E-5	6.493433E-5	0.028222365	8.7333516E-5	2	37855000	37970000	5000
3	185925000	185950000	3	186775000	186800000	.	.	.	.	0,255,255	52.0	24.110798	20.561989	21.995243	23.049324	0.0022582305	0.0051019923	0.0046429085	0.004439182	1	185937500	186787500	0
3	184875000	184900000	3	185175000	185200000	.	.	.	.	0,255,255	155.0	68.77393	71.86548	79.32695	86.259476	7.937091E-11	6.7376105E-11	1.0539514E-4	1.0965734E-4	2	184875000	185187500	12500
3	11375000	11400000	3	11800000	11825000	.	.	.	.	0,255,255	120.0	56.15586	55.70674	61.832775	67.407974	1.516694E-7	1.3711404E-7	0.0040711877	0.0041992683	1	11387500	11812500	0
3	153025000	153050000	3	153750000	153775000	.	.	.	.	0,255,255	110.0	41.627487	41.771034	52.754475	43.555443	7.038896E-10	5.992134E-10	4.716372E-5	1.1332396E-9	1	153037500	153762500	0
3	33125000	33150000	3	33350000	33375000	.	.	.	.	0,255,255	136.0	61.03375	60.12807	67.66866	64.50444	4.8990868E-12	3.7906275E-12	4.4234976E-6	4.6388427E-6	1	33137500	33362500	0
3	98600000	98610000	3	98810000	98820000	.	.	.	.	0,255,255	47.0	15.963781	14.254783	17.559246	16.399576	4.1508142E-4	1.7139586E-6	7.324922E-4	7.5201865E-4	2	98600000	98810000	7071
3	52225000	52250000	3	52325000	52350000	.	.	.	.	0,255,255	211.0	102.053734	110.07794	120.116196	112.537	4.2029282E-9	5.4780416E-9	7.013929E-9	6.39282E-9	1	52237500	52337500	0
3	27700000	27725000	3	28325000	28350000	.	.	.	.	0,255,255	105.0	44.84856	37.739193	45.58834	42.25869	2.2602762E-8	1.1240907E-13	3.8295585E-8	3.533117E-8	4	27718750	28312500	25769
3	8970000	8975000	3	9305000	9310000	.	.	.	.	0,255,255	19.0	5.333388	4.0108347	5.148924	4.776475	0.06305456	0.017092941	0.086945206	0.017764922	2	8972500	9305000	2500
3	194675000	194700000	3	195100000	195125000	.	.	.	.	0,255,255	124.0	46.05651	46.011803	56.49019	46.381836	1.4173696E-14	9.439693E-15	1.9088604E-8	2.0612108E-14	2	194687500	195125000	12500
3	46700000	46725000	3	46875000	46900000	.	.	.	.	0,255,255	163.0	70.81986	68.90101	88.6337	62.485664	4.642501E-13	3.8776626E-13	3.6231993E-6	7.015511E-13	4	46700000	46900000	17678
3	189960000	189970000	3	190190000	190200000	.	.	.	.	0,255,255	39.0	12.324737	12.0714855	13.332798	15.129413	2.0676634E-5	1.9437199E-5	0.0025577813	0.00252973	1	189965000	190195000	0
3	100050000	100075000	3	100225000	100250000	.	.	.	.	0,255,255	145.0	68.19623	74.70624	84.010864	85.246925	2.6330524E-8	2.3920107E-8	0.0038337891	0.0039331834	2	100062500	100250000	12500
3	1880000	1890000	3	5910000	5920000	.	.	.	.	0,255,255	15.0	0.62055576	0.59347486	0.56061405	0.75775456	3.759041E-5	2.020156E-4	1.5913617E-4	1.3581254E-4	1	1885000	5915000	0
3	196250000	196275000	3	196500000	196525000	.	.	.	.	0,255,255	170.0	83.95746	78.87137	92.24723	82.1052	8.5280256E-8	1.0468676E-7	1.3586721E-7	1.4634088E-7	1	196262500	196512500	0
3	32500000	32505000	3	32665000	32670000	.	.	.	.	0,255,255	22.0	4.6311207	4.154517	4.729932	4.609611	6.02604E-4	6.4718554E-4	7.3975034E-4	8.1026345E-4	2	32505000	32667500	2500
3	142825000	142850000	3	142975000	143000000	.	.	.	.	0,255,255	98.0	17.838566	26.721611	15.74112	56.645634	7.555214E-31	1.8127216E-16	1.9007277E-30	0.008922424	1	142837500	142987500	0
3	140875000	140900000	3	141175000	141200000	.	.	.	.	0,255,255	84.0	41.0699	35.029945	35.12317	40.276688	0.002751726	1.5299129E-6	2.4769E-6	0.0042823004	1	140887500	141187500	0
3	102220000	102230000	3	102530000	102540000	.	.	.	.	0,255,255	44.0	14.285387	11.710002	11.356561	13.429155	2.6794636E-5	1.0453762E-7	2.2287202E-7	4.4982717E-5	2	102230000	102535000	5000
3	64030000	64040000	3	64480000	64490000	.	.	.	.	0,255,255	28.0	7.801614	6.6661115	8.339618	7.299492	3.894216E-4	6.1359897E-4	0.01497443	5.3044764E-4	1	64035000	64485000	0
3	53300000	53325000	3	53700000	53725000	.	.	.	.	0,255,255	114.0	56.399086	54.417587	56.23417	61.217533	4.3743094E-6	3.949374E-6	5.914347E-6	6.782553E-6	1	53312500	53712500	0
3	136750000	136775000	3	137000000	137025000	.	.	.	.	0,255,255	130.0	58.52873	50.55731	55.060726	65.60933	2.837027E-10	2.3519872E-10	4.0773848E-10	7.40176E-5	1	136762500	137012500	0
3	196600000	196605000	3	196685000	196690000	.	.	.	.	0,255,255	28.0	7.6321464	7.819715	7.8349276	7.739569	5.3452345E-4	6.6666707E-4	8.473385E-4	6.501406E-4	1	196602500	196687500	0
3	139230000	139240000	3	139300000	139310000	.	.	.	.	0,255,255	86.0	46.345	41.386726	40.256187	45.90642	0.03438402	0.033454597	0.024632424	0.02816369	2	139235000	139310000	5000
3	133025000	133050000	3	133375000	133400000	.	.	.	.	0,255,255	124.0	56.153156	56.854	63.47464	62.835953	1.37508085E-8	1.1743678E-8	8.847844E-4	9.2824886E-4	1	133037500	133387500	0
3	58320000	58330000	3	58410000	58420000	.	.	.	.	0,255,255	78.0	29.194162	28.690184	37.588287	31.488056	4.794649E-8	6.384911E-8	6.296653E-4	5.444378E-4	1	58325000	58415000	0
3	32950000	32960000	3	33070000	33080000	.	.	.	.	0,255,255	46.0	17.209494	16.528845	18.27561	18.698053	8.381778E-4	9.841236E-4	0.0014846569	0.0015560685	1	32955000	33075000	0
3	66950000	66975000	3	68875000	68900000	.	.	.	.	0,255,255	74.0	30.200577	30.416641	28.191774	35.76802	3.6258496E-7	6.362639E-7	8.1319894E-7	0.0010431051	1	66962500	68887500	0
3	124000000	124025000	3	124450000	124475000	.	.	.	.	0,255,255	71.0	29.52873	28.916786	35.74493	28.54021	3.1682162E-6	5.246282E-6	0.0045459024	6.3651605E-6	1	124012500	124462500	0
3	183460000	183470000	3	183760000	183770000	.	.	.	.	0,255,255	52.0	16.695745	15.015508	16.705593	16.55552	8.741687E-6	1.121736E-8	1.5462092E-5	1.7123359E-5	1	183465000	183765000	0
3	3175000	3200000	3	4275000	4300000	.	.	.	.	0,255,255	104.0	43.67094	32.923454	36.395546	40.14572	4.3191708E-8	2.6125616E-13	4.066063E-13	6.780128E-8	3	3204166	4279166	18634
3	160030000	160040000	3	160340000	160350000	.	.	.	.	0,255,255	33.0	9.84954	11.217929	11.0966215	11.887114	0.003654544	0.0036269408	0.005639036	0.005651552	1	160035000	160345000	0
[truncated: 904 more rows]
