# Supplementary material for: Comparative 3D genome analysis between neural retina and retinal pigment epithelium reveals differential cis-regulatory interactions at retinal disease loci
Source: Genome Biol. 2024 May 17;25:123. doi: 10.1186/s13059-024-03250-6 (PMC11100165; doi:10.1186/s13059-024-03250-6)
Supplement: Supplementary file 7 — Additional file 7. BEDPE file with differential Hi-C loops gained in neural retina. [file 13059_2024_3250_MOESM7_ESM.bedpe]

#chr1	x1	x2	chr2	y1	y2	name	score	strand1	strand2	color	observed	expectedBL	expectedDonut	expectedH	expectedV	fdrBL	fdrDonut	fdrH	fdrV	numCollapsed	centroid1	centroid2	radius
# juicer_tools version 2.20.00
9	22000000	22025000	9	22100000	22125000	.	.	.	.	0,255,255	136.0	68.45537	64.7108	63.76036	74.69949	1.2011343E-6	1.6657639E-6	2.2828958E-6	2.2543993E-6	1	22012500	22112500	0
9	105425000	105450000	9	105675000	105700000	.	.	.	.	0,255,255	83.0	28.127836	28.33096	39.030067	29.414005	7.0498815E-11	8.1429544E-11	0.0028280776	1.6762038E-10	2	105437500	105700000	12500
9	135820000	135825000	9	135900000	135905000	.	.	.	.	0,255,255	26.0	7.828562	8.127229	9.3918495	11.070119	4.682245E-4	0.008419809	0.012033702	0.08770139	2	135817500	135910000	9014
9	5875000	5900000	9	6325000	6350000	.	.	.	.	0,255,255	57.0	24.490658	24.805315	29.293331	17.152254	3.55015E-5	0.008096314	0.011791579	1.0755114E-7	1	5887500	6337500	0
9	37575000	37600000	9	37900000	37925000	.	.	.	.	0,255,255	94.0	33.07066	34.310406	37.332733	43.34729	3.5073597E-10	3.3428718E-10	6.109925E-10	1.1573937E-5	1	37587500	37912500	0
9	125265000	125270000	9	125355000	125360000	.	.	.	.	0,255,255	43.0	12.023861	13.167606	16.755327	14.766	9.133298E-8	2.379341E-5	0.003810965	4.5234778E-5	3	125259166	125367500	13018
9	89365000	89370000	9	89415000	89420000	.	.	.	.	0,255,255	17.0	1.9560294	2.803588	3.88727	3.4507382	9.610408E-6	0.0012259444	0.005608316	0.005262997	1	89367500	89417500	0
9	69150000	69160000	9	69200000	69210000	.	.	.	.	0,255,255	66.0	23.157804	29.13375	30.344273	27.575169	1.8571782E-8	4.4522625E-5	5.8818667E-5	6.8869325E-5	3	69145000	69205000	10000
9	73675000	73700000	9	74725000	74750000	.	.	.	.	0,255,255	87.0	35.205482	32.345768	33.967575	37.988018	6.2854994E-8	6.463512E-8	1.12386616E-7	1.042196E-7	2	73700000	74737500	12500
9	90440000	90450000	9	90640000	90650000	.	.	.	.	0,255,255	33.0	10.999016	12.322064	12.928349	14.0269375	0.0010813599	0.0013471155	0.035614993	0.03580556	2	90440000	90645000	5000
9	37840000	37850000	9	37900000	37910000	.	.	.	.	0,255,255	32.0	7.1716623	9.300334	8.709543	10.898935	1.8036192E-6	9.022253E-5	1.3195087E-4	0.0041957935	1	37845000	37905000	0
9	74260000	74265000	9	74305000	74310000	.	.	.	.	0,255,255	24.0	7.1156945	7.327538	6.366904	6.4942827	0.0023826312	0.004866693	0.0054523796	0.005554326	2	74257500	74300000	9014
9	86280000	86290000	9	86350000	86360000	.	.	.	.	0,255,255	41.0	20.887701	19.489754	19.210524	18.952053	0.09037257	0.008011589	0.010205304	0.009796612	2	86290000	86355000	5000
9	117650000	117675000	9	119350000	119375000	.	.	.	.	0,255,255	69.0	25.981071	31.160185	32.974197	33.866417	4.9068467E-6	0.0034263812	0.004800279	0.0048380285	1	117662500	119362500	0
9	6880000	6890000	9	6940000	6950000	.	.	.	.	0,255,255	71.0	28.763132	32.764687	37.48494	37.58997	8.0840437E-7	0.0011135649	0.0015530438	0.0017472975	1	6885000	6945000	0
9	23990000	24000000	9	24040000	24050000	.	.	.	.	0,255,255	33.0	6.913775	10.051511	10.778744	9.656283	5.510299E-7	0.0013471155	0.001974016	5.4555825E-5	1	23995000	24045000	0
9	92930000	92940000	9	92990000	93000000	.	.	.	.	0,255,255	19.0	3.1202693	3.8176196	2.7098527	4.033771	8.61391E-5	0.0020568925	1.2458896E-4	0.014744472	1	92935000	92995000	0
9	72025000	72050000	9	72800000	72825000	.	.	.	.	0,255,255	105.0	41.4629	37.82593	43.81401	43.828075	7.553054E-9	2.7748076E-14	1.28016575E-8	1.232771E-8	4	72050000	72812500	27951
9	118575000	118600000	9	119275000	119300000	.	.	.	.	0,255,255	84.0	34.080585	38.261333	42.222786	37.459656	5.0071975E-7	5.351302E-7	0.0018163775	8.576317E-7	1	118587500	119287500	0
9	137260000	137270000	9	137340000	137350000	.	.	.	.	0,255,255	32.0	9.845097	9.1198845	10.49922	12.167465	8.113987E-5	9.022253E-5	0.0041755033	0.0041957935	2	137265000	137350000	5000
9	135820000	135825000	9	135855000	135860000	.	.	.	.	0,255,255	29.0	7.5534587	11.20987	10.73196	9.815079	2.894971E-5	0.01215215	0.019938946	0.0018908783	2	135822500	135862500	5000
9	93190000	93200000	9	93450000	93460000	.	.	.	.	0,255,255	32.0	7.503038	10.9103	10.735532	13.806549	1.8036192E-6	0.0029650547	0.0041755033	0.05903104	2	93190000	93455000	5000
9	20620000	20630000	9	20950000	20960000	.	.	.	.	0,255,255	24.0	4.887221	5.6433473	6.404365	6.052942	2.8722909E-5	7.4134074E-4	0.010396962	7.9848745E-4	2	20625000	20965000	10000
9	83320000	83330000	9	83440000	83450000	.	.	.	.	0,255,255	43.0	16.555592	18.121332	18.930592	18.720089	0.001454112	0.0024895957	0.003182902	0.0030898198	1	83325000	83445000	0
9	79575000	79600000	9	79775000	79800000	.	.	.	.	0,255,255	89.0	39.172775	41.659683	46.878662	44.11644	1.0366712E-4	1.1722033E-4	1.6730379E-4	1.6937728E-4	2	79575000	79787500	12500
9	71800000	71825000	9	72800000	72825000	.	.	.	.	0,255,255	66.0	21.376623	25.941196	29.710436	32.064434	2.798196E-8	4.4779106E-5	7.6531986E-5	0.018097771	2	71812500	72825000	12500
9	6810000	6820000	9	6880000	6890000	.	.	.	.	0,255,255	61.0	23.215921	25.444141	29.458492	27.883406	1.0060259E-6	7.781802E-4	0.0011279004	0.0011650193	1	6815000	6885000	0
9	100720000	100730000	9	101300000	101310000	.	.	.	.	0,255,255	41.0	11.2998295	14.574026	19.112455	18.308308	7.68443E-7	1.3983669E-4	0.010205304	0.009796612	4	100720000	101310000	7071
9	136790000	136800000	9	136870000	136880000	.	.	.	.	0,255,255	55.0	24.431627	23.695206	30.194326	27.596365	7.3858886E-5	1.2986279E-4	0.019424789	0.020551085	3	136808333	136871666	16997
9	7875000	7900000	9	8225000	8250000	.	.	.	.	0,255,255	78.0	34.096077	35.194553	37.863277	35.813644	2.2653017E-5	2.6067777E-5	4.1832212E-5	3.9559072E-5	1	7887500	8237500	0
9	122575000	122600000	9	122725000	122750000	.	.	.	.	0,255,255	137.0	64.88653	73.73446	85.440475	73.849625	7.3103735E-7	1.0147957E-6	0.019492157	1.3820098E-6	1	122587500	122737500	0
9	117300000	117310000	9	117400000	117410000	.	.	.	.	0,255,255	44.0	17.438135	18.599684	18.656435	20.89861	7.9835433E-4	0.0013447184	0.0017632624	0.059389092	2	117295000	117405000	10000
9	31360000	31370000	9	31410000	31420000	.	.	.	.	0,255,255	54.0	19.051266	18.198778	9.623123	27.360397	4.4743066E-7	6.135945E-7	5.984451E-17	0.030769786	2	31360000	31410000	7071
9	111510000	111520000	9	111570000	111580000	.	.	.	.	0,255,255	31.0	6.163209	9.759246	10.143505	10.771745	7.78858E-8	2.3334271E-4	0.008546289	0.008424362	1	111515000	111575000	0
9	129430000	129435000	9	129490000	129495000	.	.	.	.	0,255,255	27.0	4.1390824	6.7807417	6.1833067	9.920415	2.6882972E-7	4.3523242E-4	1.7526867E-5	0.055271912	3	129445833	129497500	16667
9	109580000	109590000	9	109800000	109810000	.	.	.	.	0,255,255	27.0	9.506805	9.55166	12.067137	11.265461	0.005953947	0.007283217	0.08769099	0.08606676	2	109580000	109810000	7071
9	112385000	112390000	9	112705000	112710000	.	.	.	.	0,255,255	26.0	7.077752	7.1200013	8.477069	7.0521774	4.682245E-4	0.0010503392	0.012033702	0.0011599131	2	112382500	112707500	5000
9	87675000	87700000	9	89000000	89025000	.	.	.	.	0,255,255	39.0	15.154931	14.355281	14.6752205	15.284673	9.743063E-4	0.002643149	0.0026347649	0.0027167269	1	87687500	89012500	0
9	25950000	25975000	9	26625000	26650000	.	.	.	.	0,255,255	56.0	22.506954	20.639677	24.987516	22.176874	7.078105E-5	1.0017146E-4	0.018718801	1.6281496E-4	1	25962500	26637500	0
9	78735000	78740000	9	78815000	78820000	.	.	.	.	0,255,255	16.0	3.9908783	4.5559483	4.77934	4.90091	0.040867846	0.06101402	0.054603897	0.052594874	2	78737500	78807500	10000
9	127610000	127620000	9	127660000	127670000	.	.	.	.	0,255,255	100.0	37.15624	44.471478	52.538383	41.23944	2.6367192E-12	4.5901575E-7	0.0065106344	6.0067185E-7	1	127615000	127665000	0
9	37585000	37590000	9	37675000	37680000	.	.	.	.	0,255,255	32.0	9.0971	9.20406	10.00181	10.298853	4.2835745E-5	8.728498E-5	0.0031610096	0.0032220117	4	37590000	37682500	19526
9	112490000	112495000	9	112565000	112570000	.	.	.	.	0,255,255	31.0	8.2071495	8.550236	9.796127	10.619741	1.0534217E-4	2.1507443E-4	3.0572055E-4	0.0063393516	1	112492500	112567500	0
9	128075000	128080000	9	128110000	128115000	.	.	.	.	0,255,255	48.0	12.722376	14.076578	14.566348	12.928677	1.6478087E-7	2.4352715E-7	4.625573E-7	4.5407748E-7	1	128077500	128112500	0
9	117300000	117325000	9	117725000	117750000	.	.	.	.	0,255,255	43.0	16.254444	15.970186	16.009005	15.385423	0.0032525754	0.005920641	0.007889235	1.12257425E-4	1	117312500	117737500	0
9	86525000	86550000	9	86850000	86875000	.	.	.	.	0,255,255	83.0	38.998653	45.784992	46.36273	44.48703	0.0017414094	0.0020844762	0.0028280776	0.0027942527	1	86537500	86862500	0
9	36400000	36425000	9	36725000	36750000	.	.	.	.	0,255,255	90.0	28.432396	31.1094	24.644163	42.372463	1.07824326E-13	7.321295E-9	2.9234557E-13	1.02349804E-4	2	36412500	36725000	12500
9	71900000	71925000	9	74625000	74650000	.	.	.	.	0,255,255	42.0	10.749117	12.107214	10.122042	15.933449	3.9464445E-7	1.2787292E-6	1.1003576E-6	0.013881785	1	71912500	74637500	0
9	127600000	127625000	9	128075000	128100000	.	.	.	.	0,255,255	111.0	45.429848	44.109825	51.92978	47.778996	1.0654966E-10	1.06083885E-10	1.364257E-5	1.6535483E-10	4	127625000	128087500	27951
9	10350000	10375000	9	11300000	11325000	.	.	.	.	0,255,255	62.0	22.666893	24.177502	28.842056	25.270412	8.431622E-7	1.120689E-6	8.774808E-4	8.2462904E-4	1	10362500	11312500	0
9	37400000	37410000	9	37470000	37480000	.	.	.	.	0,255,255	41.0	13.952524	15.083313	14.780436	17.163948	9.94458E-5	1.3983669E-4	1.8253512E-4	0.009796612	1	37405000	37475000	0
9	75980000	75990000	9	76040000	76050000	.	.	.	.	0,255,255	67.0	28.814386	29.826263	35.52885	38.029697	1.2349316E-5	2.3988996E-5	0.009321505	0.010089689	1	75985000	76045000	0
9	390000	395000	9	470000	475000	.	.	.	.	0,255,255	21.0	4.36146	4.5273385	4.3944526	4.4119816	4.7544797E-4	7.482323E-4	6.997939E-4	6.6592504E-4	1	392500	472500	0
9	16935000	16940000	9	16970000	16975000	.	.	.	.	0,255,255	32.0	8.642699	9.596075	9.540961	10.903353	4.2835745E-5	8.728498E-5	1.3147591E-4	0.0032220117	1	16937500	16972500	0
10	12480000	12490000	10	12630000	12640000	.	.	.	.	0,255,255	97.0	36.60708	46.591263	51.167103	54.306328	2.949768E-11	2.5190363E-6	0.018749641	0.018675547	2	12485000	12645000	10000
10	53775000	53780000	10	53815000	53820000	.	.	.	.	0,255,255	24.0	6.2295823	6.2708387	6.294852	7.3688593	2.496334E-4	0.004866693	0.0054523796	0.005554326	1	53777500	53817500	0
10	76275000	76300000	10	76375000	76400000	.	.	.	.	0,255,255	117.0	44.520393	52.951603	60.76695	53.78104	1.1092771E-12	3.8760916E-7	5.5464176E-7	5.4778343E-7	1	76287500	76387500	0
10	77150000	77175000	10	77375000	77400000	.	.	.	.	0,255,255	108.0	52.09079	53.198708	56.57768	59.069466	3.5520887E-5	4.5446934E-5	6.087768E-5	6.0363433E-5	1	77162500	77387500	0
10	2850000	2855000	10	2890000	2895000	.	.	.	.	0,255,255	24.0	5.1515274	6.1275444	6.6065187	7.1218176	2.496334E-4	4.1510188E-4	0.0054523796	0.005554326	1	2852500	2892500	0
10	60425000	60450000	10	60600000	60625000	.	.	.	.	0,255,255	134.0	56.28636	64.27837	86.56584	74.80878	6.912074E-12	4.3902496E-6	0.043034837	5.888101E-6	4	60443750	60637500	25769
10	9330000	9340000	10	10670000	10680000	.	.	.	.	0,255,255	24.0	6.481847	6.2199583	6.8245993	7.8071523	0.006115249	7.4134074E-4	0.010396962	0.010335964	2	9340000	10675000	5000
10	63215000	63220000	10	63525000	63530000	.	.	.	.	0,255,255	29.0	9.722879	8.600195	9.7634325	12.331819	5.431048E-4	0.0011107636	0.0015926508	0.02040398	2	63215000	63525000	3536
10	6190000	6200000	10	6240000	6250000	.	.	.	.	0,255,255	60.0	25.108728	27.073603	26.616707	26.69334	7.337973E-4	0.0012777417	0.00186754	0.0019208426	2	6190000	6245000	5000
10	36900000	36925000	10	37750000	37775000	.	.	.	.	0,255,255	38.0	14.464586	13.476254	15.385668	14.453891	0.001997838	0.0055223275	0.0055477805	0.005512737	1	36912500	37762500	0
10	11150000	11175000	10	11250000	11275000	.	.	.	.	0,255,255	194.0	87.63366	101.1474	97.73076	111.277954	5.2223545E-14	2.4851206E-6	2.8521688E-6	3.043096E-6	1	11162500	11262500	0
10	91625000	91650000	10	91875000	91900000	.	.	.	.	0,255,255	83.0	28.60816	34.0457	37.682407	38.074123	7.0498815E-11	1.0606694E-6	1.7499425E-6	1.6821015E-6	2	91637500	91900000	12500
10	7550000	7560000	10	9300000	9310000	.	.	.	.	0,255,255	28.0	6.656556	6.918137	6.123142	11.335558	1.6180592E-4	1.7633293E-4	7.2092E-6	0.050597105	4	7537500	9307500	17678
10	119605000	119610000	10	119855000	119860000	.	.	.	.	0,255,255	19.0	4.203271	4.672563	5.345823	6.1957154	0.0035825248	0.005594918	0.029441489	0.029639548	2	119607500	119860000	2500
10	72075000	72100000	10	72300000	72325000	.	.	.	.	0,255,255	117.0	61.472256	57.20397	64.90162	69.43439	0.0032904588	3.8760916E-7	0.0059794723	0.005933396	1	72087500	72312500	0
10	3920000	3930000	10	4190000	4200000	.	.	.	.	0,255,255	27.0	5.792227	6.721136	6.6834564	8.711077	1.5342446E-5	4.867548E-4	7.238225E-4	0.009633428	1	3925000	4195000	0
10	64020000	64030000	10	64080000	64090000	.	.	.	.	0,255,255	61.0	27.464806	26.623718	22.483944	29.2486	4.319971E-4	7.781802E-4	2.5948957E-6	0.0011650193	1	64025000	64085000	0
10	12480000	12485000	10	12700000	12705000	.	.	.	.	0,255,255	26.0	9.790425	10.737081	11.089233	10.000127	0.0046318104	0.052026246	0.086200185	0.08770139	2	12485000	12707500	5590
10	57150000	57160000	10	57230000	57240000	.	.	.	.	0,255,255	39.0	16.06217	14.876635	14.771086	14.469414	0.013761067	6.531536E-4	8.258758E-4	8.83345E-4	1	57155000	57235000	0
10	13350000	13375000	10	13525000	13550000	.	.	.	.	0,255,255	135.0	65.457954	67.05879	76.83161	75.155525	1.9519282E-6	2.7267213E-6	3.683899E-6	3.68141E-6	1	13362500	13537500	0
10	12475000	12500000	10	13050000	13075000	.	.	.	.	0,255,255	124.0	36.57812	47.41158	39.711456	75.62257	1.990247E-22	3.4753967E-15	6.874317E-15	4.5631378E-4	1	12487500	13062500	0
10	86410000	86420000	10	86580000	86590000	.	.	.	.	0,255,255	43.0	18.172285	18.005442	22.784021	17.918674	0.001454112	0.0024895957	0.08227089	0.0030898198	2	86405000	86585000	10000
10	86100000	86125000	10	86350000	86375000	.	.	.	.	0,255,255	70.0	36.216183	34.367043	37.424248	38.396606	0.0017066263	0.0021221184	0.002997344	0.0030443654	1	86112500	86362500	0
10	100580000	100590000	10	100880000	100890000	.	.	.	.	0,255,255	40.0	12.709378	13.760776	13.98894	16.66867	2.152655E-4	3.0511094E-4	3.9154332E-4	0.016654503	4	100572500	100880000	13463
10	51290000	51300000	10	51420000	51430000	.	.	.	.	0,255,255	39.0	13.379443	13.118579	10.767188	15.503845	4.498342E-4	6.531536E-4	1.1238137E-5	8.83345E-4	1	51295000	51425000	0
10	60240000	60250000	10	60430000	60440000	.	.	.	.	0,255,255	61.0	26.552454	25.64475	23.640934	28.282003	4.319971E-4	7.781802E-4	2.5948957E-6	0.0011650193	2	60240000	60435000	5000
10	3320000	3330000	10	3640000	3650000	.	.	.	.	0,255,255	29.0	8.904604	9.015311	9.682239	8.6004095	0.0012081462	0.0014116702	0.0020010096	0.002008929	3	3325000	3635000	10000
10	59210000	59220000	10	59380000	59390000	.	.	.	.	0,255,255	40.0	16.209518	14.77935	14.572454	12.109098	0.008181389	3.0511094E-4	3.9154332E-4	3.7392097E-6	1	59215000	59385000	0
10	35430000	35440000	10	35500000	35510000	.	.	.	.	0,255,255	51.0	15.621277	20.732994	23.9451	22.861938	5.222246E-6	0.0015327228	0.002059582	0.002049958	1	35435000	35505000	0
10	101600000	101625000	10	101700000	101725000	.	.	.	.	0,255,255	150.0	73.00509	81.785194	83.62593	89.937874	6.196854E-10	2.407111E-4	3.119892E-4	3.4278422E-4	1	101612500	101712500	0
10	32070000	32080000	10	32160000	32170000	.	.	.	.	0,255,255	58.0	25.571436	26.366688	27.085169	30.887701	0.0020592264	0.00352869	0.005107426	0.0052287304	1	32075000	32165000	0
10	84380000	84385000	10	84425000	84430000	.	.	.	.	0,255,255	36.0	10.212262	11.320023	15.304972	15.059874	5.8849604E-5	1.0300989E-4	0.005860909	0.00555909	1	84382500	84427500	0
10	96040000	96050000	10	96120000	96130000	.	.	.	.	0,255,255	52.0	19.496794	23.64985	23.91429	22.932837	2.2997792E-6	8.4818824E-4	0.0011554784	0.001161402	1	96045000	96125000	0
10	101885000	101890000	10	101990000	101995000	.	.	.	.	0,255,255	40.0	9.345663	11.843696	12.493373	10.954459	1.1028825E-8	2.9300038E-6	4.209307E-4	5.2192663E-6	2	101887500	101990000	2500
10	54380000	54390000	10	54790000	54800000	.	.	.	.	0,255,255	30.0	11.323791	10.2834635	11.215453	11.861283	0.0092650335	0.012596617	0.016590975	0.01603748	2	54385000	54800000	5000
10	47015000	47020000	10	47175000	47180000	.	.	.	.	0,255,255	17.0	4.2401085	3.5815425	4.1787014	4.0614996	0.020146431	0.0071791527	0.027425988	0.026190279	2	47017500	47167500	10000
10	63470000	63480000	10	63520000	63530000	.	.	.	.	0,255,255	79.0	38.08879	44.66847	43.844093	42.294827	9.872298E-6	0.015047597	0.015018367	0.016062854	2	63465000	63525000	10000
10	101830000	101840000	10	101990000	102000000	.	.	.	.	0,255,255	64.0	27.388865	30.306778	33.219017	38.321064	7.809182E-5	1.450825E-4	0.030021785	0.031562425	2	101830000	101995000	5000
10	15900000	15925000	10	16550000	16575000	.	.	.	.	0,255,255	73.0	27.21428	31.82383	38.820713	31.64116	2.6943923E-7	4.5324667E-4	6.6976016E-4	6.7429006E-4	1	15912500	16562500	0
10	16650000	16660000	10	16750000	16760000	.	.	.	.	0,255,255	48.0	19.997992	21.118559	22.448517	24.484	0.0044335043	0.0076293633	0.01000241	0.010221907	2	16655000	16750000	5000
10	76550000	76575000	10	76700000	76725000	.	.	.	.	0,255,255	116.0	50.86787	59.664516	62.272564	66.53336	5.626834E-7	6.840159E-7	0.008331642	0.00818198	1	76562500	76712500	0
10	54800000	54810000	10	54890000	54900000	.	.	.	.	0,255,255	43.0	17.410292	18.221148	21.384508	21.512466	0.001454112	0.0024895957	0.08227089	0.08648786	2	54805000	54900000	5000
10	18330000	18340000	10	18390000	18400000	.	.	.	.	0,255,255	68.0	23.913061	29.606205	33.722202	35.69109	3.4172782E-9	1.2874522E-5	0.00613567	0.0067333537	1	18335000	18395000	0
10	60450000	60460000	10	60500000	60510000	.	.	.	.	0,255,255	63.0	23.12429	29.566586	28.996902	30.378712	2.1362952E-7	2.5375796E-4	3.5946455E-4	3.911869E-4	1	60455000	60505000	0
10	96825000	96850000	10	96925000	96950000	.	.	.	.	0,255,255	248.0	121.141106	137.2855	143.95837	140.7951	8.983377E-19	2.0101579E-8	1.6627048E-8	1.8667446E-8	4	96843750	96968750	44194
10	12075000	12100000	10	13050000	13075000	.	.	.	.	0,255,255	83.0	40.90966	45.34628	44.974827	47.129414	0.0017414094	0.0020844762	0.0028280776	0.0027942527	1	12087500	13062500	0
10	86500000	86525000	10	86875000	86900000	.	.	.	.	0,255,255	80.0	33.04534	38.697754	39.774677	47.637398	6.7101264E-6	7.5038297E-6	0.009828854	0.009703254	1	86512500	86887500	0
10	85310000	85320000	10	85410000	85420000	.	.	.	.	0,255,255	44.0	14.345972	15.43903	15.059558	16.75511	8.681041E-6	1.11835525E-5	1.5994245E-5	0.001700379	1	85315000	85415000	0
10	3640000	3650000	10	3780000	3790000	.	.	.	.	0,255,255	48.0	12.763825	13.332602	16.240032	15.267095	2.0951838E-7	2.410613E-7	1.1170713E-4	3.6892487E-7	2	3640000	3785000	5000
10	81400000	81425000	10	81800000	81825000	.	.	.	.	0,255,255	88.0	32.700523	35.608208	40.652878	43.184753	3.1012554E-8	3.1822335E-8	2.767534E-4	2.761557E-4	2	81412500	81825000	12500
10	65760000	65770000	10	65840000	65850000	.	.	.	.	0,255,255	40.0	13.370291	15.417263	12.42242	16.337095	2.152655E-4	3.0511094E-4	3.9154332E-4	0.016654503	1	65765000	65845000	0
10	58270000	58275000	10	58345000	58350000	.	.	.	.	0,255,255	26.0	6.306755	7.537941	8.931866	7.818796	4.682245E-4	0.0010503392	0.012033702	0.0011599131	1	58272500	58347500	0
10	128250000	128275000	10	128525000	128550000	.	.	.	.	0,255,255	91.0	43.53895	39.368553	38.12931	44.27785	3.7093036E-5	4.1668678E-5	6.3317946E-9	6.08885E-5	1	128262500	128537500	0
10	127700000	127725000	10	128000000	128025000	.	.	.	.	0,255,255	59.0	22.72302	23.36471	28.037506	23.670553	8.235821E-6	1.1520733E-5	0.004441341	1.9536747E-5	2	127712500	128037500	25000
11	74975000	75000000	11	75075000	75100000	.	.	.	.	0,255,255	90.0	16.088226	29.37581	30.634676	30.11521	9.176816E-26	1.1909211E-13	2.9234557E-13	2.5940337E-13	2	74962500	75087500	25000
11	35060000	35070000	11	35120000	35130000	.	.	.	.	0,255,255	34.0	2.62285	6.7401595	9.261617	8.506547	1.3681071E-17	1.6217331E-7	1.9257628E-5	1.9861518E-5	1	35065000	35125000	0
11	98080000	98090000	11	98140000	98150000	.	.	.	.	0,255,255	27.0	2.2995396	5.180778	8.468502	6.353261	2.1684839E-13	2.3570814E-5	0.009936503	6.6612166E-4	1	98085000	98145000	0
11	117750000	117755000	11	117800000	117805000	.	.	.	.	0,255,255	41.0	11.794713	12.745391	17.047653	15.378252	6.665651E-7	1.0882819E-4	0.010951913	2.0102064E-4	1	117752500	117802500	0
11	117510000	117520000	11	117800000	117810000	.	.	.	.	0,255,255	49.0	20.774195	17.992666	19.765944	23.378141	0.002621966	3.6894467E-5	0.005935762	0.006117021	1	117515000	117805000	0
11	119350000	119375000	11	119700000	119725000	.	.	.	.	0,255,255	83.0	38.145508	32.90723	35.866196	34.81253	9.719148E-7	1.0606694E-6	1.7499425E-6	1.6821015E-6	1	119362500	119712500	0
11	59820000	59830000	11	60120000	60130000	.	.	.	.	0,255,255	34.0	11.40899	11.502949	15.003854	12.745319	4.8351975E-4	5.8955513E-4	0.02052994	0.02057063	2	59820000	60130000	7071
11	83830000	83840000	11	84510000	84520000	.	.	.	.	0,255,255	27.0	5.8354206	6.580077	8.892914	7.1331916	1.5342446E-5	4.867548E-4	0.009936503	6.6612166E-4	1	83835000	84515000	0
11	124575000	124600000	11	124675000	124700000	.	.	.	.	0,255,255	58.0	14.528117	22.587854	24.537373	22.287607	3.5555248E-12	2.4032983E-5	3.786616E-5	4.0554263E-5	1	124587500	124687500	0
11	94150000	94175000	11	94250000	94275000	.	.	.	.	0,255,255	69.0	10.23021	17.338894	18.960514	19.83185	1.5764457E-23	2.7628334E-13	2.2385227E-13	4.17826E-9	1	94162500	94262500	0
11	121320000	121325000	11	121525000	121530000	.	.	.	.	0,255,255	20.0	5.1508727	5.7458367	6.9490924	6.26617	0.008436214	0.015245665	0.06865625	0.06882313	3	121325833	121525833	6872
11	4600000	4625000	11	5000000	5025000	.	.	.	.	0,255,255	95.0	46.199104	40.969288	42.47313	46.286964	4.0200607E-6	4.399563E-6	6.589947E-6	6.49361E-6	2	4625000	5012500	12500
11	72220000	72230000	11	72400000	72410000	.	.	.	.	0,255,255	50.0	21.202894	22.468357	23.162312	24.581345	0.001532443	0.0026942142	0.0035765336	0.0035778165	1	72225000	72405000	0
11	75465000	75470000	11	75505000	75510000	.	.	.	.	0,255,255	38.0	15.175904	16.749887	14.802225	14.877112	7.9571E-4	0.03720689	0.0015999655	0.0016152086	2	75465000	75507500	2500
11	131370000	131380000	11	131500000	131510000	.	.	.	.	0,255,255	63.0	19.152914	20.770693	32.621075	24.218864	8.62955E-11	3.295475E-7	0.04237148	5.4221124E-7	2	131385000	131505000	10000
11	31610000	31620000	11	31660000	31670000	.	.	.	.	0,255,255	50.0	22.512413	23.124695	20.271233	23.877083	0.001532443	0.0026942142	0.0035765336	0.0035778165	2	31615000	31675000	10000
11	95820000	95830000	11	96020000	96030000	.	.	.	.	0,255,255	40.0	14.908295	14.508404	16.94086	15.424272	2.152655E-4	3.0511094E-4	0.01712174	4.182408E-4	1	95825000	96025000	0
11	117700000	117710000	11	117800000	117810000	.	.	.	.	0,255,255	76.0	30.218067	28.010473	32.192684	39.85859	1.9741858E-8	3.7032418E-8	1.1985898E-4	0.0475383	2	117700000	117805000	5000
11	8370000	8380000	11	8450000	8460000	.	.	.	.	0,255,255	57.0	21.58163	24.56615	26.61683	24.19103	1.8992028E-5	3.2624986E-5	0.008101425	5.1201998E-5	1	8375000	8455000	0
11	8675000	8700000	11	8775000	8800000	.	.	.	.	0,255,255	245.0	107.7098	124.23847	131.46701	129.61668	6.0666034E-18	6.8597465E-8	5.551655E-8	6.4231436E-8	3	8687500	8812500	25000
11	125310000	125320000	11	125370000	125380000	.	.	.	.	0,255,255	25.0	1.9311583	4.4243135	5.5817666	4.6624293	1.7814869E-13	1.2648581E-5	2.9044846E-4	6.679968E-6	1	125315000	125375000	0
11	55325000	55350000	11	55425000	55450000	.	.	.	.	0,255,255	79.0	5.7804866	14.091074	15.920641	13.768168	0.0	2.2572957E-24	9.267766E-19	3.1659524E-24	1	55337500	55437500	0
11	80525000	80550000	11	80625000	80650000	.	.	.	.	0,255,255	55.0	11.412852	19.032017	18.878448	20.500303	2.2634711E-14	5.5574935E-7	6.815031E-7	3.1179324E-4	1	80537500	80637500	0
11	117325000	117350000	11	117800000	117825000	.	.	.	.	0,255,255	112.0	56.558037	50.12377	54.12957	61.355495	4.804838E-6	6.008087E-6	8.203208E-6	8.1649205E-6	1	117337500	117812500	0
11	100630000	100635000	11	100665000	100670000	.	.	.	.	0,255,255	42.0	11.872159	12.960094	13.425975	12.641197	2.4522586E-7	5.298862E-5	8.921167E-5	8.984845E-5	2	100632500	100672500	5000
11	57910000	57920000	11	57970000	57980000	.	.	.	.	0,255,255	26.0	2.7345247	3.6877038	3.1413908	7.1656513	2.630436E-10	3.2431917E-8	2.9010979E-8	0.0016929498	1	57915000	57975000	0
11	5750000	5775000	11	5850000	5875000	.	.	.	.	0,255,255	54.0	10.8694	15.626592	15.890331	16.539026	8.8691824E-14	1.3499975E-6	1.6264831E-6	1.7632867E-6	1	5762500	5862500	0
11	68130000	68140000	11	68190000	68200000	.	.	.	.	0,255,255	79.0	31.821802	36.674587	33.907494	42.194344	9.872298E-6	1.4072762E-5	2.2330456E-5	0.016062854	1	68135000	68195000	0
11	4510000	4515000	11	4555000	4560000	.	.	.	.	0,255,255	32.0	12.267319	12.176158	11.233488	13.873692	0.0012400056	0.001972862	0.0031610096	0.047683023	2	4515000	4557500	2500
11	61030000	61040000	11	61080000	61090000	.	.	.	.	0,255,255	74.0	33.7788	37.709743	43.53573	36.316727	1.6981785E-4	2.3661983E-4	0.08996016	4.1221816E-4	3	61035000	61095000	10000
11	46260000	46270000	11	46320000	46330000	.	.	.	.	0,255,255	58.0	28.17811	30.080454	28.03378	27.815372	0.0020592264	0.00352869	0.005107426	0.0052287304	1	46265000	46325000	0
11	131060000	131070000	11	131200000	131210000	.	.	.	.	0,255,255	53.0	15.7426815	17.299467	21.039978	19.89241	1.033974E-6	1.440644E-6	6.485559E-4	6.42724E-4	2	131065000	131210000	5000
11	23450000	23475000	11	23550000	23575000	.	.	.	.	0,255,255	73.0	14.224892	22.363222	23.949625	22.627665	4.5871034E-21	5.775263E-11	9.7006195E-11	9.694207E-11	1	23462500	23562500	0
11	26295000	26300000	11	27160000	27165000	.	.	.	.	0,255,255	17.0	2.7205749	2.129969	3.2287657	2.0682817	8.0848305E-4	2.1064712E-4	0.005608316	1.0377581E-4	1	26297500	27162500	0
11	570000	575000	11	630000	635000	.	.	.	.	0,255,255	33.0	7.659211	8.049074	10.049341	9.630543	3.7685612E-7	3.646276E-5	0.0016638046	6.468637E-5	1	572500	632500	0
11	49325000	49350000	11	49425000	49450000	.	.	.	.	0,255,255	52.0	12.65766	18.986355	22.471083	16.596756	3.7023562E-9	7.6086794E-6	0.0020648818	9.636571E-6	1	49337500	49437500	0
11	130000000	130025000	11	130125000	130150000	.	.	.	.	0,255,255	189.0	89.045906	90.506805	105.151535	112.92447	1.0903202E-12	1.4710402E-12	1.9165842E-5	2.0261545E-5	3	129979166	130129166	42491
11	129375000	129400000	11	129675000	129700000	.	.	.	.	0,255,255	84.0	41.940823	39.333435	47.296036	43.812706	0.0011176114	0.0013319892	0.0018163775	0.0017898475	1	129387500	129687500	0
11	23525000	23550000	11	26125000	26150000	.	.	.	.	0,255,255	34.0	10.726767	9.736125	9.875304	9.714895	0.0011090583	5.5981054E-5	0.0028082102	6.712643E-5	1	23537500	26137500	0
11	79700000	79725000	11	81225000	81250000	.	.	.	.	0,255,255	62.0	18.813677	17.463154	21.681261	18.859753	3.1479128E-10	5.6366445E-10	1.858327E-6	7.2708617E-10	1	79712500	81237500	0
11	61000000	61025000	11	61625000	61650000	.	.	.	.	0,255,255	47.0	13.277663	15.625316	17.81758	16.98651	8.3599497E-7	4.1359814E-4	5.5305776E-4	5.4026925E-4	1	61012500	61637500	0
11	26275000	26300000	11	27450000	27475000	.	.	.	.	0,255,255	45.0	15.749291	15.367875	18.989437	14.031347	9.047197E-4	1.7247738E-5	0.0021962088	1.8228458E-5	1	26287500	27462500	0
11	104365000	104370000	11	104415000	104420000	.	.	.	.	0,255,255	17.0	5.7491293	5.549026	5.598357	5.387407	0.061924405	0.09934588	0.09776924	0.09879818	2	104362500	104412500	7071
11	94800000	94805000	11	94840000	94845000	.	.	.	.	0,255,255	17.0	3.1290257	3.9019737	1.70759	6.170636	8.0848305E-4	0.0071791527	1.0290561E-5	0.09879818	2	94792500	94842500	10000
11	40150000	40175000	11	41200000	41225000	.	.	.	.	0,255,255	77.0	25.390669	21.870155	22.87101	34.287373	1.1820653E-8	9.744677E-13	1.8168462E-12	7.076774E-5	3	40162500	41212500	25000
11	81650000	81675000	11	81750000	81775000	.	.	.	.	0,255,255	54.0	13.739343	19.77532	21.364616	22.165407	3.947269E-10	3.8199066E-4	5.843505E-4	5.9017655E-4	1	81662500	81762500	0
11	90625000	90650000	11	90750000	90775000	.	.	.	.	0,255,255	123.0	22.96765	37.879913	37.812904	71.5599	2.31042E-39	4.747548E-22	1.009432E-21	6.719357E-4	2	90650000	90762500	12500
11	60150000	60160000	11	60230000	60240000	.	.	.	.	0,255,255	36.0	12.790033	13.758858	12.65828	11.866091	0.003509759	0.0052707484	0.0063883616	1.6535087E-4	1	60155000	60235000	0
11	90625000	90650000	11	91025000	91050000	.	.	.	.	0,255,255	96.0	22.021852	32.21428	39.35621	33.270325	1.4299362E-22	6.597563E-11	3.7192888E-6	1.15936254E-10	3	90645833	91045833	18634
11	40220000	40230000	11	40280000	40290000	.	.	.	.	0,255,255	74.0	24.615389	26.359129	29.322536	36.710255	9.4067296E-8	1.7667968E-7	2.4944669E-7	4.1221816E-4	1	40225000	40285000	0
11	17750000	17755000	11	17805000	17810000	.	.	.	.	0,255,255	24.0	6.865573	6.6141787	5.443271	6.3259616	0.0023826312	0.004866693	4.2158336E-4	0.005554326	1	17752500	17807500	0
11	128025000	128050000	11	128950000	128975000	.	.	.	.	0,255,255	65.0	25.699102	23.496998	27.663326	27.52001	6.8603185E-5	9.3946994E-8	1.4130647E-4	1.354806E-4	1	128037500	128962500	0
11	40170000	40175000	11	40210000	40215000	.	.	.	.	0,255,255	48.0	14.436716	15.915352	18.085348	20.264372	1.6478087E-7	9.121785E-5	1.3797382E-4	0.029332496	2	40167500	40212500	5000
11	117600000	117610000	11	117800000	117810000	.	.	.	.	0,255,255	59.0	29.389233	22.785759	23.674198	26.072851	0.0012501309	7.7875175E-6	1.1820648E-5	0.0032588162	1	117605000	117805000	0
12	51425000	51450000	12	51800000	51825000	.	.	.	.	0,255,255	95.0	46.39497	51.489307	60.24135	58.82259	4.0200607E-6	0.010810034	0.013264772	0.01344348	3	51420833	51820833	18634
12	6560000	6570000	12	6610000	6620000	.	.	.	.	0,255,255	68.0	30.635017	32.142956	36.36238	31.928165	6.35181E-6	0.004329475	0.00613567	0.0067333537	1	6565000	6615000	0
12	61625000	61650000	12	61975000	62000000	.	.	.	.	0,255,255	88.0	31.605581	36.850285	33.900433	44.93021	3.1012554E-8	3.1822335E-8	5.484119E-8	2.761557E-4	1	61637500	61987500	0
12	18425000	18450000	12	19125000	19150000	.	.	.	.	0,255,255	74.0	33.366444	31.129347	37.182945	29.731281	2.1868854E-4	2.6044424E-4	3.931252E-4	2.6925431E-7	1	18437500	19137500	0
12	5645000	5650000	12	5685000	5690000	.	.	.	.	0,255,255	42.0	9.067088	9.932332	7.6585035	15.224565	9.404227E-10	4.1988983E-7	2.6994676E-12	8.984845E-5	1	5647500	5687500	0
12	45725000	45750000	12	46250000	46275000	.	.	.	.	0,255,255	70.0	23.324076	27.050348	27.963547	26.542873	7.5089923E-10	2.9431744E-6	5.3057875E-6	4.9780956E-6	2	45750000	46262500	12500
12	575000	600000	12	1075000	1100000	.	.	.	.	0,255,255	71.0	36.080257	31.271214	32.196	32.088158	0.0010515804	0.0012918647	0.0018346001	0.0018882819	1	587500	1087500	0
12	62575000	62600000	12	62925000	62950000	.	.	.	.	0,255,255	100.0	42.09949	49.134052	58.59618	49.484856	2.0301964E-7	0.0016432798	0.002075883	0.00207809	1	62587500	62937500	0
12	92200000	92225000	12	92550000	92575000	.	.	.	.	0,255,255	184.0	87.42529	88.60255	94.76108	114.22786	1.9882629E-11	2.7492647E-11	3.8496373E-11	1.2004095E-4	2	92187500	92562500	25000
12	14775000	14800000	12	15575000	15600000	.	.	.	.	0,255,255	69.0	32.760925	31.0922	32.880318	32.545067	0.002736312	0.0034263812	0.004800279	0.0048380285	1	14787500	15587500	0
12	106625000	106650000	12	106825000	106850000	.	.	.	.	0,255,255	138.0	55.84601	64.84978	78.22904	71.469826	4.058047E-13	6.134266E-7	0.014826984	8.514557E-7	2	106637500	106825000	12500
12	32400000	32425000	12	32550000	32575000	.	.	.	.	0,255,255	242.0	97.0259	125.91268	128.96146	137.09352	3.8208508E-17	2.2243894E-7	1.7832924E-7	2.0796547E-7	1	32412500	32562500	0
12	83000000	83025000	12	83800000	83825000	.	.	.	.	0,255,255	61.0	22.287514	24.998753	26.90426	25.83574	1.8346632E-6	9.525126E-4	0.0015451615	0.0014659959	1	83012500	83812500	0
12	6825000	6850000	12	6925000	6950000	.	.	.	.	0,255,255	342.0	155.44914	147.22702	144.53952	182.20741	4.4775554E-16	3.660144E-32	3.1709765E-32	2.561589E-16	1	6837500	6937500	0
12	10460000	10465000	12	10545000	10550000	.	.	.	.	0,255,255	17.0	3.0050633	3.3679876	3.7884557	3.0669415	8.0848305E-4	0.0071791527	0.005608316	8.6251344E-4	1	10462500	10547500	0
12	67445000	67450000	12	67650000	67655000	.	.	.	.	0,255,255	26.0	6.351464	7.4366612	9.396569	10.112775	4.682245E-4	0.0010503392	0.012033702	0.08770139	2	67445000	67652500	2500
12	32375000	32400000	12	32475000	32500000	.	.	.	.	0,255,255	228.0	111.57596	121.855194	123.47156	130.6638	1.3847967E-13	2.0951013E-13	2.817983E-5	3.283488E-5	1	32387500	32487500	0
12	117850000	117875000	12	118025000	118050000	.	.	.	.	0,255,255	169.0	91.206604	81.45879	82.83309	83.77789	5.2225655E-8	7.627217E-8	1.0273277E-7	1.1769064E-7	2	117875000	118037500	12500
12	49125000	49130000	12	49220000	49225000	.	.	.	.	0,255,255	25.0	6.2919436	6.556807	7.229664	7.638042	0.0010934043	0.002282815	0.0025733295	0.002625453	2	49127500	49227500	5000
12	82680000	82690000	12	83820000	83830000	.	.	.	.	0,255,255	24.0	3.5709713	4.177972	4.8722997	5.214512	6.1899004E-7	4.686849E-5	4.0900064E-5	7.9848745E-4	1	82685000	83825000	0
12	20900000	20925000	12	21175000	21200000	.	.	.	.	0,255,255	91.0	46.91956	40.79027	47.7684	46.515274	3.7093036E-5	4.1668678E-5	5.9153597E-5	6.08885E-5	3	20937500	21187500	25000
12	49970000	49975000	12	50050000	50055000	.	.	.	.	0,255,255	17.0	4.3669753	4.701963	5.8269424	5.3579197	0.020146431	0.03151365	0.09776924	0.09879818	2	49970000	50060000	7906
12	5680000	5690000	12	5910000	5920000	.	.	.	.	0,255,255	36.0	13.343203	12.984514	13.92463	14.568996	0.003509759	0.0052707484	0.0063883616	0.006522506	2	5685000	5920000	5000
12	28270000	28280000	12	28470000	28480000	.	.	.	.	0,255,255	30.0	8.3275	8.82873	8.358703	10.576953	5.110016E-4	5.7798694E-4	8.638685E-4	0.01603748	1	28275000	28475000	0
12	131895000	131900000	12	131930000	131935000	.	.	.	.	0,255,255	38.0	14.714888	13.582168	16.454369	13.130305	7.9571E-4	8.555715E-4	0.049937278	0.0016152086	3	131892500	131939166	13018
12	45975000	46000000	12	46250000	46275000	.	.	.	.	0,255,255	113.0	43.906532	47.182156	56.156933	46.411568	2.4488066E-11	2.4227415E-11	4.921652E-6	3.787699E-11	1	45987500	46262500	0
12	120320000	120330000	12	120460000	120470000	.	.	.	.	0,255,255	82.0	45.334576	38.66652	46.10865	37.740124	0.005825019	2.1341043E-6	0.0046439157	4.0772966E-6	1	120325000	120465000	0
12	44300000	44325000	12	44850000	44875000	.	.	.	.	0,255,255	116.0	46.64064	48.17109	53.128365	55.08602	2.433409E-12	2.3997614E-12	9.727015E-7	9.676143E-7	1	44312500	44862500	0
12	119650000	119675000	12	119900000	119925000	.	.	.	.	0,255,255	148.0	68.615265	68.7395	84.372185	72.26407	1.9991977E-9	2.5521634E-9	6.388881E-4	3.6975425E-9	2	119662500	119925000	12500
12	54325000	54330000	12	54395000	54400000	.	.	.	.	0,255,255	31.0	10.819064	10.959744	15.333341	9.475973	0.0023799534	0.0037975812	0.074131235	3.745531E-4	2	54330000	54390000	7906
12	2475000	2480000	12	2510000	2515000	.	.	.	.	0,255,255	32.0	8.410036	10.062018	9.737908	11.667722	4.2835745E-5	0.001972862	1.3147591E-4	0.0032220117	1	2477500	2512500	0
12	22525000	22550000	12	22950000	22975000	.	.	.	.	0,255,255	67.0	21.377234	22.519272	22.998093	26.166086	1.1780007E-8	1.6238332E-8	2.838855E-8	3.8651036E-5	1	22537500	22962500	0
12	30825000	30850000	12	31275000	31300000	.	.	.	.	0,255,255	75.0	32.58996	28.111807	29.557556	36.82886	1.2691891E-4	6.851248E-8	1.3610413E-7	2.2269583E-4	2	30837500	31275000	12500
12	89710000	89720000	12	90080000	90090000	.	.	.	.	0,255,255	32.0	9.941914	9.752177	9.567248	10.769788	0.0023357123	9.022253E-5	1.3195087E-4	0.0041957935	1	89715000	90085000	0
12	78175000	78200000	12	78550000	78575000	.	.	.	.	0,255,255	82.0	26.951866	34.529663	34.960323	40.531136	1.6899875E-10	2.0714122E-6	3.4192308E-6	0.0042699864	1	78187500	78562500	0
12	109710000	109720000	12	109770000	109780000	.	.	.	.	0,255,255	70.0	30.513763	31.82231	29.35941	38.0389	1.6576146E-6	0.0017891787	4.317006E-6	0.0027576904	1	109715000	109775000	0
12	92580000	92590000	12	92640000	92650000	.	.	.	.	0,255,255	65.0	26.240294	28.469673	32.156055	27.940884	4.307731E-5	8.216983E-5	0.02076861	1.286713E-4	2	92580000	92645000	5000
12	6880000	6885000	12	6915000	6920000	.	.	.	.	0,255,255	33.0	9.149907	12.75266	11.541056	11.649049	1.7882807E-5	0.017265098	0.0016638046	0.0016887826	2	6882500	6922500	5000
12	89550000	89575000	12	89975000	90000000	.	.	.	.	0,255,255	105.0	35.669064	45.345905	60.42329	43.166164	3.1237155E-14	7.803428E-9	2.4756385E-4	1.232771E-8	1	89562500	89987500	0
12	106630000	106640000	12	106740000	106750000	.	.	.	.	0,255,255	44.0	14.946258	14.808842	18.393005	14.773834	8.681041E-6	1.11835525E-5	0.0017632624	1.5467793E-5	1	106635000	106745000	0
12	26850000	26875000	12	27225000	27250000	.	.	.	.	0,255,255	60.0	23.302395	28.264536	29.412527	28.385689	3.943269E-6	0.0016760121	0.0026478893	0.0025249	1	26862500	27237500	0
12	112030000	112040000	12	112090000	112100000	.	.	.	.	0,255,255	79.0	33.814716	36.59131	37.73333	42.145	9.872298E-6	1.4072762E-5	2.2330456E-5	0.016062854	1	112035000	112095000	0
12	88100000	88125000	12	90075000	90100000	.	.	.	.	0,255,255	40.0	10.888192	10.528397	10.192713	11.4230175	3.5271203E-6	1.06640855E-5	9.75977E-6	1.050884E-5	1	88112500	90087500	0
12	117975000	117980000	12	118010000	118015000	.	.	.	.	0,255,255	34.0	9.81184	11.885858	12.835015	10.289858	6.8636696E-6	4.7966876E-4	0.017396923	7.904085E-4	1	117977500	118012500	0
12	107015000	107020000	12	107100000	107105000	.	.	.	.	0,255,255	26.0	7.833032	7.5800486	6.8738036	9.5964155	4.682245E-4	0.0010503392	0.0011734437	0.013539934	1	107017500	107102500	0
12	110490000	110500000	12	110730000	110740000	.	.	.	.	0,255,255	47.0	17.483786	19.063522	18.412876	22.116034	1.0622715E-4	1.675059E-4	2.2828154E-4	0.01657692	1	110495000	110735000	0
12	20645000	20650000	12	20790000	20795000	.	.	.	.	0,255,255	18.0	2.847164	3.563336	4.626328	3.7138312	2.4293996E-4	0.0025595198	0.012158973	0.0018660018	1	20647500	20792500	0
12	5175000	5200000	12	5400000	5425000	.	.	.	.	0,255,255	135.0	62.17585	67.96615	77.26524	77.13278	1.9519282E-6	2.7267213E-6	0.033267077	3.68141E-6	3	5187500	5437500	25000
12	32380000	32390000	12	32680000	32690000	.	.	.	.	0,255,255	44.0	21.0865	19.1876	22.52016	21.856339	0.02804054	0.0013447184	0.056892462	0.059389092	2	32385000	32680000	5000
12	15745000	15750000	12	15780000	15785000	.	.	.	.	0,255,255	27.0	8.092079	10.172252	10.548225	7.8286157	0.00234692	0.03291851	0.054592136	4.847435E-4	3	15749166	15787500	5270
12	26110000	26120000	12	26830000	26840000	.	.	.	.	0,255,255	22.0	4.9019475	5.828947	6.1853957	5.914845	3.5336247E-4	0.0053973133	0.0071446295	0.0065031224	1	26115000	26835000	0
12	118280000	118290000	12	118350000	118360000	.	.	.	.	0,255,255	80.0	28.592499	34.19025	44.461586	46.128933	7.866564E-10	7.628397E-6	0.010553248	0.011102669	5	118287000	118349000	16125
12	44400000	44410000	12	44840000	44850000	.	.	.	.	0,255,255	38.0	8.922814	11.31603	14.183124	13.53309	1.359356E-7	1.6492975E-5	0.0017314736	0.0017573565	2	44405000	44840000	5000
12	81375000	81380000	12	81450000	81455000	.	.	.	.	0,255,255	25.0	6.0037327	6.713647	7.757973	7.394792	8.998489E-5	0.002282815	0.0025733295	0.002625453	1	81377500	81452500	0
12	15585000	15590000	12	15785000	15790000	.	.	.	.	0,255,255	27.0	5.533694	5.8540273	7.855072	7.4252276	9.0369795E-6	1.4359014E-5	0.0062951576	4.847435E-4	1	15587500	15787500	0
12	5020000	5025000	12	5085000	5090000	.	.	.	.	0,255,255	21.0	5.0892377	4.8664503	4.9883566	6.0435715	0.003716577	7.482323E-4	0.0066098874	0.006515318	2	5020000	5085000	3536
13	105925000	105950000	13	106225000	106250000	.	.	.	.	0,255,255	70.0	28.370707	33.45681	38.562595	35.227787	2.4103392E-6	0.0021221184	0.002997344	0.0030443654	1	105937500	106237500	0
13	101125000	101150000	13	101900000	101925000	.	.	.	.	0,255,255	52.0	21.603498	17.201126	23.464966	17.079128	9.0721203E-4	7.6086794E-6	0.0020648818	9.636571E-6	1	101137500	101912500	0
13	70750000	70775000	13	72475000	72500000	.	.	.	.	0,255,255	44.0	12.591521	16.742523	19.291302	14.959117	1.4930524E-5	0.0032246574	0.0042385706	4.537382E-5	1	70762500	72487500	0
13	46850000	46875000	13	48525000	48550000	.	.	.	.	0,255,255	43.0	10.7766695	15.536577	18.437374	19.129375	1.2318583E-7	1.0163032E-4	0.007889235	0.0076723867	1	46862500	48537500	0
13	49645000	49650000	13	49685000	49690000	.	.	.	.	0,255,255	36.0	13.780938	13.506161	15.280264	14.118923	0.0030916731	0.0032056484	0.005860909	0.00555909	1	49647500	49687500	0
13	105870000	105875000	13	105920000	105925000	.	.	.	.	0,255,255	26.0	10.118079	9.826883	9.199235	11.270245	0.042914398	0.008419809	0.012033702	0.08770139	3	105865833	105922500	8333
13	93250000	93260000	13	94340000	94350000	.	.	.	.	0,255,255	51.0	13.102086	13.850256	15.586672	20.35822	1.0180834E-8	1.1258741E-8	1.1226469E-5	0.002049958	3	93241666	94341666	13744
13	98140000	98150000	13	98290000	98300000	.	.	.	.	0,255,255	38.0	15.862052	15.705478	18.88717	15.425891	0.0222833	0.036493972	0.04384888	0.0017573565	2	98140000	98290000	7071
13	93250000	93260000	13	93690000	93700000	.	.	.	.	0,255,255	31.0	10.669592	10.384851	11.884238	9.779233	0.0047432254	0.006261597	0.008546289	3.6816945E-4	1	93255000	93695000	0
13	78225000	78250000	13	78975000	79000000	.	.	.	.	0,255,255	70.0	29.122591	31.088934	29.155073	36.152596	2.4103392E-6	0.0021221184	5.3057875E-6	0.0030443654	1	78237500	78987500	0
13	43050000	43075000	13	43650000	43675000	.	.	.	.	0,255,255	70.0	30.080978	35.976288	38.03622	38.735573	2.4103392E-6	0.0021221184	0.002997344	0.0030443654	1	43062500	43662500	0
13	82050000	82060000	13	82130000	82140000	.	.	.	.	0,255,255	45.0	16.901323	16.634113	14.830702	16.153166	4.1725728E-4	6.903456E-4	6.795686E-6	8.8233955E-4	1	82055000	82135000	0
13	71225000	71250000	13	71525000	71550000	.	.	.	.	0,255,255	55.0	25.720707	28.375006	28.608274	28.711006	0.014707229	0.020599546	0.028769962	0.027905509	2	71225000	71537500	12500
13	99750000	99775000	13	100225000	100250000	.	.	.	.	0,255,255	87.0	36.836357	43.787617	48.378456	44.155952	6.2854994E-8	3.2006716E-4	4.5223875E-4	4.469075E-4	1	99762500	100237500	0
13	25150000	25175000	13	25275000	25300000	.	.	.	.	0,255,255	151.0	68.95326	75.87782	75.977356	86.66967	3.4327316E-10	4.3736148E-10	6.2753946E-10	2.4070592E-4	2	25175000	25287500	12500
13	35475000	35500000	13	35600000	35625000	.	.	.	.	0,255,255	245.0	105.120155	117.03712	136.57709	126.31135	6.0666034E-18	9.560527E-18	5.551655E-8	6.4231436E-8	3	35487500	35612500	25000
13	77000000	77025000	13	77325000	77350000	.	.	.	.	0,255,255	89.0	47.373615	38.37749	38.535835	43.19801	1.0366712E-4	1.5388451E-8	2.6857418E-8	1.6937728E-4	2	77000000	77325000	17678
13	112660000	112670000	13	112850000	112860000	.	.	.	.	0,255,255	29.0	10.211329	10.126229	9.446426	10.623311	0.017327303	0.023894446	0.0020010096	0.028734645	2	112670000	112855000	5000
13	77300000	77325000	13	77700000	77725000	.	.	.	.	0,255,255	53.0	23.739	25.843605	26.471691	27.136402	5.0213264E-4	0.048867743	0.0659142	0.06375837	2	77325000	77700000	17678
13	49680000	49690000	13	49770000	49780000	.	.	.	.	0,255,255	70.0	24.431662	28.764545	29.430475	37.982674	5.780271E-10	3.3263427E-6	4.317006E-6	0.0027576904	5	49671000	49777000	20000
13	46125000	46150000	13	46300000	46325000	.	.	.	.	0,255,255	103.0	50.017536	48.344933	58.85822	52.825035	3.4959766E-4	3.0621074E-8	6.0283695E-4	5.960214E-4	1	46137500	46312500	0
13	79000000	79025000	13	79375000	79400000	.	.	.	.	0,255,255	75.0	29.96938	26.077934	32.60554	28.54288	5.7541687E-8	6.851248E-8	2.3072303E-4	1.3233881E-7	2	79037500	79387500	25000
13	40500000	40510000	13	40670000	40680000	.	.	.	.	0,255,255	40.0	14.757973	12.546299	14.431018	13.4473505	2.152655E-4	3.0511094E-4	3.9154332E-4	4.182408E-4	1	40505000	40675000	0
13	51125000	51150000	13	51775000	51800000	.	.	.	.	0,255,255	75.0	33.387314	28.83582	32.004322	37.490387	1.2691891E-4	6.851248E-8	2.3072303E-4	2.2269583E-4	1	51137500	51787500	0
14	75675000	75700000	14	76375000	76400000	.	.	.	.	0,255,255	66.0	20.532164	27.097841	34.53774	26.512753	2.798196E-8	4.4779106E-5	0.01785712	7.258679E-5	2	75675000	76387500	12500
14	60360000	60365000	14	60480000	60485000	.	.	.	.	0,255,255	24.0	6.5103645	7.2303433	6.886508	9.526387	0.0023826312	0.004866693	0.0054523796	0.042347908	2	60357500	60482500	5000
14	92150000	92160000	14	92330000	92340000	.	.	.	.	0,255,255	49.0	17.671438	19.762777	21.26426	20.836742	2.4642526E-5	0.0046182508	0.005935762	0.006117021	1	92155000	92335000	0
14	49870000	49880000	14	50230000	50240000	.	.	.	.	0,255,255	32.0	9.536345	10.045684	11.02778	10.161507	8.113987E-5	0.0029650547	0.0041755033	0.0041957935	1	49875000	50235000	0
14	23650000	23675000	14	23875000	23900000	.	.	.	.	0,255,255	144.0	66.24754	73.54338	77.592865	90.97943	1.8902231E-8	2.4971875E-8	0.0024510985	0.002647903	6	23650000	23900000	63738
14	96660000	96670000	14	96710000	96720000	.	.	.	.	0,255,255	92.0	35.80125	41.319225	42.578396	39.57268	1.4400716E-9	3.965817E-5	4.475121E-5	5.2155727E-5	1	96665000	96715000	0
14	99420000	99430000	14	99470000	99480000	.	.	.	.	0,255,255	81.0	27.87697	28.832678	30.08181	30.69321	3.4421288E-10	6.372839E-10	9.2925484E-10	1.4586929E-9	1	99425000	99475000	0
14	96580000	96590000	14	96710000	96720000	.	.	.	.	0,255,255	61.0	22.758358	23.11594	32.48895	25.25721	1.0060259E-6	1.6409966E-6	0.08244199	0.0011650193	3	96585000	96731666	16666
14	79410000	79415000	14	79510000	79515000	.	.	.	.	0,255,255	22.0	5.502271	5.2478776	4.91528	5.2746873	0.0015660797	0.002888464	2.3980232E-4	0.0027671794	1	79412500	79512500	0
14	62000000	62005000	14	62055000	62060000	.	.	.	.	0,255,255	24.0	7.275429	7.3288236	6.8005934	7.651653	0.0023826312	0.004866693	0.0054523796	0.005554326	1	62002500	62057500	0
14	90590000	90595000	14	90675000	90680000	.	.	.	.	0,255,255	18.0	3.7516851	4.0500183	3.6025956	2.3361943	0.0016786992	0.013966436	0.001971646	2.231731E-5	1	90592500	90677500	0
14	77670000	77680000	14	77810000	77820000	.	.	.	.	0,255,255	51.0	23.43139	22.1361	20.929054	28.907728	8.7397656E-4	0.0015327228	0.002059582	0.09068721	3	77661666	77821666	14907
14	51975000	52000000	14	52925000	52950000	.	.	.	.	0,255,255	57.0	17.998497	20.970856	22.743305	19.460764	4.7096627E-8	4.8759928E-5	7.7947436E-5	1.0755114E-7	1	51987500	52937500	0
14	59625000	59650000	14	59900000	59925000	.	.	.	.	0,255,255	123.0	63.407494	58.747437	59.78235	71.39664	3.7193336E-4	1.0760964E-8	1.5867803E-8	6.719357E-4	2	59637500	59900000	12500
14	92150000	92175000	14	92250000	92275000	.	.	.	.	0,255,255	244.0	111.1917	122.316246	124.086426	141.00595	1.132642E-17	1.0228621E-7	8.259007E-8	9.573177E-8	1	92162500	92262500	0
14	72650000	72675000	14	72875000	72900000	.	.	.	.	0,255,255	207.0	95.97578	98.54047	114.406784	119.37735	1.0453935E-17	9.210115E-9	1.0696882E-8	1.1888746E-8	3	72662500	72887500	25000
14	71630000	71640000	14	71690000	71700000	.	.	.	.	0,255,255	57.0	22.216007	24.577723	26.915497	28.598476	1.8992028E-5	3.2624986E-5	0.008101425	0.008329363	1	71635000	71695000	0
14	83115000	83120000	14	83150000	83155000	.	.	.	.	0,255,255	34.0	10.242506	12.101356	14.093816	12.269286	2.9031254E-4	4.7966876E-4	0.017396923	7.904085E-4	1	83117500	83152500	0
14	42225000	42250000	14	43775000	43800000	.	.	.	.	0,255,255	51.0	17.854464	19.934193	19.607443	21.093565	9.503969E-6	0.0025564332	0.0036970451	0.0037523292	1	42237500	43787500	0
14	86700000	86725000	14	94325000	94350000	.	.	.	.	0,255,255	13.0	1.4600878	1.326442	1.5377549	1.119557	0.0010681531	0.005548554	0.0048940238	0.0027189637	1	86712500	94337500	0
14	69200000	69225000	14	69375000	69400000	.	.	.	.	0,255,255	180.0	83.167244	93.89112	103.831345	113.904755	1.8417748E-10	2.5737096E-10	4.2693468E-4	4.4686862E-4	1	69212500	69387500	0
14	22580000	22590000	14	22640000	22650000	.	.	.	.	0,255,255	93.0	33.392452	34.844643	38.720264	31.14155	6.852083E-10	1.1890692E-9	1.5967434E-9	1.953739E-9	3	22575000	22645000	10000
14	65530000	65540000	14	65610000	65620000	.	.	.	.	0,255,255	55.0	23.045977	24.772062	24.17319	26.033838	7.3858886E-5	0.013713006	1.8210514E-4	0.020551085	2	65535000	65620000	5000
14	21100000	21125000	14	21250000	21275000	.	.	.	.	0,255,255	140.0	69.84481	75.866234	93.214134	68.54261	1.6197762E-7	2.1774363E-7	0.008434497	3.0467743E-7	1	21112500	21262500	0
14	92330000	92340000	14	92430000	92440000	.	.	.	.	0,255,255	52.0	18.790804	20.281157	23.719301	23.519855	2.2997792E-6	8.4818824E-4	0.0011554784	0.001161402	1	92335000	92435000	0
14	56750000	56760000	14	56890000	56900000	.	.	.	.	0,255,255	53.0	20.258066	22.205145	23.660252	30.553827	2.6227065E-4	4.592542E-4	6.485559E-4	0.044384185	2	56745000	56895000	10000
14	100510000	100520000	14	100950000	100960000	.	.	.	.	0,255,255	26.0	4.753	6.3648367	6.3504324	6.920778	1.7382713E-6	0.0012793984	0.0018240658	0.0016929498	1	100515000	100955000	0
14	56750000	56775000	14	57050000	57075000	.	.	.	.	0,255,255	147.0	43.165905	63.08402	59.58388	92.28218	1.8103121E-24	4.5859587E-9	7.301027E-16	9.7415596E-4	2	56750000	57062500	12500
14	93650000	93675000	14	94000000	94025000	.	.	.	.	0,255,255	94.0	34.88347	34.626186	45.891434	32.17923	3.5073597E-10	3.3428718E-10	1.1606747E-5	5.867119E-10	1	93662500	94012500	0
14	69250000	69275000	14	69350000	69375000	.	.	.	.	0,255,255	166.0	80.0088	88.68612	80.170395	94.14485	2.1672841E-7	3.1817012E-7	4.2014554E-7	4.8169545E-7	1	69262500	69362500	0
14	84750000	84775000	14	85075000	85100000	.	.	.	.	0,255,255	70.0	29.315876	35.067257	36.15981	37.484478	2.4103392E-6	0.0021221184	0.002997344	0.0030443654	1	84762500	85087500	0
14	57050000	57075000	14	57175000	57200000	.	.	.	.	0,255,255	159.0	77.03392	76.09646	76.61442	80.32825	2.4627334E-12	2.93909E-12	4.384764E-12	1.0417E-5	2	57075000	57187500	12500
14	77100000	77105000	14	77315000	77320000	.	.	.	.	0,255,255	21.0	5.7134995	5.29824	5.6008406	7.3080716	0.003716577	0.0068762056	0.0066098874	0.039587446	2	77102500	77310000	7500
14	60480000	60485000	14	60515000	60520000	.	.	.	.	0,255,255	31.0	12.484028	11.168646	11.171341	13.274658	0.05121887	0.0037975812	0.0060258126	0.07461915	2	60482500	60525000	7500
14	72795000	72800000	14	72835000	72840000	.	.	.	.	0,255,255	32.0	9.202337	9.84469	7.627659	15.027018	4.2835745E-5	8.728498E-5	2.2733984E-6	0.047683023	2	72802500	72840000	5590
14	56125000	56130000	14	56210000	56215000	.	.	.	.	0,255,255	42.0	9.617091	9.634031	12.671524	11.45304	9.404227E-10	1.6103096E-9	8.921167E-5	8.163467E-7	1	56127500	56212500	0
14	67615000	67620000	14	67750000	67755000	.	.	.	.	0,255,255	28.0	5.4286366	6.5892124	7.9082994	7.9047804	2.89924E-6	1.6683251E-4	0.0031532007	0.0036528914	2	67620000	67757500	5590
14	61600000	61610000	14	61740000	61750000	.	.	.	.	0,255,255	49.0	17.285492	19.034798	23.301025	19.954094	2.4642526E-5	3.6894467E-5	0.005935762	0.006117021	1	61605000	61745000	0
14	86205000	86210000	14	86265000	86270000	.	.	.	.	0,255,255	21.0	4.882173	4.7134295	4.2462707	3.102411	4.7544797E-4	7.482323E-4	6.997939E-4	2.3513003E-6	1	86207500	86267500	0
14	56800000	56805000	14	56890000	56895000	.	.	.	.	0,255,255	51.0	12.121743	11.927846	13.911089	15.476051	5.9413017E-12	9.625261E-12	2.3068608E-8	2.0934698E-8	4	56811250	56892500	11250
14	60225000	60250000	14	60325000	60350000	.	.	.	.	0,255,255	129.0	60.99337	66.696625	65.992714	70.43621	2.0751782E-10	4.316669E-5	5.7572404E-5	5.618502E-5	1	60237500	60337500	0
14	69810000	69820000	14	70310000	70320000	.	.	.	.	0,255,255	35.0	8.90424	8.800664	9.628404	10.229827	3.7609382E-6	4.1194294E-6	6.552274E-6	3.8823523E-4	2	69825000	70315000	10000
14	99805000	99810000	14	99880000	99885000	.	.	.	.	0,255,255	26.0	7.6305485	8.51392	12.2167845	8.876898	4.682245E-4	0.008419809	0.086200185	0.013539934	2	99802500	99882500	5000
15	26075000	26100000	15	26750000	26775000	.	.	.	.	0,255,255	57.0	23.856115	25.210743	19.532225	29.36985	3.55015E-5	0.008096314	9.8617754E-8	0.011182291	1	26087500	26762500	0
15	33140000	33150000	15	33190000	33200000	.	.	.	.	0,255,255	66.0	26.93725	30.736956	25.749598	34.386543	2.312856E-5	4.4522625E-5	5.8818667E-5	0.014941469	1	33145000	33195000	0
15	35075000	35100000	15	35450000	35475000	.	.	.	.	0,255,255	86.0	33.719803	38.137753	44.229645	43.660374	1.2834055E-7	1.3283238E-7	7.364313E-4	7.2031416E-4	3	35062500	35462500	25000
15	87760000	87770000	15	88000000	88010000	.	.	.	.	0,255,255	48.0	12.153199	14.497407	17.557018	15.46597	2.793027E-10	2.410613E-7	1.1170713E-4	3.6892487E-7	3	87765000	88015000	10000
15	75860000	75870000	15	75910000	75920000	.	.	.	.	0,255,255	69.0	19.71271	30.880695	31.327095	26.070982	1.3849439E-9	6.4185215E-6	0.003945463	1.06191355E-5	1	75865000	75915000	0
15	57550000	57575000	15	58150000	58175000	.	.	.	.	0,255,255	74.0	29.96162	27.563255	33.70835	29.052797	1.2526198E-7	1.4474533E-7	3.931252E-4	2.6925431E-7	2	57562500	58175000	12500
15	41475000	41500000	15	41800000	41825000	.	.	.	.	0,255,255	102.0	44.293255	49.31801	60.260475	55.007492	5.716691E-8	7.1213214E-4	9.191104E-4	9.0978097E-4	2	41475000	41812500	12500
15	65925000	65950000	15	66275000	66300000	.	.	.	.	0,255,255	128.0	58.414127	62.848663	76.715294	69.16536	3.9789705E-10	6.653214E-5	8.8809895E-5	8.668272E-5	1	65937500	66287500	0
15	62400000	62410000	15	62690000	62700000	.	.	.	.	0,255,255	43.0	16.14915	17.157396	19.323494	17.571606	0.001454112	0.0024895957	0.003182902	0.0030898198	1	62405000	62695000	0
15	42700000	42725000	15	43275000	43300000	.	.	.	.	0,255,255	85.0	35.47039	41.15315	47.113617	43.899883	2.555552E-7	8.3955424E-4	0.0011568407	0.0011449748	1	42712500	43287500	0
15	76650000	76675000	15	76750000	76775000	.	.	.	.	0,255,255	215.0	90.78057	118.3909	126.21798	109.90908	3.5399236E-20	2.0022513E-10	0.0015017812	2.7149852E-10	1	76662500	76762500	0
15	69970000	69980000	15	70070000	70080000	.	.	.	.	0,255,255	39.0	15.047791	16.412283	18.985744	17.708427	4.498342E-4	0.022993313	0.028209642	0.027604952	2	69975000	70070000	5000
15	88620000	88630000	15	88680000	88690000	.	.	.	.	0,255,255	55.0	20.068281	20.789316	22.885263	18.373484	7.3858886E-5	1.2986279E-4	1.8210514E-4	3.366571E-7	1	88625000	88685000	0
15	42380000	42390000	15	42470000	42480000	.	.	.	.	0,255,255	50.0	18.12235	17.847694	24.269827	16.011456	1.1490461E-5	1.6947835E-5	0.0035765336	2.2225418E-5	2	42380000	42475000	5000
15	71800000	71810000	15	72210000	72220000	.	.	.	.	0,255,255	31.0	14.556581	13.478533	14.121877	10.959457	0.055970155	0.08339371	0.092774756	0.008424362	2	71805000	72220000	5000
15	72225000	72230000	15	72320000	72325000	.	.	.	.	0,255,255	27.0	5.8519735	6.552761	8.017412	6.8288684	9.0369795E-6	4.3523242E-4	0.0062951576	4.847435E-4	1	72227500	72322500	0
15	20345000	20350000	15	20385000	20390000	.	.	.	.	0,255,255	25.0	5.396194	4.522395	1.9140321	6.937258	8.998489E-5	5.5981986E-6	3.2011918E-13	0.002625453	2	20347500	20395000	7500
15	63600000	63625000	15	64075000	64100000	.	.	.	.	0,255,255	94.0	44.500275	43.18546	42.71023	55.895863	7.1294116E-6	7.803387E-6	1.1606747E-5	0.018830037	1	63612500	64087500	0
15	65930000	65940000	15	65980000	65990000	.	.	.	.	0,255,255	67.0	27.90266	30.010418	31.276182	32.511173	1.2349316E-5	2.3988996E-5	0.009321505	0.010089689	1	65935000	65985000	0
15	85870000	85880000	15	86740000	86750000	.	.	.	.	0,255,255	23.0	3.4434383	4.5610766	5.116489	5.858812	3.2266594E-6	1.734552E-4	0.002688939	0.0023045829	1	85875000	86745000	0
15	36700000	36725000	15	37100000	37125000	.	.	.	.	0,255,255	99.0	39.15153	46.444695	48.25671	52.580692	3.800326E-7	4.0312685E-7	6.235611E-7	0.003092752	1	36712500	37112500	0
15	55200000	55225000	15	55600000	55625000	.	.	.	.	0,255,255	81.0	38.373783	34.051693	43.086918	34.495747	3.5912533E-6	4.004885E-6	0.00658964	6.2115478E-6	2	55212500	55625000	12500
15	53045000	53050000	15	53100000	53105000	.	.	.	.	0,255,255	21.0	5.9703145	5.8420935	4.860997	5.554849	0.003716577	0.0068762056	6.997939E-4	0.006515318	1	53047500	53102500	0
15	88915000	88920000	15	88995000	89000000	.	.	.	.	0,255,255	32.0	6.813681	8.009846	9.92557	10.304915	1.1306036E-6	8.728498E-5	0.0031610096	0.0032220117	4	88915000	88997500	15207
15	63450000	63475000	15	63575000	63600000	.	.	.	.	0,255,255	144.0	69.99029	74.66954	83.40888	82.97906	1.8902231E-8	2.4971875E-8	0.0024510985	0.002647903	1	63462500	63587500	0
15	60350000	60375000	15	61825000	61850000	.	.	.	.	0,255,255	64.0	24.71259	21.67436	21.223639	25.279776	1.2961464E-4	2.1443657E-7	3.659698E-7	2.5025193E-4	1	60362500	61837500	0
15	65605000	65610000	15	65640000	65645000	.	.	.	.	0,255,255	36.0	14.276244	13.703085	14.144375	15.318994	0.0030916731	0.0032056484	0.005860909	0.00555909	1	65607500	65642500	0
15	30900000	30905000	15	30975000	30980000	.	.	.	.	0,255,255	23.0	6.1485353	6.0076942	7.1518836	6.1384478	6.6972006E-4	0.0011855786	0.010816242	0.0011081481	2	30902500	30982500	5000
15	75820000	75830000	15	75920000	75930000	.	.	.	.	0,255,255	56.0	25.249561	22.656292	26.343382	26.47761	0.005385123	6.608015E-5	0.012797712	0.01330382	2	75820000	75925000	5000
15	41765000	41770000	15	41800000	41805000	.	.	.	.	0,255,255	31.0	10.807017	9.656392	11.33769	9.74293	0.0023799534	2.1507443E-4	0.0060258126	3.745531E-4	1	41767500	41802500	0
15	43050000	43060000	15	43100000	43110000	.	.	.	.	0,255,255	72.0	35.681087	37.451427	37.117847	36.638184	4.8396134E-4	6.783651E-4	9.5498946E-4	0.0010820103	1	43055000	43105000	0
15	66380000	66385000	15	66485000	66490000	.	.	.	.	0,255,255	20.0	7.1460238	6.8967686	7.751843	6.875944	0.03470483	0.058693405	0.06865625	0.06882313	2	66385000	66492500	5590
15	61170000	61180000	15	61620000	61630000	.	.	.	.	0,255,255	32.0	9.548948	9.525448	12.190332	11.72421	8.113987E-5	9.022253E-5	0.0041755033	0.0041957935	2	61170000	61625000	5000
15	51975000	52000000	15	52150000	52175000	.	.	.	.	0,255,255	226.0	95.2491	111.4418	146.66013	114.83081	9.639305E-24	6.4009843E-13	5.42216E-5	8.5708936E-13	6	51991666	52195833	33592
15	62375000	62400000	15	63050000	63075000	.	.	.	.	0,255,255	62.0	22.641323	27.35357	30.39353	28.236256	8.431622E-7	5.3356186E-4	8.774808E-4	8.2462904E-4	2	62400000	63050000	17678
15	71800000	71825000	15	72275000	72300000	.	.	.	.	0,255,255	109.0	42.243954	39.90531	57.37646	36.152378	4.5858004E-10	4.6458012E-10	3.7417325E-5	1.4981474E-15	1	71812500	72287500	0
15	75730000	75740000	15	75920000	75930000	.	.	.	.	0,255,255	31.0	5.851058	7.2077456	11.091829	8.542621	7.78858E-8	6.4234923E-6	0.008546289	3.6816945E-4	1	75735000	75925000	0
15	68620000	68630000	15	68670000	68680000	.	.	.	.	0,255,255	72.0	30.104366	38.106506	36.54307	37.8407	4.067626E-7	6.783651E-4	9.5498946E-4	0.0010820103	1	68625000	68675000	0
15	42060000	42070000	15	42130000	42140000	.	.	.	.	0,255,255	84.0	40.911823	34.857082	29.19382	31.074677	0.002488036	6.367087E-7	7.225585E-11	1.1778801E-6	2	42065000	42140000	5000
15	34720000	34725000	15	34755000	34760000	.	.	.	.	0,255,255	35.0	10.071767	13.153935	10.943372	13.666793	1.3167186E-4	0.0058719167	3.9188485E-4	0.009807825	1	34722500	34757500	0
15	91310000	91320000	15	91530000	91540000	.	.	.	.	0,255,255	33.0	9.432865	8.957065	9.906534	9.588495	3.0683645E-5	3.369365E-5	0.001974016	5.4555825E-5	1	91315000	91535000	0
15	48835000	48840000	15	48905000	48910000	.	.	.	.	0,255,255	19.0	4.7990456	4.4841213	4.892774	3.1230996	0.0035825248	0.005594918	0.005016613	5.18825E-5	1	48837500	48907500	0
15	68680000	68690000	15	68790000	68800000	.	.	.	.	0,255,255	50.0	15.648904	20.9861	22.379318	21.9187	1.1490461E-5	0.0026942142	0.0035765336	0.0035778165	1	68685000	68795000	0
15	73595000	73600000	15	73630000	73635000	.	.	.	.	0,255,255	31.0	12.063212	14.346232	15.440469	13.061275	0.0023799534	0.04192118	0.074131235	0.07461915	2	73592500	73632500	5000
15	44970000	44975000	15	45020000	45025000	.	.	.	.	0,255,255	23.0	6.6542664	6.5475354	8.515074	9.209484	0.0050221873	0.009706704	0.06588569	0.07056098	2	44970000	45030000	7906
15	65620000	65630000	15	65790000	65800000	.	.	.	.	0,255,255	59.0	26.02496	27.094488	28.398817	26.066147	0.0012501309	0.0021575794	0.0031726076	0.0032588162	1	65625000	65795000	0
15	52050000	52060000	15	52100000	52110000	.	.	.	.	0,255,255	82.0	34.846222	38.42065	40.723225	38.62962	1.5230166E-6	2.1341043E-6	0.0046439157	4.0772966E-6	3	52055000	52111666	16667
16	80555000	80560000	16	80595000	80600000	.	.	.	.	0,255,255	33.0	9.813938	10.491375	8.904675	9.115993	1.7882807E-5	0.0010132212	5.9950948E-5	6.468637E-5	2	80557500	80602500	5000
16	4275000	4300000	16	4425000	4450000	.	.	.	.	0,255,255	146.0	70.08174	78.83266	94.742584	95.24944	6.2646666E-9	9.873376E-4	0.0012737281	0.0013712496	1	4287500	4437500	0
16	2225000	2250000	16	2975000	3000000	.	.	.	.	0,255,255	45.0	15.705202	15.008404	16.240372	14.371447	9.047197E-4	1.7247738E-5	0.0021962088	1.8228458E-5	1	2237500	2987500	0
16	28925000	28950000	16	30025000	30050000	.	.	.	.	0,255,255	53.0	17.516356	18.723478	22.30552	23.607006	1.7175338E-6	3.2290063E-6	0.0010911649	0.0011359648	1	28937500	30037500	0
16	22210000	22215000	16	22290000	22295000	.	.	.	.	0,255,255	36.0	10.090756	9.665338	14.308472	10.965741	5.8849604E-5	1.8593204E-6	0.005860909	1.584598E-4	4	22203750	22291250	8839
16	84100000	84125000	16	84500000	84525000	.	.	.	.	0,255,255	125.0	56.536503	56.452236	49.72572	69.670364	2.7129747E-9	3.0332246E-9	4.590362E-9	3.03902E-4	2	84100000	84512500	12500
16	62320000	62330000	16	62370000	62380000	.	.	.	.	0,255,255	67.0	30.81459	29.689566	31.722034	35.64247	1.2349316E-5	2.3988996E-5	0.009321505	0.010089689	1	62325000	62375000	0
16	51110000	51120000	16	51170000	51180000	.	.	.	.	0,255,255	58.0	22.625647	22.892624	20.64517	26.617037	9.355291E-6	1.6153092E-5	2.4032772E-5	0.0052287304	1	51115000	51175000	0
16	85620000	85630000	16	85710000	85720000	.	.	.	.	0,255,255	65.0	25.328386	30.078777	35.73317	36.193558	4.307731E-5	8.216983E-5	0.02076861	0.022118744	2	85625000	85720000	5000
16	19550000	19575000	16	20900000	20925000	.	.	.	.	0,255,255	46.0	15.294838	14.965852	18.21466	14.8378315	2.2378738E-6	7.033627E-6	0.0011572841	7.1344793E-6	1	19562500	20912500	0
16	12150000	12175000	16	12250000	12275000	.	.	.	.	0,255,255	103.0	17.7217	42.996662	45.69066	40.375774	1.9620144E-34	3.0621074E-8	5.0233773E-8	4.8410456E-8	1	12162500	12262500	0
16	68240000	68250000	16	68300000	68310000	.	.	.	.	0,255,255	106.0	37.58754	43.320183	55.79638	52.406666	1.3687517E-14	1.0264922E-8	5.4243277E-4	4.7165982E-4	3	68255000	68311666	16667
16	30420000	30430000	16	30480000	30490000	.	.	.	.	0,255,255	46.0	5.702962	11.451073	16.539087	14.420088	1.0292064E-18	3.2678884E-9	4.6741668E-4	2.4688554E-6	1	30425000	30485000	0
16	48475000	48500000	16	48575000	48600000	.	.	.	.	0,255,255	94.0	15.599711	28.241478	26.035057	33.27564	2.5336087E-28	2.2883768E-15	5.495915E-15	5.867119E-10	1	48487500	48587500	0
16	11975000	12000000	16	12550000	12575000	.	.	.	.	0,255,255	86.0	43.675896	36.794716	37.73462	39.078934	4.4686158E-4	1.3283238E-7	2.277731E-7	7.2031416E-4	1	11987500	12562500	0
16	82600000	82625000	16	83200000	83225000	.	.	.	.	0,255,255	69.0	32.98921	33.161285	34.8846	36.709755	0.002736312	0.0034263812	0.004800279	0.0048380285	1	82612500	83212500	0
16	27500000	27525000	16	27600000	27625000	.	.	.	.	0,255,255	96.0	22.428364	32.151653	36.174416	31.799519	1.4299362E-22	6.597563E-11	1.2127079E-10	1.15936254E-10	1	27512500	27612500	0
16	6950000	6955000	16	6985000	6990000	.	.	.	.	0,255,255	36.0	9.802917	12.500918	10.307145	13.837235	8.824364E-7	0.0032056484	1.7944981E-4	0.00555909	1	6952500	6987500	0
16	65850000	65860000	16	65910000	65920000	.	.	.	.	0,255,255	35.0	4.851036	8.267083	10.39371	12.911817	1.000679E-12	4.1194294E-6	3.8641843E-4	0.011656594	1	65855000	65915000	0
16	57940000	57945000	16	57980000	57985000	.	.	.	.	0,255,255	39.0	12.48182	13.483854	12.784265	16.66311	4.054452E-4	4.424604E-4	8.050764E-4	0.041093204	2	57945000	57982500	2500
16	50360000	50370000	16	50740000	50750000	.	.	.	.	0,255,255	36.0	10.627057	10.807044	15.121233	11.326249	9.056494E-5	1.0644871E-4	0.0063883616	1.6535087E-4	1	50365000	50745000	0
16	50745000	50750000	16	50785000	50790000	.	.	.	.	0,255,255	31.0	13.463107	12.954618	9.398264	10.591837	0.05121887	0.04192118	3.0572055E-4	0.0063393516	2	50745000	50787500	2500
16	80050000	80075000	16	80150000	80175000	.	.	.	.	0,255,255	71.0	7.7719226	18.373924	15.730856	26.203812	8.2958555E-37	3.072361E-14	2.1207633E-14	2.4077406E-6	3	80045833	80154166	18634
16	23290000	23300000	16	23350000	23360000	.	.	.	.	0,255,255	51.0	7.4753103	14.311732	16.538607	17.205317	7.715787E-19	1.1258741E-8	1.1226469E-5	9.826124E-6	1	23295000	23355000	0
16	5400000	5425000	16	5500000	5525000	.	.	.	.	0,255,255	64.0	17.438957	29.394173	29.619692	29.09983	3.6351255E-11	1.6191248E-4	2.6699627E-4	2.5025193E-4	1	5412500	5512500	0
16	17350000	17355000	16	17385000	17390000	.	.	.	.	0,255,255	40.0	11.435073	14.86803	12.886941	12.5659685	1.6259056E-6	2.2551691E-4	4.209307E-4	4.1425638E-4	1	17352500	17387500	0
16	27725000	27750000	16	28200000	28225000	.	.	.	.	0,255,255	85.0	40.81845	46.795834	48.511143	45.437443	7.139158E-4	8.3955424E-4	0.0011568407	0.0011449748	1	27737500	28212500	0
16	13715000	13720000	16	13765000	13770000	.	.	.	.	0,255,255	26.0	1.7733527	2.8892913	3.1350195	4.575543	1.823729E-14	5.7554755E-10	4.234587E-10	1.4375773E-6	1	13717500	13767500	0
16	15390000	15400000	16	15450000	15460000	.	.	.	.	0,255,255	28.0	3.314911	3.9438202	6.6824746	2.3956137	6.0457156E-10	7.4301243E-10	2.8652645E-4	2.9140468E-14	1	15395000	15455000	0
16	10300000	10325000	16	10400000	10425000	.	.	.	.	0,255,255	147.0	21.890663	46.516434	49.90607	44.832607	0.0	1.5645452E-24	7.301027E-16	2.4695796E-24	2	10325000	10425000	17678
16	5525000	5550000	16	6050000	6075000	.	.	.	.	0,255,255	52.0	25.540096	24.488684	27.118286	26.053398	0.050754003	0.001386205	0.094557695	0.092905395	2	5525000	6062500	12500
16	62225000	62250000	16	63275000	63300000	.	.	.	.	0,255,255	55.0	20.670366	19.611568	20.036432	24.13849	1.3624484E-4	1.9838684E-4	3.0819463E-4	3.1179324E-4	1	62237500	63287500	0
16	51050000	51075000	16	51150000	51175000	.	.	.	.	0,255,255	93.0	17.74906	27.591608	28.430243	28.538603	1.1309273E-27	6.3642125E-15	1.5475263E-14	1.3051018E-14	1	51062500	51162500	0
16	79330000	79335000	16	79365000	79370000	.	.	.	.	0,255,255	34.0	8.286501	9.378193	6.421032	12.411823	6.8636696E-6	1.4175357E-5	1.8622436E-7	0.017323468	1	79332500	79367500	0
16	87795000	87800000	16	87900000	87905000	.	.	.	.	0,255,255	23.0	6.234406	7.317683	7.1766396	6.511959	0.0050221873	0.009706704	0.010816242	0.011264683	4	87795000	87893750	11524
16	85555000	85560000	16	85615000	85620000	.	.	.	.	0,255,255	45.0	13.455881	13.4042225	18.109446	11.469909	2.8038166E-6	4.4155363E-6	0.0011344866	4.304336E-8	1	85557500	85617500	0
16	22630000	22640000	16	22690000	22700000	.	.	.	.	0,255,255	78.0	13.177463	15.2949295	25.930975	13.687855	8.7984544E-24	7.711388E-24	1.0796324E-8	1.0610426E-23	2	22630000	22695000	5000
16	85715000	85720000	16	85755000	85760000	.	.	.	.	0,255,255	36.0	9.591813	12.230115	13.763881	9.834676	8.824364E-7	1.0300989E-4	0.005860909	3.9598463E-6	1	85717500	85757500	0
16	8650000	8675000	16	9000000	9025000	.	.	.	.	0,255,255	145.0	65.68351	69.69716	82.958244	80.94785	1.0882462E-8	1.43914916E-8	0.0017775339	0.0019117731	2	8662500	9025000	12500
16	49000000	49010000	16	49060000	49070000	.	.	.	.	0,255,255	31.0	5.5594068	9.690906	10.760073	10.875078	7.78858E-8	2.3334271E-4	0.008546289	0.008424362	1	49005000	49065000	0
16	26475000	26500000	16	26575000	26600000	.	.	.	.	0,255,255	96.0	18.746933	29.771654	33.054157	31.026583	1.1789031E-29	2.9722868E-16	1.2127079E-10	1.15936254E-10	1	26487500	26587500	0
16	61070000	61075000	16	61170000	61175000	.	.	.	.	0,255,255	19.0	4.8781853	4.671559	4.8784776	4.2397156	0.0035825248	0.005594918	0.005016613	0.004996773	1	61072500	61172500	0
16	67550000	67575000	16	67800000	67825000	.	.	.	.	0,255,255	158.0	71.10451	88.54504	94.98273	96.16987	4.6615E-12	1.0774667E-5	1.3997718E-5	1.5784337E-5	2	67562500	67837500	25000
16	70150000	70160000	16	70280000	70290000	.	.	.	.	0,255,255	52.0	18.482342	24.002214	25.940592	20.169174	2.2997792E-6	8.4818824E-4	0.060385555	0.001161402	2	70155000	70280000	5000
17	29510000	29515000	17	29545000	29550000	.	.	.	.	0,255,255	31.0	8.55082	10.523219	9.384353	9.486098	1.0534217E-4	0.0037975812	3.0572055E-4	3.745531E-4	1	29512500	29547500	0
17	58520000	58530000	17	59000000	59010000	.	.	.	.	0,255,255	42.0	12.2220545	11.658481	16.629288	13.240445	2.7398275E-7	2.8757248E-7	0.005834168	8.5520325E-5	1	58525000	59005000	0
17	76575000	76600000	17	76700000	76725000	.	.	.	.	0,255,255	200.0	87.21256	95.39666	117.12521	99.337776	1.1576793E-15	1.5261204E-15	2.424337E-7	2.598042E-7	4	76568750	76706250	31869
17	3995000	4000000	17	4030000	4035000	.	.	.	.	0,255,255	32.0	12.399225	14.115762	12.724478	14.535177	0.03079291	0.027160842	0.046363123	0.047683023	2	3990000	4030000	7906
17	40980000	40990000	17	41060000	41070000	.	.	.	.	0,255,255	46.0	20.153872	19.332724	16.377037	16.879023	0.011653995	3.4362843E-4	4.6741668E-4	4.3901947E-4	1	40985000	41065000	0
17	75275000	75280000	17	75310000	75315000	.	.	.	.	0,255,255	40.0	12.564383	14.77257	18.02285	13.315508	1.9639598E-4	2.2551691E-4	0.019131925	4.1425638E-4	1	75277500	75312500	0
17	76380000	76390000	17	76440000	76450000	.	.	.	.	0,255,255	36.0	3.2982442	7.351932	9.008288	11.891265	9.071743E-17	1.1918004E-8	2.2742283E-6	1.6535087E-4	1	76385000	76445000	0
17	31470000	31475000	17	31515000	31520000	.	.	.	.	0,255,255	25.0	7.0363812	7.955248	6.273699	7.9416237	0.0010934043	0.0154734645	0.0025733295	0.024635859	2	31467500	31517500	5000
17	21375000	21400000	17	21475000	21500000	.	.	.	.	0,255,255	98.0	34.8699	49.27539	59.40127	42.333225	1.3723971E-11	0.0036089963	0.0045005777	1.1434176E-6	1	21387500	21487500	0
17	7575000	7600000	17	7675000	7700000	.	.	.	.	0,255,255	297.0	143.1015	143.20068	149.05614	165.16722	2.62362E-19	3.5543173E-19	3.2358672E-19	9.6348835E-8	1	7587500	7687500	0
17	55825000	55850000	17	56450000	56475000	.	.	.	.	0,255,255	94.0	43.787563	41.95628	48.895462	43.176956	7.1294116E-6	7.803387E-6	0.018732477	1.1573937E-5	1	55837500	56462500	0
17	9900000	9925000	17	10700000	10725000	.	.	.	.	0,255,255	71.0	29.16672	26.512716	29.39612	22.420616	1.1887987E-6	1.4227489E-6	2.6301673E-6	6.770536E-10	2	9900000	10712500	12500
17	68270000	68280000	17	68320000	68330000	.	.	.	.	0,255,255	67.0	18.123272	24.067177	18.440943	32.32364	1.3763573E-12	1.1544035E-8	2.3832388E-12	0.010089689	3	68275000	68338333	16667
17	56850000	56860000	17	56900000	56910000	.	.	.	.	0,255,255	79.0	38.800556	44.777584	42.67746	44.51227	9.872298E-6	0.015047597	0.015018367	0.016062854	4	56845000	56915000	22361
17	32450000	32460000	17	32530000	32540000	.	.	.	.	0,255,255	44.0	16.150671	15.83274	14.674431	18.578978	7.9835433E-4	0.0013447184	1.5994245E-5	0.001700379	1	32455000	32535000	0
17	51550000	51575000	17	51650000	51675000	.	.	.	.	0,255,255	114.0	18.883995	37.30092	37.448845	38.947018	0.0	5.530368E-18	1.2287909E-17	1.7688262E-11	1	51562500	51662500	0
17	66900000	66925000	17	67125000	67150000	.	.	.	.	0,255,255	105.0	51.232082	51.75208	56.46748	51.63852	1.4373394E-4	1.8762852E-4	2.4756385E-4	2.4432348E-4	1	66912500	67137500	0
17	74975000	75000000	17	75400000	75425000	.	.	.	.	0,255,255	112.0	58.74719	54.61878	59.053635	66.73354	4.804838E-6	6.008087E-6	8.203208E-6	0.028502157	2	74975000	75412500	12500
17	57850000	57855000	17	57935000	57940000	.	.	.	.	0,255,255	44.0	11.721919	13.54494	18.867851	15.335279	3.0580114E-8	1.0090138E-5	0.002123668	1.9078583E-5	1	57852500	57937500	0
17	70050000	70075000	17	70150000	70175000	.	.	.	.	0,255,255	73.0	22.369852	34.202248	32.70971	37.62222	4.0438458E-11	4.5324667E-4	6.6976016E-4	6.7429006E-4	1	70062500	70162500	0
17	12890000	12895000	17	12940000	12945000	.	.	.	.	0,255,255	24.0	7.545887	7.5163016	5.2582893	5.8488793	0.0023826312	0.004866693	4.2158336E-4	4.28227E-4	1	12892500	12942500	0
17	63130000	63140000	17	63200000	63210000	.	.	.	.	0,255,255	39.0	6.905685	10.577566	18.55131	10.446472	1.4631589E-10	6.356723E-6	0.028209642	1.0499032E-5	2	63135000	63200000	5000
17	14875000	14900000	17	15150000	15175000	.	.	.	.	0,255,255	132.0	57.416996	59.81625	57.5857	70.81955	2.7365787E-11	2.9383804E-11	4.6949906E-11	1.4780761E-5	1	14887500	15162500	0
17	16575000	16600000	17	16675000	16700000	.	.	.	.	0,255,255	118.0	50.286243	53.62021	58.799145	58.591476	1.8234634E-7	2.1895936E-7	3.1218556E-7	3.086353E-7	1	16587500	16687500	0
17	55640000	55645000	17	55710000	55715000	.	.	.	.	0,255,255	24.0	7.5736675	7.572162	8.734771	8.463461	0.0023826312	0.004866693	0.03892994	0.042347908	2	55642500	55710000	2500
17	50870000	50880000	17	50920000	50930000	.	.	.	.	0,255,255	88.0	38.715805	44.42853	41.946423	41.99504	2.7156764E-8	3.1744872E-4	3.3912793E-4	3.9194623E-4	1	50875000	50925000	0
17	4420000	4430000	17	4620000	4630000	.	.	.	.	0,255,255	30.0	8.200376	8.5957575	6.892293	10.163035	5.110016E-4	5.7798694E-4	3.4178665E-5	0.01603748	1	4425000	4625000	0
17	35975000	35980000	17	36140000	36145000	.	.	.	.	0,255,255	23.0	4.5609636	4.343221	4.521196	7.006926	4.6850644E-5	7.706681E-5	8.560912E-5	0.011264683	1	35977500	36142500	0
17	29610000	29620000	17	29670000	29680000	.	.	.	.	0,255,255	27.0	3.6059258	5.589446	8.2857485	6.440472	3.8156296E-9	2.3570814E-5	0.009936503	6.6612166E-4	1	29615000	29675000	0
17	14350000	14375000	17	14625000	14650000	.	.	.	.	0,255,255	199.0	87.38416	90.389565	100.33752	109.98856	2.1742758E-15	2.8982352E-15	3.68553E-7	3.9930586E-7	4	14350000	14637500	37500
17	51400000	51425000	17	51575000	51600000	.	.	.	.	0,255,255	98.0	49.280754	48.3216	54.709362	42.4007	0.002651968	7.3421046E-7	0.0045005777	1.1434176E-6	1	51412500	51587500	0
17	18950000	18960000	17	19010000	19020000	.	.	.	.	0,255,255	38.0	14.458125	12.522527	11.582071	11.448292	9.070367E-4	0.0013676148	2.8177035E-5	2.70774E-5	1	18955000	19015000	0
17	42970000	42980000	17	43030000	43040000	.	.	.	.	0,255,255	32.0	6.1419597	8.9197445	10.784813	8.434088	1.994481E-8	9.022253E-5	0.0041755033	1.4127011E-4	1	42975000	43035000	0
17	33990000	34000000	17	34110000	34120000	.	.	.	.	0,255,255	56.0	20.045523	23.436174	24.605291	29.765125	3.786949E-5	6.608015E-5	0.012797712	0.01330382	2	33990000	34115000	5000
17	59275000	59300000	17	60050000	60075000	.	.	.	.	0,255,255	66.0	21.34586	24.80925	34.145184	28.531834	2.798196E-8	4.4779106E-5	0.01785712	7.258679E-5	2	59300000	60062500	12500
17	48350000	48375000	17	48750000	48775000	.	.	.	.	0,255,255	70.0	34.426907	35.575325	36.243786	37.596714	0.0017066263	0.0021221184	0.002997344	0.0030443654	1	48362500	48762500	0
17	37810000	37820000	17	37860000	37870000	.	.	.	.	0,255,255	27.0	6.7986155	8.039518	10.532858	5.9015775	4.2441871E-4	0.007283217	0.08769099	2.359055E-5	2	37815000	37870000	5000
17	57510000	57520000	17	57570000	57580000	.	.	.	.	0,255,255	67.0	22.243778	25.878325	26.485746	28.396387	7.89652E-9	2.3988996E-5	3.2605298E-5	3.731805E-5	1	57515000	57575000	0
17	60270000	60280000	17	60600000	60610000	.	.	.	.	0,255,255	43.0	13.995072	16.959814	18.193129	16.573925	2.0037729E-5	0.0024895957	0.003182902	0.0030898198	1	60275000	60605000	0
17	79180000	79190000	17	79390000	79400000	.	.	.	.	0,255,255	29.0	7.7740526	7.308755	7.8527493	7.8192496	5.6251287E-5	6.155303E-5	0.0020010096	9.4309784E-5	1	79185000	79395000	0
17	28740000	28750000	17	28930000	28940000	.	.	.	.	0,255,255	52.0	21.819248	20.354454	22.169273	24.429976	4.805908E-4	8.4818824E-4	0.0011554784	0.001161402	2	28740000	28935000	5000
17	14340000	14345000	17	14775000	14780000	.	.	.	.	0,255,255	33.0	8.8200655	7.5619373	6.662194	13.569084	1.7882807E-5	6.611896E-7	6.623458E-7	0.030016577	2	14332500	14777500	10000
17	51575000	51600000	17	51725000	51750000	.	.	.	.	0,255,255	122.0	60.00887	61.641426	47.104935	76.54953	1.7322598E-8	7.5209246E-4	3.7292625E-14	9.825433E-4	1	51587500	51737500	0
17	18870000	18880000	17	18930000	18940000	.	.	.	.	0,255,255	38.0	6.676197	9.727506	10.213219	14.480608	6.1763805E-10	1.3641727E-7	2.8177035E-5	0.0017573565	1	18875000	18935000	0
17	58520000	58530000	17	58630000	58640000	.	.	.	.	0,255,255	54.0	23.913504	24.293493	29.970625	20.48066	1.3927212E-4	2.4505157E-4	0.028567504	3.492261E-4	2	58525000	58645000	10000
17	66190000	66200000	17	66560000	66570000	.	.	.	.	0,255,255	36.0	11.470858	10.975581	11.441967	14.97028	9.056494E-5	1.0644871E-4	1.6973565E-4	0.006522506	1	66195000	66565000	0
17	49705000	49710000	17	49785000	49790000	.	.	.	.	0,255,255	32.0	10.974443	11.082441	14.693448	14.35675	0.0012400056	0.001972862	0.046363123	0.047683023	2	49702500	49782500	7071
17	20910000	20920000	17	21030000	21040000	.	.	.	.	0,255,255	37.0	12.045532	10.80671	12.040546	12.251889	3.7489393E-5	4.2972166E-5	6.753616E-5	6.834993E-5	1	20915000	21035000	0
17	78500000	78510000	17	78810000	78820000	.	.	.	.	0,255,255	40.0	15.12227	14.537019	18.979786	19.479143	2.152655E-4	3.0511094E-4	0.01712174	0.016654503	2	78505000	78820000	5000
17	27375000	27380000	17	27410000	27415000	.	.	.	.	0,255,255	38.0	13.713425	15.094671	14.805556	14.860676	7.9571E-4	8.555715E-4	0.0015999655	0.0016152086	1	27377500	27412500	0
17	44325000	44350000	17	45050000	45075000	.	.	.	.	0,255,255	47.0	22.38009	21.535568	22.041496	22.772865	0.013901162	0.02327782	0.031160943	0.030975949	2	44337500	45050000	12500
17	35045000	35050000	17	35080000	35085000	.	.	.	.	0,255,255	42.0	11.521191	15.331629	16.092875	10.633106	2.4522586E-7	5.298862E-5	0.006663963	8.163467E-7	4	35046250	35085000	6731
17	78620000	78630000	17	78770000	78780000	.	.	.	.	0,255,255	52.0	18.068378	20.623495	26.867062	22.591478	2.2997792E-6	8.4818824E-4	0.060385555	0.001161402	2	78625000	78780000	5000
17	28555000	28560000	17	28605000	28610000	.	.	.	.	0,255,255	46.0	16.78404	17.546263	20.264101	23.007717	6.552627E-4	3.7102553E-4	0.09175418	0.083238535	2	28552500	28605000	5590
17	38690000	38695000	17	38735000	38740000	.	.	.	.	0,255,255	28.0	6.794705	7.747805	12.176639	8.668276	7.714288E-5	1.6683251E-4	0.03395163	0.0036528914	2	38685000	38737500	7500
17	48750000	48775000	17	48975000	49000000	.	.	.	.	0,255,255	135.0	59.629612	68.39305	65.83119	73.88902	3.4245224E-12	2.7267213E-6	3.683899E-6	3.68141E-6	2	48750000	48987500	12500
17	1680000	1690000	17	2020000	2030000	.	.	.	.	0,255,255	33.0	12.360394	13.005279	14.806595	13.014071	0.0010813599	0.031541415	0.035614993	0.03580556	2	1675000	2025000	10000
17	55840000	55850000	17	56320000	56330000	.	.	.	.	0,255,255	48.0	11.376529	10.587356	11.821822	13.449615	2.793027E-10	2.988378E-10	5.178744E-10	3.6892487E-7	1	55845000	56325000	0
17	29350000	29375000	17	29525000	29550000	.	.	.	.	0,255,255	193.0	93.79818	94.0385	108.66581	113.14555	9.6683065E-14	1.3077514E-13	4.2286915E-6	4.4849426E-6	3	29370833	29554166	18634
17	73530000	73540000	17	74130000	74140000	.	.	.	.	0,255,255	31.0	8.31001	9.739705	8.327631	11.039946	2.0666199E-4	2.3334271E-4	3.4410477E-4	0.008424362	1	73535000	74135000	0
17	11025000	11050000	17	11125000	11150000	.	.	.	.	0,255,255	60.0	14.268481	25.11963	22.080523	27.038511	2.8363398E-13	0.0016760121	8.782199E-6	0.0025249	1	11037500	11137500	0
17	82200000	82205000	17	82275000	82280000	.	.	.	.	0,255,255	19.0	3.8108203	4.541974	5.4621053	3.0545163	5.4514507E-4	0.005594918	0.029441489	5.18825E-5	3	82202500	82285833	8333
17	53025000	53050000	17	54875000	54900000	.	.	.	.	0,255,255	79.0	28.123083	20.468508	25.412136	23.481451	2.248352E-9	1.1657767E-13	5.5885248E-9	2.0872988E-13	1	53037500	54887500	0
17	28370000	28380000	17	28550000	28560000	.	.	.	.	0,255,255	43.0	16.514534	16.748224	17.912611	17.085068	0.001454112	0.0024895957	0.003182902	0.0030898198	1	28375000	28555000	0
17	29235000	29240000	17	29270000	29275000	.	.	.	.	0,255,255	31.0	9.281932	12.329679	12.177184	11.767101	1.0534217E-4	0.0037975812	0.0060258126	0.0063393516	1	29237500	29272500	0
17	7195000	7200000	17	7240000	7245000	.	.	.	.	0,255,255	37.0	14.778732	14.154231	17.821512	15.035115	0.0016496322	0.0017251556	0.08239537	0.0031610501	2	7197500	7237500	5000
17	73510000	73520000	17	73600000	73610000	.	.	.	.	0,255,255	41.0	16.231216	17.526775	19.368755	19.198069	0.004713339	0.008011589	0.010205304	0.009796612	2	73515000	73600000	5000
17	1980000	1990000	17	2040000	2050000	.	.	.	.	0,255,255	36.0	5.2132	10.513909	11.217369	12.371531	4.2606276E-11	1.0644871E-4	1.6973565E-4	1.6535087E-4	1	1985000	2045000	0
18	13410000	13420000	18	13570000	13580000	.	.	.	.	0,255,255	40.0	11.45159	11.955948	12.224752	12.156737	2.1246042E-6	2.339506E-6	4.1109774E-6	3.7392097E-6	1	13415000	13575000	0
18	25550000	25575000	18	25825000	25850000	.	.	.	.	0,255,255	84.0	37.255787	40.086327	45.56069	43.089737	5.0071975E-7	0.0013319892	0.0018163775	0.0017898475	1	25562500	25837500	0
18	50225000	50250000	18	50350000	50375000	.	.	.	.	0,255,255	109.0	52.499367	50.497795	60.29834	53.152405	2.1792686E-5	2.7583077E-5	3.7417325E-5	3.7221493E-5	1	50237500	50362500	0
18	13500000	13525000	18	13625000	13650000	.	.	.	.	0,255,255	160.0	79.786415	82.10683	85.32554	102.503525	3.1251836E-6	4.6331993E-6	6.004868E-6	0.08621054	2	13525000	13637500	12500
18	42100000	42125000	18	43575000	43600000	.	.	.	.	0,255,255	70.0	25.21961	24.662146	24.838802	34.55307	2.4103392E-6	2.9431744E-6	5.3057875E-6	0.0030443654	1	42112500	43587500	0
18	8830000	8840000	18	8990000	9000000	.	.	.	.	0,255,255	37.0	14.340708	16.605759	17.761086	16.245605	0.0017988184	0.056402475	0.06746887	0.06769521	2	8835000	8990000	5000
18	49525000	49550000	18	49725000	49750000	.	.	.	.	0,255,255	120.0	52.588238	62.74396	74.84726	62.122784	5.6823147E-8	0.0015872568	0.0020910373	0.002073593	1	49537500	49737500	0
18	67500000	67525000	18	68725000	68750000	.	.	.	.	0,255,255	60.0	24.577171	18.694021	27.74398	22.442707	3.943269E-6	4.4709547E-9	0.0026478893	9.424894E-6	1	67512500	68737500	0
18	74850000	74875000	18	75200000	75225000	.	.	.	.	0,255,255	85.0	37.339237	43.200794	42.078415	42.23948	2.555552E-7	8.3955424E-4	0.0011568407	0.0011449748	1	74862500	75212500	0
18	7785000	7790000	18	7855000	7860000	.	.	.	.	0,255,255	19.0	3.6754425	4.2694597	3.970094	4.756019	5.4514507E-4	0.005594918	0.005016613	0.004996773	1	7787500	7857500	0
18	25275000	25280000	18	25325000	25330000	.	.	.	.	0,255,255	23.0	7.410981	7.6473994	8.570684	9.029187	0.0050221873	0.009706704	0.06588569	0.07056098	2	25275000	25327500	2500
18	72030000	72040000	18	72080000	72090000	.	.	.	.	0,255,255	50.0	20.066648	23.367382	23.407219	24.331844	0.001532443	0.0026942142	0.0035765336	0.0035778165	1	72035000	72085000	0
18	28110000	28120000	18	28160000	28170000	.	.	.	.	0,255,255	88.0	31.238213	33.5229	36.071392	34.47821	2.7156764E-8	4.5353765E-8	6.0053566E-8	7.286399E-8	1	28115000	28165000	0
18	72750000	72775000	18	73825000	73850000	.	.	.	.	0,255,255	92.0	40.209423	33.459503	36.90256	33.617897	2.159016E-5	1.5655294E-9	2.9460554E-9	2.7979665E-9	1	72762500	73837500	0
18	49520000	49530000	18	50200000	50210000	.	.	.	.	0,255,255	32.0	13.269252	13.326273	12.5837145	15.4446745	0.034551222	0.052405804	0.058892924	0.05903104	2	49515000	50205000	10000
18	47350000	47375000	18	47525000	47550000	.	.	.	.	0,255,255	80.0	17.220448	28.715212	47.82231	34.834686	1.1292613E-19	1.1657071E-9	0.009828854	1.158885E-5	1	47362500	47537500	0
18	8705000	8710000	18	8765000	8770000	.	.	.	.	0,255,255	48.0	9.874493	12.094336	18.017385	10.833506	2.9854827E-10	5.189812E-10	1.3797382E-4	1.245868E-9	4	8715000	8772500	16771
18	49150000	49155000	18	49195000	49200000	.	.	.	.	0,255,255	32.0	9.119262	10.023427	13.592894	11.492227	4.2835745E-5	0.001972862	0.046363123	0.0032220117	2	49152500	49192500	5000
18	48025000	48050000	18	48325000	48350000	.	.	.	.	0,255,255	107.0	52.17306	54.57525	60.229176	56.57115	5.6873443E-5	7.299263E-5	9.801008E-5	9.652316E-5	1	48037500	48337500	0
18	26300000	26310000	18	26350000	26360000	.	.	.	.	0,255,255	66.0	18.64326	21.200626	38.446556	6.4218364	4.1182786E-12	2.7303749E-8	0.014138375	1.4738286E-31	1	26305000	26355000	0
18	26300000	26325000	18	26625000	26650000	.	.	.	.	0,255,255	81.0	38.12889	38.657375	27.447357	48.28971	3.5912533E-6	4.004885E-6	1.0536453E-9	0.006498226	1	26312500	26637500	0
18	65925000	65950000	18	66475000	66500000	.	.	.	.	0,255,255	79.0	32.025635	36.665257	40.69363	38.61229	1.236197E-5	1.3988939E-5	0.014441201	2.1507043E-5	1	65937500	66487500	0
18	13810000	13820000	18	14080000	14090000	.	.	.	.	0,255,255	40.0	7.0895333	7.795649	8.418157	9.021086	3.587682E-11	5.0599518E-11	2.048718E-8	2.250233E-8	3	13818333	14081666	7454
18	62500000	62525000	18	63350000	63375000	.	.	.	.	0,255,255	56.0	21.822662	23.245485	21.94601	28.138002	7.078105E-5	1.0017146E-4	1.574768E-4	0.017917925	1	62512500	63362500	0
18	13510000	13520000	18	13720000	13730000	.	.	.	.	0,255,255	40.0	13.725432	13.195105	11.342323	19.233356	2.152655E-4	3.0511094E-4	4.1109774E-6	0.016654503	1	13515000	13725000	0
18	44125000	44150000	18	44875000	44900000	.	.	.	.	0,255,255	63.0	17.982101	24.960175	28.341267	27.174767	1.089408E-10	2.9444558E-4	4.9072935E-4	4.561512E-4	2	44125000	44887500	12500
18	29280000	29290000	18	29380000	29390000	.	.	.	.	0,255,255	47.0	16.21578	16.88052	19.088303	17.382387	1.0622715E-4	1.675059E-4	2.2828154E-4	2.1263162E-4	1	29285000	29385000	0
18	8705000	8710000	18	8805000	8810000	.	.	.	.	0,255,255	34.0	9.5215645	8.596513	13.895604	8.052798	6.8636696E-6	1.4175357E-5	0.017396923	2.7272123E-5	2	8707500	8805000	2500
18	37425000	37450000	18	37525000	37550000	.	.	.	.	0,255,255	139.0	68.141815	71.769455	74.784355	76.56919	2.7062868E-7	3.6752166E-7	5.098735E-7	5.1350554E-7	1	37437500	37537500	0
19	37900000	37905000	19	38325000	38330000	.	.	.	.	0,255,255	23.0	4.5575495	4.489895	6.039692	4.3280444	4.6850644E-5	7.706681E-5	0.0011278873	6.5297E-5	2	37902500	38330000	2500
19	13590000	13600000	19	13850000	13860000	.	.	.	.	0,255,255	35.0	12.522238	11.346032	14.327252	14.513864	0.0065534217	2.527471E-4	0.011729623	0.011656594	3	13598333	13861666	13744
19	4400000	4410000	19	4450000	4460000	.	.	.	.	0,255,255	59.0	25.63502	26.89643	24.84925	29.658142	0.0012501309	0.0021575794	0.0031726076	0.0032588162	1	4405000	4455000	0
19	4975000	5000000	19	5100000	5125000	.	.	.	.	0,255,255	147.0	70.60214	81.3977	87.18744	88.39195	3.559957E-9	6.9997174E-4	9.0422906E-4	9.7415596E-4	1	4987500	5112500	0
19	13285000	13290000	19	13420000	13425000	.	.	.	.	0,255,255	27.0	7.2957053	7.917931	8.729479	9.442863	1.962584E-4	0.0044295904	0.0062951576	0.0071383663	1	13287500	13422500	0
19	56110000	56120000	19	56260000	56270000	.	.	.	.	0,255,255	48.0	13.375729	18.676102	15.047934	21.152273	2.0951838E-7	8.030739E-5	3.5817183E-7	0.010221907	1	56115000	56265000	0
19	46025000	46030000	19	46075000	46080000	.	.	.	.	0,255,255	46.0	12.772632	12.063986	10.530937	14.961586	1.0916802E-6	5.0228746E-9	1.2717636E-8	3.2166488E-6	4	46025000	46075000	3536
19	51100000	51110000	19	51590000	51600000	.	.	.	.	0,255,255	24.0	5.4834213	5.8808746	6.8058124	5.5144405	5.1018805E-4	7.4134074E-4	0.010396962	7.9848745E-4	1	51105000	51595000	0
19	13285000	13290000	19	13705000	13710000	.	.	.	.	0,255,255	21.0	5.106137	5.399256	6.771836	5.1681576	0.003716577	0.0068762056	0.038859654	0.006515318	2	13285000	13712500	5590
19	34175000	34180000	19	34210000	34215000	.	.	.	.	0,255,255	40.0	14.458065	16.99497	19.489647	13.831185	1.9639598E-4	0.014053453	0.019131925	4.1425638E-4	2	34180000	34215000	3536
19	2160000	2165000	19	2315000	2320000	.	.	.	.	0,255,255	24.0	6.6171274	5.5923085	6.3109794	6.821526	0.0023826312	4.1510188E-4	0.0054523796	0.005554326	2	2160000	2317500	2500
19	6020000	6030000	19	6140000	6150000	.	.	.	.	0,255,255	59.0	22.867123	22.126377	25.205414	25.48318	4.559996E-6	7.7875175E-6	0.0031726076	0.0032588162	1	6025000	6145000	0
19	40970000	40975000	19	41145000	41150000	.	.	.	.	0,255,255	25.0	7.75273	7.5558996	7.3454876	8.039099	0.0010934043	0.002282815	0.0025733295	0.024635859	2	40972500	41145000	2500
19	3770000	3780000	19	3840000	3850000	.	.	.	.	0,255,255	62.0	27.049164	32.24725	38.091022	38.462208	2.4437794E-4	0.044711906	0.05951975	0.061872568	2	3785000	3845000	10000
19	2830000	2840000	19	2930000	2940000	.	.	.	.	0,255,255	49.0	22.359022	21.06387	22.852552	23.58468	0.002621966	0.0046182508	0.005935762	0.006117021	1	2835000	2935000	0
19	24030000	24035000	19	24085000	24090000	.	.	.	.	0,255,255	25.0	7.955976	7.4652615	7.7794747	7.188781	0.008944831	0.002282815	0.0025733295	0.002625453	1	24032500	24087500	0
19	12780000	12790000	19	12830000	12840000	.	.	.	.	0,255,255	68.0	29.009802	36.807766	34.320194	32.617756	6.35181E-6	0.004329475	0.00613567	0.0067333537	1	12785000	12835000	0
19	3980000	3990000	19	4070000	4080000	.	.	.	.	0,255,255	63.0	22.009005	23.890512	28.223822	26.21492	2.1362952E-7	3.295475E-7	3.5946455E-4	3.911869E-4	1	3985000	4075000	0
19	7205000	7210000	19	7275000	7280000	.	.	.	.	0,255,255	33.0	9.929027	12.356068	13.252846	13.511788	6.214546E-4	0.0010132212	0.029840637	0.030016577	3	7204166	7285833	9428
19	380000	390000	19	440000	450000	.	.	.	.	0,255,255	39.0	13.906564	15.366889	13.341623	14.294827	4.498342E-4	6.531536E-4	8.258758E-4	8.83345E-4	1	385000	445000	0
19	48010000	48020000	19	48060000	48070000	.	.	.	.	0,255,255	156.0	49.389923	64.90034	74.62602	60.866867	1.3232016E-18	5.286033E-10	2.2670305E-10	1.1429583E-18	1	48015000	48065000	0
19	22370000	22380000	19	22530000	22540000	.	.	.	.	0,255,255	25.0	5.4112096	6.4687347	6.9715385	7.3646092	1.7000454E-4	0.0032113907	0.004563709	0.004328551	1	22375000	22535000	0
19	5855000	5860000	19	5960000	5965000	.	.	.	.	0,255,255	28.0	6.533633	7.647426	7.5327168	10.175749	7.714288E-5	1.6683251E-4	1.7934895E-4	0.034151014	2	5860000	5965000	3536
19	29950000	29975000	19	30200000	30225000	.	.	.	.	0,255,255	99.0	47.031612	52.950863	55.65861	59.14131	3.800326E-7	0.002453184	0.0030842067	0.003092752	1	29962500	30212500	0
19	45440000	45445000	19	45635000	45640000	.	.	.	.	0,255,255	30.0	5.757627	7.6123223	9.070036	8.539598	2.5496854E-7	2.0023197E-5	7.075877E-4	8.206187E-4	1	45442500	45637500	0
20	2175000	2200000	20	3000000	3025000	.	.	.	.	0,255,255	47.0	22.256905	17.543268	17.486515	18.900934	0.013901162	4.1359814E-4	5.5305776E-4	5.4026925E-4	1	2187500	3012500	0
20	6355000	6360000	20	6405000	6410000	.	.	.	.	0,255,255	36.0	9.77529	9.222152	8.685157	8.723148	8.824364E-7	1.8593204E-6	3.2998207E-6	3.9598463E-6	1	6357500	6407500	0
20	60850000	60875000	20	61875000	61900000	.	.	.	.	0,255,255	44.0	12.708998	13.294256	14.454788	17.383701	1.4930524E-5	4.2821124E-5	3.9623483E-5	0.0043024956	1	60862500	61887500	0
20	31500000	31525000	20	31600000	31625000	.	.	.	.	0,255,255	133.0	22.117846	30.451984	34.81105	36.626225	0.0	5.0810144E-36	1.8069993E-26	1.7067819E-26	1	31512500	31612500	0
20	50520000	50525000	20	50560000	50565000	.	.	.	.	0,255,255	26.0	8.591035	10.2914505	12.300716	10.573078	0.0046318104	0.052026246	0.086200185	0.08770139	2	50515000	50565000	7906
20	43100000	43125000	20	43200000	43225000	.	.	.	.	0,255,255	81.0	18.562838	27.080784	30.111454	27.342865	2.942831E-20	4.8218995E-10	1.0536453E-9	9.421294E-10	1	43112500	43212500	0
20	45630000	45640000	20	45700000	45710000	.	.	.	.	0,255,255	68.0	29.150532	32.037106	34.55117	29.787249	6.35181E-6	0.004329475	0.00613567	2.0488518E-5	2	45635000	45695000	10000
20	21150000	21175000	20	21325000	21350000	.	.	.	.	0,255,255	98.0	47.58313	52.92417	57.546124	55.631783	6.888268E-7	0.0036089963	0.0045005777	0.004554301	2	21150000	21325000	17678
20	2530000	2540000	20	2620000	2630000	.	.	.	.	0,255,255	42.0	11.482849	12.544617	13.25816	15.621131	2.7398275E-7	6.136371E-5	8.549696E-5	0.0056153284	1	2535000	2625000	0
20	12995000	13000000	20	13040000	13045000	.	.	.	.	0,255,255	32.0	12.069658	11.37875	12.154528	9.037001	0.0012400056	0.001972862	0.0031610096	1.6743895E-4	1	12997500	13042500	0
20	42175000	42200000	20	42525000	42550000	.	.	.	.	0,255,255	127.0	68.01704	58.80753	57.98102	73.18126	7.2872805E-5	8.4464896E-10	1.3068434E-9	1.3242883E-4	1	42187500	42537500	0
20	370000	380000	20	730000	740000	.	.	.	.	0,255,255	27.0	9.178722	8.124691	9.289718	9.591711	0.005953947	0.007283217	0.009936503	0.009633428	2	365000	735000	10000
20	36200000	36225000	20	36575000	36600000	.	.	.	.	0,255,255	103.0	50.327404	49.067627	51.51318	50.817192	3.4959766E-4	4.623376E-4	6.0283695E-4	5.960214E-4	1	36212500	36587500	0
20	63900000	63905000	20	63950000	63955000	.	.	.	.	0,255,255	36.0	6.830922	7.540787	14.609593	7.7380595	1.099314E-8	1.6899378E-8	0.005860909	2.021756E-8	4	63905000	63947500	7500
20	42025000	42050000	20	43200000	43225000	.	.	.	.	0,255,255	74.0	28.908772	32.039665	33.67005	45.933132	1.2526198E-7	2.6044424E-4	3.931252E-4	0.08071239	3	42029166	43195833	18634
20	63075000	63080000	20	63185000	63190000	.	.	.	.	0,255,255	47.0	10.850068	14.444377	17.553879	22.569658	8.954387E-10	6.431787E-7	2.9058647E-4	0.055270772	4	63063750	63187500	13750
20	46510000	46520000	20	46680000	46690000	.	.	.	.	0,255,255	36.0	13.865099	12.228214	13.296961	13.397829	0.003509759	1.0644871E-4	0.0063883616	0.006522506	1	46515000	46685000	0
20	20650000	20675000	20	20800000	20825000	.	.	.	.	0,255,255	125.0	62.835304	47.681282	56.12698	55.906685	1.6831921E-4	1.5047775E-15	4.590362E-9	4.698382E-9	1	20662500	20812500	0
20	10225000	10250000	20	11900000	11925000	.	.	.	.	0,255,255	42.0	15.020701	12.008223	11.185149	14.036032	8.717995E-5	1.2787292E-6	1.1003576E-6	2.6879762E-4	2	10250000	11900000	17678
20	25425000	25450000	20	25550000	25575000	.	.	.	.	0,255,255	85.0	48.242157	41.527058	47.79145	48.126373	7.139158E-4	8.3955424E-4	0.0011568407	0.0011449748	1	25437500	25562500	0
20	62940000	62950000	20	63180000	63190000	.	.	.	.	0,255,255	41.0	8.895354	12.447351	14.464929	13.290604	3.3998446E-9	1.3983669E-4	1.8253512E-4	1.9377269E-4	1	62945000	63185000	0
20	20550000	20575000	20	20650000	20675000	.	.	.	.	0,255,255	68.0	14.3694515	23.63224	25.729662	24.11319	5.926829E-18	6.727144E-9	2.1368573E-5	1.0508483E-8	1	20562500	20662500	0
20	48900000	48925000	20	49000000	49025000	.	.	.	.	0,255,255	67.0	15.755406	24.304327	26.279972	24.376186	1.2409102E-12	1.6238332E-8	4.0349772E-5	2.6992609E-8	1	48912500	49012500	0
20	46125000	46150000	20	46675000	46700000	.	.	.	.	0,255,255	52.0	19.474327	18.713202	24.072023	19.574709	4.0855957E-6	7.6086794E-6	0.0020648818	0.0020770258	1	46137500	46687500	0
20	4140000	4150000	20	4200000	4210000	.	.	.	.	0,255,255	28.0	3.6492562	6.7079854	7.7373185	9.700646	6.0457156E-10	1.7633293E-4	2.8652645E-4	0.0045382637	1	4145000	4205000	0
20	42250000	42275000	20	42525000	42550000	.	.	.	.	0,255,255	128.0	54.292297	59.928024	62.308372	73.350494	3.9789705E-10	4.4236775E-10	8.8809895E-5	8.668272E-5	1	42262500	42537500	0
20	50675000	50680000	20	50715000	50720000	.	.	.	.	0,255,255	40.0	13.178166	13.489252	12.318542	16.881847	1.9639598E-4	2.2551691E-4	6.4160904E-6	0.025704335	2	50672500	50722500	7071
20	10225000	10250000	20	10625000	10650000	.	.	.	.	0,255,255	82.0	27.406477	30.253517	40.144474	31.029715	1.6899875E-10	2.0102069E-10	0.004323209	3.276276E-6	3	10237500	10662500	25000
20	63075000	63080000	20	63110000	63115000	.	.	.	.	0,255,255	41.0	15.166935	14.709044	16.084475	14.414922	8.695963E-5	1.0882819E-4	0.010951913	2.0102064E-4	1	63077500	63112500	0
20	14125000	14150000	20	16475000	16500000	.	.	.	.	0,255,255	55.0	29.456062	24.30819	27.38131	28.466051	0.014707229	1.9838684E-4	0.028769962	0.027905509	2	14137500	16475000	12500
20	25580000	25590000	20	25640000	25650000	.	.	.	.	0,255,255	30.0	4.03474	8.54718	11.700057	8.455337	3.4464351E-9	5.7798694E-4	0.016590975	8.6618436E-4	1	25585000	25645000	0
21	33490000	33495000	21	33540000	33545000	.	.	.	.	0,255,255	30.0	7.5704694	8.56115	11.307236	9.436756	1.0501549E-5	5.0213037E-4	0.011097472	8.206187E-4	1	33492500	33542500	0
21	16000000	16025000	21	16100000	16125000	.	.	.	.	0,255,255	86.0	15.127468	25.722942	24.28113	29.33717	1.0987015E-29	5.2746895E-12	1.3043059E-16	1.1081098E-11	1	16012500	16112500	0
21	15600000	15625000	21	15700000	15725000	.	.	.	.	0,255,255	59.0	5.358766	11.088029	12.418871	12.382443	7.262638E-31	2.754701E-16	3.405568E-12	7.078627E-12	1	15612500	15712500	0
21	39220000	39230000	21	39300000	39310000	.	.	.	.	0,255,255	77.0	35.936928	37.030804	40.450806	42.19502	3.186234E-5	4.464213E-5	0.031845685	0.034275204	2	39225000	39300000	5000
21	15035000	15040000	21	15075000	15080000	.	.	.	.	0,255,255	20.0	5.509547	6.4306636	6.7268763	6.7437153	0.008436214	0.058693405	0.06865625	0.06882313	2	15035000	15077500	2500
21	14950000	14960000	21	15020000	15030000	.	.	.	.	0,255,255	50.0	18.653883	19.32657	22.78882	23.930199	1.1490461E-5	1.6947835E-5	0.0035765336	0.0035778165	1	14955000	15025000	0
21	44450000	44475000	21	44775000	44800000	.	.	.	.	0,255,255	95.0	31.942621	35.35851	34.121647	42.743626	1.5698587E-10	1.4655539E-10	2.718203E-10	6.49361E-6	2	44475000	44787500	12500
21	36810000	36820000	21	36890000	36900000	.	.	.	.	0,255,255	78.0	32.604702	37.6003	44.151344	45.47999	1.7664792E-5	2.4883511E-5	0.02149683	0.023248803	2	36820000	36900000	7071
21	32860000	32870000	21	32940000	32950000	.	.	.	.	0,255,255	42.0	18.067928	17.377035	17.650368	19.24893	0.0026896792	0.0045926985	0.005834168	0.0056153284	1	32865000	32945000	0
21	39300000	39305000	21	39335000	39340000	.	.	.	.	0,255,255	34.0	8.080141	11.1604	10.377253	9.348712	6.8636696E-6	4.7966876E-4	8.3571643E-4	2.7272123E-5	2	39305000	39340000	3536
21	30500000	30525000	21	30600000	30625000	.	.	.	.	0,255,255	55.0	13.750621	21.298288	21.910192	21.6747	1.2487454E-10	1.9838684E-4	3.0819463E-4	3.1179324E-4	1	30512500	30612500	0
21	36990000	36995000	21	37070000	37075000	.	.	.	.	0,255,255	25.0	6.45588	5.8013043	5.533169	5.3163376	0.0010934043	1.4883436E-4	1.5501035E-4	1.5354423E-4	1	36992500	37072500	0
21	25610000	25615000	21	25725000	25730000	.	.	.	.	0,255,255	21.0	4.2407565	4.101192	4.202838	5.3798537	4.7544797E-4	7.482323E-4	6.997939E-4	0.006515318	1	25612500	25727500	0
21	46465000	46470000	21	46500000	46505000	.	.	.	.	0,255,255	38.0	14.091307	14.8982525	19.507013	13.70867	7.9571E-4	8.555715E-4	0.049937278	0.0016152086	6	46470000	46509166	8208
21	41920000	41925000	21	42015000	42020000	.	.	.	.	0,255,255	23.0	5.1771703	5.1669526	4.6630807	6.6591034	6.6972006E-4	0.0011855786	8.560912E-5	0.011264683	1	41922500	42017500	0
21	22400000	22425000	21	22500000	22525000	.	.	.	.	0,255,255	51.0	13.575202	21.444624	21.486773	22.872173	1.1009803E-8	0.0025564332	0.0036970451	0.0037523292	1	22412500	22512500	0
21	32665000	32670000	21	32700000	32705000	.	.	.	.	0,255,255	29.0	6.8103995	8.121806	7.8416038	7.9104586	2.894971E-5	0.0011107636	0.0015926508	0.0018908783	1	32667500	32702500	0
21	41945000	41950000	21	42005000	42010000	.	.	.	.	0,255,255	28.0	7.5518856	9.202823	10.483446	10.898586	7.714288E-5	0.0022482222	0.03395163	0.034151014	2	41947500	42005000	2500
21	29020000	29030000	21	29070000	29080000	.	.	.	.	0,255,255	52.0	21.373392	22.391457	24.588238	20.495895	4.805908E-4	8.4818824E-4	0.0011554784	0.001161402	1	29025000	29075000	0
21	43790000	43800000	21	43990000	44000000	.	.	.	.	0,255,255	43.0	11.023052	12.200091	10.851826	15.9546585	8.998019E-8	9.577496E-8	1.851252E-7	0.0030898198	1	43795000	43995000	0
21	14425000	14450000	21	15475000	15500000	.	.	.	.	0,255,255	68.0	24.768898	30.129482	29.090734	38.73161	9.868921E-6	1.207404E-5	2.1368573E-5	0.0077459365	1	14437500	15487500	0
21	45830000	45840000	21	45950000	45960000	.	.	.	.	0,255,255	26.0	8.584568	7.1185336	7.5815988	6.9266872	0.012252435	0.0012793984	0.0018240658	0.0016929498	1	45835000	45955000	0
21	29070000	29080000	21	29310000	29320000	.	.	.	.	0,255,255	36.0	12.089999	13.087301	15.393119	13.832731	9.056494E-5	0.0052707484	0.0063883616	0.006522506	1	29075000	29315000	0
21	17065000	17070000	21	17110000	17115000	.	.	.	.	0,255,255	17.0	2.65017	2.9890146	2.4614007	3.1827848	8.0848305E-4	0.0012259444	8.8150424E-5	0.005262997	1	17067500	17112500	0
22	41675000	41700000	22	42100000	42125000	.	.	.	.	0,255,255	107.0	58.763706	52.198597	58.818977	54.853962	5.6873443E-5	7.299263E-5	9.801008E-5	9.652316E-5	1	41687500	42112500	0
22	41440000	41445000	22	41490000	41495000	.	.	.	.	0,255,255	44.0	11.121633	14.599414	19.531372	16.843634	3.0580114E-8	1.0090138E-5	0.002123668	0.0026533017	2	41440000	41495000	3536
22	17740000	17750000	22	18020000	18030000	.	.	.	.	0,255,255	30.0	7.795691	9.453058	11.907397	9.613708	1.9071047E-5	5.7798694E-4	0.016590975	8.6618436E-4	1	17745000	18025000	0
22	42010000	42020000	22	42060000	42070000	.	.	.	.	0,255,255	73.0	22.961308	32.56076	32.80189	33.240395	3.450251E-11	4.1066375E-4	5.809559E-4	6.694343E-4	1	42015000	42065000	0
22	19950000	19960000	22	20000000	20010000	.	.	.	.	0,255,255	54.0	17.919641	20.645617	21.709911	19.903336	4.4743066E-7	2.4505157E-4	3.4906573E-4	3.492261E-4	2	19955000	20015000	10000
22	41400000	41405000	22	41435000	41440000	.	.	.	.	0,255,255	41.0	13.151835	15.394385	19.206724	11.239865	8.695963E-5	1.0882819E-4	0.010951913	2.1030378E-6	2	41397500	41437500	5000
22	23090000	23100000	22	23140000	23150000	.	.	.	.	0,255,255	58.0	21.240143	25.596992	21.72129	30.198475	9.355291E-6	0.00352869	2.4032772E-5	0.0052287304	1	23095000	23145000	0
22	33010000	33020000	22	33120000	33130000	.	.	.	.	0,255,255	64.0	20.65701	19.640642	23.386454	22.844269	9.5956885E-8	1.4926889E-7	2.571E-7	2.3745868E-7	1	33015000	33125000	0
22	19180000	19190000	22	19260000	19270000	.	.	.	.	0,255,255	61.0	10.695696	16.230907	34.013542	13.96777	1.0820001E-17	8.452531E-10	0.08244199	2.411219E-13	2	19185000	19275000	10000
22	31350000	31355000	22	31395000	31400000	.	.	.	.	0,255,255	37.0	13.815156	14.130413	14.223574	15.535979	0.0016496322	0.0017251556	0.0032740068	0.0031610501	1	31352500	31397500	0
22	42860000	42870000	22	42980000	42990000	.	.	.	.	0,255,255	43.0	12.875955	15.831791	23.425154	15.770222	2.0037729E-5	0.0024895957	0.08227089	0.0030898198	2	42875000	42985000	10000
22	19000000	19025000	22	19250000	19275000	.	.	.	.	0,255,255	85.0	32.0791	43.255905	45.84683	48.70784	2.555552E-7	8.3955424E-4	0.0011568407	0.0011449748	1	19012500	19262500	0
22	39540000	39545000	22	40350000	40355000	.	.	.	.	0,255,255	18.0	3.5313437	3.1097867	4.56016	3.8598258	0.0016786992	3.4572114E-4	0.012158973	0.0018660018	1	39542500	40352500	0
22	41275000	41300000	22	41500000	41525000	.	.	.	.	0,255,255	149.0	73.146454	79.175255	93.53301	88.209076	1.1123047E-9	3.465932E-4	4.4534888E-4	4.8607323E-4	1	41287500	41512500	0
22	36575000	36600000	22	36950000	36975000	.	.	.	.	0,255,255	95.0	44.82957	49.628105	52.41745	55.85459	4.0200607E-6	0.010810034	0.013264772	0.01344348	2	36575000	36962500	12500
22	41965000	41970000	22	42115000	42120000	.	.	.	.	0,255,255	25.0	9.009811	6.467278	8.605282	7.245086	0.008944831	0.002282815	0.022321135	0.002625453	3	41972500	42112500	11180
22	39500000	39525000	22	40850000	40875000	.	.	.	.	0,255,255	40.0	13.864645	13.457112	14.645483	11.081302	4.5777982E-4	0.0012157463	0.0012414658	1.050884E-5	1	39512500	40862500	0
22	40445000	40450000	22	40640000	40645000	.	.	.	.	0,255,255	35.0	13.862556	10.589597	14.863773	14.10197	0.0058098002	2.1968246E-4	0.0100505045	0.009807825	3	40440833	40644166	8975
22	39400000	39410000	22	39500000	39510000	.	.	.	.	0,255,255	61.0	22.243845	25.923323	29.066294	35.139927	1.0060259E-6	7.781802E-4	0.0011279004	0.08665938	2	39400000	39500000	7071
22	19150000	19175000	22	19425000	19450000	.	.	.	.	0,255,255	132.0	34.259792	49.17698	72.894485	48.736206	2.7522596E-26	2.9383804E-11	1.4914571E-5	4.56766E-18	2	19150000	19437500	12500
22	45040000	45050000	22	45100000	45110000	.	.	.	.	0,255,255	50.0	24.09452	21.57539	12.705718	17.534624	0.001532443	0.0026942142	4.9494307E-8	2.2225418E-5	1	45045000	45105000	0
22	22325000	22350000	22	22425000	22450000	.	.	.	.	0,255,255	164.0	73.18945	68.82271	82.18935	66.737144	9.073429E-14	1.07852156E-13	1.0403726E-6	1.6118857E-13	1	22337500	22437500	0
22	44080000	44090000	22	44300000	44310000	.	.	.	.	0,255,255	29.0	7.2038636	9.077123	9.494495	9.64376	5.6251287E-5	0.0014116702	0.0020010096	0.002008929	2	44080000	44305000	5000
22	32725000	32750000	22	33200000	33225000	.	.	.	.	0,255,255	70.0	33.914093	33.08934	31.103054	37.85993	0.0017066263	0.0021221184	0.002997344	0.0030443654	1	32737500	33212500	0
22	45265000	45270000	22	45550000	45555000	.	.	.	.	0,255,255	18.0	1.9151821	2.2485504	3.1226108	2.4896026	1.485367E-6	5.0513245E-5	2.5065464E-4	2.231731E-5	1	45267500	45552500	0
22	34410000	34420000	22	35150000	35160000	.	.	.	.	0,255,255	24.0	7.223323	5.9522376	6.2127705	6.596769	0.006115249	7.4134074E-4	9.2633476E-4	0.010335964	1	34415000	35155000	0
X	50475000	50500000	X	50575000	50600000	.	.	.	.	0,255,255	57.0	14.960127	21.210453	21.170362	22.42632	1.1528995E-11	4.8759928E-5	7.7947436E-5	8.228078E-5	1	50487500	50587500	0
X	148375000	148400000	X	148625000	148650000	.	.	.	.	0,255,255	95.0	38.830807	45.46233	53.650364	46.82917	1.5698587E-10	4.399563E-6	0.013264772	6.49361E-6	1	148387500	148637500	0
X	119500000	119525000	X	119600000	119625000	.	.	.	.	0,255,255	111.0	17.63069	37.703407	42.55235	38.12379	4.84853E-40	9.703902E-17	1.8611933E-10	2.1747821E-16	1	119512500	119612500	0
X	121300000	121325000	X	121550000	121575000	.	.	.	.	0,255,255	101.0	51.724033	50.05464	57.525864	55.676056	8.1302365E-4	0.001088869	0.001398339	0.0013901435	1	121312500	121562500	0
X	75390000	75400000	X	75480000	75490000	.	.	.	.	0,255,255	48.0	18.20362	17.774925	15.504458	20.050749	5.172856E-5	8.030739E-5	3.5817183E-7	0.010221907	1	75395000	75485000	0
X	11275000	11300000	X	11375000	11400000	.	.	.	.	0,255,255	85.0	16.888243	25.525915	25.298906	27.292418	1.2396002E-22	1.3308558E-11	3.1414836E-11	2.7167504E-11	1	11287500	11387500	0
X	112200000	112225000	X	112300000	112325000	.	.	.	.	0,255,255	65.0	16.272669	25.926947	24.696587	28.576387	1.224931E-11	8.527917E-5	1.4130647E-4	1.354806E-4	1	112212500	112312500	0
X	13310000	13320000	X	13370000	13380000	.	.	.	.	0,255,255	76.0	30.040754	31.702972	36.93778	34.2204	1.9741858E-8	7.879161E-5	1.1985898E-4	1.3990887E-4	1	13315000	13375000	0
X	79700000	79725000	X	79800000	79825000	.	.	.	.	0,255,255	63.0	12.604493	19.05807	19.460434	18.877356	6.251285E-15	2.0295715E-10	2.009567E-10	2.7206665E-10	1	79712500	79812500	0
X	99000000	99025000	X	99100000	99125000	.	.	.	.	0,255,255	66.0	10.107211	15.872657	18.036964	17.816586	1.8328489E-21	9.373278E-12	7.6287605E-12	1.08515905E-11	1	99012500	99112500	0
X	110180000	110190000	X	110240000	110250000	.	.	.	.	0,255,255	61.0	21.422575	23.676317	29.07413	23.99555	1.0060259E-6	1.6409966E-6	0.0011279004	2.5881473E-6	1	110185000	110245000	0
X	148540000	148550000	X	148840000	148850000	.	.	.	.	0,255,255	38.0	11.15378	10.628197	11.085054	14.669359	1.5023294E-5	1.6492975E-5	2.8177035E-5	0.0017573565	1	148545000	148845000	0
X	110850000	110860000	X	111230000	111240000	.	.	.	.	0,255,255	20.0	5.481364	5.164112	5.178726	5.096416	0.020580705	0.03166588	0.038776882	0.036517475	2	110855000	111240000	5000
X	9450000	9475000	X	9600000	9625000	.	.	.	.	0,255,255	188.0	83.6988	82.69841	96.679	87.91401	1.975258E-12	2.6875002E-12	3.7656206E-12	4.4824036E-12	1	9462500	9612500	0
X	32400000	32425000	X	32750000	32775000	.	.	.	.	0,255,255	112.0	48.398067	52.113453	60.551327	55.670605	5.098249E-11	6.008087E-6	8.203208E-6	8.1649205E-6	1	32412500	32762500	0
X	22180000	22190000	X	22270000	22280000	.	.	.	.	0,255,255	38.0	15.319382	16.314657	17.258205	18.243174	9.070367E-4	0.036493972	0.04384888	0.044249635	2	22185000	22280000	5000
X	154670000	154680000	X	154740000	154750000	.	.	.	.	0,255,255	36.0	6.212783	7.4393973	14.909389	5.038885	4.2606276E-11	1.1918004E-8	0.0063883616	4.495528E-11	2	154675000	154740000	5000
X	95100000	95125000	X	95250000	95275000	.	.	.	.	0,255,255	56.0	9.95146	20.417765	29.038263	19.313284	5.547354E-15	1.0017146E-4	0.018718801	2.752393E-7	4	95106250	95225000	41926
X	9450000	9475000	X	9875000	9900000	.	.	.	.	0,255,255	50.0	18.888288	21.892029	24.54413	23.69354	2.1953056E-5	0.004636231	0.0064842068	0.006647504	1	9462500	9887500	0
X	96000000	96025000	X	96100000	96125000	.	.	.	.	0,255,255	51.0	10.368082	18.214266	18.027025	17.779007	5.3365936E-12	1.7584658E-5	2.280373E-5	2.264197E-5	1	96012500	96112500	0
X	113225000	113250000	X	113325000	113350000	.	.	.	.	0,255,255	60.0	13.9740715	21.413933	23.443537	21.9785	2.8363398E-13	5.4588545E-6	8.782199E-6	9.424894E-6	1	113237500	113337500	0
X	46275000	46300000	X	46375000	46400000	.	.	.	.	0,255,255	62.0	13.272913	17.738165	18.533663	19.428053	2.1487301E-14	5.6366445E-10	5.9359867E-10	7.2708617E-10	1	46287500	46387500	0
X	57000000	57025000	X	57100000	57125000	.	.	.	.	0,255,255	37.0	11.308428	11.968281	13.417511	11.493915	7.1308394E-5	2.0048737E-4	0.011204036	2.2007404E-4	1	57012500	57112500	0
X	32410000	32420000	X	32510000	32520000	.	.	.	.	0,255,255	43.0	17.90222	18.071772	22.434128	19.383833	0.001454112	0.0024895957	0.08227089	0.0030898198	2	32415000	32510000	5000
X	9870000	9880000	X	9920000	9930000	.	.	.	.	0,255,255	58.0	25.853256	28.067633	29.157051	28.499216	0.0020592264	0.00352869	0.005107426	0.0052287304	1	9875000	9925000	0
X	140050000	140075000	X	140650000	140675000	.	.	.	.	0,255,255	60.0	19.611973	20.201103	24.74672	19.248705	3.943269E-6	5.4588545E-6	0.0026478893	5.7793224E-9	1	140062500	140662500	0
X	38325000	38350000	X	38650000	38675000	.	.	.	.	0,255,255	92.0	36.32457	35.854046	44.172394	35.0879	1.6719203E-9	1.5655294E-9	3.4671477E-5	2.7979665E-9	2	38350000	38662500	12500
X	56200000	56225000	X	56300000	56325000	.	.	.	.	0,255,255	63.0	13.51868	16.431778	20.580631	16.21932	6.251285E-15	2.0295715E-10	8.1774573E-7	2.7206665E-10	1	56212500	56312500	0
X	144950000	144960000	X	145000000	145010000	.	.	.	.	0,255,255	49.0	22.788948	22.158533	23.802275	23.057467	0.002621966	0.0046182508	0.005935762	0.006117021	1	144955000	145005000	0
X	150660000	150670000	X	150720000	150730000	.	.	.	.	0,255,255	31.0	4.8973947	7.4999924	10.035233	7.14082	6.96217E-10	6.4234923E-6	0.008546289	1.0056021E-5	1	150665000	150725000	0
X	95130000	95140000	X	95190000	95200000	.	.	.	.	0,255,255	19.0	2.621771	3.800931	2.9809897	4.5898814	8.61391E-5	0.0020568925	1.2458896E-4	0.014744472	1	95135000	95195000	0
X	154925000	154950000	X	155025000	155050000	.	.	.	.	0,255,255	100.0	49.170822	52.431652	54.270943	54.268402	0.0012070189	0.0016432798	0.002075883	0.00207809	1	154937500	155037500	0
X	65525000	65550000	X	65625000	65650000	.	.	.	.	0,255,255	63.0	15.669029	24.13993	25.146194	23.676506	1.089408E-10	4.9445174E-7	4.9072935E-4	8.73178E-7	1	65537500	65637500	0
X	128100000	128125000	X	128775000	128800000	.	.	.	.	0,255,255	60.0	18.184925	18.231768	20.414572	19.85436	2.5553468E-9	4.4709547E-9	8.782199E-6	9.424894E-6	1	128112500	128787500	0
X	17225000	17250000	X	17700000	17725000	.	.	.	.	0,255,255	53.0	25.724268	24.919628	28.687593	25.154585	0.034343615	0.048867743	0.0659142	0.06375837	2	17237500	17700000	12500
X	135525000	135550000	X	135975000	136000000	.	.	.	.	0,255,255	48.0	14.108558	18.62426	21.190678	16.576517	2.9938198E-7	1.9422549E-4	0.018821025	2.6203075E-4	1	135537500	135987500	0
X	55130000	55140000	X	56250000	56260000	.	.	.	.	0,255,255	16.0	3.3895838	3.1091318	3.275875	2.4562342	0.03109269	0.0160495	0.05677609	0.0014603905	2	55135000	56250000	5000
X	83300000	83325000	X	83400000	83425000	.	.	.	.	0,255,255	54.0	10.2176	15.171991	17.66675	15.439814	8.8691824E-14	1.8127718E-9	1.6264831E-6	2.1792765E-9	1	83312500	83412500	0
X	12075000	12100000	X	12675000	12700000	.	.	.	.	0,255,255	64.0	26.621431	27.52861	34.359394	24.160183	1.2961464E-4	1.6191248E-4	0.03986178	3.8247876E-7	2	12087500	12700000	12500
X	37740000	37745000	X	37775000	37780000	.	.	.	.	0,255,255	30.0	6.1755166	10.031528	8.4341135	9.062147	2.5496854E-7	0.0069629694	7.075877E-4	8.206187E-4	1	37742500	37777500	0
X	113925000	113950000	X	114950000	114975000	.	.	.	.	0,255,255	50.0	16.078108	16.442606	20.284922	19.030495	2.1953056E-5	3.991697E-5	0.0064842068	5.109578E-5	1	113937500	114962500	0
X	32400000	32425000	X	33100000	33125000	.	.	.	.	0,255,255	84.0	37.24416	36.57423	43.706696	39.749683	5.0071975E-7	5.351302E-7	0.0018163775	0.0017898475	1	32412500	33112500	0
X	4090000	4100000	X	4150000	4160000	.	.	.	.	0,255,255	30.0	4.0563674	6.0461426	9.367672	7.7883453	3.4464351E-9	7.32143E-7	8.638685E-4	3.0068608E-5	1	4095000	4155000	0
X	27750000	27775000	X	27850000	27875000	.	.	.	.	0,255,255	51.0	11.654116	19.659708	20.243292	19.401005	5.3365936E-12	0.0025564332	0.0036970451	2.264197E-5	1	27762500	27862500	0
X	94825000	94850000	X	95075000	95100000	.	.	.	.	0,255,255	58.0	29.401417	22.269056	24.350142	27.095152	0.0035705657	2.4032983E-5	3.786616E-5	0.0068322825	1	94837500	95087500	0
X	123860000	123870000	X	123960000	123970000	.	.	.	.	0,255,255	40.0	11.466043	13.437701	12.494694	16.50973	2.1246042E-6	3.0511094E-4	3.9154332E-4	0.016654503	1	123865000	123965000	0
1	7975000	7980000	1	8305000	8310000	.	.	.	.	0,255,255	26.0	7.805112	8.771492	11.260939	10.209272	4.682245E-4	0.008419809	0.086200185	0.08770139	2	7982500	8307500	5000
1	186400000	186410000	1	186810000	186820000	.	.	.	.	0,255,255	30.0	5.2133293	7.09374	9.978785	7.4127607	3.1632177E-7	2.0465255E-5	0.016590975	3.0068608E-5	2	186405000	186820000	5000
1	66540000	66550000	1	66610000	66620000	.	.	.	.	0,255,255	97.0	32.169018	40.298862	49.02518	56.21462	2.949768E-11	2.5190363E-6	0.018749641	0.018675547	3	66528333	66615000	16667
1	209870000	209880000	1	210310000	210320000	.	.	.	.	0,255,255	34.0	10.05581	11.61548	14.531311	11.619658	4.8351975E-4	5.8955513E-4	0.02052994	8.986855E-4	2	209870000	210315000	5000
1	231630000	231635000	1	231745000	231750000	.	.	.	.	0,255,255	40.0	9.143584	11.065247	13.876329	12.367979	1.1028825E-8	2.9300038E-6	4.209307E-4	5.2192663E-6	3	231627500	231745833	5271
1	226000000	226010000	1	226050000	226060000	.	.	.	.	0,255,255	85.0	39.18356	36.717228	46.730064	34.65115	0.0015982077	3.2931388E-7	0.0013391484	5.957021E-7	1	226005000	226055000	0
1	12200000	12225000	1	13225000	13250000	.	.	.	.	0,255,255	30.0	3.5960057	4.4007325	4.166463	9.0827265	4.8964873E-12	3.686049E-9	5.5833915E-9	0.003549611	1	12212500	13237500	0
1	101800000	101825000	1	102175000	102200000	.	.	.	.	0,255,255	71.0	30.74708	34.266224	38.169724	35.71906	1.1887987E-6	0.0012918647	0.0018346001	0.0018882819	1	101812500	102187500	0
1	179850000	179875000	1	180400000	180425000	.	.	.	.	0,255,255	62.0	23.437925	26.798702	30.272114	29.964346	8.431622E-7	5.3356186E-4	8.774808E-4	8.2462904E-4	1	179862500	180412500	0
1	221740000	221750000	1	221850000	221860000	.	.	.	.	0,255,255	70.0	18.241442	22.391207	25.929108	28.589495	4.329077E-14	7.753893E-10	4.317006E-6	5.313541E-6	1	221745000	221855000	0
1	225775000	225800000	1	225900000	225925000	.	.	.	.	0,255,255	190.0	88.64055	96.621346	109.73838	105.209076	5.98311E-13	8.055233E-13	1.319254E-5	1.397727E-5	2	225787500	225937500	25000
1	221460000	221470000	1	222170000	222180000	.	.	.	.	0,255,255	33.0	14.310527	12.723292	11.820057	14.008112	0.02057772	0.031541415	0.001974016	0.03580556	2	221470000	222175000	5000
1	211250000	211275000	1	211475000	211500000	.	.	.	.	0,255,255	133.0	59.130886	58.358418	62.16373	55.114975	1.366161E-11	1.458976E-11	9.368233E-6	2.3097678E-11	1	211262500	211487500	0
1	2470000	2480000	1	2520000	2530000	.	.	.	.	0,255,255	69.0	20.235743	22.573172	20.385777	21.376139	1.3849439E-9	1.9070507E-9	3.7151502E-9	2.9011955E-9	1	2475000	2525000	0
1	17060000	17065000	1	17115000	17120000	.	.	.	.	0,255,255	42.0	11.25924	10.506644	12.129534	9.243127	2.4522586E-7	4.1988983E-7	1.1470695E-6	4.0543906E-9	2	17057500	17117500	5000
1	6190000	6195000	1	6225000	6230000	.	.	.	.	0,255,255	47.0	14.839771	16.161245	19.068686	18.326975	4.2356575E-7	1.8483424E-4	2.9058647E-4	3.4335494E-4	1	6192500	6227500	0
1	66525000	66550000	1	66700000	66725000	.	.	.	.	0,255,255	178.0	76.279205	75.40185	81.32023	101.73958	3.6681548E-18	4.3246417E-18	1.0502283E-9	8.329672E-4	2	66525000	66712500	12500
1	7705000	7710000	1	7775000	7780000	.	.	.	.	0,255,255	36.0	9.265862	11.969639	15.5597725	12.482025	8.824364E-7	1.0300989E-4	0.005860909	0.00555909	1	7707500	7777500	0
1	51500000	51510000	1	51560000	51570000	.	.	.	.	0,255,255	42.0	10.154034	15.435964	14.821094	17.213867	2.7398275E-7	6.136371E-5	8.549696E-5	0.0056153284	1	51505000	51565000	0
1	81850000	81875000	1	81950000	81975000	.	.	.	.	0,255,255	186.0	90.071724	94.32924	99.9775	107.86644	6.391193E-12	8.746337E-12	5.7021018E-5	5.984995E-5	1	81862500	81962500	0
1	203250000	203275000	1	203675000	203700000	.	.	.	.	0,255,255	79.0	34.746597	38.876602	41.669266	48.024086	1.236197E-5	0.011065009	0.014441201	0.01426601	2	203262500	203700000	12500
1	72540000	72550000	1	72590000	72600000	.	.	.	.	0,255,255	49.0	20.797756	21.755291	24.100805	20.151096	0.002621966	0.0046182508	0.005935762	0.006117021	1	72545000	72595000	0
1	10700000	10710000	1	10750000	10760000	.	.	.	.	0,255,255	102.0	37.77694	47.546986	49.023636	40.81415	4.8337744E-13	1.2803984E-7	0.0029547468	1.8175352E-7	2	10700000	10755000	5000
1	169420000	169430000	1	169480000	169490000	.	.	.	.	0,255,255	49.0	18.058962	19.658964	18.029968	20.812908	2.4642526E-5	0.0046182508	5.2701806E-5	0.006117021	1	169425000	169485000	0
1	86700000	86725000	1	86900000	86925000	.	.	.	.	0,255,255	87.0	42.909878	38.99476	39.746582	37.153637	2.7655924E-4	3.2006716E-4	4.5223875E-4	1.042196E-7	1	86712500	86912500	0
1	18100000	18125000	1	18250000	18275000	.	.	.	.	0,255,255	129.0	62.270042	67.13067	69.455246	74.67599	3.0554318E-5	4.316669E-5	5.7572404E-5	5.618502E-5	1	18112500	18262500	0
1	112825000	112850000	1	113050000	113075000	.	.	.	.	0,255,255	157.0	66.341995	63.729317	71.29802	74.94792	8.787496E-12	1.0593169E-11	1.5713498E-11	1.5648857E-11	2	112825000	113050000	17678
1	233350000	233375000	1	233775000	233800000	.	.	.	.	0,255,255	68.0	33.898567	31.438124	30.55617	38.13968	0.004368983	0.0055624326	2.1368573E-5	0.0077459365	1	233362500	233787500	0
1	119010000	119015000	1	119070000	119075000	.	.	.	.	0,255,255	18.0	6.136808	5.579433	5.0579333	5.4074383	0.034099825	0.056158613	0.055448774	0.055947766	2	119012500	119082500	10000
1	26100000	26105000	1	26325000	26330000	.	.	.	.	0,255,255	25.0	4.202218	4.5846777	5.863534	5.3267837	4.008517E-6	5.5981986E-6	1.5501035E-4	1.5354423E-4	2	26102500	26322500	5000
1	94225000	94250000	1	94400000	94425000	.	.	.	.	0,255,255	130.0	61.49319	64.6715	71.920616	69.92717	1.9676278E-5	2.7762815E-5	3.710387E-5	3.6364192E-5	2	94237500	94437500	25000
1	231625000	231650000	1	232025000	232050000	.	.	.	.	0,255,255	91.0	51.914215	42.6722	47.44972	47.45684	0.029216068	4.1668678E-5	5.9153597E-5	6.08885E-5	2	231625000	232037500	12500
1	234495000	234500000	1	234555000	234560000	.	.	.	.	0,255,255	24.0	6.220469	7.252482	5.886001	8.532354	2.496334E-4	0.004866693	4.2158336E-4	0.042347908	2	234490000	234552500	9014
1	84075000	84100000	1	84700000	84725000	.	.	.	.	0,255,255	148.0	56.87707	61.933033	71.425316	56.49945	1.802948E-16	2.5521634E-9	3.5548238E-9	3.239353E-16	1	84087500	84712500	0
1	181200000	181225000	1	181925000	181950000	.	.	.	.	0,255,255	53.0	23.404652	21.20143	21.967657	23.061222	5.0213264E-4	7.356519E-4	0.0010911649	0.0011359648	1	181212500	181937500	0
1	110600000	110625000	1	111000000	111025000	.	.	.	.	0,255,255	74.0	32.94826	31.471766	30.801224	38.040237	2.1868854E-4	2.6044424E-4	2.8759328E-7	3.8770481E-4	1	110612500	111012500	0
1	231400000	231425000	1	231725000	231750000	.	.	.	.	0,255,255	114.0	34.37868	54.92216	61.802765	55.449154	6.4538675E-18	2.0734935E-6	0.015772955	2.888873E-6	1	231412500	231737500	0
1	29380000	29390000	1	30110000	30120000	.	.	.	.	0,255,255	25.0	7.86034	7.547227	9.601425	8.314146	0.024303038	0.0032113907	0.039315883	0.038652573	2	29380000	30115000	5000
1	178650000	178660000	1	178730000	178740000	.	.	.	.	0,255,255	65.0	23.489412	30.343607	35.972683	32.674812	4.3483347E-8	8.216983E-5	0.02076861	0.022118744	2	178655000	178725000	10000
1	10450000	10475000	1	11975000	12000000	.	.	.	.	0,255,255	32.0	9.602965	8.116172	10.609715	7.2065077	1.4772023E-4	4.7728277E-4	0.013487227	6.2409667E-6	1	10462500	11987500	0
1	59300000	59325000	1	59400000	59425000	.	.	.	.	0,255,255	139.0	66.790985	75.18322	81.983185	73.95186	2.7062868E-7	3.6752166E-7	0.011221591	5.1350554E-7	1	59312500	59412500	0
1	89895000	89900000	1	89955000	89960000	.	.	.	.	0,255,255	28.0	7.695347	7.5939093	5.8727245	9.464648	7.714288E-5	1.6683251E-4	5.4290663E-6	0.0036528914	1	89897500	89957500	0
1	156350000	156360000	1	156540000	156550000	.	.	.	.	0,255,255	41.0	14.3001	16.634295	19.232426	12.618918	9.94458E-5	0.008011589	0.010205304	1.9377269E-4	1	156355000	156545000	0
1	232025000	232050000	1	232600000	232625000	.	.	.	.	0,255,255	114.0	49.5458	51.451363	52.13618	56.418995	1.6657779E-6	2.0734935E-6	2.8997506E-6	2.888873E-6	1	232037500	232612500	0
1	219275000	219280000	1	219345000	219350000	.	.	.	.	0,255,255	24.0	6.854423	6.969221	7.304756	7.792057	0.0023826312	0.004866693	0.0054523796	0.005554326	1	219277500	219347500	0
1	185055000	185060000	1	185160000	185165000	.	.	.	.	0,255,255	18.0	5.4404016	5.555558	5.421219	6.2076263	0.034099825	0.056158613	0.055448774	0.055947766	2	185055000	185162500	2500
1	47790000	47795000	1	47830000	47835000	.	.	.	.	0,255,255	27.0	7.6367607	8.737261	9.186243	9.119333	1.962584E-4	0.0044295904	0.0062951576	0.0071383663	1	47792500	47832500	0
1	31260000	31270000	1	31310000	31320000	.	.	.	.	0,255,255	70.0	31.381489	35.00064	33.68916	36.055855	0.0012920534	0.0017891787	0.0024993366	0.0027576904	2	31260000	31315000	5000
1	94060000	94070000	1	94230000	94240000	.	.	.	.	0,255,255	77.0	25.591652	25.312155	29.494833	36.014572	8.853607E-9	1.7116573E-8	2.4770333E-8	7.8126664E-5	2	94065000	94245000	10000
1	112850000	112855000	1	112945000	112950000	.	.	.	.	0,255,255	21.0	5.058922	5.052523	5.2683105	6.543554	0.003716577	0.0068762056	0.0066098874	0.039587446	2	112852500	112945000	2500
1	45515000	45520000	1	45550000	45555000	.	.	.	.	0,255,255	36.0	11.234209	14.632632	11.244172	15.465832	5.8849604E-5	0.0032056484	1.7944981E-4	0.00555909	1	45517500	45552500	0
1	167220000	167230000	1	167330000	167340000	.	.	.	.	0,255,255	47.0	13.391593	14.981968	19.079943	18.747717	5.502231E-7	6.4335376E-7	2.2828154E-4	2.1263162E-4	1	167225000	167335000	0
1	7075000	7080000	1	7225000	7230000	.	.	.	.	0,255,255	24.0	4.971479	5.033761	5.7928348	5.4214473	2.496334E-4	4.1510188E-4	4.2158336E-4	4.28227E-4	1	7077500	7227500	0
1	57430000	57440000	1	58010000	58020000	.	.	.	.	0,255,255	24.0	6.1563234	6.937241	8.59374	8.242258	5.1018805E-4	0.007763423	0.071686976	0.070459075	2	57440000	58020000	7071
1	88175000	88200000	1	88850000	88875000	.	.	.	.	0,255,255	38.0	8.870558	11.762262	14.333979	13.544238	1.5991311E-7	8.2330545E-5	0.0055477805	0.005512737	1	88187500	88862500	0
1	43725000	43730000	1	43765000	43770000	.	.	.	.	0,255,255	31.0	8.192377	10.7417965	14.017805	10.611352	1.0534217E-4	0.0037975812	0.074131235	0.0063393516	2	43722500	43767500	5000
1	84575000	84600000	1	84700000	84725000	.	.	.	.	0,255,255	210.0	97.083595	112.4783	124.734314	129.00058	1.5238002E-9	2.2903186E-9	0.005527339	0.005946147	2	84575000	84712500	12500
1	226050000	226075000	1	226300000	226325000	.	.	.	.	0,255,255	99.0	44.82053	50.365276	48.37183	58.792297	3.800326E-7	0.002453184	6.235611E-7	0.003092752	1	226062500	226312500	0
1	184220000	184230000	1	184660000	184670000	.	.	.	.	0,255,255	28.0	9.509147	8.8149185	8.456291	9.732174	0.0027457671	0.0033161475	0.0046086363	0.0045382637	1	184225000	184665000	0
1	58525000	58550000	1	59800000	59825000	.	.	.	.	0,255,255	85.0	38.953518	33.38135	42.987606	25.525286	7.139158E-4	2.6899417E-7	0.0011568407	2.7167504E-11	1	58537500	59812500	0
1	69620000	69625000	1	69680000	69685000	.	.	.	.	0,255,255	23.0	4.8884377	4.881006	7.210993	5.5540886	4.6850644E-5	7.706681E-5	0.010816242	0.0011081481	1	69622500	69682500	0
1	113890000	113895000	1	113925000	113930000	.	.	.	.	0,255,255	36.0	10.306023	13.937619	13.31248	15.017877	5.8849604E-5	0.0032056484	0.005860909	0.00555909	1	113892500	113927500	0
1	33340000	33345000	1	33375000	33380000	.	.	.	.	0,255,255	32.0	9.577369	12.565229	10.062543	13.209915	4.2835745E-5	0.027160842	0.0031610096	0.047683023	2	33340000	33377500	2500
1	6700000	6725000	1	7900000	7925000	.	.	.	.	0,255,255	74.0	37.383755	33.141865	34.181744	37.20822	2.1868854E-4	2.6044424E-4	3.931252E-4	3.8770481E-4	1	6712500	7912500	0
1	221630000	221640000	1	221690000	221700000	.	.	.	.	0,255,255	57.0	24.909966	27.527302	28.199142	29.843637	0.0033703991	0.0056593698	0.008101425	0.008329363	4	221635000	221710000	15000
1	165710000	165720000	1	165910000	165920000	.	.	.	.	0,255,255	33.0	11.42752	10.575657	11.246639	11.805838	0.0010813599	0.0013471155	0.001974016	0.0019875406	1	165715000	165915000	0
1	9960000	9965000	1	10035000	10040000	.	.	.	.	0,255,255	25.0	8.425026	9.20844	9.547099	9.702704	0.008944831	0.0154734645	0.022321135	0.024635859	2	9957500	10032500	7071
1	204625000	204650000	1	204725000	204750000	.	.	.	.	0,255,255	180.0	80.25585	101.90755	89.466805	111.39042	1.8417748E-10	3.729893E-4	3.547054E-10	4.4686862E-4	1	204637500	204737500	0
1	18000000	18010000	1	18060000	18070000	.	.	.	.	0,255,255	42.0	8.096636	12.673906	14.261039	17.398373	9.3052976E-10	6.136371E-5	8.549696E-5	0.0056153284	1	18005000	18065000	0
1	230070000	230080000	1	230120000	230130000	.	.	.	.	0,255,255	84.0	33.55563	38.882465	46.516468	39.667885	4.209321E-7	0.0020387226	0.0020554042	0.002353051	1	230075000	230125000	0
1	18190000	18200000	1	18250000	18260000	.	.	.	.	0,255,255	65.0	26.472689	26.48683	28.82535	26.473194	4.307731E-5	8.216983E-5	1.1094286E-4	1.286713E-4	1	18195000	18255000	0
1	184800000	184825000	1	186200000	186225000	.	.	.	.	0,255,255	46.0	13.656787	12.44398	13.568522	16.558598	2.2378738E-6	7.033627E-6	6.067159E-6	0.0011013136	1	184812500	186212500	0
1	166905000	166910000	1	167055000	167060000	.	.	.	.	0,255,255	20.0	3.6197	3.5813248	4.2124143	5.357639	1.8792711E-4	2.2494118E-4	0.0020116032	0.014490893	2	166912500	167057500	5000
1	225910000	225915000	1	225945000	225950000	.	.	.	.	0,255,255	32.0	7.208633	11.768298	10.960396	10.019241	1.1306036E-6	0.001972862	0.0031610096	0.0032220117	1	225912500	225947500	0
1	29115000	29120000	1	29170000	29175000	.	.	.	.	0,255,255	28.0	7.826605	9.285124	11.435257	10.905451	7.714288E-5	0.0022482222	0.03395163	0.034151014	2	29110000	29172500	7500
1	8490000	8495000	1	8525000	8530000	.	.	.	.	0,255,255	34.0	9.805787	12.342942	10.050965	14.098838	6.8636696E-6	4.7966876E-4	8.3571643E-4	0.017323468	1	8492500	8527500	0
1	110340000	110345000	1	110400000	110405000	.	.	.	.	0,255,255	39.0	11.122233	13.401131	15.53151	13.500745	3.9957413E-6	4.424604E-4	8.050764E-4	8.3966955E-4	1	110342500	110402500	0
1	37545000	37550000	1	37590000	37595000	.	.	.	.	0,255,255	30.0	9.617469	9.570478	8.251033	11.893136	2.432088E-4	5.0213037E-4	7.075877E-4	0.011886456	1	37547500	37592500	0
1	33340000	33350000	1	33410000	33420000	.	.	.	.	0,255,255	79.0	25.414415	34.22122	36.092224	40.41125	1.7677216E-9	1.4072762E-5	2.2330456E-5	0.016062854	1	33345000	33415000	0
1	66640000	66645000	1	66715000	66720000	.	.	.	.	0,255,255	33.0	8.769072	9.799093	10.290878	12.075961	1.7882807E-5	3.646276E-5	0.0016638046	0.0016887826	1	66642500	66717500	0
1	178740000	178750000	1	178860000	178870000	.	.	.	.	0,255,255	61.0	26.145313	28.959318	34.28785	34.20334	4.319971E-4	7.781802E-4	0.08244199	0.08665938	2	178740000	178865000	5000
1	43715000	43720000	1	43805000	43810000	.	.	.	.	0,255,255	28.0	8.932109	9.053149	9.333387	8.780309	0.0011507464	0.0022482222	0.0031532007	0.0036528914	1	43717500	43807500	0
1	108720000	108730000	1	108900000	108910000	.	.	.	.	0,255,255	40.0	13.297858	15.447656	15.28126	18.39091	2.152655E-4	3.0511094E-4	3.9154332E-4	0.016654503	1	108725000	108905000	0
1	154450000	154460000	1	154790000	154800000	.	.	.	.	0,255,255	29.0	8.275052	7.8307323	8.047122	8.076484	0.0012081462	6.155303E-5	0.0020010096	0.002008929	1	154455000	154795000	0
1	236600000	236625000	1	236850000	236875000	.	.	.	.	0,255,255	119.0	50.32438	48.604324	55.125927	53.20309	1.0274146E-7	2.1130232E-13	1.7305453E-7	1.7261408E-7	1	236612500	236862500	0
1	27380000	27390000	1	27430000	27440000	.	.	.	.	0,255,255	58.0	27.25135	29.2392	28.610523	28.23035	0.0020592264	0.00352869	0.005107426	0.0052287304	1	27385000	27435000	0
1	9545000	9550000	1	9580000	9585000	.	.	.	.	0,255,255	38.0	10.231926	12.700205	10.88435	13.869168	1.0275239E-5	8.555715E-4	3.3546366E-5	0.0016152086	3	9545833	9587500	5271
1	204850000	204860000	1	204930000	204940000	.	.	.	.	0,255,255	63.0	28.346067	34.061684	36.48514	38.675022	1.3741147E-4	0.0319221	0.04237148	0.044000693	2	204845000	204935000	10000
1	240880000	240890000	1	241480000	241490000	.	.	.	.	0,255,255	31.0	9.920264	9.422597	13.366872	11.862029	0.0047432254	2.3334271E-4	0.092774756	0.008424362	2	240890000	241485000	5000
1	214800000	214825000	1	215500000	215525000	.	.	.	.	0,255,255	80.0	33.27486	34.18013	35.51983	42.197685	6.7101264E-6	7.5038297E-6	1.2265538E-5	0.009703254	1	214812500	215512500	0
1	57435000	57440000	1	57770000	57775000	.	.	.	.	0,255,255	17.0	1.8382264	2.6842463	3.8421655	3.1541035	9.610408E-6	0.0012259444	0.005608316	0.005262997	1	57437500	57772500	0
1	226060000	226065000	1	226105000	226110000	.	.	.	.	0,255,255	35.0	10.542351	11.123527	10.769111	15.226489	1.3167186E-4	2.1968246E-4	3.9188485E-4	0.009807825	1	226062500	226107500	0
1	166475000	166500000	1	166800000	166825000	.	.	.	.	0,255,255	88.0	41.222744	34.17543	38.228386	33.242004	1.7094219E-4	3.1822335E-8	5.484119E-8	5.179966E-8	1	166487500	166812500	0
2	54100000	54125000	2	54500000	54525000	.	.	.	.	0,255,255	96.0	46.08782	42.99003	51.92847	46.139153	2.259085E-6	2.4350547E-6	0.0093667265	3.6669028E-6	1	54112500	54512500	0
2	29075000	29080000	2	29115000	29120000	.	.	.	.	0,255,255	34.0	11.891096	12.004842	12.729089	12.211563	2.9031254E-4	4.7966876E-4	0.017396923	7.904085E-4	1	29077500	29117500	0
2	179425000	179450000	2	180075000	180100000	.	.	.	.	0,255,255	71.0	32.080452	31.372099	34.338062	29.912758	0.0010515804	0.0012918647	0.0018346001	2.4077406E-6	2	179425000	180075000	17678
2	108350000	108375000	2	108550000	108575000	.	.	.	.	0,255,255	114.0	52.353786	57.659447	63.24673	67.31271	1.6657779E-6	2.0734935E-6	0.015772955	0.015548206	4	108350000	108575000	17678
2	129425000	129450000	2	129825000	129850000	.	.	.	.	0,255,255	60.0	24.703108	26.210838	27.52231	28.99321	0.0012762247	0.0016760121	0.0026478893	0.0025249	1	129437500	129837500	0
2	206375000	206400000	2	206750000	206775000	.	.	.	.	0,255,255	65.0	28.560688	28.05838	27.231985	35.596863	6.8603185E-5	8.527917E-5	1.4130647E-4	0.027141564	2	206387500	206775000	12500
2	96180000	96185000	2	96260000	96265000	.	.	.	.	0,255,255	34.0	9.627265	9.619314	12.083809	11.2686	6.8636696E-6	1.4175357E-5	8.3571643E-4	7.904085E-4	3	96197500	96262500	15000
2	218575000	218600000	2	218950000	218975000	.	.	.	.	0,255,255	90.0	47.96509	42.31973	38.918995	47.384796	6.2442974E-5	7.005182E-5	1.0026755E-4	1.02349804E-4	1	218587500	218962500	0
2	201620000	201630000	2	201770000	201780000	.	.	.	.	0,255,255	32.0	12.950695	11.7349615	11.884079	13.184207	0.034551222	0.0029650547	0.0041755033	0.05903104	2	201630000	201775000	5000
2	46300000	46310000	2	46360000	46370000	.	.	.	.	0,255,255	50.0	14.652555	15.795438	18.668995	17.432365	3.0037825E-8	1.6947835E-5	2.466096E-5	2.2225418E-5	2	46300000	46365000	5000
2	124010000	124020000	2	124810000	124820000	.	.	.	.	0,255,255	23.0	6.5806766	5.3024755	6.175282	6.61415	0.013191176	0.0020134274	0.002688939	0.02211121	2	124020000	124815000	5000
2	208260000	208270000	2	208380000	208390000	.	.	.	.	0,255,255	43.0	13.164914	13.157947	14.617682	13.464895	2.0037729E-5	2.5835692E-5	3.750221E-5	3.5346446E-5	2	208275000	208385000	10000
2	200500000	200525000	2	200850000	200875000	.	.	.	.	0,255,255	59.0	29.793114	26.8928	30.702465	23.077824	0.0021845237	0.0029009194	0.004441341	1.9536747E-5	1	200512500	200862500	0
2	119750000	119760000	2	119820000	119830000	.	.	.	.	0,255,255	54.0	24.167665	23.660202	28.829336	27.004726	1.3927212E-4	2.4505157E-4	0.028567504	0.030769786	2	119755000	119835000	10000
2	112125000	112150000	2	112575000	112600000	.	.	.	.	0,255,255	107.0	45.992107	49.805637	54.381477	59.6807	1.8929522E-9	7.299263E-5	9.801008E-5	9.652316E-5	1	112137500	112587500	0
2	231210000	231220000	2	231280000	231290000	.	.	.	.	0,255,255	68.0	25.857628	32.074955	37.21619	36.14165	6.35181E-6	0.004329475	0.00613567	0.0067333537	1	231215000	231285000	0
2	66425000	66450000	2	68175000	68200000	.	.	.	.	0,255,255	73.0	37.805027	30.272295	36.913857	38.00037	3.7996168E-4	3.1462767E-7	6.6976016E-4	6.7429006E-4	2	66450000	68187500	12500
2	101020000	101030000	2	101080000	101090000	.	.	.	.	0,255,255	50.0	19.47095	20.362473	22.214258	23.1029	1.1490461E-5	0.0026942142	0.0035765336	0.0035778165	1	101025000	101085000	0
2	96400000	96425000	2	96950000	96975000	.	.	.	.	0,255,255	60.0	22.611462	25.31504	29.03774	27.77603	3.943269E-6	0.0016760121	0.0026478893	0.0025249	1	96412500	96962500	0
2	26090000	26100000	2	26230000	26240000	.	.	.	.	0,255,255	54.0	20.285955	23.796974	24.688404	26.870941	1.3927212E-4	2.4505157E-4	0.028567504	0.030769786	2	26105000	26235000	10000
2	88175000	88200000	2	88300000	88325000	.	.	.	.	0,255,255	132.0	63.328693	59.325344	59.514374	65.05974	7.965982E-6	2.9383804E-11	4.6949906E-11	1.4780761E-5	1	88187500	88312500	0
2	201630000	201640000	2	201700000	201710000	.	.	.	.	0,255,255	51.0	19.401861	20.505295	23.590935	19.686983	5.222246E-6	0.0015327228	0.002059582	0.002049958	1	201635000	201705000	0
2	227925000	227950000	2	228150000	228175000	.	.	.	.	0,255,255	81.0	38.407642	39.519962	43.14954	45.62447	3.5912533E-6	0.004929159	0.00658964	0.006498226	1	227937500	228162500	0
2	139900000	139925000	2	141900000	141925000	.	.	.	.	0,255,255	39.0	10.650236	12.897926	13.205759	14.15487	9.954572E-6	0.002643149	0.0026347649	0.0027167269	1	139912500	141912500	0
2	215960000	215970000	2	216010000	216020000	.	.	.	.	0,255,255	88.0	35.63137	34.76486	36.565586	37.92687	2.7156764E-8	4.5353765E-8	6.0053566E-8	7.286399E-8	4	215955000	216015000	14142
2	88200000	88210000	2	88670000	88680000	.	.	.	.	0,255,255	25.0	6.6025662	7.0910964	7.4869876	7.0251746	0.002654243	0.0032113907	0.004563709	0.004328551	1	88205000	88675000	0
2	181480000	181485000	2	181515000	181520000	.	.	.	.	0,255,255	27.0	6.748676	8.952863	7.5362177	9.694473	1.962584E-4	0.0044295904	4.6815773E-4	0.0071383663	1	181482500	181517500	0
2	27780000	27790000	2	27890000	27900000	.	.	.	.	0,255,255	37.0	17.458206	17.596327	15.430611	19.005869	0.035157137	0.056402475	0.0033902186	0.06769521	2	27795000	27895000	10000
2	177370000	177375000	2	177425000	177430000	.	.	.	.	0,255,255	18.0	3.7196925	4.3753705	3.943085	3.8381574	0.0016786992	0.013966436	0.001971646	0.0018660018	1	177372500	177427500	0
2	30260000	30265000	2	30310000	30315000	.	.	.	.	0,255,255	38.0	15.260323	15.616796	18.60776	15.454009	7.9571E-4	0.03720689	0.049937278	0.0016152086	4	30256250	30311250	13807
2	56670000	56680000	2	56740000	56750000	.	.	.	.	0,255,255	49.0	22.85343	21.143433	21.023693	23.470715	0.002621966	0.0046182508	0.005935762	0.006117021	2	56675000	56750000	5000
2	218725000	218730000	2	218850000	218855000	.	.	.	.	0,255,255	24.0	6.0815516	6.4271955	6.7401342	9.129031	2.496334E-4	0.004866693	0.0054523796	0.042347908	2	218730000	218852500	2500
2	169210000	169215000	2	169355000	169360000	.	.	.	.	0,255,255	26.0	8.171783	7.781453	7.8457527	8.679462	0.0046318104	0.0010503392	0.012033702	0.013539934	3	169217500	169360833	6009
2	213825000	213850000	2	214400000	214425000	.	.	.	.	0,255,255	52.0	21.009764	21.110413	22.660416	20.405704	9.0721203E-4	0.001386205	0.0020648818	0.0020770258	1	213837500	214412500	0
2	179625000	179650000	2	179725000	179750000	.	.	.	.	0,255,255	227.0	104.83443	122.65236	130.53275	118.98279	2.4308265E-13	4.872756E-5	3.9307582E-5	4.950666E-13	1	179637500	179737500	0
2	7100000	7110000	2	8680000	8690000	.	.	.	.	0,255,255	40.0	7.637672	7.439087	9.398275	9.575777	3.587682E-11	5.0599518E-11	2.048718E-8	2.250233E-8	3	7118333	8688333	13743
2	209610000	209615000	2	209665000	209670000	.	.	.	.	0,255,255	39.0	11.106597	14.99698	19.173523	17.920496	3.9957413E-6	4.424604E-4	0.031893782	0.041093204	2	209615000	209675000	7906
2	201425000	201450000	2	201625000	201650000	.	.	.	.	0,255,255	131.0	64.7468	68.640854	73.625534	71.0906	1.25393435E-5	1.7588427E-5	2.362035E-5	2.3369723E-5	2	201450000	201637500	12500
2	156705000	156710000	2	156740000	156745000	.	.	.	.	0,255,255	30.0	10.554732	12.094029	11.986333	11.267023	0.0046497206	0.0069629694	0.011097472	0.011886456	2	156700000	156747500	9014
2	66430000	66440000	2	66490000	66500000	.	.	.	.	0,255,255	87.0	29.952633	32.7077	41.34563	39.39913	1.843335E-12	8.657604E-8	5.3296186E-4	6.356874E-4	5	66443000	66501000	12649
2	24980000	24990000	2	25110000	25120000	.	.	.	.	0,255,255	64.0	26.767359	27.771517	31.07105	33.339924	7.809182E-5	1.450825E-4	0.030021785	0.031562425	4	24980000	25125000	11180
2	164775000	164780000	2	164820000	164825000	.	.	.	.	0,255,255	34.0	9.912896	11.359248	11.407682	14.009906	2.9031254E-4	4.7966876E-4	8.3571643E-4	0.017323468	1	164777500	164822500	0
2	26840000	26850000	2	26900000	26910000	.	.	.	.	0,255,255	77.0	37.424225	37.22935	38.69923	38.965	3.186234E-5	4.464213E-5	6.847391E-5	0.034275204	3	26841666	26918333	13744
2	71435000	71440000	2	71485000	71490000	.	.	.	.	0,255,255	23.0	6.4579234	6.1591644	6.479359	3.5579135	0.0050221873	0.0011855786	0.010816242	3.0421782E-6	1	71437500	71487500	0
2	130725000	130750000	2	131075000	131100000	.	.	.	.	0,255,255	77.0	43.25536	30.954218	36.933537	33.016277	0.018594246	4.741764E-5	7.45013E-5	7.076774E-5	1	130737500	131087500	0
2	121540000	121545000	2	121585000	121590000	.	.	.	.	0,255,255	26.0	7.5295525	7.5936527	10.599617	9.681769	4.682245E-4	0.0010503392	0.086200185	0.013539934	2	121540000	121590000	3536
2	218700000	218725000	2	218950000	218975000	.	.	.	.	0,255,255	144.0	76.16709	69.86522	82.95626	73.59149	1.8902231E-8	2.4971875E-8	0.0024510985	3.5921335E-8	1	218712500	218962500	0
2	164850000	164860000	2	164900000	164910000	.	.	.	.	0,255,255	68.0	24.952314	35.302616	36.26352	32.221268	6.35181E-6	0.004329475	0.00613567	0.0067333537	1	164855000	164905000	0
2	170235000	170240000	2	170795000	170800000	.	.	.	.	0,255,255	16.0	3.1051989	3.4629128	4.427668	3.4352987	0.0027405159	0.018154109	0.054603897	0.013503481	2	170235000	170805000	7906
2	181450000	181475000	2	181700000	181725000	.	.	.	.	0,255,255	101.0	53.690872	44.775803	47.169987	58.762074	8.1302365E-4	1.1297898E-7	1.8091575E-7	0.0013901435	1	181462500	181712500	0
2	55410000	55420000	2	55510000	55520000	.	.	.	.	0,255,255	49.0	20.32018	20.148733	21.605774	21.144129	0.002621966	0.0046182508	0.005935762	0.006117021	2	55415000	55510000	5000
2	229425000	229450000	2	229700000	229725000	.	.	.	.	0,255,255	90.0	35.72687	36.271973	37.64485	39.598824	7.316079E-9	7.321295E-9	1.3249948E-8	1.02349804E-4	1	229437500	229712500	0
2	15930000	15940000	2	16500000	16510000	.	.	.	.	0,255,255	32.0	9.180252	8.023502	9.224252	10.765526	8.113987E-5	9.022253E-5	1.3195087E-4	0.0041957935	1	15935000	16505000	0
2	159500000	159525000	2	159700000	159725000	.	.	.	.	0,255,255	143.0	66.63285	75.89221	85.31486	87.771225	3.2695787E-8	4.385061E-8	0.0034106679	0.0036572705	2	159525000	159712500	12500
2	34000000	34025000	2	36650000	36675000	.	.	.	.	0,255,255	42.0	11.570742	14.945674	17.84173	14.130978	3.9464445E-7	2.3632635E-4	0.014210044	2.6879762E-4	1	34012500	36662500	0
2	28830000	28835000	2	28940000	28945000	.	.	.	.	0,255,255	26.0	6.529871	6.7299967	6.706387	7.086989	4.682245E-4	0.0010503392	0.0011734437	0.0011599131	2	28827500	28947500	7071
2	235690000	235700000	2	235740000	235750000	.	.	.	.	0,255,255	58.0	21.667013	30.45192	29.990555	29.025034	9.355291E-6	0.00352869	0.005107426	0.0052287304	1	235695000	235745000	0
2	159520000	159530000	2	159600000	159610000	.	.	.	.	0,255,255	67.0	27.15415	27.806242	33.76283	32.95572	1.2349316E-5	2.3988996E-5	0.009321505	0.010089689	3	159521666	159601666	7453
2	169950000	169975000	2	170175000	170200000	.	.	.	.	0,255,255	96.0	46.970097	47.18268	51.57194	54.166775	2.259085E-6	2.4350547E-6	0.0093667265	0.009486229	1	169962500	170187500	0
2	112480000	112485000	2	112585000	112590000	.	.	.	.	0,255,255	17.0	3.8616688	4.214215	4.8748655	3.4029865	0.004665165	0.03151365	0.027425988	0.005262997	2	112482500	112585000	2500
2	96200000	96225000	2	96775000	96800000	.	.	.	.	0,255,255	89.0	40.860897	39.049763	46.307228	37.504204	1.0366712E-4	1.1722033E-4	1.6730379E-4	2.5471776E-8	1	96212500	96787500	0
2	231960000	231970000	2	232060000	232070000	.	.	.	.	0,255,255	60.0	22.047323	23.98512	28.070799	29.450396	2.133849E-6	3.5704095E-6	0.00186754	0.0019208426	1	231965000	232065000	0
2	161210000	161220000	2	161270000	161280000	.	.	.	.	0,255,255	58.0	24.847332	24.92054	26.48226	28.389568	0.0020592264	0.00352869	0.005107426	0.0052287304	1	161215000	161275000	0
2	124025000	124050000	2	125500000	125525000	.	.	.	.	0,255,255	48.0	16.1069	17.628077	20.943745	17.674368	1.04455896E-4	1.9422549E-4	0.018821025	2.6203075E-4	1	124037500	125512500	0
2	46020000	46030000	2	46360000	46370000	.	.	.	.	0,255,255	56.0	16.596622	17.15965	21.327898	16.743689	8.046485E-8	1.0736625E-7	9.515781E-5	1.4069288E-7	1	46025000	46365000	0
2	232070000	232080000	2	232120000	232130000	.	.	.	.	0,255,255	71.0	30.924221	34.030743	34.91611	35.484077	8.046037E-4	0.0011135649	0.0015530438	0.0017472975	1	232075000	232125000	0
2	61815000	61820000	2	61850000	61855000	.	.	.	.	0,255,255	51.0	11.783516	14.796845	16.88262	14.225969	5.9413017E-12	1.1490378E-8	1.3738819E-5	2.0934698E-8	1	61817500	61852500	0
2	206375000	206400000	2	207500000	207525000	.	.	.	.	0,255,255	46.0	14.220296	15.52737	17.342384	16.620485	2.2378738E-6	7.033627E-6	0.0011572841	0.0011013136	1	206387500	207512500	0
2	147920000	147930000	2	148200000	148210000	.	.	.	.	0,255,255	34.0	11.187797	8.818126	8.578718	10.480617	4.8351975E-4	1.2314968E-5	1.9257628E-5	8.986855E-4	2	147930000	148205000	5000
2	61900000	61925000	2	62750000	62775000	.	.	.	.	0,255,255	61.0	29.937757	26.366846	29.980455	26.838326	7.456697E-4	9.525126E-4	0.0015451615	0.0014659959	1	61912500	62762500	0
2	26490000	26500000	2	26560000	26570000	.	.	.	.	0,255,255	48.0	16.245659	17.83339	17.070475	23.640764	5.172856E-5	8.030739E-5	1.1170713E-4	0.010221907	1	26495000	26565000	0
2	201440000	201450000	2	201700000	201710000	.	.	.	.	0,255,255	35.0	10.277626	11.432315	13.952889	11.599537	2.1033546E-4	2.527471E-4	0.011729623	3.8823523E-4	1	201445000	201705000	0
2	74920000	74925000	2	74990000	74995000	.	.	.	.	0,255,255	18.0	5.9094195	6.1079893	6.227426	5.951758	0.034099825	0.056158613	0.055448774	0.055947766	2	74922500	74990000	2500
2	57875000	57900000	2	58225000	58250000	.	.	.	.	0,255,255	88.0	39.29499	42.354294	42.386127	37.31085	1.7094219E-4	1.9475869E-4	2.767534E-4	5.179966E-8	1	57887500	58237500	0
3	63400000	63425000	3	63525000	63550000	.	.	.	.	0,255,255	170.0	71.87506	90.21114	106.210365	100.71468	1.3506721E-15	4.6861114E-8	0.008006811	0.008161476	1	63412500	63537500	0
3	63865000	63870000	3	63960000	63965000	.	.	.	.	0,255,255	38.0	8.266386	9.279761	14.036622	10.760973	1.05201515E-7	2.2888274E-7	0.0015999655	2.7939564E-5	1	63867500	63962500	0
3	85190000	85195000	3	85255000	85260000	.	.	.	.	0,255,255	30.0	8.291506	8.719966	7.840636	11.127985	2.432088E-4	5.0213037E-4	7.075877E-4	0.011886456	1	85192500	85257500	0
3	156620000	156625000	3	156660000	156665000	.	.	.	.	0,255,255	32.0	9.584206	9.1566725	11.168675	10.632439	4.2835745E-5	8.728498E-5	0.0031610096	0.0032220117	1	156622500	156662500	0
3	116575000	116600000	3	118625000	118650000	.	.	.	.	0,255,255	34.0	8.711705	10.887146	12.046633	9.963738	1.7636981E-5	0.0029414245	0.0028082102	0.0033270044	1	116587500	118637500	0
3	25880000	25885000	3	25940000	25945000	.	.	.	.	0,255,255	20.0	3.3126056	4.2309184	5.1561966	4.629163	1.8792711E-4	0.0021948537	0.014653457	0.0019754835	1	25882500	25942500	0
3	23925000	23950000	3	24475000	24500000	.	.	.	.	0,255,255	80.0	35.87212	37.38521	39.908848	37.613796	6.7101264E-6	7.5038297E-6	0.009828854	1.158885E-5	1	23937500	24487500	0
3	100425000	100450000	3	101300000	101325000	.	.	.	.	0,255,255	75.0	29.739462	37.72614	47.108856	34.010998	5.7541687E-8	1.499433E-4	0.059439063	2.2269583E-4	2	100437500	101325000	12500
3	101230000	101240000	3	101390000	101400000	.	.	.	.	0,255,255	49.0	23.54667	20.150211	23.720205	20.406937	0.002621966	0.0046182508	0.005935762	0.006117021	1	101235000	101395000	0
3	52460000	52470000	3	52540000	52550000	.	.	.	.	0,255,255	40.0	18.17593	16.862446	16.315516	16.97801	0.008181389	0.013758888	0.01712174	0.016654503	3	52465000	52545000	10000
3	84675000	84700000	3	84925000	84950000	.	.	.	.	0,255,255	81.0	38.080032	34.906982	36.361744	37.879795	3.5912533E-6	4.004885E-6	6.5281265E-6	6.2115478E-6	1	84687500	84937500	0
3	183425000	183450000	3	184000000	184025000	.	.	.	.	0,255,255	62.0	27.26403	26.418728	29.942074	23.340956	4.20448E-4	5.3356186E-4	8.774808E-4	1.9242223E-6	1	183437500	184012500	0
3	152250000	152260000	3	152450000	152460000	.	.	.	.	0,255,255	51.0	20.38648	16.081678	17.265516	22.737772	8.7397656E-4	7.4527316E-6	1.1226469E-5	0.002049958	1	152255000	152455000	0
3	39425000	39450000	3	39975000	40000000	.	.	.	.	0,255,255	45.0	18.872715	17.255157	16.18068	19.534576	9.047197E-4	0.0016782379	0.0021962088	0.0022113873	1	39437500	39987500	0
3	15100000	15125000	3	15525000	15550000	.	.	.	.	0,255,255	81.0	36.984344	37.506096	41.021076	43.17381	3.5912533E-6	4.004885E-6	0.00658964	0.006498226	2	15100000	15537500	12500
3	65425000	65450000	3	65725000	65750000	.	.	.	.	0,255,255	102.0	49.56982	47.749023	59.17759	50.604183	5.342738E-4	5.9033976E-8	9.191104E-4	9.0978097E-4	1	65437500	65737500	0
3	72950000	72960000	3	73070000	73080000	.	.	.	.	0,255,255	61.0	24.420925	24.892105	25.844162	29.898838	1.0060259E-6	7.781802E-4	0.0011279004	0.0011650193	1	72955000	73075000	0
3	197300000	197305000	3	197350000	197355000	.	.	.	.	0,255,255	23.0	4.4783106	5.135167	4.9734774	6.6254964	4.6850644E-5	0.0011855786	0.0011278873	0.011264683	1	197302500	197352500	0
3	192900000	192910000	3	193040000	193050000	.	.	.	.	0,255,255	46.0	16.676369	15.085152	17.180456	16.115017	2.1286352E-4	1.7114635E-6	4.6741668E-4	4.3901947E-4	2	192915000	193045000	10000
3	47830000	47835000	3	47880000	47885000	.	.	.	.	0,255,255	33.0	9.827433	9.874874	12.677954	11.95074	1.7882807E-5	0.0010132212	0.029840637	0.0016887826	2	47832500	47875000	7500
3	125010000	125015000	3	125055000	125060000	.	.	.	.	0,255,255	35.0	8.930806	9.472728	11.612748	6.9653263	2.5343988E-6	5.574395E-6	3.9188485E-4	6.8747916E-8	2	125012500	125052500	5000
3	146090000	146100000	3	146150000	146160000	.	.	.	.	0,255,255	50.0	17.424967	20.603964	23.944735	24.063269	1.1490461E-5	0.0026942142	0.0035765336	0.0035778165	1	146095000	146155000	0
3	47895000	47900000	3	47930000	47935000	.	.	.	.	0,255,255	36.0	12.329107	12.875184	12.203302	14.401612	5.8849604E-5	0.0032056484	1.7944981E-4	0.00555909	2	47890000	47932500	7500
3	100390000	100400000	3	100440000	100450000	.	.	.	.	0,255,255	70.0	30.648792	31.341848	29.027105	33.913548	1.6576146E-6	0.0017891787	4.317006E-6	0.0027576904	1	100395000	100445000	0
3	79900000	79925000	3	80225000	80250000	.	.	.	.	0,255,255	79.0	38.5613	37.05654	34.293285	35.475697	1.236197E-5	1.3988939E-5	2.2513674E-5	2.1507043E-5	1	79912500	80237500	0
3	84965000	84970000	3	85175000	85180000	.	.	.	.	0,255,255	26.0	11.141459	8.577945	11.812679	8.478539	0.042914398	0.008419809	0.086200185	0.013539934	3	84972500	85165833	16666
3	130690000	130700000	3	130740000	130750000	.	.	.	.	0,255,255	75.0	31.771465	35.035934	36.544334	32.35458	9.839321E-5	1.3565549E-4	2.0480553E-4	2.4480378E-4	1	130695000	130745000	0
3	79515000	79520000	3	80690000	80695000	.	.	.	.	0,255,255	14.0	2.169902	2.109528	2.644196	3.2715046	0.0069567063	0.011151279	0.023751203	0.07000675	2	79520000	80692500	2500
3	47980000	47985000	3	48030000	48035000	.	.	.	.	0,255,255	32.0	10.796753	10.773748	11.954055	10.89967	0.0012400056	0.001972862	0.0031610096	0.0032220117	1	47982500	48032500	0
3	119955000	119960000	3	120010000	120015000	.	.	.	.	0,255,255	29.0	7.2595086	8.124326	7.9987307	11.227833	2.894971E-5	0.0011107636	0.0015926508	0.02040398	3	119962500	120010833	10138
3	123390000	123400000	3	123450000	123460000	.	.	.	.	0,255,255	64.0	23.642696	26.542732	29.579536	30.112185	9.5956885E-8	1.450825E-4	2.0134442E-4	2.292837E-4	2	123395000	123460000	5000
3	42025000	42050000	3	42150000	42175000	.	.	.	.	0,255,255	206.0	83.11764	104.748764	113.1215	113.759636	2.03174E-17	1.4646755E-8	1.6887027E-8	1.8677802E-8	2	42037500	42175000	12500
3	39650000	39675000	3	39975000	40000000	.	.	.	.	0,255,255	73.0	30.557587	31.25004	35.360394	35.55472	2.6943923E-7	4.5324667E-4	6.6976016E-4	6.7429006E-4	1	39662500	39987500	0
3	133050000	133075000	3	133150000	133175000	.	.	.	.	0,255,255	196.0	77.61215	89.4066	107.032295	89.13744	1.4840307E-14	1.9862033E-14	1.2800314E-6	3.3781937E-14	3	133054166	133170833	18634
3	154130000	154140000	3	154230000	154240000	.	.	.	.	0,255,255	42.0	12.60014	16.062454	16.815893	17.863035	4.5020282E-5	0.0045926985	0.005834168	0.0056153284	3	154128333	154241666	14908
3	163050000	163075000	3	163475000	163500000	.	.	.	.	0,255,255	50.0	18.831984	18.200977	20.312387	20.46514	2.1953056E-5	3.991697E-5	0.0064842068	0.006647504	1	163062500	163487500	0
3	169775000	169800000	3	169900000	169925000	.	.	.	.	0,255,255	189.0	76.215675	82.91206	110.08238	77.056	5.8664953E-22	1.4710402E-12	1.9165842E-5	1.0616832E-21	3	169779166	169904166	18634
3	123650000	123675000	3	124075000	124100000	.	.	.	.	0,255,255	83.0	36.987007	30.485445	39.277435	29.912743	9.719148E-7	8.1429544E-11	0.0028280776	1.6762038E-10	2	123650000	124087500	12500
3	133150000	133175000	3	133350000	133375000	.	.	.	.	0,255,255	166.0	68.230255	76.238754	69.444664	106.75533	2.3013314E-14	2.7094792E-14	4.0723985E-14	0.02234558	2	133162500	133375000	12500
3	130890000	130900000	3	131020000	131030000	.	.	.	.	0,255,255	46.0	17.509283	15.189043	19.403034	19.439535	2.1286352E-4	1.7114635E-6	4.6741668E-4	4.3901947E-4	1	130895000	131025000	0
3	120600000	120610000	3	120710000	120720000	.	.	.	.	0,255,255	50.0	14.036561	15.268167	21.060234	17.05132	3.0037825E-8	3.2851986E-8	0.0035765336	2.2225418E-5	1	120605000	120715000	0
3	133800000	133825000	3	134200000	134225000	.	.	.	.	0,255,255	84.0	39.3758	38.97204	38.585815	46.085083	0.0011176114	0.0013319892	9.075165E-7	0.0017898475	1	133812500	134212500	0
3	96875000	96900000	3	97675000	97700000	.	.	.	.	0,255,255	64.0	33.82197	31.941626	37.048054	36.092422	0.02306375	0.030734593	0.03986178	0.040183473	3	96870833	97687500	26352
3	130920000	130925000	3	130960000	130965000	.	.	.	.	0,255,255	27.0	6.724952	8.462252	10.59176	8.562602	1.962584E-4	0.0044295904	0.054592136	0.0071383663	2	130922500	130965000	2500
3	192225000	192250000	3	192400000	192425000	.	.	.	.	0,255,255	134.0	64.94085	70.83456	74.36369	83.30245	3.1407806E-6	4.3902496E-6	5.8740725E-6	0.04526013	2	192212500	192412500	25000
3	131790000	131795000	3	132020000	132025000	.	.	.	.	0,255,255	19.0	5.3642483	4.648394	4.439813	4.4693766	0.017648736	0.005594918	0.005016613	0.004996773	2	131792500	132027500	5000
3	27490000	27500000	3	27650000	27660000	.	.	.	.	0,255,255	37.0	15.234293	13.883759	12.1325445	14.337567	0.0017988184	0.0027006073	6.753616E-5	0.003408359	1	27495000	27655000	0
3	118900000	118910000	3	118960000	118970000	.	.	.	.	0,255,255	61.0	24.19695	28.900654	38.088615	30.947378	1.0060259E-6	7.781802E-4	0.08244199	0.08665938	3	118905000	118968333	16667
3	49930000	49940000	3	50090000	50100000	.	.	.	.	0,255,255	50.0	25.533781	20.67712	23.08199	21.223232	0.06288949	0.0026942142	0.0035765336	0.0035778165	2	49925000	50095000	10000
3	169915000	169920000	3	170040000	170045000	.	.	.	.	0,255,255	19.0	4.2377944	5.107267	6.100464	5.1470127	0.0035825248	0.030367075	0.029441489	0.029639548	3	169917500	170042500	5000
3	132965000	132970000	3	133025000	133030000	.	.	.	.	0,255,255	27.0	9.557925	8.156933	6.018911	6.975005	0.00234692	0.0044295904	1.7526867E-5	4.847435E-4	2	132970000	133027500	2500
3	13100000	13110000	3	13280000	13290000	.	.	.	.	0,255,255	56.0	18.56419	17.112946	18.732162	19.831482	8.046485E-8	1.0736625E-7	1.58168E-7	1.0213985E-4	6	13098333	13276666	22669
4	184800000	184825000	4	186125000	186150000	.	.	.	.	0,255,255	62.0	18.90612	20.263025	23.985512	18.104437	3.1479128E-10	1.120689E-6	1.858327E-6	7.2708617E-10	1	184812500	186137500	0
4	186035000	186040000	4	186135000	186140000	.	.	.	.	0,255,255	36.0	8.740878	8.522123	10.155686	14.958592	8.824364E-7	1.8593204E-6	1.7944981E-4	0.00555909	2	186040000	186137500	2500
4	68275000	68280000	4	68375000	68380000	.	.	.	.	0,255,255	18.0	3.202023	2.8164763	3.31695	3.1774232	0.0016786992	3.4572114E-4	0.001971646	0.0018660018	1	68277500	68377500	0
4	163525000	163550000	4	164000000	164025000	.	.	.	.	0,255,255	100.0	55.732914	45.22655	46.718327	60.724915	0.0012070189	2.1225594E-7	3.3777798E-7	0.00207809	2	163537500	164000000	12500
4	17800000	17825000	4	18350000	18375000	.	.	.	.	0,255,255	88.0	40.38073	38.30411	40.223755	40.734707	1.7094219E-4	3.1822335E-8	2.767534E-4	2.761557E-4	1	17812500	18362500	0
4	179850000	179875000	4	180650000	180675000	.	.	.	.	0,255,255	53.0	16.08724	14.521064	15.326067	17.658411	1.7175338E-6	5.4385385E-9	4.023946E-9	4.075764E-6	1	179862500	180662500	0
4	14445000	14450000	4	14515000	14520000	.	.	.	.	0,255,255	25.0	7.268393	6.626986	7.6224937	6.7109323	0.0010934043	0.002282815	0.0025733295	0.002625453	1	14447500	14517500	0
4	41130000	41140000	4	41210000	41220000	.	.	.	.	0,255,255	59.0	24.252232	24.61924	24.585056	30.443672	4.559996E-6	0.0021575794	1.1820648E-5	0.0032588162	1	41135000	41215000	0
4	23770000	23780000	4	23830000	23840000	.	.	.	.	0,255,255	41.0	18.48862	18.126612	11.282144	11.647144	0.004713339	0.008011589	1.4593584E-6	1.4075773E-6	1	23775000	23835000	0
4	4250000	4255000	4	4285000	4290000	.	.	.	.	0,255,255	38.0	10.243654	11.43793	12.6397085	10.673515	1.0275239E-5	1.973293E-5	0.0015999655	2.7939564E-5	1	4252500	4287500	0
4	75875000	75900000	4	77150000	77175000	.	.	.	.	0,255,255	44.0	14.216336	13.687573	14.45171	17.019323	1.4930524E-5	4.2821124E-5	3.9623483E-5	0.0043024956	1	75887500	77162500	0
4	98650000	98675000	4	98900000	98925000	.	.	.	.	0,255,255	107.0	50.081917	49.526814	60.610798	54.02495	5.6873443E-5	7.299263E-5	9.801008E-5	9.652316E-5	2	98675000	98912500	12500
4	76700000	76725000	4	77150000	77175000	.	.	.	.	0,255,255	69.0	26.74761	31.164814	28.148392	30.230019	4.9068467E-6	0.0034263812	1.0892272E-5	1.0087947E-5	1	76712500	77162500	0
4	63775000	63780000	4	64060000	64065000	.	.	.	.	0,255,255	19.0	2.6657662	2.5315666	2.8939898	2.728603	5.691634E-5	8.786054E-5	5.5927376E-5	5.18825E-5	1	63777500	64062500	0
4	75900000	75910000	4	76200000	76210000	.	.	.	.	0,255,255	34.0	10.524906	10.123427	10.394568	12.643992	4.8351975E-4	5.8955513E-4	9.1064145E-4	0.02057063	2	75905000	76210000	5000
4	113130000	113140000	4	113180000	113190000	.	.	.	.	0,255,255	92.0	29.866016	41.750607	46.657646	36.557602	1.7029094E-14	3.965817E-5	4.475121E-5	4.0786476E-9	1	113135000	113185000	0
4	106360000	106370000	4	106500000	106510000	.	.	.	.	0,255,255	40.0	10.96561	10.941496	12.065851	11.199004	2.1246042E-6	2.339506E-6	4.1109774E-6	3.7392097E-6	1	106365000	106505000	0
4	37625000	37630000	4	37690000	37695000	.	.	.	.	0,255,255	26.0	9.479032	9.091166	9.249353	9.332074	0.0046318104	0.008419809	0.012033702	0.013539934	2	37622500	37690000	5590
4	84600000	84625000	4	84825000	84850000	.	.	.	.	0,255,255	95.0	44.495052	47.87064	59.952236	46.487885	4.0200607E-6	4.399563E-6	0.013264772	6.49361E-6	1	84612500	84837500	0
4	16080000	16090000	4	16170000	16180000	.	.	.	.	0,255,255	81.0	28.1788	35.87882	44.870914	35.521984	3.4421288E-10	4.064132E-6	0.0068994774	7.936393E-6	1	16085000	16175000	0
4	173180000	173190000	4	173240000	173250000	.	.	.	.	0,255,255	74.0	23.998049	27.542814	31.075157	31.631151	1.3702354E-11	1.7667968E-7	3.441337E-4	4.1221816E-4	2	173180000	173245000	5000
4	178575000	178600000	4	179300000	179325000	.	.	.	.	0,255,255	78.0	23.877161	23.406246	26.70572	25.781452	2.7628447E-13	3.334468E-13	1.2750945E-8	1.1567689E-8	1	178587500	179312500	0
4	630000	635000	4	670000	675000	.	.	.	.	0,255,255	77.0	19.436897	23.433878	36.74667	28.795822	8.2988855E-18	3.5402922E-12	0.001170632	7.243645E-8	2	625000	672500	7500
4	161250000	161260000	4	162170000	162180000	.	.	.	.	0,255,255	22.0	3.2398748	4.9666047	5.595273	5.92212	1.50733E-5	0.0053973133	0.0071446295	0.0065031224	1	161255000	162175000	0
4	95550000	95555000	4	95595000	95600000	.	.	.	.	0,255,255	36.0	8.208436	8.817799	10.668784	10.682892	8.824364E-7	1.8593204E-6	1.7944981E-4	1.584598E-4	1	95552500	95597500	0
4	113130000	113140000	4	113220000	113230000	.	.	.	.	0,255,255	76.0	22.264132	29.21889	41.533962	33.832993	1.87967E-12	3.7032418E-8	0.044974197	1.3990887E-4	2	113125000	113225000	10000
4	184840000	184845000	4	184945000	184950000	.	.	.	.	0,255,255	30.0	7.849993	8.454958	9.971148	9.255583	2.432088E-4	5.0213037E-4	0.011097472	8.206187E-4	1	184842500	184947500	0
4	66825000	66850000	4	67250000	67275000	.	.	.	.	0,255,255	47.0	19.17026	19.264896	18.91855	19.305336	2.2353092E-4	4.1359814E-4	5.5305776E-4	5.4026925E-4	1	66837500	67262500	0
4	15000000	15010000	4	15460000	15470000	.	.	.	.	0,255,255	35.0	7.8674345	8.347894	9.22379	12.051276	3.7609382E-6	4.1194294E-6	6.552274E-6	3.8823523E-4	2	15005000	15470000	5000
4	47925000	47950000	4	48100000	48125000	.	.	.	.	0,255,255	183.0	73.764824	80.47863	88.88732	107.211296	7.4621165E-20	4.8591988E-11	6.718103E-11	1.7037586E-4	4	47956250	48131250	31869
4	75660000	75670000	4	75860000	75870000	.	.	.	.	0,255,255	48.0	15.799617	19.54435	19.012056	23.194136	5.172856E-5	8.030739E-5	1.1170713E-4	0.010221907	1	75665000	75865000	0
4	119210000	119215000	4	119300000	119305000	.	.	.	.	0,255,255	32.0	6.0214095	6.3842573	5.9886384	7.4704943	1.6914798E-8	2.0754953E-6	3.021567E-8	2.8223117E-6	1	119212500	119302500	0
4	18025000	18050000	4	18225000	18250000	.	.	.	.	0,255,255	109.0	42.280872	43.81226	43.37299	47.085808	4.5858004E-10	4.6458012E-10	7.980983E-10	7.1727524E-10	1	18037500	18237500	0
4	109425000	109450000	4	110175000	110200000	.	.	.	.	0,255,255	61.0	27.537214	24.309904	27.323414	28.327396	7.456697E-4	2.565141E-6	0.0015451615	0.0014659959	1	109437500	110187500	0
4	87125000	87150000	4	87450000	87475000	.	.	.	.	0,255,255	67.0	36.08693	27.968737	30.730854	31.002934	0.0067500854	2.3570981E-5	4.0349772E-5	0.011948188	1	87137500	87462500	0
4	47975000	48000000	4	48325000	48350000	.	.	.	.	0,255,255	67.0	27.357048	30.462261	33.243607	30.477396	1.936517E-5	2.3570981E-5	0.011768174	3.8651036E-5	2	47987500	48350000	12500
4	184750000	184775000	4	186025000	186050000	.	.	.	.	0,255,255	57.0	18.97502	22.264107	24.475723	24.783787	4.7096627E-8	4.8759928E-5	7.7947436E-5	0.011182291	1	184762500	186037500	0
4	76200000	76225000	4	76925000	76950000	.	.	.	.	0,255,255	67.0	30.069862	29.808699	28.418243	33.229237	1.936517E-5	2.3570981E-5	4.0349772E-5	0.011948188	1	76212500	76937500	0
4	152400000	152425000	4	152725000	152750000	.	.	.	.	0,255,255	94.0	48.3613	45.69768	46.21422	54.564377	7.1294116E-6	7.803387E-6	1.1606747E-5	0.018830037	1	152412500	152737500	0
4	8600000	8625000	4	8900000	8925000	.	.	.	.	0,255,255	68.0	26.418524	22.779976	20.398352	27.965267	9.868921E-6	6.727144E-9	1.14501395E-8	2.016496E-5	1	8612500	8912500	0
4	48325000	48350000	4	48525000	48550000	.	.	.	.	0,255,255	120.0	59.552887	64.50652	71.30144	76.79126	5.6823147E-8	0.0015872568	0.0020910373	0.002073593	3	48329166	48545833	18634
4	76200000	76225000	4	76675000	76700000	.	.	.	.	0,255,255	105.0	34.86411	42.480167	44.51031	42.228245	3.1237155E-14	7.803428E-9	1.28016575E-8	1.232771E-8	3	76204166	76704166	18634
4	60020000	60030000	4	60070000	60080000	.	.	.	.	0,255,255	40.0	17.87812	17.854437	18.340769	18.814196	0.008181389	0.013758888	0.01712174	0.016654503	2	60020000	60075000	5000
4	121875000	121900000	4	122150000	122175000	.	.	.	.	0,255,255	98.0	40.961803	46.044193	52.337025	49.005356	6.888268E-7	7.3421046E-7	0.0045005777	0.004554301	1	121887500	122162500	0
4	45100000	45125000	4	45325000	45350000	.	.	.	.	0,255,255	85.0	42.446743	45.777443	44.82923	47.973392	7.139158E-4	8.3955424E-4	0.0011568407	0.0011449748	1	45112500	45337500	0
4	77620000	77630000	4	77860000	77870000	.	.	.	.	0,255,255	31.0	10.160652	8.640484	9.4625635	7.777073	0.0047432254	2.3334271E-4	3.4410477E-4	1.0056021E-5	1	77625000	77865000	0
4	170975000	171000000	4	171175000	171200000	.	.	.	.	0,255,255	83.0	39.635796	40.033348	43.05238	40.119064	0.0017414094	0.0020844762	0.0028280776	0.0027942527	1	170987500	171187500	0
4	98695000	98700000	4	98735000	98740000	.	.	.	.	0,255,255	26.0	8.119912	9.266631	8.6776905	9.455732	0.0046318104	0.008419809	0.012033702	0.013539934	2	98695000	98737500	2500
4	185775000	185800000	4	186125000	186150000	.	.	.	.	0,255,255	101.0	44.353527	43.521587	49.60211	49.769188	1.0924388E-7	1.1297898E-7	0.001398339	0.0013901435	2	185800000	186137500	12500
4	97675000	97700000	4	97850000	97875000	.	.	.	.	0,255,255	85.0	39.90734	38.301945	37.77553	43.340397	7.139158E-4	2.6899417E-7	4.6074024E-7	0.0011449748	1	97687500	97862500	0
4	109220000	109230000	4	109270000	109280000	.	.	.	.	0,255,255	62.0	26.801697	29.774115	29.919334	29.78908	2.4437794E-4	4.5630865E-4	6.439223E-4	7.0219714E-4	2	109230000	109280000	7071
4	55400000	55410000	4	55540000	55550000	.	.	.	.	0,255,255	48.0	18.388573	17.706764	18.074535	21.15747	5.172856E-5	8.030739E-5	1.1170713E-4	0.010221907	1	55405000	55545000	0
4	164025000	164050000	4	164725000	164750000	.	.	.	.	0,255,255	66.0	28.101933	21.133144	27.864859	26.88838	3.7046193E-5	3.8456882E-8	7.6531986E-5	7.258679E-5	2	164025000	164737500	12500
4	44750000	44775000	4	45425000	45450000	.	.	.	.	0,255,255	59.0	24.196644	22.440765	23.878473	22.24369	8.235821E-6	1.1520733E-5	1.8153265E-5	1.9536747E-5	1	44762500	45437500	0
4	25320000	25330000	4	25370000	25380000	.	.	.	.	0,255,255	55.0	21.790955	23.83255	26.564468	22.144367	7.3858886E-5	1.2986279E-4	0.019424789	1.8827783E-4	1	25325000	25375000	0
4	76160000	76170000	4	76500000	76510000	.	.	.	.	0,255,255	30.0	8.05083	8.609652	10.832553	10.464921	5.110016E-4	5.7798694E-4	0.016590975	0.01603748	2	76170000	76505000	5000
4	1730000	1735000	4	1810000	1815000	.	.	.	.	0,255,255	21.0	3.5981612	4.761723	6.4693956	6.7032547	5.6095992E-5	7.482323E-4	0.038859654	0.039587446	2	1737500	1812500	5000
4	165200000	165225000	4	165450000	165475000	.	.	.	.	0,255,255	109.0	33.93517	42.3012	45.906834	56.888412	7.6330506E-16	4.6458012E-10	7.980983E-10	3.7221493E-5	1	165212500	165462500	0
4	16145000	16150000	4	16195000	16200000	.	.	.	.	0,255,255	36.0	10.157916	10.655355	13.709518	13.4346	5.8849604E-5	1.0300989E-4	0.005860909	0.00555909	1	16147500	16197500	0
4	170575000	170600000	4	170825000	170850000	.	.	.	.	0,255,255	86.0	29.892351	31.517801	33.879227	33.863327	4.718178E-12	1.3283238E-7	2.277731E-7	2.1173862E-7	1	170587500	170837500	0
4	165370000	165380000	4	165480000	165490000	.	.	.	.	0,255,255	55.0	22.080902	21.12852	24.546648	24.425474	7.3858886E-5	1.2986279E-4	1.8210514E-4	1.8827783E-4	1	165375000	165485000	0
4	123750000	123775000	4	124100000	124125000	.	.	.	.	0,255,255	97.0	30.625505	34.612682	36.785175	36.28323	9.697699E-17	2.9325244E-11	5.6239256E-11	5.266162E-11	1	123762500	124112500	0
4	173325000	173350000	4	174250000	174275000	.	.	.	.	0,255,255	61.0	22.76591	25.596596	26.095903	29.618898	1.8346632E-6	9.525126E-4	0.0015451615	0.0014659959	1	173337500	174262500	0
4	163040000	163050000	4	163330000	163340000	.	.	.	.	0,255,255	39.0	11.126239	8.996799	10.320736	9.422776	5.6401127E-6	3.8427864E-8	1.1238137E-5	7.7808814E-8	3	163048333	163331666	7454
4	41570000	41580000	4	41630000	41640000	.	.	.	.	0,255,255	69.0	26.519724	30.166111	35.595783	37.513912	3.2102548E-6	6.4185215E-6	0.003945463	0.0043137404	1	41575000	41635000	0
4	125450000	125460000	4	125510000	125520000	.	.	.	.	0,255,255	43.0	15.483777	15.528841	14.719076	13.473595	2.0037729E-5	2.5835692E-5	3.750221E-5	3.5346446E-5	1	125455000	125515000	0
4	75890000	75900000	4	75990000	76000000	.	.	.	.	0,255,255	88.0	26.375298	29.213165	28.002714	39.60342	7.283049E-13	9.615084E-13	2.0726324E-12	3.9194623E-4	3	75898333	75988333	7454
4	61620000	61625000	4	61660000	61665000	.	.	.	.	0,255,255	21.0	5.7123265	5.6366034	5.353126	4.0694265	0.003716577	0.0068762056	0.0066098874	6.6592504E-4	1	61622500	61662500	0
4	102770000	102775000	4	102810000	102815000	.	.	.	.	0,255,255	28.0	10.45467	9.859273	11.492177	9.855771	0.0149607025	0.02021591	0.03395163	0.034151014	2	102762500	102812500	10000
4	174280000	174285000	4	174335000	174340000	.	.	.	.	0,255,255	21.0	6.0558724	6.146759	4.8320727	6.1810455	0.003716577	0.0068762056	6.997939E-4	0.006515318	1	174282500	174337500	0
4	185790000	185800000	4	185910000	185920000	.	.	.	.	0,255,255	53.0	16.066584	20.830347	22.25228	23.13484	1.033974E-6	4.592542E-4	6.485559E-4	6.42724E-4	1	185795000	185915000	0
5	157560000	157570000	5	157740000	157750000	.	.	.	.	0,255,255	49.0	15.789239	15.759208	13.885432	19.707584	2.4642526E-5	3.6894467E-5	1.402188E-7	0.006117021	1	157565000	157745000	0
5	166250000	166260000	5	166320000	166330000	.	.	.	.	0,255,255	42.0	18.29352	17.682627	15.160356	17.908136	0.0026896792	0.0045926985	8.549696E-5	0.0056153284	1	166255000	166325000	0
5	45400000	45425000	5	45525000	45550000	.	.	.	.	0,255,255	177.0	73.55882	86.55977	94.39053	101.030785	7.809794E-18	1.3062044E-9	1.7726536E-9	0.0011202444	3	45420833	45529166	18634
5	178275000	178300000	5	178825000	178850000	.	.	.	.	0,255,255	68.0	30.622614	25.933365	29.44978	26.977037	9.868921E-6	1.207404E-5	2.1368573E-5	2.016496E-5	1	178287500	178837500	0
5	126600000	126625000	5	127300000	127325000	.	.	.	.	0,255,255	52.0	28.735075	25.466864	26.701984	28.962147	0.050754003	0.072642356	0.094557695	0.092905395	2	126637500	127312500	25000
5	132925000	132950000	5	133050000	133075000	.	.	.	.	0,255,255	211.0	101.27825	110.73802	110.31765	125.25367	9.558649E-10	1.4214658E-9	1.6384476E-9	0.004644639	2	132925000	133075000	17678
5	67420000	67425000	5	67510000	67515000	.	.	.	.	0,255,255	24.0	6.6719036	6.000713	6.1133537	5.3140697	0.0023826312	4.1510188E-4	4.2158336E-4	4.28227E-4	1	67422500	67512500	0
5	60300000	60325000	5	60650000	60675000	.	.	.	.	0,255,255	60.0	27.448532	26.259209	26.238802	28.129175	0.0012762247	0.0016760121	0.0026478893	0.0025249	2	60300000	60662500	12500
5	21800000	21825000	5	22225000	22250000	.	.	.	.	0,255,255	109.0	50.68584	41.79122	45.68014	51.08224	2.1792686E-5	4.6458012E-10	7.980983E-10	3.7221493E-5	1	21812500	22237500	0
5	43300000	43310000	5	43470000	43480000	.	.	.	.	0,255,255	32.0	10.324223	9.637737	9.804477	9.712708	0.0023357123	9.022253E-5	1.3195087E-4	1.4127011E-4	1	43305000	43475000	0
5	172750000	172775000	5	173900000	173925000	.	.	.	.	0,255,255	46.0	12.656997	16.11884	17.55055	14.882653	2.2378738E-6	8.4140594E-4	0.0011572841	7.1344793E-6	1	172762500	173912500	0
5	141575000	141600000	5	142100000	142125000	.	.	.	.	0,255,255	72.0	36.570465	29.974335	28.30725	37.406147	6.356995E-4	6.6922195E-7	1.2749807E-6	0.0011237562	1	141587500	142112500	0
5	138230000	138240000	5	138280000	138290000	.	.	.	.	0,255,255	63.0	26.970224	29.836432	26.169907	33.93008	1.3741147E-4	2.5375796E-4	3.5946455E-4	0.044000693	2	138235000	138295000	10000
5	38530000	38540000	5	39070000	39080000	.	.	.	.	0,255,255	22.0	3.9934783	3.961267	3.7124016	4.6747484	3.5336247E-4	5.9130037E-4	2.6569693E-5	4.6256755E-4	1	38535000	39075000	0
5	101925000	101950000	5	102150000	102175000	.	.	.	.	0,255,255	85.0	42.312164	35.441147	46.141136	33.41772	7.139158E-4	2.6899417E-7	0.0011568407	4.272958E-7	1	101937500	102162500	0
5	9050000	9060000	5	9110000	9120000	.	.	.	.	0,255,255	47.0	17.521097	19.084187	20.24848	14.216735	1.0622715E-4	1.675059E-4	0.015927507	9.690309E-7	1	9055000	9115000	0
5	148740000	148750000	5	149110000	149120000	.	.	.	.	0,255,255	41.0	7.9515567	7.6828957	10.99864	9.336015	3.3998446E-9	1.3744458E-11	1.4593584E-6	7.000291E-9	1	148745000	149115000	0
5	150525000	150550000	5	151125000	151150000	.	.	.	.	0,255,255	78.0	25.987856	33.193657	35.910343	39.003307	5.179519E-9	2.6067777E-5	4.1832212E-5	0.020855406	2	150525000	151137500	12500
5	90550000	90560000	5	90600000	90610000	.	.	.	.	0,255,255	70.0	27.910921	31.139793	28.030989	35.250217	1.6576146E-6	0.0017891787	4.317006E-6	0.0027576904	1	90555000	90605000	0
5	76375000	76400000	5	76775000	76800000	.	.	.	.	0,255,255	84.0	34.92013	37.136127	44.009033	41.10156	5.0071975E-7	5.351302E-7	0.0018163775	0.0017898475	1	76387500	76787500	0
5	30785000	30790000	5	30840000	30845000	.	.	.	.	0,255,255	20.0	7.6892734	7.04859	7.6702385	7.478002	0.03470483	0.058693405	0.06865625	0.06882313	2	30782500	30837500	7071
5	69025000	69050000	5	71750000	71775000	.	.	.	.	0,255,255	36.0	11.926352	9.377327	9.5109005	11.099456	1.8212311E-4	4.6087744E-6	5.3020703E-6	5.6460017E-4	1	69037500	71762500	0
5	88375000	88400000	5	88650000	88675000	.	.	.	.	0,255,255	109.0	47.567856	44.599045	45.709488	47.40637	4.5858004E-10	4.6458012E-10	7.980983E-10	7.1727524E-10	1	88387500	88662500	0
5	114360000	114365000	5	114415000	114420000	.	.	.	.	0,255,255	27.0	8.083651	9.347592	8.050351	9.45404	0.00234692	0.0044295904	0.0062951576	0.0071383663	2	114362500	114420000	2500
5	53580000	53590000	5	53690000	53700000	.	.	.	.	0,255,255	40.0	13.155569	14.011134	14.663453	14.451351	2.152655E-4	3.0511094E-4	3.9154332E-4	4.182408E-4	1	53585000	53695000	0
5	157385000	157390000	5	157440000	157445000	.	.	.	.	0,255,255	20.0	7.4578943	7.2043605	7.6285405	7.3810315	0.03470483	0.058693405	0.06865625	0.06882313	2	157380000	157437500	9014
5	160100000	160110000	5	160340000	160350000	.	.	.	.	0,255,255	52.0	13.541504	16.309313	16.42366	23.787033	3.7624317E-9	3.2428165E-6	5.029076E-6	0.001161402	1	160105000	160345000	0
5	44525000	44550000	5	44725000	44750000	.	.	.	.	0,255,255	114.0	58.54968	56.46253	62.06997	68.00597	1.6657779E-6	2.0734935E-6	0.015772955	0.015548206	3	44537500	44762500	25000
5	1520000	1530000	5	1590000	1600000	.	.	.	.	0,255,255	46.0	12.520027	14.177969	16.42482	17.742764	1.4339425E-6	1.7114635E-6	4.6741668E-4	4.3901947E-4	1	1525000	1595000	0
5	44925000	44950000	5	45400000	45425000	.	.	.	.	0,255,255	85.0	41.823555	37.58922	42.871506	43.377613	7.139158E-4	2.6899417E-7	0.0011568407	0.0011449748	1	44937500	45412500	0
5	127925000	127950000	5	128075000	128100000	.	.	.	.	0,255,255	176.0	77.305786	92.21738	103.98995	98.05655	1.5446279E-9	2.2438125E-9	0.0014746615	0.0015164013	2	127962500	128087500	25000
5	10350000	10360000	5	10410000	10420000	.	.	.	.	0,255,255	62.0	24.500818	27.647755	29.597477	32.4752	4.7473625E-7	4.5630865E-4	6.439223E-4	0.061872568	2	10355000	10420000	5000
5	45050000	45060000	5	45410000	45420000	.	.	.	.	0,255,255	40.0	8.069668	10.153311	12.295931	11.0411005	1.2085746E-8	2.339506E-6	4.1109774E-6	3.7392097E-6	4	45047500	45415000	12500
5	149725000	149750000	5	149975000	150000000	.	.	.	.	0,255,255	143.0	58.547916	60.868008	56.651436	91.38274	9.341555E-15	9.70605E-15	1.6468763E-14	0.0036572705	1	149737500	149987500	0
5	149125000	149150000	5	149525000	149550000	.	.	.	.	0,255,255	91.0	34.99384	37.573643	38.383404	45.406033	3.4949676E-9	3.394889E-9	6.3317946E-9	6.08885E-5	1	149137500	149537500	0
5	146760000	146770000	5	146820000	146830000	.	.	.	.	0,255,255	67.0	20.092752	26.827047	27.416594	35.55108	7.89652E-9	2.3988996E-5	3.2605298E-5	0.010089689	1	146765000	146825000	0
5	149350000	149375000	5	149975000	150000000	.	.	.	.	0,255,255	55.0	21.1478	18.63509	19.95868	25.365635	1.3624484E-4	5.5574935E-7	3.0819463E-4	0.027905509	2	149375000	149987500	12500
5	6450000	6460000	5	6710000	6720000	.	.	.	.	0,255,255	39.0	8.473206	9.504353	8.742328	11.070883	4.0843666E-8	3.8427864E-8	6.6512655E-8	1.0499032E-5	3	6465000	6721666	13334
5	67370000	67380000	5	67550000	67560000	.	.	.	.	0,255,255	43.0	12.9123335	15.400098	16.127737	17.211596	2.0037729E-5	2.5835692E-5	0.003182902	0.0030898198	1	67375000	67555000	0
5	56500000	56525000	5	56800000	56825000	.	.	.	.	0,255,255	108.0	52.868107	54.33462	58.72573	61.964043	3.5520887E-5	4.5446934E-5	6.087768E-5	0.08492188	2	56512500	56825000	12500
5	36050000	36075000	5	36500000	36525000	.	.	.	.	0,255,255	52.0	22.680504	22.132708	24.513552	20.669916	9.0721203E-4	0.001386205	0.0020648818	0.0020770258	1	36062500	36512500	0
5	126885000	126890000	5	127025000	127030000	.	.	.	.	0,255,255	23.0	5.9618893	6.6440325	7.2791796	8.995266	6.6972006E-4	0.009706704	0.010816242	0.07056098	2	126885000	127027500	2500
5	75725000	75750000	5	76175000	76200000	.	.	.	.	0,255,255	84.0	43.425976	41.352905	48.10346	44.426674	0.0011176114	0.0013319892	0.0018163775	0.0017898475	2	75737500	76175000	12500
5	142420000	142425000	5	142490000	142495000	.	.	.	.	0,255,255	21.0	5.532751	6.19852	6.8229523	7.485804	0.003716577	0.0068762056	0.038859654	0.039587446	2	142420000	142497500	5590
5	133475000	133500000	5	133975000	134000000	.	.	.	.	0,255,255	93.0	44.73892	44.391632	50.706814	51.071888	1.2469452E-5	1.3910112E-5	0.02597496	0.026292501	2	133487500	133962500	25000
5	150495000	150500000	5	150530000	150535000	.	.	.	.	0,255,255	49.0	13.757386	14.293875	15.038497	14.064654	6.4895474E-8	9.236464E-8	1.7004359E-7	1.5913639E-7	3	150489166	150542500	13018
5	149050000	149060000	5	149110000	149120000	.	.	.	.	0,255,255	63.0	31.409546	30.824175	37.339546	37.594563	0.027720707	2.5375796E-4	0.04237148	0.044000693	2	149055000	149120000	5000
5	154685000	154690000	5	154760000	154765000	.	.	.	.	0,255,255	25.0	7.1188755	7.691624	8.663245	7.0551786	0.0010934043	0.002282815	0.022321135	0.002625453	3	154685833	154757500	5271
5	142950000	142975000	5	143825000	143850000	.	.	.	.	0,255,255	70.0	28.687735	28.20146	31.79006	33.702362	2.4103392E-6	2.9431744E-6	0.002997344	0.0030443654	1	142962500	143837500	0
5	138465000	138470000	5	138500000	138505000	.	.	.	.	0,255,255	41.0	13.655079	16.689793	15.903834	13.447785	8.695963E-5	0.007998348	0.010951913	2.0102064E-4	1	138467500	138502500	0
5	107950000	107975000	5	108075000	108100000	.	.	.	.	0,255,255	160.0	69.157295	91.37367	106.58044	94.933975	1.2893636E-12	4.6331993E-6	0.0844985	6.8555173E-6	2	107950000	108100000	17678
5	159775000	159800000	5	160250000	160275000	.	.	.	.	0,255,255	54.0	21.10081	22.65605	24.23138	22.594343	2.6154864E-4	3.8199066E-4	5.843505E-4	5.9017655E-4	1	159787500	160262500	0
5	124480000	124490000	5	124730000	124740000	.	.	.	.	0,255,255	44.0	11.211463	12.577448	15.707528	12.931427	2.9186209E-8	1.11835525E-5	0.0017632624	1.5467793E-5	2	124480000	124740000	7071
5	100470000	100480000	5	101390000	101400000	.	.	.	.	0,255,255	20.0	3.9207997	4.6445765	5.440926	5.396237	2.5982555E-4	0.005519271	0.038776882	0.036517475	2	100475000	101390000	5000
5	87270000	87275000	5	87400000	87405000	.	.	.	.	0,255,255	20.0	3.884567	3.9391158	4.711881	4.964634	1.8792711E-4	2.2494118E-4	0.0020116032	0.014490893	2	87272500	87410000	7500
5	167425000	167450000	5	168050000	168075000	.	.	.	.	0,255,255	43.0	16.314255	15.157309	14.30397	19.08755	0.0032525754	1.0163032E-4	9.721384E-5	0.0076723867	1	167437500	168062500	0
5	38265000	38270000	5	38360000	38365000	.	.	.	.	0,255,255	24.0	6.5787234	7.088121	7.134636	7.7692266	0.0023826312	0.004866693	0.0054523796	0.005554326	1	38267500	38362500	0
5	6460000	6470000	5	6560000	6570000	.	.	.	.	0,255,255	54.0	20.735283	22.491306	25.7288	28.596796	1.3927212E-4	2.4505157E-4	0.028567504	0.030769786	3	6465000	6565000	10000
5	6300000	6325000	5	6450000	6475000	.	.	.	.	0,255,255	172.0	78.69989	80.388214	85.549805	72.413956	1.195132E-8	1.7660378E-8	2.3820217E-8	5.56869E-16	2	6312500	6450000	12500
5	88775000	88780000	5	88820000	88825000	.	.	.	.	0,255,255	27.0	6.1486487	7.5054708	9.442379	9.699946	9.0369795E-6	4.3523242E-4	0.0062951576	0.0071383663	1	88777500	88822500	0
5	168110000	168120000	5	168210000	168220000	.	.	.	.	0,255,255	36.0	12.557774	12.175956	9.758155	14.678921	0.003509759	1.0644871E-4	2.2742283E-6	0.006522506	1	168115000	168215000	0
5	141700000	141725000	5	141800000	141825000	.	.	.	.	0,255,255	157.0	68.7017	81.48619	84.32293	82.140434	8.787496E-12	1.628539E-5	2.1121252E-5	2.3701907E-5	1	141712500	141812500	0
6	122600000	122625000	6	122825000	122850000	.	.	.	.	0,255,255	93.0	42.592907	40.583195	45.44357	47.358955	1.2469452E-5	1.3910112E-5	2.0118629E-5	2.0313379E-5	1	122612500	122837500	0
6	11365000	11370000	6	11400000	11405000	.	.	.	.	0,255,255	30.0	9.365756	10.543832	11.789965	9.793105	2.432088E-4	0.0069629694	0.011097472	8.206187E-4	1	11367500	11402500	0
6	14300000	14325000	6	14800000	14825000	.	.	.	.	0,255,255	125.0	50.531425	59.347828	63.3028	61.84064	2.7129747E-9	3.0332246E-9	3.0855744E-4	3.03902E-4	1	14312500	14812500	0
6	108600000	108625000	6	109475000	109500000	.	.	.	.	0,255,255	69.0	32.721237	29.317043	28.215117	34.309486	0.002736312	6.0325283E-6	1.0892272E-5	0.0048380285	1	108612500	109487500	0
6	65550000	65575000	6	65700000	65725000	.	.	.	.	0,255,255	121.0	56.38015	65.15943	65.56551	76.71725	3.151168E-8	0.001099933	0.0014552703	0.0014354965	2	65562500	65700000	12500
6	42175000	42200000	6	42700000	42725000	.	.	.	.	0,255,255	164.0	49.911312	50.48879	62.035065	42.067883	2.0300115E-22	2.1038249E-22	1.618544E-13	2.9517413E-32	3	42179166	42704166	18634
6	130975000	131000000	6	131100000	131125000	.	.	.	.	0,255,255	270.0	97.50494	114.74006	138.7031	134.24832	2.4469294E-25	3.949891E-25	7.440593E-13	8.66911E-13	3	130987500	131112500	25000
6	29470000	29480000	6	29590000	29600000	.	.	.	.	0,255,255	54.0	20.190624	20.543026	23.09498	21.818623	1.3927212E-4	2.4505157E-4	3.4906573E-4	3.492261E-4	2	29470000	29595000	5000
6	99800000	99810000	6	99940000	99950000	.	.	.	.	0,255,255	30.0	8.09127	7.776738	10.239239	6.938157	5.110016E-4	2.0465255E-5	0.016590975	3.0068608E-5	1	99805000	99945000	0
6	18150000	18175000	6	18250000	18275000	.	.	.	.	0,255,255	177.0	76.42975	78.24918	78.89575	85.796745	7.809794E-18	1.3062044E-9	1.7726536E-9	2.1220807E-9	1	18162500	18262500	0
6	37800000	37825000	6	38000000	38025000	.	.	.	.	0,255,255	211.0	99.86646	95.61115	120.46308	105.37625	9.558649E-10	8.5374283E-19	1.6384476E-9	1.8727868E-9	3	37820833	37970833	42492
6	161070000	161075000	6	161120000	161125000	.	.	.	.	0,255,255	24.0	6.9468923	7.064666	6.3592186	6.695308	0.0023826312	0.004866693	0.0054523796	0.005554326	1	161072500	161122500	0
6	47400000	47425000	6	48750000	48775000	.	.	.	.	0,255,255	51.0	13.508486	15.792017	19.025536	17.108034	1.1009803E-8	1.7584658E-5	2.280373E-5	2.264197E-5	1	47412500	48762500	0
6	94470000	94480000	6	94640000	94650000	.	.	.	.	0,255,255	35.0	9.001803	8.9971	9.396171	11.077983	3.7609382E-6	4.1194294E-6	6.552274E-6	3.8823523E-4	1	94475000	94645000	0
6	149610000	149615000	6	149645000	149650000	.	.	.	.	0,255,255	38.0	11.29038	13.206601	11.665776	12.967459	1.0275239E-5	8.555715E-4	3.3546366E-5	0.0016152086	1	149612500	149647500	0
6	75930000	75940000	6	76340000	76350000	.	.	.	.	0,255,255	26.0	4.6877	5.6670666	6.062945	7.789174	1.7382713E-6	7.986382E-5	9.24723E-5	0.0016929498	2	75935000	76340000	5000
6	79525000	79550000	6	79925000	79950000	.	.	.	.	0,255,255	95.0	44.320797	35.86445	45.991825	31.469023	4.0200607E-6	1.4655539E-10	6.589947E-6	2.6169764E-10	2	79537500	79925000	12500
6	5140000	5150000	6	5240000	5250000	.	.	.	.	0,255,255	53.0	21.112135	19.180883	27.33692	18.336569	2.6227065E-4	1.440644E-6	0.04167588	1.9492647E-6	2	5145000	5250000	5000
6	73520000	73525000	6	73645000	73650000	.	.	.	.	0,255,255	24.0	7.6135125	7.7016754	8.881157	7.2827973	0.0023826312	0.004866693	0.03892994	0.005554326	2	73522500	73650000	2500
6	16740000	16750000	6	16960000	16970000	.	.	.	.	0,255,255	39.0	11.551192	10.936691	6.6340265	14.679939	5.6401127E-6	6.356723E-6	3.585224E-10	8.83345E-4	1	16745000	16965000	0
6	6730000	6740000	6	7240000	7250000	.	.	.	.	0,255,255	36.0	10.809309	10.802363	12.958826	14.014799	9.056494E-5	1.0644871E-4	0.0063883616	0.006522506	1	6735000	7245000	0
6	75990000	75995000	6	76065000	76070000	.	.	.	.	0,255,255	35.0	4.1547136	5.1319056	5.8458877	6.050435	4.178686E-13	2.0677504E-10	7.34235E-10	4.090695E-10	4	75995000	76067500	7500
6	101100000	101125000	6	103100000	103125000	.	.	.	.	0,255,255	51.0	16.387291	17.409498	20.081049	17.715458	9.503969E-6	1.7584658E-5	0.0036970451	2.264197E-5	3	101104166	103129166	18634
6	152160000	152170000	6	152350000	152360000	.	.	.	.	0,255,255	41.0	15.716298	14.025031	15.782713	16.376299	0.004713339	1.3983669E-4	0.010205304	0.009796612	4	152162500	152355000	10308
6	34350000	34360000	6	34400000	34410000	.	.	.	.	0,255,255	83.0	36.715702	45.139427	44.315384	46.7651	7.987626E-7	0.0030813797	0.003101419	0.0034687584	1	34355000	34405000	0
6	130890000	130900000	6	130990000	131000000	.	.	.	.	0,255,255	86.0	33.807587	33.707283	44.311108	38.64721	1.08990434E-7	1.7407154E-7	8.506393E-4	2.9266545E-7	1	130895000	130995000	0
6	112325000	112350000	6	112600000	112625000	.	.	.	.	0,255,255	106.0	42.16001	41.594044	48.067272	50.640778	3.789836E-9	3.9099106E-9	6.4190395E-9	1.5337368E-4	1	112337500	112612500	0
6	162850000	162875000	6	163925000	163950000	.	.	.	.	0,255,255	49.0	16.488028	18.659302	17.832981	19.679789	4.8270464E-5	8.812219E-5	1.1984089E-4	0.011369297	1	162862500	163937500	0
6	14790000	14800000	6	14950000	14960000	.	.	.	.	0,255,255	48.0	17.424942	19.217358	20.222244	21.3819	5.172856E-5	8.030739E-5	0.01000241	0.010221907	2	14795000	14950000	5000
6	14300000	14325000	6	14425000	14450000	.	.	.	.	0,255,255	188.0	76.20058	88.3939	92.52174	99.137276	1.3332071E-21	2.6875002E-12	3.7656206E-12	2.9336645E-5	2	14300000	14437500	12500
6	145960000	145970000	6	146020000	146030000	.	.	.	.	0,255,255	66.0	30.838633	29.449648	28.256113	31.23973	2.312856E-5	4.4522625E-5	5.8818667E-5	0.014941469	2	145970000	146025000	5000
6	65450000	65475000	6	65675000	65700000	.	.	.	.	0,255,255	133.0	43.244785	52.09217	57.80127	62.92043	1.3776721E-18	1.458976E-11	2.353132E-11	9.339284E-6	2	65462500	65700000	12500
6	87150000	87175000	6	87400000	87425000	.	.	.	.	0,255,255	90.0	40.468525	44.694134	48.129097	46.46301	6.2442974E-5	7.005182E-5	1.0026755E-4	1.02349804E-4	1	87162500	87412500	0
6	135650000	135675000	6	136200000	136225000	.	.	.	.	0,255,255	79.0	34.007027	37.6156	32.020626	48.75864	1.236197E-5	1.3988939E-5	2.2513674E-5	0.01426601	1	135662500	136212500	0
6	46300000	46310000	6	46350000	46360000	.	.	.	.	0,255,255	59.0	24.230247	26.549881	26.516403	27.80174	4.559996E-6	0.0021575794	0.0031726076	0.0032588162	1	46305000	46355000	0
6	117325000	117350000	6	117550000	117575000	.	.	.	.	0,255,255	120.0	48.033474	53.01726	55.765335	56.970272	9.824464E-14	6.715636E-8	9.6237436E-8	9.537118E-8	1	117337500	117562500	0
6	151675000	151700000	6	152350000	152375000	.	.	.	.	0,255,255	99.0	43.721565	39.21793	45.57803	40.89756	3.800326E-7	4.0312685E-7	6.235611E-7	6.275157E-7	1	151687500	152362500	0
6	15255000	15260000	6	15290000	15295000	.	.	.	.	0,255,255	26.0	9.207759	10.639155	10.8261595	9.126426	0.0046318104	0.052026246	0.086200185	0.013539934	2	15262500	15297500	7071
6	43750000	43775000	6	44225000	44250000	.	.	.	.	0,255,255	82.0	32.226967	38.913563	41.147945	43.56527	1.8929592E-6	0.0032285864	0.004323209	0.0042699864	1	43762500	44237500	0
6	14790000	14800000	6	15240000	15250000	.	.	.	.	0,255,255	47.0	16.407425	15.011389	19.187746	16.978893	1.0622715E-4	6.4335376E-7	2.2828154E-4	2.1263162E-4	1	14795000	15245000	0
6	42575000	42600000	6	42725000	42750000	.	.	.	.	0,255,255	174.0	80.502335	97.39208	106.45871	107.82146	4.333005E-9	0.0022865958	0.0026248745	0.0027004979	1	42587500	42737500	0
6	56350000	56375000	6	56825000	56850000	.	.	.	.	0,255,255	54.0	23.63386	21.449001	23.242624	23.569574	2.6154864E-4	3.8199066E-4	5.843505E-4	5.9017655E-4	1	56362500	56837500	0
6	14220000	14230000	6	14430000	14440000	.	.	.	.	0,255,255	39.0	14.819339	13.64319	13.417016	17.412588	4.498342E-4	6.531536E-4	8.258758E-4	0.027604952	3	14218333	14431666	7454
6	14310000	14320000	6	15240000	15250000	.	.	.	.	0,255,255	38.0	11.2224	12.626867	13.049042	15.4597025	1.5023294E-5	0.0013676148	0.0017314736	0.0017573565	1	14315000	15245000	0
6	166375000	166400000	6	166625000	166650000	.	.	.	.	0,255,255	81.0	39.052822	37.15626	36.020905	42.08011	0.0040585357	4.004885E-6	6.5281265E-6	0.006498226	1	166387500	166637500	0
6	15240000	15250000	6	15620000	15630000	.	.	.	.	0,255,255	28.0	9.36401	8.174838	8.687513	8.936386	0.0027457671	0.0033161475	0.0046086363	0.0045382637	1	15245000	15625000	0
6	119500000	119525000	6	119700000	119725000	.	.	.	.	0,255,255	105.0	51.947685	53.60906	51.67875	56.15623	1.4373394E-4	1.8762852E-4	2.4756385E-4	2.4432348E-4	2	119487500	119712500	25000
6	107650000	107675000	6	108500000	108525000	.	.	.	.	0,255,255	48.0	17.545998	17.75859	18.632685	20.555145	1.04455896E-4	1.9422549E-4	2.6124303E-4	0.018993143	1	107662500	108512500	0
6	10800000	10825000	6	11025000	11050000	.	.	.	.	0,255,255	122.0	41.616753	52.342728	57.004723	56.423744	1.9129873E-14	2.0125245E-8	2.913919E-8	2.949167E-8	3	10820833	11070833	34359
6	34475000	34480000	6	34510000	34515000	.	.	.	.	0,255,255	34.0	11.041454	12.265385	13.341559	11.092793	2.9031254E-4	4.7966876E-4	0.017396923	7.904085E-4	2	34475000	34512500	2500
6	37800000	37825000	6	37925000	37950000	.	.	.	.	0,255,255	211.0	94.150696	105.06419	117.908295	114.88431	6.356603E-19	1.4214658E-9	1.6384476E-9	1.8727868E-9	1	37812500	37937500	0
6	20280000	20290000	6	20390000	20400000	.	.	.	.	0,255,255	54.0	19.133493	18.729794	22.528221	20.97082	4.4743066E-7	6.135945E-7	3.4906573E-4	3.492261E-4	3	20285000	20395000	10000
7	31130000	31135000	7	31735000	31740000	.	.	.	.	0,255,255	19.0	3.8165355	3.103765	3.9588003	3.5650427	5.4514507E-4	8.786054E-5	0.005016613	6.0021004E-4	1	31132500	31737500	0
7	87345000	87350000	7	87420000	87425000	.	.	.	.	0,255,255	27.0	6.4949226	6.7402396	7.7188663	8.365472	1.962584E-4	4.3523242E-4	4.6815773E-4	0.0071383663	1	87347500	87422500	0
7	16950000	16975000	7	17050000	17075000	.	.	.	.	0,255,255	64.0	7.1167254	16.724546	17.959753	17.90527	1.5115476E-30	7.469397E-11	7.2353006E-11	1.0351094E-10	1	16962500	17062500	0
7	26400000	26410000	7	26490000	26500000	.	.	.	.	0,255,255	67.0	22.348305	24.457882	26.262491	31.902512	7.89652E-9	1.1544035E-8	3.2605298E-5	0.010089689	3	26395000	26495000	10000
7	26500000	26510000	7	26660000	26670000	.	.	.	.	0,255,255	33.0	10.8513565	10.11266	11.83562	14.176408	0.0010813599	0.0013471155	0.001974016	0.03580556	2	26505000	26660000	5000
7	50800000	50810000	7	51150000	51160000	.	.	.	.	0,255,255	33.0	9.050365	9.500198	11.580192	10.779487	3.0683645E-5	3.369365E-5	0.001974016	0.0019875406	2	50800000	51155000	5000
7	91900000	91905000	7	91945000	91950000	.	.	.	.	0,255,255	23.0	6.919863	7.451715	7.9553103	8.59711	0.0050221873	0.009706704	0.06588569	0.07056098	3	91890833	91944166	12134
7	20800000	20825000	7	21250000	21275000	.	.	.	.	0,255,255	85.0	41.796986	38.893196	42.568237	46.957474	7.139158E-4	8.3955424E-4	0.0011568407	0.0011449748	4	20793750	21256250	31869
7	66690000	66700000	7	66740000	66750000	.	.	.	.	0,255,255	83.0	36.403225	45.18457	46.640217	42.23251	7.987626E-7	0.0030813797	0.003101419	0.0034687584	2	66690000	66740000	7071
7	55480000	55490000	7	55540000	55550000	.	.	.	.	0,255,255	69.0	22.927732	29.03823	29.25899	35.63915	1.3849439E-9	6.4185215E-6	8.203745E-6	0.0043137404	1	55485000	55545000	0
7	131825000	131850000	7	131925000	131950000	.	.	.	.	0,255,255	50.0	6.3298492	18.799994	17.791506	19.911833	7.227982E-19	3.991697E-5	5.3074957E-5	0.006647504	1	131837500	131937500	0
7	70230000	70240000	7	70280000	70290000	.	.	.	.	0,255,255	70.0	31.575373	32.507027	37.79132	33.125675	0.0012920534	0.0017891787	0.0024993366	0.0027576904	1	70235000	70285000	0
7	50775000	50800000	7	55525000	55550000	.	.	.	.	0,255,255	30.0	5.368708	6.1552935	7.3658834	8.308251	1.4783792E-7	6.959303E-7	4.9273887E-5	0.003549611	1	50787500	55537500	0
7	94520000	94530000	7	94620000	94630000	.	.	.	.	0,255,255	43.0	14.501614	17.849707	18.58623	24.095142	2.0037729E-5	0.0024895957	0.003182902	0.08648786	2	94525000	94635000	10000
7	55460000	55470000	7	55520000	55530000	.	.	.	.	0,255,255	74.0	27.759369	32.612293	33.92835	41.97953	9.4067296E-8	2.3661983E-4	3.441337E-4	0.08957745	2	55470000	55525000	5000
7	91870000	91880000	7	92440000	92450000	.	.	.	.	0,255,255	29.0	7.4263916	6.640371	7.6019382	8.40459	5.6251287E-5	6.155303E-5	1.05653104E-4	0.002008929	1	91875000	92445000	0
7	152350000	152375000	7	152700000	152725000	.	.	.	.	0,255,255	117.0	51.940037	59.886753	64.35477	75.97781	3.21181E-7	3.8760916E-7	0.0059794723	0.005933396	1	152362500	152712500	0
7	25850000	25875000	7	26675000	26700000	.	.	.	.	0,255,255	58.0	30.142147	22.805418	28.292183	27.913757	0.0035705657	2.4032983E-5	0.007266468	0.0068322825	1	25862500	26687500	0
7	131515000	131520000	7	131550000	131555000	.	.	.	.	0,255,255	45.0	15.142976	15.513419	17.148678	15.181995	2.8038166E-6	4.4155363E-6	0.0011344866	8.118448E-6	1	131517500	131552500	0
7	93630000	93635000	7	93680000	93685000	.	.	.	.	0,255,255	22.0	2.745775	3.0565012	3.371292	3.1694434	6.589164E-7	7.923906E-7	1.6659205E-5	1.2635385E-5	1	93632500	93682500	0
7	50880000	50890000	7	50940000	50950000	.	.	.	.	0,255,255	43.0	18.583406	19.037766	20.359552	18.549528	0.001454112	0.0024895957	0.08227089	0.0030898198	2	50885000	50940000	5000
7	131500000	131525000	7	131625000	131650000	.	.	.	.	0,255,255	227.0	109.15152	109.43208	118.74365	138.62233	2.4308265E-13	3.6690827E-13	4.2908578E-13	4.544474E-5	2	131512500	131650000	12500
7	140225000	140250000	7	140325000	140350000	.	.	.	.	0,255,255	163.0	78.984634	91.82588	85.965324	100.77549	8.4988704E-7	1.2504636E-6	1.6402943E-6	0.045098186	3	140204166	140329166	42491
7	30325000	30350000	7	30425000	30450000	.	.	.	.	0,255,255	73.0	6.740966	23.694517	20.121187	28.060253	1.5226319E-38	5.775263E-11	9.7006195E-11	5.5935607E-7	1	30337500	30437500	0
7	74575000	74580000	7	74615000	74620000	.	.	.	.	0,255,255	47.0	15.397412	16.36889	17.230877	17.662952	4.2356575E-7	1.8483424E-4	2.9058647E-4	3.4335494E-4	3	74579166	74625833	13437
7	69290000	69300000	7	69420000	69430000	.	.	.	.	0,255,255	54.0	23.552048	24.144886	25.08734	29.888025	1.3927212E-4	2.4505157E-4	0.028567504	0.030769786	3	69291666	69428333	7454
7	127350000	127375000	7	127475000	127500000	.	.	.	.	0,255,255	183.0	77.672676	85.22754	97.65098	103.87752	3.506971E-11	4.8591988E-11	1.6045329E-4	1.7037586E-4	2	127350000	127500000	17678
7	7775000	7800000	7	7950000	7975000	.	.	.	.	0,255,255	158.0	63.978992	78.58054	80.522484	93.16257	4.6615E-12	1.0774667E-5	1.3997718E-5	1.5784337E-5	1	7787500	7962500	0
7	104300000	104325000	7	104700000	104725000	.	.	.	.	0,255,255	98.0	44.308304	53.885868	58.09384	57.99486	6.888268E-7	0.0036089963	0.0045005777	0.004554301	1	104312500	104712500	0
7	26285000	26290000	7	26320000	26325000	.	.	.	.	0,255,255	43.0	16.021193	17.487545	16.796932	18.508427	0.0052117524	0.0026975002	0.003810965	0.0048010815	1	26287500	26322500	0
7	157340000	157345000	7	157375000	157380000	.	.	.	.	0,255,255	30.0	8.734113	9.160507	10.552234	7.6453447	2.432088E-4	5.0213037E-4	0.011097472	2.415604E-5	1	157342500	157377500	0
7	147525000	147550000	7	148075000	148100000	.	.	.	.	0,255,255	87.0	42.19129	36.100517	41.10306	40.859436	2.7655924E-4	6.463512E-8	4.5223875E-4	4.469075E-4	1	147537500	148087500	0
7	84090000	84100000	7	84160000	84170000	.	.	.	.	0,255,255	57.0	6.49671	12.316275	12.731939	25.683102	2.2799787E-23	2.5047681E-15	2.3008664E-11	0.008329363	2	84090000	84165000	5000
7	22220000	22225000	7	22260000	22265000	.	.	.	.	0,255,255	23.0	8.339114	8.270435	9.410932	8.57679	0.028882477	0.045293067	0.06588569	0.07056098	2	22222500	22272500	10000
7	5250000	5275000	7	5425000	5450000	.	.	.	.	0,255,255	102.0	40.55467	49.276604	52.97405	60.717506	5.716691E-8	7.1213214E-4	9.191104E-4	9.0978097E-4	2	5250000	5437500	12500
7	50500000	50525000	7	50775000	50800000	.	.	.	.	0,255,255	174.0	64.35298	70.72048	77.92001	86.35478	7.2479094E-17	8.724924E-17	8.578339E-9	9.999235E-9	2	50500000	50787500	12500
7	93900000	93925000	7	94625000	94650000	.	.	.	.	0,255,255	48.0	12.528462	18.45285	18.501204	19.534775	2.9938198E-7	1.9422549E-4	2.6124303E-4	2.6203075E-4	2	93900000	94637500	12500
7	34830000	34840000	7	35030000	35040000	.	.	.	.	0,255,255	27.0	7.2245803	7.3907466	8.059132	6.4727383	4.2441871E-4	4.867548E-4	0.009936503	6.6612166E-4	1	34835000	35035000	0
7	141025000	141050000	7	141625000	141650000	.	.	.	.	0,255,255	81.0	36.072174	40.821133	47.082214	45.745457	3.5912533E-6	0.004929159	0.00658964	0.006498226	1	141037500	141637500	0
7	100725000	100750000	7	101250000	101275000	.	.	.	.	0,255,255	70.0	29.8809	33.980843	36.944447	34.76215	2.4103392E-6	0.0021221184	0.002997344	0.0030443654	1	100737500	101262500	0
7	101210000	101220000	7	101320000	101330000	.	.	.	.	0,255,255	49.0	22.958447	23.171717	22.028902	23.416769	0.002621966	0.0046182508	0.005935762	0.006117021	1	101215000	101325000	0
7	50710000	50720000	7	50760000	50770000	.	.	.	.	0,255,255	96.0	37.72924	49.571426	44.624542	47.983387	6.653959E-11	0.034722365	4.9465643E-6	6.0629386E-6	9	50706111	50785000	23360
7	138930000	138940000	7	138980000	138990000	.	.	.	.	0,255,255	70.0	28.624523	34.334213	30.391376	36.022533	1.6576146E-6	0.0017891787	4.317006E-6	0.0027576904	1	138935000	138985000	0
7	101680000	101690000	7	102240000	102250000	.	.	.	.	0,255,255	33.0	11.19692	9.78517	11.41807	13.406956	0.0010813599	3.369365E-5	0.001974016	0.03580556	2	101690000	102240000	7071
7	82810000	82820000	7	83260000	83270000	.	.	.	.	0,255,255	30.0	9.016961	9.489267	11.322004	10.642754	5.110016E-4	5.7798694E-4	0.016590975	0.01603748	2	82815000	83270000	5000
7	94625000	94650000	7	95025000	95050000	.	.	.	.	0,255,255	98.0	44.95117	48.90805	58.757423	48.19839	6.888268E-7	0.0036089963	0.0045005777	1.1434176E-6	1	94637500	95037500	0
7	104290000	104300000	7	104890000	104900000	.	.	.	.	0,255,255	58.0	27.24984	23.200472	28.646765	27.28893	0.0020592264	1.6153092E-5	0.005107426	0.0052287304	2	104295000	104900000	5000
7	74615000	74620000	7	74665000	74670000	.	.	.	.	0,255,255	39.0	11.686163	12.873457	16.600498	11.989449	3.9957413E-6	4.424604E-4	0.031893782	1.1582806E-5	2	74612500	74660000	9014
7	68420000	68430000	7	69920000	69930000	.	.	.	.	0,255,255	29.0	6.419166	7.1435513	9.09468	7.883892	5.6251287E-5	6.155303E-5	0.0020010096	0.002008929	1	68425000	69925000	0
7	94500000	94525000	7	94900000	94925000	.	.	.	.	0,255,255	69.0	26.578873	31.505291	35.992916	30.236988	4.9068467E-6	0.0034263812	0.004800279	1.0087947E-5	1	94512500	94912500	0
7	31180000	31190000	7	31490000	31500000	.	.	.	.	0,255,255	36.0	10.956749	11.966329	12.480159	12.24257	9.056494E-5	1.0644871E-4	0.0063883616	1.6535087E-4	1	31185000	31495000	0
7	100090000	100095000	7	100125000	100130000	.	.	.	.	0,255,255	31.0	7.9569435	10.586733	11.722248	10.787032	1.0534217E-4	0.0037975812	0.0060258126	0.0063393516	1	100092500	100127500	0
7	157150000	157175000	7	157325000	157350000	.	.	.	.	0,255,255	129.0	61.169525	62.180206	64.90585	63.467632	2.0751782E-10	4.316669E-5	5.7572404E-5	5.618502E-5	2	157150000	157337500	12500
7	51575000	51600000	7	51675000	51700000	.	.	.	.	0,255,255	54.0	8.510172	16.036263	16.247244	16.613173	9.806945E-18	1.3499975E-6	1.6264831E-6	1.7632867E-6	1	51587500	51687500	0
7	127830000	127835000	7	127880000	127885000	.	.	.	.	0,255,255	42.0	11.639314	14.213232	15.509889	14.639808	2.4522586E-7	5.298862E-5	8.921167E-5	8.984845E-5	2	127832500	127885000	2500
7	74475000	74500000	7	74625000	74650000	.	.	.	.	0,255,255	293.0	125.04612	151.61823	156.7651	163.81122	2.7007559E-18	3.5544625E-18	4.1224186E-7	3.7921424E-7	5	74482500	74642500	42426
7	68500000	68525000	7	68800000	68825000	.	.	.	.	0,255,255	118.0	51.12392	56.68307	59.116257	60.200268	1.8234634E-7	2.1895936E-7	3.1218556E-7	3.086353E-7	1	68512500	68812500	0
7	84010000	84020000	7	84160000	84170000	.	.	.	.	0,255,255	47.0	8.639321	13.316577	16.554161	14.362327	1.1793431E-12	6.4335376E-7	2.2828154E-4	9.690309E-7	1	84015000	84165000	0
7	140180000	140185000	7	140225000	140230000	.	.	.	.	0,255,255	43.0	11.667671	12.349203	15.111033	13.376193	9.133298E-8	1.5743282E-7	4.2724838E-5	4.5234778E-5	1	140182500	140227500	0
8	51575000	51600000	8	51675000	51700000	.	.	.	.	0,255,255	101.0	14.52561	21.152617	24.835432	22.548786	0.0	3.458692E-25	3.598378E-18	5.2251035E-25	1	51587500	51687500	0
8	94610000	94620000	8	94710000	94720000	.	.	.	.	0,255,255	51.0	17.70279	21.58358	24.598759	26.17937	5.222246E-6	0.0015327228	0.08690443	0.09068721	3	94601666	94711666	16996
8	10650000	10655000	8	10835000	10840000	.	.	.	.	0,255,255	60.0	10.472078	11.268807	15.52539	15.978845	4.7712426E-17	6.3800666E-17	2.2221365E-12	8.656132E-9	18	10650000	10828611	15338
8	85275000	85300000	8	86075000	86100000	.	.	.	.	0,255,255	88.0	35.988354	35.77759	37.739216	46.63252	3.1012554E-8	3.1822335E-8	5.484119E-8	2.761557E-4	1	85287500	86087500	0
8	49175000	49200000	8	49275000	49300000	.	.	.	.	0,255,255	74.0	15.453821	22.560888	22.176325	26.751682	1.1217594E-21	2.1635558E-11	3.815796E-11	2.6925431E-7	1	49187500	49287500	0
8	123275000	123300000	8	123675000	123700000	.	.	.	.	0,255,255	94.0	32.69398	42.65768	49.975494	43.197502	3.5073597E-10	7.803387E-6	0.018732477	1.1573937E-5	1	123287500	123687500	0
8	106000000	106025000	8	106375000	106400000	.	.	.	.	0,255,255	95.0	36.235634	40.988342	51.32433	38.131256	1.5698587E-10	4.399563E-6	0.013264772	2.6169764E-10	1	106012500	106387500	0
8	17150000	17175000	8	17500000	17525000	.	.	.	.	0,255,255	89.0	36.550533	39.16821	39.450157	53.670235	1.501508E-8	1.1722033E-4	1.6730379E-4	0.08771633	2	17162500	17525000	12500
8	10625000	10650000	8	11425000	11450000	.	.	.	.	0,255,255	50.0	17.963469	18.11406	19.55438	16.428345	2.1953056E-5	3.991697E-5	5.3074957E-5	5.109578E-5	1	10637500	11437500	0
8	82025000	82050000	8	82125000	82150000	.	.	.	.	0,255,255	53.0	12.487254	18.51877	18.562325	18.841406	1.2026848E-9	3.2290063E-6	3.9651077E-6	4.075764E-6	1	82037500	82137500	0
8	128000000	128025000	8	128100000	128125000	.	.	.	.	0,255,255	67.0	16.89884	26.563786	25.728567	28.57785	1.2409102E-12	2.3570981E-5	4.0349772E-5	3.8651036E-5	1	128012500	128112500	0
8	102250000	102275000	8	102650000	102675000	.	.	.	.	0,255,255	63.0	31.147179	30.769932	31.49559	33.369625	0.033662874	2.9444558E-4	0.057862975	0.057928562	2	102250000	102662500	12500
8	106000000	106010000	8	106520000	106530000	.	.	.	.	0,255,255	36.0	9.0349655	9.877708	9.886975	9.899029	1.336447E-6	1.0644871E-4	1.6973565E-4	1.6535087E-4	1	106005000	106525000	0
8	77750000	77775000	8	77850000	77875000	.	.	.	.	0,255,255	59.0	12.041713	18.606792	18.734585	19.286394	7.402774E-17	1.2072844E-8	1.3178037E-8	1.583198E-8	1	77762500	77862500	0
8	28375000	28400000	8	28575000	28600000	.	.	.	.	0,255,255	128.0	62.038483	64.01938	76.42755	72.95999	4.7414745E-5	6.653214E-5	8.8809895E-5	8.668272E-5	1	28387500	28587500	0
8	106270000	106280000	8	106330000	106340000	.	.	.	.	0,255,255	58.0	22.165224	25.034422	27.137106	27.290388	9.355291E-6	0.00352869	0.005107426	0.0052287304	1	106275000	106335000	0
8	9925000	9950000	8	10300000	10325000	.	.	.	.	0,255,255	150.0	61.351715	73.274284	67.760796	96.58454	3.6618058E-17	7.939289E-10	1.1231188E-9	3.4278422E-4	2	9937500	10325000	12500
8	1200000	1225000	8	1350000	1375000	.	.	.	.	0,255,255	82.0	34.53762	35.081997	31.365458	40.87685	1.8929592E-6	2.0714122E-6	3.4192308E-6	0.0042699864	1	1212500	1362500	0
8	80030000	80035000	8	80075000	80080000	.	.	.	.	0,255,255	26.0	7.21995	7.6671004	9.832416	8.038837	4.682245E-4	0.0010503392	0.012033702	0.013539934	2	80030000	80070000	7906
8	106370000	106380000	8	106520000	106530000	.	.	.	.	0,255,255	71.0	23.033264	26.690332	29.790657	36.31394	2.2221788E-10	1.596653E-6	2.1821645E-6	0.0017472975	2	106385000	106525000	10000
8	134450000	134475000	8	134825000	134850000	.	.	.	.	0,255,255	58.0	20.593792	25.019566	25.483707	27.154856	1.747886E-5	0.004874546	0.007266468	0.0068322825	1	134462500	134837500	0
8	10650000	10660000	8	11320000	11330000	.	.	.	.	0,255,255	29.0	5.0454354	5.9466767	7.4056544	6.526315	1.201875E-6	2.354596E-6	1.05653104E-4	9.4309784E-5	1	10655000	11325000	0
8	4825000	4850000	8	4975000	5000000	.	.	.	.	0,255,255	112.0	37.49899	41.137993	43.095364	42.998566	4.261587E-17	5.0606973E-11	8.8998295E-11	7.854942E-11	2	4850000	4987500	12500
8	22445000	22450000	8	22505000	22510000	.	.	.	.	0,255,255	31.0	8.477576	10.903882	12.519064	14.061542	1.0534217E-4	0.0037975812	0.074131235	0.07461915	3	22444166	22510833	12134
8	80975000	81000000	8	81625000	81650000	.	.	.	.	0,255,255	65.0	23.27248	22.043451	24.183918	24.037754	6.814619E-8	9.3946994E-8	1.6310557E-7	1.6437906E-7	1	80987500	81637500	0
8	35690000	35700000	8	35740000	35750000	.	.	.	.	0,255,255	83.0	33.076626	37.361267	30.730463	38.60059	7.987626E-7	1.2003733E-6	1.7508882E-10	2.2292559E-6	1	35695000	35745000	0
8	63950000	63975000	8	64350000	64375000	.	.	.	.	0,255,255	91.0	43.421947	43.04217	41.613358	47.95968	3.7093036E-5	4.1668678E-5	5.9153597E-5	6.08885E-5	3	63979166	64370833	18634
8	60680000	60690000	8	60730000	60740000	.	.	.	.	0,255,255	50.0	17.186256	22.348133	21.185116	21.750868	1.1490461E-5	0.0026942142	0.0035765336	0.0035778165	1	60685000	60735000	0
8	67070000	67080000	8	67310000	67320000	.	.	.	.	0,255,255	49.0	16.297277	17.068535	21.735075	16.893015	2.4642526E-5	3.6894467E-5	0.005935762	4.8578888E-5	2	67075000	67325000	10000
8	6950000	6960000	8	7030000	7040000	.	.	.	.	0,255,255	24.0	0.0	3.1708212	8.024207	6.971436	1.5935087E-15	1.2288756E-6	0.071686976	0.010335964	2	6960000	7035000	5000
8	17170000	17180000	8	17240000	17250000	.	.	.	.	0,255,255	44.0	18.81352	19.95233	24.53934	19.819794	7.9835433E-4	0.044412833	0.056892462	0.059389092	2	17170000	17250000	7071
8	67830000	67835000	8	67935000	67940000	.	.	.	.	0,255,255	23.0	5.6190257	4.617716	5.087774	4.6545935	6.6972006E-4	7.706681E-5	0.0011278873	6.5297E-5	1	67832500	67937500	0
8	64270000	64275000	8	64370000	64375000	.	.	.	.	0,255,255	20.0	4.4162817	4.432611	5.230581	3.8628283	0.0013773328	0.0021948537	0.014653457	1.7879097E-4	1	64272500	64372500	0
8	106000000	106025000	8	106250000	106275000	.	.	.	.	0,255,255	113.0	47.789135	51.182686	57.121193	51.57848	2.4488066E-11	3.5455398E-6	4.921652E-6	4.897943E-6	1	106012500	106262500	0
8	9925000	9950000	8	10650000	10675000	.	.	.	.	0,255,255	56.0	20.85736	25.030046	27.833414	26.637817	7.078105E-5	0.0130957225	0.018718801	0.017917925	2	9925000	10650000	17678
8	11310000	11320000	8	11430000	11440000	.	.	.	.	0,255,255	40.0	12.7460985	13.591466	15.436622	13.341392	2.152655E-4	3.0511094E-4	3.9154332E-4	4.182408E-4	1	11315000	11435000	0
8	53860000	53870000	8	54140000	54150000	.	.	.	.	0,255,255	44.0	14.77399	15.980618	18.908283	15.600943	8.681041E-6	0.0013447184	0.0017632624	0.001700379	2	53855000	54145000	10000
8	80050000	80075000	8	80475000	80500000	.	.	.	.	0,255,255	74.0	31.913975	30.906029	33.504105	39.96489	2.1868854E-4	1.4474533E-7	3.931252E-4	0.08071239	2	80075000	80487500	12500
8	4290000	4295000	8	4340000	4345000	.	.	.	.	0,255,255	20.0	4.7718935	4.768303	4.442279	4.6360993	0.0013773328	0.0021948537	0.0020116032	0.0019754835	1	4292500	4342500	0
8	86030000	86040000	8	86360000	86370000	.	.	.	.	0,255,255	40.0	14.404401	13.515217	11.607573	19.435843	2.152655E-4	3.0511094E-4	4.1109774E-6	0.016654503	1	86035000	86365000	0
8	2720000	2730000	8	2780000	2790000	.	.	.	.	0,255,255	49.0	19.328308	20.5308	22.671324	18.51894	2.4642526E-5	0.0046182508	0.005935762	4.8578888E-5	1	2725000	2785000	0
8	19000000	19025000	8	19300000	19325000	.	.	.	.	0,255,255	143.0	61.82293	69.685265	72.87783	66.200424	3.2695787E-8	4.385061E-8	6.012792E-8	6.229592E-8	1	19012500	19312500	0
8	12725000	12750000	8	12975000	13000000	.	.	.	.	0,255,255	96.0	47.93253	48.732468	54.532494	49.1997	2.259085E-6	2.4350547E-6	0.0093667265	0.009486229	1	12737500	12987500	0
8	38180000	38185000	8	38385000	38390000	.	.	.	.	0,255,255	19.0	3.5504777	3.001117	3.131576	3.8295467	5.4514507E-4	8.786054E-5	5.5927376E-5	6.0021004E-4	1	38182500	38387500	0
8	69500000	69525000	8	69600000	69625000	.	.	.	.	0,255,255	95.0	20.480616	31.384834	34.154873	31.942167	5.265053E-22	1.4655539E-10	2.718203E-10	2.6169764E-10	1	69512500	69612500	0
8	94250000	94275000	8	94700000	94725000	.	.	.	.	0,255,255	51.0	17.136156	17.998222	18.751907	22.170876	9.503969E-6	1.7584658E-5	2.280373E-5	0.0037523292	1	94262500	94712500	0
8	106275000	106280000	8	106520000	106525000	.	.	.	.	0,255,255	28.0	6.5586834	6.1619925	9.82593	6.0592813	7.714288E-5	4.4963526E-6	0.0031532007	5.352241E-6	1	106277500	106522500	0
8	28870000	28880000	8	28930000	28940000	.	.	.	.	0,255,255	60.0	26.130138	29.567797	27.337591	28.269535	7.337973E-4	0.0012777417	0.00186754	0.0019208426	2	28875000	28930000	5000
8	52730000	52740000	8	52940000	52950000	.	.	.	.	0,255,255	31.0	9.707165	8.017409	7.4301686	10.44158	2.0666199E-4	2.3334271E-4	1.1598542E-5	0.008424362	1	52735000	52945000	0
8	53000000	53025000	8	53150000	53175000	.	.	.	.	0,255,255	134.0	74.757	66.602234	72.15033	68.63764	3.1407806E-6	4.3902496E-6	5.8740725E-6	5.888101E-6	1	53012500	53162500	0
8	25950000	25975000	8	26050000	26075000	.	.	.	.	0,255,255	118.0	15.812873	34.99999	32.786156	40.596447	0.0	9.3388394E-20	2.0268317E-19	7.777449E-13	1	25962500	26062500	0
8	94550000	94575000	8	94700000	94725000	.	.	.	.	0,255,255	235.0	94.16053	93.01195	90.684265	120.47	7.905834E-27	1.0557092E-26	1.7271772E-26	5.686396E-15	4	94575000	94712500	27951
8	72650000	72675000	8	73175000	73200000	.	.	.	.	0,255,255	77.0	22.438679	25.420149	30.147038	25.897762	7.242277E-13	1.40024214E-8	2.8594997E-8	2.6295488E-8	1	72662500	73187500	0
8	124600000	124625000	8	124975000	125000000	.	.	.	.	0,255,255	90.0	38.487064	45.103832	48.380924	54.737587	7.316079E-9	7.005182E-5	1.0026755E-4	0.06578503	2	124600000	124987500	12500
8	33600000	33625000	8	33700000	33725000	.	.	.	.	0,255,255	62.0	11.932901	19.320082	20.980509	17.87995	8.732655E-19	5.6366445E-10	1.858327E-6	7.2708617E-10	1	33612500	33712500	0
8	10400000	10425000	8	10525000	10550000	.	.	.	.	0,255,255	117.0	61.27067	58.147274	62.356636	65.258316	3.21181E-7	3.8760916E-7	0.0059794723	0.005933396	2	10425000	10537500	12500
8	41525000	41550000	8	42125000	42150000	.	.	.	.	0,255,255	69.0	33.651497	32.186665	35.199867	37.54225	0.002736312	0.0034263812	0.004800279	0.0048380285	1	41537500	42137500	0
8	84640000	84650000	8	85030000	85040000	.	.	.	.	0,255,255	26.0	5.945475	5.27471	7.162801	5.1536956	5.2995165E-5	7.986382E-5	0.0018240658	8.4991596E-5	1	84645000	85035000	0
8	129900000	129925000	8	130675000	130700000	.	.	.	.	0,255,255	51.0	21.176867	20.806505	18.630959	22.292053	0.001643297	0.0025564332	2.280373E-5	0.0037523292	1	129912500	130687500	0
8	16000000	16010000	8	16060000	16070000	.	.	.	.	0,255,255	37.0	12.897549	13.282377	12.310951	14.012818	0.0017988184	0.0027006073	6.753616E-5	0.003408359	1	16005000	16065000	0
8	67170000	67175000	8	67205000	67210000	.	.	.	.	0,255,255	40.0	11.222139	13.7701	13.002625	14.442487	1.6259056E-6	2.2551691E-4	4.209307E-4	4.1425638E-4	1	67172500	67207500	0
