# Supplementary material for: Comparative 3D genome analysis between neural retina and retinal pigment epithelium reveals differential cis-regulatory interactions at retinal disease loci
Source: Genome Biol. 2024 May 17;25:123. doi: 10.1186/s13059-024-03250-6 (PMC11100165; doi:10.1186/s13059-024-03250-6)
Supplement: Supplementary file 8 — Additional file 8. BEDPE file with differential Hi-C loops gained in RPE/choroid. [file 13059_2024_3250_MOESM8_ESM.bedpe]

#chr1	x1	x2	chr2	y1	y2	name	score	strand1	strand2	color	observed	expectedBL	expectedDonut	expectedH	expectedV	fdrBL	fdrDonut	fdrH	fdrV	numCollapsed	centroid1	centroid2	radius
# juicer_tools version 2.20.00
9	35100000	35110000	9	35160000	35170000	.	.	.	.	0,255,255	33.0	5.3045554	6.408528	3.7588034	10.936418	6.353616E-9	2.4064634E-6	3.8196632E-14	0.005651552	1	35105000	35165000	0
9	135950000	135975000	9	136075000	136100000	.	.	.	.	0,255,255	144.0	71.45063	81.97997	85.79941	93.69327	4.5673378E-8	0.004136962	0.0053042327	0.0053744335	2	135962500	136112500	25000
9	37750000	37775000	9	37850000	37875000	.	.	.	.	0,255,255	83.0	28.932955	31.597572	45.20279	30.212849	2.053202E-10	2.9681007E-6	0.0065063206	4.0118342E-10	3	37754166	37879166	18634
9	72450000	72475000	9	72550000	72575000	.	.	.	.	0,255,255	143.0	0.5183697	63.201603	75.839	80.112404	0.0	7.236549E-8	1.18531716E-7	0.0073718047	1	72462500	72562500	0
9	30350000	30375000	9	30450000	30475000	.	.	.	.	0,255,255	134.0	42.35893	40.633762	27.11278	70.88163	2.523827E-18	1.4352049E-18	1.0186868E-35	1.2035827E-5	2	30362500	30487500	25000
9	36710000	36720000	9	36770000	36780000	.	.	.	.	0,255,255	36.0	6.537138	9.250573	11.816947	10.118662	2.182557E-8	5.7548177E-6	5.3302816E-4	5.125784E-4	1	36715000	36775000	0
9	130700000	130710000	9	130940000	130950000	.	.	.	.	0,255,255	42.0	15.000073	13.803979	16.436321	15.422693	1.4637037E-4	1.4857356E-4	0.018565444	2.5202445E-4	1	130705000	130945000	0
9	124125000	124150000	9	124525000	124550000	.	.	.	.	0,255,255	97.0	43.049923	46.5114	49.394924	45.11811	3.596107E-6	3.2541786E-6	0.012365854	5.4811385E-6	1	124137500	124537500	0
9	129650000	129660000	9	129780000	129790000	.	.	.	.	0,255,255	52.0	21.739307	20.544584	24.433336	21.178963	0.0026021847	0.0037497594	0.0042362856	0.0043660537	1	129655000	129785000	0
9	30175000	30200000	9	30400000	30425000	.	.	.	.	0,255,255	47.0	15.217797	19.432165	21.065695	23.94131	1.1544149E-6	0.0014034429	0.07337726	0.071401924	2	30175000	30412500	12500
9	124125000	124150000	9	124300000	124325000	.	.	.	.	0,255,255	203.0	96.66538	93.51869	114.028595	92.17004	5.1537365E-16	5.368117E-16	2.450003E-7	8.339409E-16	1	124137500	124312500	0
10	60800000	60825000	10	62225000	62250000	.	.	.	.	0,255,255	60.0	18.552061	18.940823	22.108624	19.859924	2.1031956E-9	1.3577261E-8	1.3608117E-5	1.4493165E-5	1	60812500	62237500	0
10	51050000	51075000	10	51400000	51425000	.	.	.	.	0,255,255	150.0	68.92586	71.30831	73.19977	85.305824	1.5542083E-9	1.3909054E-9	2.3872326E-9	7.188088E-4	1	51062500	51412500	0
10	89275000	89300000	10	89375000	89400000	.	.	.	.	0,255,255	252.0	119.007835	135.24098	146.30331	144.41618	3.7173417E-19	1.888425E-8	1.7184536E-8	1.7842929E-8	4	89275000	89387500	27951
10	120950000	120975000	10	121600000	121625000	.	.	.	.	0,255,255	123.0	47.198006	48.107243	59.466854	52.835407	3.2360047E-14	2.172019E-14	3.5133922E-8	3.9107444E-8	2	120950000	121612500	12500
10	70540000	70550000	10	70760000	70770000	.	.	.	.	0,255,255	46.0	13.415272	13.916715	17.782585	13.72355	4.6492046E-6	4.422192E-6	0.0014846569	8.23886E-6	1	70545000	70765000	0
10	87525000	87550000	10	87725000	87750000	.	.	.	.	0,255,255	105.0	52.807552	49.134003	59.070564	54.061935	3.2821725E-4	3.3947584E-4	4.895665E-4	5.17747E-4	1	87537500	87737500	0
11	38410000	38420000	11	38470000	38480000	.	.	.	.	0,255,255	32.0	5.01139	8.009183	11.422969	9.294723	3.116914E-8	3.2112037E-4	0.011821711	4.3774364E-4	1	38415000	38475000	0
11	46240000	46250000	11	46300000	46310000	.	.	.	.	0,255,255	61.0	27.36899	28.941622	29.86079	26.965065	0.0038297202	0.0059439195	0.006279543	0.0068362537	2	46240000	46310000	7071
11	121650000	121660000	11	122200000	122210000	.	.	.	.	0,255,255	43.0	14.387769	12.575436	15.659535	13.998377	6.4870925E-5	6.428783E-5	0.010449428	1.0760522E-4	1	121655000	122205000	0
11	115990000	116000000	11	116050000	116060000	.	.	.	.	0,255,255	30.0	3.5404167	6.8074694	8.239426	8.129271	1.8572215E-11	7.6384385E-5	0.0031246122	0.0028293428	1	115995000	116055000	0
11	32990000	33000000	11	33050000	33060000	.	.	.	.	0,255,255	50.0	7.3626995	12.331824	12.816037	17.685993	6.3746773E-18	8.520772E-11	1.7072354E-7	8.062525E-5	1	32995000	33055000	0
11	115325000	115350000	11	116275000	116300000	.	.	.	.	0,255,255	82.0	34.750504	36.341938	42.826763	36.003727	6.0588272E-6	5.6281015E-6	0.009923732	9.644798E-6	1	115337500	116287500	0
11	45100000	45125000	11	45325000	45350000	.	.	.	.	0,255,255	109.0	61.327816	52.220295	59.68457	51.824253	5.2257798E-5	5.1559444E-5	7.729468E-5	8.5136366E-5	1	45112500	45337500	0
11	88000000	88025000	11	88275000	88300000	.	.	.	.	0,255,255	90.0	45.461212	42.45906	36.3668	48.091396	1.6770329E-4	1.573664E-4	3.806211E-8	2.5513678E-4	1	88012500	88287500	0
11	15680000	15690000	11	15740000	15750000	.	.	.	.	0,255,255	40.0	5.3706326	11.879064	13.665864	13.669786	4.7813868E-14	7.115067E-6	0.001197048	0.0011784304	1	15685000	15745000	0
12	108560000	108570000	12	108610000	108620000	.	.	.	.	0,255,255	101.0	43.307426	38.358765	39.90237	38.61208	9.075157E-6	8.136623E-11	7.652327E-6	5.680597E-11	2	108565000	108620000	5000
12	6325000	6350000	12	6450000	6475000	.	.	.	.	0,255,255	213.0	97.45044	101.2255	117.55951	108.7677	1.5847851E-9	2.090405E-9	2.6229217E-9	2.4000633E-9	1	6337500	6462500	0
12	88625000	88650000	12	88975000	89000000	.	.	.	.	0,255,255	86.0	38.96148	37.70488	43.31598	43.669125	0.0011406869	3.8560424E-7	0.0017425227	0.0017872609	1	88637500	88987500	0
12	124350000	124375000	12	124500000	124525000	.	.	.	.	0,255,255	121.0	56.567303	64.23592	73.045105	63.830338	8.346729E-8	0.0019220012	0.0028003918	0.0029095488	1	124362500	124512500	0
13	112090000	112100000	13	112150000	112160000	.	.	.	.	0,255,255	33.0	5.4376693	9.004571	11.821873	11.069078	6.353616E-9	1.3087738E-4	0.005639036	0.005651552	1	112095000	112155000	0
13	19240000	19250000	13	19300000	19310000	.	.	.	.	0,255,255	29.0	4.1584864	6.041487	6.352103	6.6985693	2.2239222E-8	4.0541436E-6	1.7801592E-4	1.8312327E-4	1	19245000	19305000	0
13	98125000	98150000	13	98375000	98400000	.	.	.	.	0,255,255	155.0	77.576	74.77319	92.54348	80.77804	5.9268863E-5	6.7376105E-11	1.0539514E-4	1.0965734E-4	2	98137500	98412500	25000
13	101500000	101525000	13	101750000	101775000	.	.	.	.	0,255,255	133.0	65.59165	62.80894	66.584335	66.13391	1.1456244E-5	1.1663017E-5	1.8152597E-5	1.908309E-5	1	101512500	101762500	0
13	29560000	29570000	13	29620000	29630000	.	.	.	.	0,255,255	40.0	6.676076	9.358029	10.663966	11.036884	9.2663446E-11	5.6045142E-8	1.2771274E-5	1.3671836E-5	1	29565000	29625000	0
13	26975000	27000000	13	27825000	27850000	.	.	.	.	0,255,255	73.0	26.895561	29.041552	29.593918	29.73254	7.429748E-7	1.3230264E-6	1.7722523E-6	1.551904E-6	1	26987500	27837500	0
13	61010000	61020000	13	61070000	61080000	.	.	.	.	0,255,255	28.0	3.9422925	6.187992	6.2863927	8.499256	6.800824E-10	1.693238E-5	5.522178E-4	0.013622607	1	61015000	61075000	0
13	54990000	54995000	13	55045000	55050000	.	.	.	.	0,255,255	16.0	1.2447965	1.9195837	1.2626168	2.429141	2.417419E-5	1.2561717E-4	2.906366E-6	0.0010205493	1	54992500	55047500	0
14	102440000	102450000	14	102510000	102520000	.	.	.	.	0,255,255	67.0	26.791067	26.071165	27.916565	25.502031	1.2641284E-4	1.7874311E-4	1.9839419E-4	2.1995897E-4	2	102440000	102515000	5000
14	79230000	79240000	14	79520000	79530000	.	.	.	.	0,255,255	32.0	9.637842	9.558253	9.575973	9.792641	3.007493E-4	3.2112037E-4	5.44879E-4	4.3774364E-4	1	79235000	79525000	0
15	37775000	37800000	15	39950000	39975000	.	.	.	.	0,255,255	17.0	3.1691577	3.0827312	2.7324307	2.47716	0.013645969	0.0016212953	0.0023125936	4.2917894E-4	1	37787500	39962500	0
15	20350000	20375000	15	25900000	25925000	.	.	.	.	0,255,255	18.0	0.9239514	2.5216744	3.7251801	2.4339025	1.2546199E-9	3.278401E-4	0.009961176	7.07556E-5	1	20362500	25912500	0
15	25300000	25325000	15	25400000	25425000	.	.	.	.	0,255,255	116.0	35.933285	54.956356	76.98751	43.527058	4.4647318E-18	1.3523332E-6	0.015910909	1.38312035E-11	1	25312500	25412500	0
15	57140000	57150000	15	57300000	57310000	.	.	.	.	0,255,255	57.0	18.516087	17.836914	17.580957	19.013922	1.1197015E-7	1.1463897E-7	2.1973898E-7	2.1102102E-7	1	57145000	57305000	0
15	89875000	89900000	15	90050000	90075000	.	.	.	.	0,255,255	166.0	82.645584	83.19628	84.5125	92.56731	5.7252123E-7	7.024233E-7	9.3039466E-7	9.9382E-7	1	89887500	90062500	0
15	88825000	88830000	15	88870000	88875000	.	.	.	.	0,255,255	25.0	6.678739	6.3849463	5.387982	5.258934	0.0066413637	0.010294895	6.047706E-4	7.254518E-4	1	88827500	88872500	0
16	31750000	31775000	16	31900000	31925000	.	.	.	.	0,255,255	99.0	44.0272	46.30264	49.418343	53.43378	1.068513E-6	9.905896E-7	0.00590368	0.0061335173	1	31762500	31912500	0
16	52050000	52075000	16	52850000	52875000	.	.	.	.	0,255,255	112.0	44.374157	44.18991	51.370804	47.31337	1.6865777E-10	1.4256789E-10	1.6898859E-5	2.7419664E-10	1	52062500	52862500	0
16	27175000	27200000	16	27350000	27375000	.	.	.	.	0,255,255	190.0	99.44717	94.45255	103.77573	108.09853	2.8207267E-5	1.9831673E-12	4.653473E-5	4.6148973E-5	1	27187500	27362500	0
16	72650000	72675000	16	73175000	73200000	.	.	.	.	0,255,255	102.0	49.298927	56.05419	57.728977	60.50169	0.001171512	0.0012355943	0.0017793699	0.0018735158	1	72662500	73187500	0
17	29475000	29500000	17	29575000	29600000	.	.	.	.	0,255,255	77.0	18.632952	32.61395	30.855515	37.78339	4.4292494E-18	1.2500558E-4	8.2721115E-8	1.9715553E-4	1	29487500	29587500	0
17	34200000	34225000	17	34300000	34325000	.	.	.	.	0,255,255	191.0	59.261024	82.12734	96.590546	79.79835	2.484733E-33	1.081154E-12	1.5818544E-12	1.5816484E-12	1	34212500	34312500	0
17	73630000	73640000	17	73690000	73700000	.	.	.	.	0,255,255	31.0	0.98116475	3.8068292	4.472098	4.344357	1.1009446E-24	2.824339E-12	3.6079395E-10	4.5711615E-10	1	73635000	73695000	0
17	55650000	55675000	17	55750000	55775000	.	.	.	.	0,255,255	112.0	18.241331	39.927288	35.675034	47.917423	1.40916E-40	1.4256789E-10	2.4708015E-16	2.7419664E-10	1	55662500	55762500	0
17	53575000	53600000	17	53675000	53700000	.	.	.	.	0,255,255	117.0	57.391552	62.247482	57.818836	75.08124	8.5594854E-7	0.008019182	1.2116626E-6	0.011848941	2	53575000	53675000	17678
17	51800000	51825000	17	51900000	51925000	.	.	.	.	0,255,255	102.0	33.368443	56.043995	58.376156	52.907722	1.9423543E-12	0.0012355943	0.0017793699	0.0018735158	1	51812500	51912500	0
17	27050000	27060000	17	27110000	27120000	.	.	.	.	0,255,255	24.0	3.0271482	4.4528794	4.47145	6.14235	1.6375838E-8	6.534874E-5	2.757982E-5	0.0013843139	1	27055000	27115000	0
17	6600000	6625000	17	6700000	6725000	.	.	.	.	0,255,255	94.0	17.142807	30.08527	35.398247	25.911743	3.340892E-28	1.0829668E-14	1.7564874E-9	1.0592759E-14	1	6612500	6712500	0
17	30225000	30250000	17	30325000	30350000	.	.	.	.	0,255,255	126.0	25.773775	47.344173	49.58733	49.953182	9.135041E-32	1.7163016E-15	5.548865E-9	6.2879573E-9	1	30237500	30337500	0
17	46040000	46050000	17	46100000	46110000	.	.	.	.	0,255,255	45.0	6.3940687	12.762741	17.461702	12.801171	3.364616E-14	1.097675E-5	0.0029214765	1.9046778E-5	1	46045000	46105000	0
17	68525000	68550000	17	68625000	68650000	.	.	.	.	0,255,255	123.0	21.109972	44.519257	53.47706	39.831905	3.130146E-39	2.172019E-14	3.5133922E-8	4.7159325E-14	1	68537500	68637500	0
17	54725000	54750000	17	54825000	54850000	.	.	.	.	0,255,255	109.0	24.40244	37.27586	36.96407	39.434643	2.838721E-30	2.7989873E-15	4.415645E-15	2.3030153E-9	1	54737500	54837500	0
17	65450000	65475000	17	65550000	65575000	.	.	.	.	0,255,255	144.0	63.996925	77.19898	78.31773	79.94406	4.5673378E-8	0.004136962	0.0053042327	0.0053744335	1	65462500	65562500	0
17	27225000	27250000	17	27375000	27400000	.	.	.	.	0,255,255	131.0	40.144424	45.7155	44.19886	62.66196	3.3977893E-17	2.2331547E-17	6.1413336E-17	4.7136553E-5	2	27262500	27387500	25000
17	27225000	27250000	17	27575000	27600000	.	.	.	.	0,255,255	117.0	42.49855	39.451363	51.721424	47.45967	3.9789587E-12	3.0163118E-12	1.2116626E-6	6.4147715E-12	3	27229166	27612500	26353
17	58450000	58475000	17	58550000	58575000	.	.	.	.	0,255,255	101.0	20.89977	39.752197	41.821884	39.927837	1.7919391E-25	2.789608E-7	4.991039E-7	4.6881692E-7	1	58462500	58562500	0
17	70750000	70775000	17	70850000	70875000	.	.	.	.	0,255,255	69.0	13.751547	22.250954	22.904854	22.97283	1.6612658E-18	1.1139588E-8	5.38269E-9	5.6596816E-9	1	70762500	70862500	0
17	36140000	36150000	17	36190000	36200000	.	.	.	.	0,255,255	40.0	8.391958	12.544009	13.662438	8.345394	4.4006576E-8	7.192658E-4	0.001197048	4.524432E-8	1	36145000	36195000	0
17	68675000	68700000	17	68775000	68800000	.	.	.	.	0,255,255	98.0	24.610622	40.269398	39.982464	40.03162	6.447478E-17	1.7988723E-6	3.260208E-6	2.9839935E-6	1	68687500	68787500	0
17	34670000	34680000	17	34730000	34740000	.	.	.	.	0,255,255	41.0	6.587328	9.468549	10.278835	9.968354	2.0744812E-11	1.8232877E-8	4.7666385E-6	4.95365E-6	1	34675000	34735000	0
17	75175000	75200000	17	75275000	75300000	.	.	.	.	0,255,255	101.0	20.138649	38.2116	39.048943	41.314373	1.7919391E-25	3.3498488E-12	4.991039E-7	4.6881692E-7	1	75187500	75287500	0
17	22500000	22525000	17	22600000	22625000	.	.	.	.	0,255,255	53.0	11.978624	19.102274	16.813425	23.553091	6.0144646E-13	1.0958993E-5	6.266689E-6	0.002402693	1	22512500	22612500	0
17	29740000	29750000	17	29800000	29810000	.	.	.	.	0,255,255	36.0	5.6681695	8.687277	9.295328	8.961984	4.863511E-11	5.7548177E-6	7.954804E-6	6.2220133E-6	1	29745000	29805000	0
19	47275000	47300000	19	47375000	47400000	.	.	.	.	0,255,255	188.0	98.54995	89.63255	94.85504	102.451164	5.7410496E-5	6.3485935E-12	8.974382E-12	9.4746014E-5	1	47287500	47387500	0
19	13150000	13175000	19	13825000	13850000	.	.	.	.	0,255,255	92.0	33.923527	36.332592	43.014782	36.909756	5.6031335E-9	5.046069E-9	8.992236E-5	9.226284E-9	1	13162500	13837500	0
19	13780000	13790000	19	13840000	13850000	.	.	.	.	0,255,255	71.0	25.379671	28.583942	28.432016	24.369762	8.66183E-6	1.2350831E-5	1.3634584E-5	1.6183778E-9	1	13785000	13845000	0
20	60050000	60075000	20	60250000	60275000	.	.	.	.	0,255,255	80.0	22.592146	28.130196	38.763603	31.23534	3.1961884E-14	4.5725796E-9	3.334651E-5	3.3631633E-5	1	60062500	60262500	0
20	23025000	23050000	20	23325000	23350000	.	.	.	.	0,255,255	96.0	48.155052	43.4798	51.436882	44.982327	6.275761E-6	5.695113E-6	0.017605342	9.608838E-6	2	23050000	23337500	12500
20	50175000	50200000	20	50725000	50750000	.	.	.	.	0,255,255	71.0	31.527727	31.295862	35.479836	34.52231	0.002807799	0.0031418898	0.0045459024	0.004563167	1	50187500	50737500	0
21	14080000	14090000	21	14130000	14140000	.	.	.	.	0,255,255	42.0	7.8922753	9.955331	2.7124043	18.450556	3.837702E-9	8.8066145E-7	3.381184E-26	0.01854689	1	14085000	14135000	0
22	16840000	16850000	22	16910000	16920000	.	.	.	.	0,255,255	28.0	7.0153327	7.332497	9.473117	7.653679	3.894216E-4	6.1359897E-4	0.01497443	5.3044764E-4	1	16845000	16915000	0
22	31660000	31670000	22	31940000	31950000	.	.	.	.	0,255,255	26.0	7.0856414	6.234816	6.709183	6.9683223	0.0029835906	0.0042752144	0.004580001	0.004218776	1	31665000	31945000	0
X	131850000	131875000	X	132050000	132075000	.	.	.	.	0,255,255	91.0	46.444256	42.95003	48.335117	43.749733	1.0010018E-4	9.3771036E-5	1.547311E-4	1.5038744E-4	1	131862500	132062500	0
X	65575000	65600000	X	66725000	66750000	.	.	.	.	0,255,255	31.0	7.4836445	7.8680406	9.586039	7.9367104	6.9868324E-6	0.0022574498	0.002080196	0.0020475155	1	65587500	66737500	0
X	12950000	12975000	X	13650000	13675000	.	.	.	.	0,255,255	61.0	26.774652	25.291172	30.042065	23.43334	0.0019614988	0.0030082252	0.0041000093	6.392215E-6	1	12962500	13662500	0
X	65580000	65590000	X	65980000	65990000	.	.	.	.	0,255,255	35.0	7.7842264	7.408374	9.436093	7.6839757	8.880523E-8	1.8091106E-7	2.3826271E-5	1.247245E-7	1	65585000	65985000	0
1	208020000	208025000	1	208245000	208250000	.	.	.	.	0,255,255	26.0	4.7791495	4.3065095	4.3779554	5.594011	3.5064763E-6	3.2159214E-6	3.258287E-6	2.481298E-4	1	208022500	208247500	0
1	77600000	77610000	1	77660000	77670000	.	.	.	.	0,255,255	54.0	24.309072	21.909994	24.341154	21.307253	7.752909E-4	0.0010721092	0.0012525634	0.0012987353	1	77605000	77665000	0
1	13950000	13975000	1	15025000	15050000	.	.	.	.	0,255,255	86.0	34.581512	40.292725	45.73173	40.96766	4.2496322E-7	0.0011672323	0.0017425227	0.0017872609	1	13962500	15037500	0
2	111620000	111630000	2	111690000	111700000	.	.	.	.	0,255,255	42.0	14.197588	12.030777	18.87491	10.393279	1.4637037E-4	8.8066145E-7	0.018565444	1.6879695E-6	1	111625000	111695000	0
2	84025000	84050000	2	84300000	84325000	.	.	.	.	0,255,255	88.0	40.823505	40.78333	43.5727	45.339863	4.508183E-4	4.4020626E-4	6.854078E-4	6.836657E-4	1	84037500	84312500	0
2	72975000	73000000	2	73175000	73200000	.	.	.	.	0,255,255	135.0	67.24514	62.563416	66.78182	72.057396	4.488447E-6	4.459709E-6	7.0498786E-6	7.437702E-6	1	72987500	73187500	0
2	144500000	144525000	2	145025000	145050000	.	.	.	.	0,255,255	106.0	55.870625	50.901993	57.71533	48.721058	2.099048E-4	2.1487025E-4	3.140005E-4	1.8378207E-8	1	144512500	145037500	0
3	33375000	33400000	3	33700000	33725000	.	.	.	.	0,255,255	81.0	28.448805	34.563236	47.649097	35.035007	1.2205288E-9	1.0679127E-5	0.015031801	1.8249595E-5	1	33387500	33712500	0
3	160150000	160175000	3	160325000	160350000	.	.	.	.	0,255,255	149.0	74.15189	71.714615	85.1981	73.85753	2.7979934E-9	2.4928928E-9	0.0010054163	4.2209214E-9	1	160162500	160337500	0
3	4350000	4375000	3	4575000	4600000	.	.	.	.	0,255,255	151.0	64.44751	72.65537	92.77851	70.56774	8.5419344E-10	7.6317785E-10	4.8572052E-4	1.3029666E-9	2	4362500	4612500	25000
3	112625000	112650000	3	112800000	112825000	.	.	.	.	0,255,255	150.0	45.531555	58.88294	78.58747	62.33822	7.5277017E-25	8.150899E-17	7.02686E-4	2.3505433E-9	1	112637500	112812500	0
4	42280000	42290000	4	42510000	42520000	.	.	.	.	0,255,255	37.0	10.269968	11.115102	12.879586	11.848393	1.353874E-4	1.1922732E-4	0.009728246	2.158954E-4	1	42285000	42515000	0
4	83510000	83520000	4	83630000	83640000	.	.	.	.	0,255,255	45.0	15.052136	14.727083	15.534072	17.393435	1.1677739E-5	1.097675E-5	1.9250161E-5	0.003035171	1	83515000	83635000	0
4	92800000	92825000	4	92900000	92925000	.	.	.	.	0,255,255	84.0	37.558853	43.950817	44.870823	45.80885	1.6486701E-6	0.002868577	0.0042640264	0.0042823004	1	92812500	92912500	0
4	16025000	16050000	4	16250000	16275000	.	.	.	.	0,255,255	117.0	54.46614	56.242466	69.50897	57.9461	8.5594854E-7	7.7625174E-7	0.011481952	1.3750387E-6	2	16025000	16262500	12500
5	55975000	56000000	5	56150000	56175000	.	.	.	.	0,255,255	178.0	82.55441	92.29902	107.5227	108.42564	1.4777378E-9	1.75718E-9	0.00251482	0.0025360927	1	55987500	56162500	0
5	65075000	65100000	5	65475000	65500000	.	.	.	.	0,255,255	96.0	44.261974	47.01158	43.97803	55.27233	6.275761E-6	5.695113E-6	1.0265213E-5	0.018203098	1	65087500	65487500	0
5	40975000	41000000	5	41175000	41200000	.	.	.	.	0,255,255	119.0	56.526867	61.92387	69.70254	66.22743	2.7304606E-7	0.0039869654	0.005786924	0.0059625423	1	40987500	41187500	0
5	134350000	134375000	5	134550000	134575000	.	.	.	.	0,255,255	181.0	84.94049	91.101715	95.29282	112.19947	2.9881703E-10	3.4543252E-10	4.6252202E-10	0.0010083186	1	134362500	134562500	0
5	149640000	149650000	5	149980000	149990000	.	.	.	.	0,255,255	37.0	11.150737	11.85429	13.767051	14.618358	1.353874E-4	1.1922732E-4	0.009728246	0.009867035	1	149645000	149985000	0
5	170450000	170475000	5	170600000	170625000	.	.	.	.	0,255,255	151.0	71.61756	75.798454	79.71732	86.34917	8.5419344E-10	7.6317785E-10	4.8572052E-4	4.932981E-4	2	170450000	170612500	12500
6	46825000	46850000	6	47000000	47025000	.	.	.	.	0,255,255	103.0	47.680424	48.400085	48.706024	58.924644	8.2339646E-8	7.580176E-8	1.4109975E-7	0.0012248416	2	46837500	47037500	25000
6	50850000	50875000	6	50950000	50975000	.	.	.	.	0,255,255	124.0	42.97262	54.32725	60.01114	52.11807	1.4173696E-14	1.1743678E-8	1.9088604E-8	2.1181002E-8	1	50862500	50962500	0
6	1850000	1875000	6	2075000	2100000	.	.	.	.	0,255,255	128.0	60.33671	67.037895	76.52602	77.00465	1.0694835E-9	1.1052455E-4	1.70573E-4	1.774446E-4	1	1862500	2087500	0
6	162450000	162475000	6	162550000	162575000	.	.	.	.	0,255,255	104.0	44.927467	54.79954	54.631332	55.64654	4.3191708E-8	5.2468793E-4	7.58788E-4	8.0186443E-4	1	162462500	162562500	0
6	46900000	46925000	6	47000000	47025000	.	.	.	.	0,255,255	117.0	50.320286	60.692165	68.473145	60.060474	8.5594854E-7	7.7625174E-7	0.011481952	1.3750387E-6	1	46912500	47012500	0
6	136640000	136650000	6	136790000	136800000	.	.	.	.	0,255,255	42.0	14.851164	14.936569	15.237484	17.930696	1.4637037E-4	1.4857356E-4	2.448152E-4	0.01854689	1	136645000	136795000	0
6	1625000	1650000	6	2075000	2100000	.	.	.	.	0,255,255	121.0	51.764286	60.34023	66.944435	67.74118	8.346729E-8	7.473597E-8	0.0028003918	0.0029095488	3	1620833	2095833	18634
6	37800000	37810000	6	38490000	38500000	.	.	.	.	0,255,255	36.0	10.900163	12.003559	10.46849	15.264509	3.2184462E-4	2.9693582E-4	5.3302816E-4	0.018703165	1	37805000	38495000	0
6	163150000	163175000	6	163400000	163425000	.	.	.	.	0,255,255	88.0	47.69848	41.644905	48.03476	40.03037	4.508183E-4	4.4020626E-4	6.854078E-4	6.836657E-4	1	163162500	163412500	0
6	40175000	40200000	6	40275000	40300000	.	.	.	.	0,255,255	147.0	69.946335	79.23703	82.9752	74.65924	8.729435E-9	0.001532674	0.0019963009	1.3078007E-8	1	40187500	40287500	0
7	31425000	31450000	7	31625000	31650000	.	.	.	.	0,255,255	136.0	57.762604	58.978527	58.461933	67.14063	4.8990868E-12	3.7906275E-12	6.729546E-12	4.6388427E-6	1	31437500	31637500	0
7	120975000	121000000	7	121075000	121100000	.	.	.	.	0,255,255	204.0	89.92066	91.72253	98.49002	100.05139	2.66096E-16	2.762561E-16	1.6044771E-7	1.5572394E-7	3	120979166	121095833	18634
7	134680000	134690000	7	134940000	134950000	.	.	.	.	0,255,255	44.0	15.985837	15.877096	17.673168	16.31958	0.003106069	0.0038526638	0.0056406665	0.0058194064	1	134685000	134945000	0
7	95530000	95540000	7	95670000	95680000	.	.	.	.	0,255,255	49.0	18.68302	18.674137	18.422516	21.455404	9.4587915E-5	1.0332502E-4	1.7131632E-4	0.02311854	2	95530000	95680000	7071
7	44070000	44080000	7	44200000	44210000	.	.	.	.	0,255,255	33.0	10.078007	10.295038	10.838476	11.221822	0.003654544	0.0036269408	0.005639036	0.005651552	1	44075000	44205000	0
7	80075000	80100000	7	80400000	80425000	.	.	.	.	0,255,255	121.0	62.12146	56.696552	68.220505	61.463276	0.001616369	7.473597E-8	0.0028003918	0.0029095488	3	80079166	80395833	18634
7	41130000	41140000	7	41250000	41260000	.	.	.	.	0,255,255	45.0	15.76589	17.464428	17.891518	19.450645	0.00161863	0.0019299806	0.0029214765	0.003035171	1	41135000	41255000	0
8	14550000	14575000	8	14650000	14675000	.	.	.	.	0,255,255	69.0	14.04771	24.782896	24.867338	26.266085	1.6612658E-18	2.0395779E-5	3.0809053E-5	2.7274848E-5	1	14562500	14662500	0
8	36700000	36725000	8	36800000	36825000	.	.	.	.	0,255,255	64.0	14.809855	24.154171	24.811085	26.444595	1.7035323E-15	8.174181E-7	7.166002E-4	6.990761E-4	1	36712500	36812500	0
8	47500000	47525000	8	47650000	47675000	.	.	.	.	0,255,255	204.0	89.20128	93.0069	107.49727	88.85436	2.66096E-16	2.762561E-16	1.6044771E-7	4.341959E-16	3	47520833	47645833	18634
8	56575000	56600000	8	56675000	56700000	.	.	.	.	0,255,255	102.0	15.603177	30.110203	32.392315	32.495533	1.5142519E-33	2.3935108E-18	2.4045833E-12	2.3398902E-12	1	56587500	56687500	0
8	22200000	22225000	8	22300000	22325000	.	.	.	.	0,255,255	92.0	21.300056	44.31398	48.758816	40.539288	2.0632301E-20	5.4600554E-5	8.992236E-5	9.0216294E-5	1	22212500	22312500	0
8	124700000	124725000	8	124800000	124825000	.	.	.	.	0,255,255	131.0	20.030617	52.358994	52.623642	55.09509	0.0	1.1998288E-10	2.1012E-10	2.2954699E-10	1	124712500	124812500	0
8	47325000	47350000	8	47500000	47525000	.	.	.	.	0,255,255	128.0	62.725174	65.30101	73.41957	76.50447	1.03455954E-4	1.1052455E-4	1.70573E-4	1.774446E-4	1	47337500	47512500	0
8	111600000	111625000	8	111700000	111725000	.	.	.	.	0,255,255	80.0	13.583131	25.001158	27.597841	24.991327	1.9788787E-25	4.5725796E-9	6.7063937E-9	5.562874E-9	1	111612500	111712500	0
8	39625000	39650000	8	39725000	39750000	.	.	.	.	0,255,255	64.0	12.578929	22.576849	23.262634	23.006649	1.7035323E-15	8.174181E-7	4.7029476E-7	5.2579895E-7	1	39637500	39737500	0
8	30665000	30670000	8	30810000	30815000	.	.	.	.	0,255,255	22.0	5.937325	5.3135843	5.0064235	5.7872567	0.0072948597	0.010529593	0.009820147	0.011481009	2	30662500	30812500	5000
8	24650000	24675000	8	24750000	24775000	.	.	.	.	0,255,255	92.0	17.782516	32.584072	32.332325	36.177765	5.914177E-27	5.046069E-9	8.45981E-9	9.226284E-9	1	24662500	24762500	0
8	59800000	59825000	8	59900000	59925000	.	.	.	.	0,255,255	111.0	15.181192	31.57807	31.589745	33.63842	0.0	4.4086932E-16	6.207541E-16	5.769848E-16	1	59812500	59912500	0
8	79875000	79880000	8	80015000	80020000	.	.	.	.	0,255,255	22.0	4.4777093	4.1117244	3.9766634	3.6140869	6.02604E-4	6.4718554E-4	7.3975034E-4	3.5844096E-5	1	79877500	80017500	0
8	58025000	58050000	8	58125000	58150000	.	.	.	.	0,255,255	146.0	17.766254	38.965508	41.43842	43.89503	0.0	1.5359655E-23	4.1027504E-23	4.052591E-23	1	58037500	58137500	0
8	34000000	34025000	8	34100000	34125000	.	.	.	.	0,255,255	81.0	15.208147	25.780958	28.831049	24.260828	4.384479E-26	2.0198567E-9	2.8314007E-9	3.6793194E-14	1	34012500	34112500	0
8	80250000	80275000	8	80350000	80375000	.	.	.	.	0,255,255	97.0	18.585676	34.03767	37.83985	33.554462	3.249199E-30	9.7471996E-11	1.453159E-10	1.7248336E-10	1	80262500	80362500	0
8	4925000	4950000	8	5025000	5050000	.	.	.	.	0,255,255	76.0	12.485778	21.417616	21.57803	22.789482	8.706257E-23	9.591454E-12	5.3975496E-12	5.508748E-12	1	4937500	5037500	0
8	102300000	102325000	8	102400000	102425000	.	.	.	.	0,255,255	75.0	15.30488	28.915949	29.214546	30.487383	3.5568226E-22	2.9036326E-7	3.871922E-7	3.2775E-7	1	102312500	102412500	0
8	96975000	97000000	8	97075000	97100000	.	.	.	.	0,255,255	145.0	64.00544	76.40297	79.73275	74.44071	2.6330524E-8	2.3920107E-8	0.0038337891	3.9591733E-8	1	96987500	97087500	0
