# Supplementary material for: Comparative 3D genome analysis between neural retina and retinal pigment epithelium reveals differential cis-regulatory interactions at retinal disease loci
Source: Genome Biol. 2024 May 17;25:123. doi: 10.1186/s13059-024-03250-6 (PMC11100165; doi:10.1186/s13059-024-03250-6)
Supplement: Supplementary file 9 — Additional file 9. Supplementary Tables S1-6 (.xlsx). [file 13059_2024_3250_MOESM9_ESM.xlsx]

## Sheet: Table S1. IRD genes diff 3D
Table S1: Overview of known inherited retinal disease (IRD) genes and their (1) association with differential 3D chromatin interactions, (2) specific expression in cell types of the neural retina and/or RPE/choroid, (3) stable, retina-specific or rpe-specific interaction with previously identified candidate CREs with presumed activity in either the neural retina (RETcCRE) or RPE (RPEcCRE).
			DIFFERENTIAL CHROMATIN INTERACTIONS				CELL-TYPE-SPECIFIC EXPRESSION		STABLE cCRE INTERACTIONS				RETINA-SPECIFIC cCRE INTERACTIONS				RPE-SPECIFIC cCRE INTERACTIONS
ensembl_id	gene_symbol	synonyms	diff_3d_region	diff_hic_loop_ret	diff_hichip_loop_ret	diff_hichip_loop_rpe	spec_expr_rpe_choroid	spec_expr_neural_ret	STABLE_inter_RETcCRE	STABLE_inter_RETcCRE_id	STABLE_inter_RPEcCRE	STABLE_inter_RPEcCRE_id	RET_inter_RETcCRE	RET_inter_RETcCRE_id	RET_inter_RPEcCRE	RET_inter_RPEcCRE_id	RPE_inter_RETcCRE	RPE_inter_RETcCRE_id	RPE_inter_RPEcCRE	RPE_inter_RPEcCRE_id
ENSG00000198691	ABCA4	ABCR, ARMD2, CORD3, FFM, RP19, STGD, STGD1	FALSE	FALSE	TRUE	FALSE	TRUE	TRUE	11	Hu-mac-ATAC_pooled_peak_6731; Hu-mac-ATAC_pooled_peak_6808; Hu-mac-ATAC_pooled_peak_6825; Hu-mac-ATAC_pooled_peak_6830; Hu-mac-ATAC_pooled_peak_6844; Hu-ret-ATAC_pooled_peak_4307; Hu-ret-ATAC_pooled_peak_4366; Hu-ret-ATAC_pooled_peak_4379; Hu-ret-ATAC_pooled_peak_4380; Hu-ret-ATAC_pooled_peak_4386; Hu-ret-ATAC_pooled_peak_4400	3	ENCODE-Human-RPE-DHS-pooled_peak_5570; ENCODE-Human-RPE-DHS-pooled_peak_5580; ENCODE-Human-RPE-DHS-pooled_peak_5581	20	Hu-mac-ATAC_pooled_peak_6779; Hu-mac-ATAC_pooled_peak_6808; Hu-mac-ATAC_pooled_peak_6813; Hu-mac-ATAC_pooled_peak_6814; Hu-mac-ATAC_pooled_peak_6816; Hu-mac-ATAC_pooled_peak_6819; Hu-mac-ATAC_pooled_peak_6825; Hu-mac-ATAC_pooled_peak_6830; Hu-ret-ATAC_pooled_peak_4332; Hu-ret-ATAC_pooled_peak_4333; Hu-ret-ATAC_pooled_peak_4352; Hu-ret-ATAC_pooled_peak_4359; Hu-ret-ATAC_pooled_peak_4360; Hu-ret-AT…	5	ENCODE-Human-RPE-DHS-pooled_peak_5512; ENCODE-Human-RPE-DHS-pooled_peak_5520; ENCODE-Human-RPE-DHS-pooled_peak_5521; ENCODE-Human-RPE-DHS-pooled_peak_5531; ENCODE-Human-RPE-DHS-pooled_peak_5570	0		0
ENSG00000091262	ABCC6	ARA, EST349056, MLP1, MRP6, PXE, URG7	FALSE	FALSE	FALSE	FALSE	TRUE	TRUE	0		0		0		0		0		0
ENSG00000100997	ABHD12	ABHD12A, BEM46L2, C20orf22, dJ965G21.2, DKFZP434P106	FALSE	FALSE	FALSE	FALSE	FALSE	TRUE	24	Hu-mac-ATAC_pooled_peak_118586; Hu-mac-ATAC_pooled_peak_118587; Hu-mac-ATAC_pooled_peak_118617; Hu-mac-ATAC_pooled_peak_118625; Hu-mac-ATAC_pooled_peak_118639; Hu-mac-ATAC_pooled_peak_118642; Hu-mac-ATAC_pooled_peak_118663; Hu-mac-ATAC_pooled_peak_118666; Hu-mac-ATAC_pooled_peak_118676; Hu-mac-ATAC_pooled_peak_118678; Hu-mac-ATAC_pooled_peak_118679; Hu-mac-ATAC_pooled_peak_118680; Hu-mac-ATAC_poo…	1	ENCODE-Human-RPE-DHS-pooled_peak_78422	0		0		0		0
ENSG00000107897	ACBD5	DKFZp434A2417, KIAA1996	FALSE	FALSE	FALSE	FALSE	TRUE	FALSE	8	Hu-mac-ATAC_pooled_peak_19788; Hu-mac-ATAC_pooled_peak_19824; Hu-mac-ATAC_pooled_peak_19844; Hu-mac-ATAC_pooled_peak_19896; Hu-ret-ATAC_pooled_peak_12298; Hu-ret-ATAC_pooled_peak_12323; Hu-ret-ATAC_pooled_peak_12337; Hu-ret-ATAC_pooled_peak_12369	1	ENCODE-Human-RPE-DHS-pooled_peak_15063	0		0		0		0
ENSG00000100412	ACO2	ACONM	FALSE	FALSE	FALSE	FALSE	FALSE	TRUE	26	Hu-mac-ATAC_pooled_peak_127742; Hu-mac-ATAC_pooled_peak_127824; Hu-mac-ATAC_pooled_peak_127825; Hu-mac-ATAC_pooled_peak_127841; Hu-mac-ATAC_pooled_peak_127843; Hu-mac-ATAC_pooled_peak_127850; Hu-mac-ATAC_pooled_peak_127862; Hu-mac-ATAC_pooled_peak_127864; Hu-mac-ATAC_pooled_peak_127882; Hu-mac-ATAC_pooled_peak_127890; Hu-mac-ATAC_pooled_peak_127904; Hu-mac-ATAC_pooled_peak_127919; Hu-mac-ATAC_poo…	11	ENCODE-Human-RPE-DHS-pooled_peak_83631; ENCODE-Human-RPE-DHS-pooled_peak_83712; ENCODE-Human-RPE-DHS-pooled_peak_83714; ENCODE-Human-RPE-DHS-pooled_peak_83724; ENCODE-Human-RPE-DHS-pooled_peak_83725; ENCODE-Human-RPE-DHS-pooled_peak_83737; ENCODE-Human-RPE-DHS-pooled_peak_83742; ENCODE-Human-RPE-DHS-pooled_peak_83750; ENCODE-Human-RPE-DHS-pooled_peak_83759; ENCODE-Human-RPE-DHS-pooled_peak_83774;…	13	Hu-mac-ATAC_pooled_peak_127853; Hu-mac-ATAC_pooled_peak_127854; Hu-mac-ATAC_pooled_peak_127861; Hu-mac-ATAC_pooled_peak_127875; Hu-mac-ATAC_pooled_peak_127876; Hu-mac-ATAC_pooled_peak_127904; Hu-ret-ATAC_pooled_peak_77560; Hu-ret-ATAC_pooled_peak_77561; Hu-ret-ATAC_pooled_peak_77569; Hu-ret-ATAC_pooled_peak_77570; Hu-ret-ATAC_pooled_peak_77579; Hu-ret-ATAC_pooled_peak_77580; Hu-ret-ATAC_pooled_pe…	4	ENCODE-Human-RPE-DHS-pooled_peak_83738; ENCODE-Human-RPE-DHS-pooled_peak_83739; ENCODE-Human-RPE-DHS-pooled_peak_83740; ENCODE-Human-RPE-DHS-pooled_peak_83759	2	Hu-mac-ATAC_pooled_peak_127855; Hu-ret-ATAC_pooled_peak_77563	0
ENSG00000168615	ADAM9	CORD9, KIAA0021, MCMP, MDC9, Mltng	FALSE	FALSE	TRUE	FALSE	TRUE	TRUE	5	Hu-mac-ATAC_pooled_peak_214965; Hu-mac-ATAC_pooled_peak_215010; Hu-ret-ATAC_pooled_peak_127050; Hu-ret-ATAC_pooled_peak_127051; Hu-ret-ATAC_pooled_peak_127081	1	ENCODE-Human-RPE-DHS-pooled_peak_134651	2	Hu-mac-ATAC_pooled_peak_215037; Hu-ret-ATAC_pooled_peak_127097	2	ENCODE-Human-RPE-DHS-pooled_peak_134730; ENCODE-Human-RPE-DHS-pooled_peak_134731	0		0
ENSG00000140873	ADAMTS18	ADAMTS21	FALSE	FALSE	FALSE	FALSE	FALSE	TRUE	1	Hu-ret-ATAC_pooled_peak_47924	0		0		0		0		0
ENSG00000152990	ADGRA3	FLJ38547, GPR125, PGR21	FALSE	FALSE	FALSE	FALSE	FALSE	TRUE	0		0		0		0		0		0
ENSG00000164199	ADGRV1	DKFZp761P0710, FEB4, GPR98, KIAA0686, MASS1, USH2C, VLGR1	FALSE	TRUE	TRUE	FALSE	FALSE	TRUE	32	Hu-mac-ATAC_pooled_peak_171765; Hu-mac-ATAC_pooled_peak_171766; Hu-mac-ATAC_pooled_peak_171767; Hu-mac-ATAC_pooled_peak_171768; Hu-mac-ATAC_pooled_peak_171769; Hu-mac-ATAC_pooled_peak_171770; Hu-mac-ATAC_pooled_peak_171776; Hu-mac-ATAC_pooled_peak_171777; Hu-mac-ATAC_pooled_peak_171820; Hu-mac-ATAC_pooled_peak_171821; Hu-mac-ATAC_pooled_peak_171941; Hu-mac-ATAC_pooled_peak_171951; Hu-mac-ATAC_poo…	4	ENCODE-Human-RPE-DHS-pooled_peak_109677; ENCODE-Human-RPE-DHS-pooled_peak_109754; ENCODE-Human-RPE-DHS-pooled_peak_109755; ENCODE-Human-RPE-DHS-pooled_peak_109833	19	Hu-mac-ATAC_pooled_peak_171768; Hu-mac-ATAC_pooled_peak_171769; Hu-mac-ATAC_pooled_peak_171770; Hu-mac-ATAC_pooled_peak_171771; Hu-mac-ATAC_pooled_peak_171772; Hu-mac-ATAC_pooled_peak_171953; Hu-mac-ATAC_pooled_peak_172110; Hu-mac-ATAC_pooled_peak_172111; Hu-mac-ATAC_pooled_peak_172112; Hu-mac-ATAC_pooled_peak_172113; Hu-ret-ATAC_pooled_peak_102228; Hu-ret-ATAC_pooled_peak_102229; Hu-ret-ATAC_poo…	1	ENCODE-Human-RPE-DHS-pooled_peak_109833	0		0
ENSG00000159346	ADIPOR1	ACDCR1, PAQR1	FALSE	FALSE	TRUE	FALSE	FALSE	TRUE	32	Hu-mac-ATAC_pooled_peak_12961; Hu-mac-ATAC_pooled_peak_12964; Hu-mac-ATAC_pooled_peak_13100; Hu-mac-ATAC_pooled_peak_13101; Hu-mac-ATAC_pooled_peak_13103; Hu-mac-ATAC_pooled_peak_13104; Hu-mac-ATAC_pooled_peak_13121; Hu-mac-ATAC_pooled_peak_13193; Hu-mac-ATAC_pooled_peak_13200; Hu-mac-ATAC_pooled_peak_13202; Hu-mac-ATAC_pooled_peak_13203; Hu-mac-ATAC_pooled_peak_13210; Hu-mac-ATAC_pooled_peak_132…	6	ENCODE-Human-RPE-DHS-pooled_peak_10614; ENCODE-Human-RPE-DHS-pooled_peak_10621; ENCODE-Human-RPE-DHS-pooled_peak_10622; ENCODE-Human-RPE-DHS-pooled_peak_10686; ENCODE-Human-RPE-DHS-pooled_peak_10690; ENCODE-Human-RPE-DHS-pooled_peak_10806	3	Hu-mac-ATAC_pooled_peak_13196; Hu-mac-ATAC_pooled_peak_13252; Hu-ret-ATAC_pooled_peak_8429	0		0		0
ENSG00000141385	AFG3L2	SCA28, SPAX5	FALSE	FALSE	FALSE	FALSE	TRUE	FALSE	29	Hu-mac-ATAC_pooled_peak_84911; Hu-mac-ATAC_pooled_peak_84912; Hu-mac-ATAC_pooled_peak_84951; Hu-mac-ATAC_pooled_peak_84964; Hu-mac-ATAC_pooled_peak_84966; Hu-mac-ATAC_pooled_peak_84967; Hu-mac-ATAC_pooled_peak_84990; Hu-mac-ATAC_pooled_peak_84991; Hu-mac-ATAC_pooled_peak_84997; Hu-mac-ATAC_pooled_peak_85009; Hu-mac-ATAC_pooled_peak_85018; Hu-mac-ATAC_pooled_peak_85022; Hu-mac-ATAC_pooled_peak_850…	5	ENCODE-Human-RPE-DHS-pooled_peak_58383; ENCODE-Human-RPE-DHS-pooled_peak_58384; ENCODE-Human-RPE-DHS-pooled_peak_58463; ENCODE-Human-RPE-DHS-pooled_peak_58467; ENCODE-Human-RPE-DHS-pooled_peak_58470	0		0		0		0
ENSG00000084693	AGBL5	CCP5, FLJ21839	FALSE	FALSE	FALSE	FALSE	FALSE	TRUE	47	Hu-mac-ATAC_pooled_peak_99246; Hu-mac-ATAC_pooled_peak_99287; Hu-mac-ATAC_pooled_peak_99332; Hu-mac-ATAC_pooled_peak_99396; Hu-mac-ATAC_pooled_peak_99397; Hu-mac-ATAC_pooled_peak_99406; Hu-mac-ATAC_pooled_peak_99418; Hu-mac-ATAC_pooled_peak_99425; Hu-mac-ATAC_pooled_peak_99428; Hu-mac-ATAC_pooled_peak_99430; Hu-mac-ATAC_pooled_peak_99431; Hu-mac-ATAC_pooled_peak_99438; Hu-mac-ATAC_pooled_peak_994…	8	ENCODE-Human-RPE-DHS-pooled_peak_65517; ENCODE-Human-RPE-DHS-pooled_peak_65544; ENCODE-Human-RPE-DHS-pooled_peak_65582; ENCODE-Human-RPE-DHS-pooled_peak_65589; ENCODE-Human-RPE-DHS-pooled_peak_65605; ENCODE-Human-RPE-DHS-pooled_peak_65606; ENCODE-Human-RPE-DHS-pooled_peak_65614; ENCODE-Human-RPE-DHS-pooled_peak_65715	0		0		0		0
ENSG00000135541	AHI1	FLJ20069, JBTS3, ORF1	FALSE	FALSE	TRUE	FALSE	FALSE	TRUE	23	Hu-mac-ATAC_pooled_peak_192204; Hu-mac-ATAC_pooled_peak_192205; Hu-mac-ATAC_pooled_peak_192485; Hu-mac-ATAC_pooled_peak_192524; Hu-mac-ATAC_pooled_peak_192529; Hu-mac-ATAC_pooled_peak_192569; Hu-mac-ATAC_pooled_peak_192574; Hu-mac-ATAC_pooled_peak_192575; Hu-mac-ATAC_pooled_peak_192579; Hu-mac-ATAC_pooled_peak_192581; Hu-mac-ATAC_pooled_peak_192613; Hu-ret-ATAC_pooled_peak_113906; Hu-ret-ATAC_poo…	2	ENCODE-Human-RPE-DHS-pooled_peak_122711; ENCODE-Human-RPE-DHS-pooled_peak_122713	4	Hu-mac-ATAC_pooled_peak_192420; Hu-mac-ATAC_pooled_peak_192421; Hu-ret-ATAC_pooled_peak_114018; Hu-ret-ATAC_pooled_peak_114019	1	ENCODE-Human-RPE-DHS-pooled_peak_122644	0		0
ENSG00000106546	AHR	bHLHe76	TRUE	FALSE	FALSE	FALSE	TRUE	FALSE	5	Hu-mac-ATAC_pooled_peak_198128; Hu-mac-ATAC_pooled_peak_198228; Hu-ret-ATAC_pooled_peak_117095; Hu-ret-ATAC_pooled_peak_117096; Hu-ret-ATAC_pooled_peak_117142	2	ENCODE-Human-RPE-DHS-pooled_peak_125622; ENCODE-Human-RPE-DHS-pooled_peak_125682	0		0		0		0
ENSG00000129221	AIPL1	LCA4	TRUE	FALSE	TRUE	FALSE	FALSE	TRUE	82	Hu-mac-ATAC_pooled_peak_79928; Hu-mac-ATAC_pooled_peak_79943; Hu-mac-ATAC_pooled_peak_79947; Hu-mac-ATAC_pooled_peak_79957; Hu-mac-ATAC_pooled_peak_79962; Hu-mac-ATAC_pooled_peak_79963; Hu-mac-ATAC_pooled_peak_79966; Hu-mac-ATAC_pooled_peak_79998; Hu-mac-ATAC_pooled_peak_79999; Hu-mac-ATAC_pooled_peak_80016; Hu-mac-ATAC_pooled_peak_80020; Hu-mac-ATAC_pooled_peak_80022; Hu-mac-ATAC_pooled_peak_800…	23	ENCODE-Human-RPE-DHS-pooled_peak_53219; ENCODE-Human-RPE-DHS-pooled_peak_53235; ENCODE-Human-RPE-DHS-pooled_peak_53240; ENCODE-Human-RPE-DHS-pooled_peak_53241; ENCODE-Human-RPE-DHS-pooled_peak_53242; ENCODE-Human-RPE-DHS-pooled_peak_53264; ENCODE-Human-RPE-DHS-pooled_peak_53268; ENCODE-Human-RPE-DHS-pooled_peak_53342; ENCODE-Human-RPE-DHS-pooled_peak_53343; ENCODE-Human-RPE-DHS-pooled_peak_53348;…	43	Hu-mac-ATAC_pooled_peak_79947; Hu-mac-ATAC_pooled_peak_79955; Hu-mac-ATAC_pooled_peak_79964; Hu-mac-ATAC_pooled_peak_79992; Hu-mac-ATAC_pooled_peak_79998; Hu-mac-ATAC_pooled_peak_79999; Hu-mac-ATAC_pooled_peak_80002; Hu-mac-ATAC_pooled_peak_80006; Hu-mac-ATAC_pooled_peak_80015; Hu-mac-ATAC_pooled_peak_80016; Hu-mac-ATAC_pooled_peak_80020; Hu-mac-ATAC_pooled_peak_80022; Hu-mac-ATAC_pooled_peak_800…	12	ENCODE-Human-RPE-DHS-pooled_peak_53240; ENCODE-Human-RPE-DHS-pooled_peak_53241; ENCODE-Human-RPE-DHS-pooled_peak_53242; ENCODE-Human-RPE-DHS-pooled_peak_53264; ENCODE-Human-RPE-DHS-pooled_peak_53269; ENCODE-Human-RPE-DHS-pooled_peak_53342; ENCODE-Human-RPE-DHS-pooled_peak_53343; ENCODE-Human-RPE-DHS-pooled_peak_53348; ENCODE-Human-RPE-DHS-pooled_peak_53350; ENCODE-Human-RPE-DHS-pooled_peak_53389;…	0		0
ENSG00000116127	ALMS1	KIAA0328	FALSE	FALSE	TRUE	FALSE	FALSE	TRUE	29	Hu-mac-ATAC_pooled_peak_102899; Hu-mac-ATAC_pooled_peak_102917; Hu-mac-ATAC_pooled_peak_102933; Hu-mac-ATAC_pooled_peak_102954; Hu-mac-ATAC_pooled_peak_102963; Hu-mac-ATAC_pooled_peak_102964; Hu-mac-ATAC_pooled_peak_102983; Hu-mac-ATAC_pooled_peak_102988; Hu-mac-ATAC_pooled_peak_103017; Hu-mac-ATAC_pooled_peak_103021; Hu-mac-ATAC_pooled_peak_103028; Hu-mac-ATAC_pooled_peak_103029; Hu-mac-ATAC_poo…	8	ENCODE-Human-RPE-DHS-pooled_peak_68257; ENCODE-Human-RPE-DHS-pooled_peak_68271; ENCODE-Human-RPE-DHS-pooled_peak_68290; ENCODE-Human-RPE-DHS-pooled_peak_68305; ENCODE-Human-RPE-DHS-pooled_peak_68306; ENCODE-Human-RPE-DHS-pooled_peak_68310; ENCODE-Human-RPE-DHS-pooled_peak_68312; ENCODE-Human-RPE-DHS-pooled_peak_68313	0		0		0		0
ENSG00000104880	ARHGEF18	KIAA0521, MGC15913, P114-RhoGEF, p114RhoGEF	FALSE	FALSE	TRUE	FALSE	FALSE	TRUE	27	Hu-mac-ATAC_pooled_peak_94078; Hu-mac-ATAC_pooled_peak_94081; Hu-mac-ATAC_pooled_peak_94083; Hu-mac-ATAC_pooled_peak_94087; Hu-mac-ATAC_pooled_peak_94090; Hu-mac-ATAC_pooled_peak_94091; Hu-mac-ATAC_pooled_peak_94096; Hu-mac-ATAC_pooled_peak_94102; Hu-mac-ATAC_pooled_peak_94103; Hu-mac-ATAC_pooled_peak_94106; Hu-mac-ATAC_pooled_peak_94122; Hu-mac-ATAC_pooled_peak_94138; Hu-mac-ATAC_pooled_peak_941…	7	ENCODE-Human-RPE-DHS-pooled_peak_61850; ENCODE-Human-RPE-DHS-pooled_peak_61858; ENCODE-Human-RPE-DHS-pooled_peak_61860; ENCODE-Human-RPE-DHS-pooled_peak_61866; ENCODE-Human-RPE-DHS-pooled_peak_61904; ENCODE-Human-RPE-DHS-pooled_peak_61908; ENCODE-Human-RPE-DHS-pooled_peak_61911	2	Hu-mac-ATAC_pooled_peak_94111; Hu-ret-ATAC_pooled_peak_57075	0		0		0
ENSG00000102931	ARL2BP	BART, BART1, RP66	FALSE	FALSE	FALSE	TRUE	FALSE	FALSE	16	Hu-mac-ATAC_pooled_peak_77407; Hu-mac-ATAC_pooled_peak_77432; Hu-mac-ATAC_pooled_peak_77433; Hu-mac-ATAC_pooled_peak_77444; Hu-mac-ATAC_pooled_peak_77450; Hu-mac-ATAC_pooled_peak_77451; Hu-mac-ATAC_pooled_peak_77457; Hu-mac-ATAC_pooled_peak_77581; Hu-ret-ATAC_pooled_peak_47006; Hu-ret-ATAC_pooled_peak_47023; Hu-ret-ATAC_pooled_peak_47024; Hu-ret-ATAC_pooled_peak_47034; Hu-ret-ATAC_pooled_peak_470…	3	ENCODE-Human-RPE-DHS-pooled_peak_51048; ENCODE-Human-RPE-DHS-pooled_peak_51061; ENCODE-Human-RPE-DHS-pooled_peak_51070	0		0		0		0
ENSG00000138175	ARL3	ARFL3	FALSE	FALSE	FALSE	FALSE	FALSE	TRUE	64	Hu-mac-ATAC_pooled_peak_26170; Hu-mac-ATAC_pooled_peak_26228; Hu-mac-ATAC_pooled_peak_26229; Hu-mac-ATAC_pooled_peak_26253; Hu-mac-ATAC_pooled_peak_26286; Hu-mac-ATAC_pooled_peak_26289; Hu-mac-ATAC_pooled_peak_26290; Hu-mac-ATAC_pooled_peak_26297; Hu-mac-ATAC_pooled_peak_26317; Hu-mac-ATAC_pooled_peak_26318; Hu-mac-ATAC_pooled_peak_26319; Hu-mac-ATAC_pooled_peak_26323; Hu-mac-ATAC_pooled_peak_263…	16	ENCODE-Human-RPE-DHS-pooled_peak_19142; ENCODE-Human-RPE-DHS-pooled_peak_19159; ENCODE-Human-RPE-DHS-pooled_peak_19168; ENCODE-Human-RPE-DHS-pooled_peak_19186; ENCODE-Human-RPE-DHS-pooled_peak_19189; ENCODE-Human-RPE-DHS-pooled_peak_19191; ENCODE-Human-RPE-DHS-pooled_peak_19196; ENCODE-Human-RPE-DHS-pooled_peak_19216; ENCODE-Human-RPE-DHS-pooled_peak_19218; ENCODE-Human-RPE-DHS-pooled_peak_19225;…	0		0		0		0
ENSG00000113966	ARL6	BBS3, RP55	FALSE	FALSE	FALSE	FALSE	FALSE	TRUE	6	Hu-mac-ATAC_pooled_peak_136043; Hu-mac-ATAC_pooled_peak_136044; Hu-mac-ATAC_pooled_peak_136089; Hu-ret-ATAC_pooled_peak_82326; Hu-ret-ATAC_pooled_peak_82347; Hu-ret-ATAC_pooled_peak_82348	1	ENCODE-Human-RPE-DHS-pooled_peak_89211	3	Hu-mac-ATAC_pooled_peak_136043; Hu-mac-ATAC_pooled_peak_136044; Hu-ret-ATAC_pooled_peak_82326	0		2	Hu-mac-ATAC_pooled_peak_136008; Hu-ret-ATAC_pooled_peak_82304	0
ENSG00000254636	ARMS2	ARMD8, LOC387715	TRUE	FALSE	FALSE	FALSE	FALSE	TRUE	2	Hu-mac-ATAC_pooled_peak_27802; Hu-ret-ATAC_pooled_peak_17378	1	ENCODE-Human-RPE-DHS-pooled_peak_20326	0		0		0		0
ENSG00000141337	ARSG	KIAA1001	TRUE	FALSE	TRUE	FALSE	TRUE	TRUE	6	Hu-mac-ATAC_pooled_peak_82896; Hu-mac-ATAC_pooled_peak_82905; Hu-mac-ATAC_pooled_peak_82922; Hu-ret-ATAC_pooled_peak_51053; Hu-ret-ATAC_pooled_peak_51060; Hu-ret-ATAC_pooled_peak_51078	1	ENCODE-Human-RPE-DHS-pooled_peak_56714	11	Hu-mac-ATAC_pooled_peak_82884; Hu-mac-ATAC_pooled_peak_82903; Hu-mac-ATAC_pooled_peak_82904; Hu-mac-ATAC_pooled_peak_82905; Hu-mac-ATAC_pooled_peak_82918; Hu-mac-ATAC_pooled_peak_82922; Hu-ret-ATAC_pooled_peak_51043; Hu-ret-ATAC_pooled_peak_51058; Hu-ret-ATAC_pooled_peak_51060; Hu-ret-ATAC_pooled_peak_51075; Hu-ret-ATAC_pooled_peak_51078	4	ENCODE-Human-RPE-DHS-pooled_peak_56680; ENCODE-Human-RPE-DHS-pooled_peak_56705; ENCODE-Human-RPE-DHS-pooled_peak_56706; ENCODE-Human-RPE-DHS-pooled_peak_56714	0		0
ENSG00000162174	ASRGL1	ALP, ALP1, FLJ22316	FALSE	FALSE	TRUE	FALSE	TRUE	FALSE	52	Hu-mac-ATAC_pooled_peak_33332; Hu-mac-ATAC_pooled_peak_33335; Hu-mac-ATAC_pooled_peak_33336; Hu-mac-ATAC_pooled_peak_33337; Hu-mac-ATAC_pooled_peak_33350; Hu-mac-ATAC_pooled_peak_33355; Hu-mac-ATAC_pooled_peak_33357; Hu-mac-ATAC_pooled_peak_33395; Hu-mac-ATAC_pooled_peak_33397; Hu-mac-ATAC_pooled_peak_33398; Hu-mac-ATAC_pooled_peak_33399; Hu-mac-ATAC_pooled_peak_33401; Hu-mac-ATAC_pooled_peak_334…	16	ENCODE-Human-RPE-DHS-pooled_peak_23381; ENCODE-Human-RPE-DHS-pooled_peak_23390; ENCODE-Human-RPE-DHS-pooled_peak_23397; ENCODE-Human-RPE-DHS-pooled_peak_23398; ENCODE-Human-RPE-DHS-pooled_peak_23453; ENCODE-Human-RPE-DHS-pooled_peak_23455; ENCODE-Human-RPE-DHS-pooled_peak_23460; ENCODE-Human-RPE-DHS-pooled_peak_23461; ENCODE-Human-RPE-DHS-pooled_peak_23466; ENCODE-Human-RPE-DHS-pooled_peak_23473;…	6	Hu-mac-ATAC_pooled_peak_33395; Hu-mac-ATAC_pooled_peak_33399; Hu-mac-ATAC_pooled_peak_33416; Hu-ret-ATAC_pooled_peak_20670; Hu-ret-ATAC_pooled_peak_20675; Hu-ret-ATAC_pooled_peak_20687	2	ENCODE-Human-RPE-DHS-pooled_peak_23453; ENCODE-Human-RPE-DHS-pooled_peak_23473	0		0
ENSG00000118217	ATF6	ATF6A	FALSE	FALSE	FALSE	FALSE	FALSE	TRUE	16	Hu-mac-ATAC_pooled_peak_10028; Hu-mac-ATAC_pooled_peak_10031; Hu-mac-ATAC_pooled_peak_10041; Hu-mac-ATAC_pooled_peak_10044; Hu-mac-ATAC_pooled_peak_10065; Hu-mac-ATAC_pooled_peak_10066; Hu-mac-ATAC_pooled_peak_10148; Hu-ret-ATAC_pooled_peak_6583; Hu-ret-ATAC_pooled_peak_6586; Hu-ret-ATAC_pooled_peak_6596; Hu-ret-ATAC_pooled_peak_6599; Hu-ret-ATAC_pooled_peak_6600; Hu-ret-ATAC_pooled_peak_6607; Hu…	6	ENCODE-Human-RPE-DHS-pooled_peak_8360; ENCODE-Human-RPE-DHS-pooled_peak_8361; ENCODE-Human-RPE-DHS-pooled_peak_8369; ENCODE-Human-RPE-DHS-pooled_peak_8370; ENCODE-Human-RPE-DHS-pooled_peak_8378; ENCODE-Human-RPE-DHS-pooled_peak_8379	0		0		0		0
ENSG00000163635	ATXN7	ADCAII, OPCA3, SCA7, SGF73	FALSE	TRUE	FALSE	FALSE	FALSE	TRUE	4	Hu-mac-ATAC_pooled_peak_133287; Hu-mac-ATAC_pooled_peak_133296; Hu-ret-ATAC_pooled_peak_80906; Hu-ret-ATAC_pooled_peak_80912	0		0		0		0		0
ENSG00000214413	BBIP1	bA348N5.3, BBIP10, BBS18, NCRNA00081	FALSE	FALSE	FALSE	FALSE	FALSE	FALSE	20	Hu-mac-ATAC_pooled_peak_26845; Hu-mac-ATAC_pooled_peak_26878; Hu-mac-ATAC_pooled_peak_26879; Hu-mac-ATAC_pooled_peak_26880; Hu-mac-ATAC_pooled_peak_26883; Hu-mac-ATAC_pooled_peak_26896; Hu-mac-ATAC_pooled_peak_26921; Hu-mac-ATAC_pooled_peak_26922; Hu-mac-ATAC_pooled_peak_27043; Hu-mac-ATAC_pooled_peak_27069; Hu-ret-ATAC_pooled_peak_16762; Hu-ret-ATAC_pooled_peak_16786; Hu-ret-ATAC_pooled_peak_167…	4	ENCODE-Human-RPE-DHS-pooled_peak_19581; ENCODE-Human-RPE-DHS-pooled_peak_19583; ENCODE-Human-RPE-DHS-pooled_peak_19588; ENCODE-Human-RPE-DHS-pooled_peak_19692	0		0		0		0
ENSG00000174483	BBS1	FLJ23590	FALSE	FALSE	FALSE	FALSE	FALSE	TRUE	17	Hu-mac-ATAC_pooled_peak_33702; Hu-mac-ATAC_pooled_peak_33717; Hu-mac-ATAC_pooled_peak_33734; Hu-mac-ATAC_pooled_peak_33752; Hu-mac-ATAC_pooled_peak_33760; Hu-mac-ATAC_pooled_peak_33766; Hu-mac-ATAC_pooled_peak_33772; Hu-mac-ATAC_pooled_peak_33775; Hu-ret-ATAC_pooled_peak_20890; Hu-ret-ATAC_pooled_peak_20904; Hu-ret-ATAC_pooled_peak_20915; Hu-ret-ATAC_pooled_peak_20916; Hu-ret-ATAC_pooled_peak_209…	2	ENCODE-Human-RPE-DHS-pooled_peak_23720; ENCODE-Human-RPE-DHS-pooled_peak_23765	0		0		0		0
ENSG00000179941	BBS10	C12orf58, FLJ23560	FALSE	FALSE	FALSE	FALSE	FALSE	TRUE	7	Hu-mac-ATAC_pooled_peak_45549; Hu-mac-ATAC_pooled_peak_45636; Hu-mac-ATAC_pooled_peak_45688; Hu-ret-ATAC_pooled_peak_28089; Hu-ret-ATAC_pooled_peak_28134; Hu-ret-ATAC_pooled_peak_28138; Hu-ret-ATAC_pooled_peak_28163	2	ENCODE-Human-RPE-DHS-pooled_peak_32002; ENCODE-Human-RPE-DHS-pooled_peak_32075	0		0		0		0
ENSG00000181004	BBS12	C4orf24, FLJ35630, FLJ41559	FALSE	FALSE	FALSE	FALSE	FALSE	TRUE	0		0		0		0		0		0
ENSG00000125124	BBS2	BBS	FALSE	FALSE	FALSE	FALSE	FALSE	TRUE	21	Hu-mac-ATAC_pooled_peak_77345; Hu-mac-ATAC_pooled_peak_77346; Hu-mac-ATAC_pooled_peak_77380; Hu-mac-ATAC_pooled_peak_77381; Hu-mac-ATAC_pooled_peak_77395; Hu-mac-ATAC_pooled_peak_77398; Hu-mac-ATAC_pooled_peak_77407; Hu-mac-ATAC_pooled_peak_77432; Hu-mac-ATAC_pooled_peak_77433; Hu-mac-ATAC_pooled_peak_77444; Hu-ret-ATAC_pooled_peak_46927; Hu-ret-ATAC_pooled_peak_46953; Hu-ret-ATAC_pooled_peak_469…	5	ENCODE-Human-RPE-DHS-pooled_peak_51006; ENCODE-Human-RPE-DHS-pooled_peak_51014; ENCODE-Human-RPE-DHS-pooled_peak_51015; ENCODE-Human-RPE-DHS-pooled_peak_51048; ENCODE-Human-RPE-DHS-pooled_peak_51061	0		0		0		0
ENSG00000140463	BBS4		FALSE	FALSE	TRUE	FALSE	FALSE	TRUE	20	Hu-mac-ATAC_pooled_peak_72926; Hu-mac-ATAC_pooled_peak_72961; Hu-mac-ATAC_pooled_peak_72962; Hu-mac-ATAC_pooled_peak_72964; Hu-mac-ATAC_pooled_peak_72972; Hu-mac-ATAC_pooled_peak_72980; Hu-mac-ATAC_pooled_peak_72982; Hu-mac-ATAC_pooled_peak_73005; Hu-mac-ATAC_pooled_peak_73006; Hu-mac-ATAC_pooled_peak_73015; Hu-ret-ATAC_pooled_peak_43776; Hu-ret-ATAC_pooled_peak_43805; Hu-ret-ATAC_pooled_peak_438…	6	ENCODE-Human-RPE-DHS-pooled_peak_47510; ENCODE-Human-RPE-DHS-pooled_peak_47514; ENCODE-Human-RPE-DHS-pooled_peak_47527; ENCODE-Human-RPE-DHS-pooled_peak_47553; ENCODE-Human-RPE-DHS-pooled_peak_47597; ENCODE-Human-RPE-DHS-pooled_peak_47598	3	Hu-mac-ATAC_pooled_peak_73015; Hu-ret-ATAC_pooled_peak_43846; Hu-ret-ATAC_pooled_peak_43847	0		0		0
ENSG00000163093	BBS5	DKFZp762I194	FALSE	FALSE	FALSE	FALSE	FALSE	TRUE	29	Hu-mac-ATAC_pooled_peak_110412; Hu-mac-ATAC_pooled_peak_110413; Hu-mac-ATAC_pooled_peak_110414; Hu-mac-ATAC_pooled_peak_110418; Hu-mac-ATAC_pooled_peak_110428; Hu-mac-ATAC_pooled_peak_110429; Hu-mac-ATAC_pooled_peak_110444; Hu-mac-ATAC_pooled_peak_110448; Hu-mac-ATAC_pooled_peak_110449; Hu-mac-ATAC_pooled_peak_110455; Hu-mac-ATAC_pooled_peak_110457; Hu-mac-ATAC_pooled_peak_110458; Hu-mac-ATAC_poo…	5	ENCODE-Human-RPE-DHS-pooled_peak_72935; ENCODE-Human-RPE-DHS-pooled_peak_72940; ENCODE-Human-RPE-DHS-pooled_peak_72947; ENCODE-Human-RPE-DHS-pooled_peak_73004; ENCODE-Human-RPE-DHS-pooled_peak_73033	0		0		0		0
ENSG00000138686	BBS7	BBS2L1, FLJ10715	FALSE	FALSE	FALSE	TRUE	FALSE	TRUE	8	Hu-mac-ATAC_pooled_peak_156256; Hu-mac-ATAC_pooled_peak_156271; Hu-mac-ATAC_pooled_peak_156367; Hu-mac-ATAC_pooled_peak_156386; Hu-ret-ATAC_pooled_peak_93801; Hu-ret-ATAC_pooled_peak_93814; Hu-ret-ATAC_pooled_peak_93869; Hu-ret-ATAC_pooled_peak_93884	2	ENCODE-Human-RPE-DHS-pooled_peak_101552; ENCODE-Human-RPE-DHS-pooled_peak_101594	0		0		0		0
ENSG00000122507	BBS9	B1, PTHB1	FALSE	FALSE	TRUE	FALSE	FALSE	TRUE	18	Hu-mac-ATAC_pooled_peak_199792; Hu-mac-ATAC_pooled_peak_199844; Hu-mac-ATAC_pooled_peak_199853; Hu-mac-ATAC_pooled_peak_199854; Hu-mac-ATAC_pooled_peak_199868; Hu-mac-ATAC_pooled_peak_199878; Hu-mac-ATAC_pooled_peak_199879; Hu-mac-ATAC_pooled_peak_200072; Hu-ret-ATAC_pooled_peak_117960; Hu-ret-ATAC_pooled_peak_117996; Hu-ret-ATAC_pooled_peak_118005; Hu-ret-ATAC_pooled_peak_118006; Hu-ret-ATAC_poo…	4	ENCODE-Human-RPE-DHS-pooled_peak_126604; ENCODE-Human-RPE-DHS-pooled_peak_126630; ENCODE-Human-RPE-DHS-pooled_peak_126632; ENCODE-Human-RPE-DHS-pooled_peak_126648	2	Hu-mac-ATAC_pooled_peak_199880; Hu-ret-ATAC_pooled_peak_118023	0		0		0
ENSG00000167995	BEST1	BEST, BMD, RP50, VMD2	FALSE	FALSE	TRUE	FALSE	TRUE	FALSE	35	Hu-mac-ATAC_pooled_peak_33256; Hu-mac-ATAC_pooled_peak_33257; Hu-mac-ATAC_pooled_peak_33258; Hu-mac-ATAC_pooled_peak_33332; Hu-mac-ATAC_pooled_peak_33335; Hu-mac-ATAC_pooled_peak_33336; Hu-mac-ATAC_pooled_peak_33348; Hu-mac-ATAC_pooled_peak_33353; Hu-mac-ATAC_pooled_peak_33381; Hu-mac-ATAC_pooled_peak_33395; Hu-mac-ATAC_pooled_peak_33397; Hu-mac-ATAC_pooled_peak_33398; Hu-mac-ATAC_pooled_peak_333…	7	ENCODE-Human-RPE-DHS-pooled_peak_23381; ENCODE-Human-RPE-DHS-pooled_peak_23395; ENCODE-Human-RPE-DHS-pooled_peak_23453; ENCODE-Human-RPE-DHS-pooled_peak_23455; ENCODE-Human-RPE-DHS-pooled_peak_23460; ENCODE-Human-RPE-DHS-pooled_peak_23466; ENCODE-Human-RPE-DHS-pooled_peak_23485	6	Hu-mac-ATAC_pooled_peak_33337; Hu-mac-ATAC_pooled_peak_33357; Hu-mac-ATAC_pooled_peak_33395; Hu-ret-ATAC_pooled_peak_20624; Hu-ret-ATAC_pooled_peak_20640; Hu-ret-ATAC_pooled_peak_20670	2	ENCODE-Human-RPE-DHS-pooled_peak_23390; ENCODE-Human-RPE-DHS-pooled_peak_23453	0		0
ENSG00000223953	C1QTNF5	CTRP5, DKFZp586B0621, LORD	FALSE	FALSE	FALSE	FALSE	TRUE	FALSE	44	Hu-mac-ATAC_pooled_peak_38071; Hu-mac-ATAC_pooled_peak_38072; Hu-mac-ATAC_pooled_peak_38078; Hu-mac-ATAC_pooled_peak_38082; Hu-mac-ATAC_pooled_peak_38083; Hu-mac-ATAC_pooled_peak_38087; Hu-mac-ATAC_pooled_peak_38088; Hu-mac-ATAC_pooled_peak_38089; Hu-mac-ATAC_pooled_peak_38091; Hu-mac-ATAC_pooled_peak_38097; Hu-mac-ATAC_pooled_peak_38099; Hu-mac-ATAC_pooled_peak_38103; Hu-mac-ATAC_pooled_peak_381…	11	ENCODE-Human-RPE-DHS-pooled_peak_26852; ENCODE-Human-RPE-DHS-pooled_peak_26855; ENCODE-Human-RPE-DHS-pooled_peak_26862; ENCODE-Human-RPE-DHS-pooled_peak_26864; ENCODE-Human-RPE-DHS-pooled_peak_26865; ENCODE-Human-RPE-DHS-pooled_peak_26867; ENCODE-Human-RPE-DHS-pooled_peak_26871; ENCODE-Human-RPE-DHS-pooled_peak_26889; ENCODE-Human-RPE-DHS-pooled_peak_26890; ENCODE-Human-RPE-DHS-pooled_peak_26892;…	0		0		0		0
ENSG00000166278	C2		FALSE	FALSE	FALSE	FALSE	TRUE	FALSE	0		0		0		0		0		0
ENSG00000125730	C3	ARMD9, C3a, C3b, CPAMD1	FALSE	FALSE	TRUE	FALSE	TRUE	TRUE	14	Hu-mac-ATAC_pooled_peak_94020; Hu-mac-ATAC_pooled_peak_94024; Hu-mac-ATAC_pooled_peak_94038; Hu-mac-ATAC_pooled_peak_94046; Hu-mac-ATAC_pooled_peak_94091; Hu-mac-ATAC_pooled_peak_94106; Hu-mac-ATAC_pooled_peak_94159; Hu-ret-ATAC_pooled_peak_57010; Hu-ret-ATAC_pooled_peak_57015; Hu-ret-ATAC_pooled_peak_57026; Hu-ret-ATAC_pooled_peak_57031; Hu-ret-ATAC_pooled_peak_57059; Hu-ret-ATAC_pooled_peak_570…	4	ENCODE-Human-RPE-DHS-pooled_peak_61777; ENCODE-Human-RPE-DHS-pooled_peak_61786; ENCODE-Human-RPE-DHS-pooled_peak_61794; ENCODE-Human-RPE-DHS-pooled_peak_61802	2	Hu-mac-ATAC_pooled_peak_94078; Hu-ret-ATAC_pooled_peak_57052	1	ENCODE-Human-RPE-DHS-pooled_peak_61850	0		0
ENSG00000167434	CA4	CAIV, Car4, RP17	FALSE	FALSE	FALSE	FALSE	TRUE	FALSE	6	Hu-mac-ATAC_pooled_peak_82555; Hu-mac-ATAC_pooled_peak_82561; Hu-mac-ATAC_pooled_peak_82567; Hu-ret-ATAC_pooled_peak_50767; Hu-ret-ATAC_pooled_peak_50771; Hu-ret-ATAC_pooled_peak_50775	3	ENCODE-Human-RPE-DHS-pooled_peak_56150; ENCODE-Human-RPE-DHS-pooled_peak_56168; ENCODE-Human-RPE-DHS-pooled_peak_56170	0		0		0		0
ENSG00000175544	CABP4	CSNB2B	FALSE	FALSE	TRUE	FALSE	FALSE	TRUE	26	Hu-mac-ATAC_pooled_peak_33700; Hu-mac-ATAC_pooled_peak_33712; Hu-mac-ATAC_pooled_peak_33734; Hu-mac-ATAC_pooled_peak_33746; Hu-mac-ATAC_pooled_peak_33748; Hu-mac-ATAC_pooled_peak_33792; Hu-mac-ATAC_pooled_peak_33823; Hu-mac-ATAC_pooled_peak_33825; Hu-mac-ATAC_pooled_peak_33832; Hu-mac-ATAC_pooled_peak_33833; Hu-mac-ATAC_pooled_peak_33860; Hu-mac-ATAC_pooled_peak_33861; Hu-ret-ATAC_pooled_peak_208…	6	ENCODE-Human-RPE-DHS-pooled_peak_23700; ENCODE-Human-RPE-DHS-pooled_peak_23713; ENCODE-Human-RPE-DHS-pooled_peak_23746; ENCODE-Human-RPE-DHS-pooled_peak_23815; ENCODE-Human-RPE-DHS-pooled_peak_23818; ENCODE-Human-RPE-DHS-pooled_peak_23838	15	Hu-mac-ATAC_pooled_peak_33809; Hu-mac-ATAC_pooled_peak_33819; Hu-mac-ATAC_pooled_peak_33836; Hu-mac-ATAC_pooled_peak_33847; Hu-mac-ATAC_pooled_peak_33850; Hu-mac-ATAC_pooled_peak_33851; Hu-mac-ATAC_pooled_peak_33858; Hu-mac-ATAC_pooled_peak_33859; Hu-ret-ATAC_pooled_peak_20972; Hu-ret-ATAC_pooled_peak_20982; Hu-ret-ATAC_pooled_peak_20993; Hu-ret-ATAC_pooled_peak_21002; Hu-ret-ATAC_pooled_peak_210…	5	ENCODE-Human-RPE-DHS-pooled_peak_23803; ENCODE-Human-RPE-DHS-pooled_peak_23827; ENCODE-Human-RPE-DHS-pooled_peak_23829; ENCODE-Human-RPE-DHS-pooled_peak_23830; ENCODE-Human-RPE-DHS-pooled_peak_23831	0		0
ENSG00000102001	CACNA1F	AIED, Cav1.4, CORDX3, CSNB2, CSNB2A, CSNBX2, JM8, JMC8, OA2	FALSE	FALSE	TRUE	FALSE	FALSE	TRUE	18	Hu-mac-ATAC_pooled_peak_240701; Hu-mac-ATAC_pooled_peak_240705; Hu-mac-ATAC_pooled_peak_240711; Hu-mac-ATAC_pooled_peak_240719; Hu-mac-ATAC_pooled_peak_240723; Hu-mac-ATAC_pooled_peak_240734; Hu-mac-ATAC_pooled_peak_240736; Hu-mac-ATAC_pooled_peak_240744; Hu-ret-ATAC_pooled_peak_141179; Hu-ret-ATAC_pooled_peak_141215; Hu-ret-ATAC_pooled_peak_141219; Hu-ret-ATAC_pooled_peak_141224; Hu-ret-ATAC_poo…	8	ENCODE-Human-RPE-DHS-pooled_peak_148488; ENCODE-Human-RPE-DHS-pooled_peak_148512; ENCODE-Human-RPE-DHS-pooled_peak_148515; ENCODE-Human-RPE-DHS-pooled_peak_148518; ENCODE-Human-RPE-DHS-pooled_peak_148523; ENCODE-Human-RPE-DHS-pooled_peak_148525; ENCODE-Human-RPE-DHS-pooled_peak_148532; ENCODE-Human-RPE-DHS-pooled_peak_148534	10	Hu-mac-ATAC_pooled_peak_240719; Hu-mac-ATAC_pooled_peak_240738; Hu-mac-ATAC_pooled_peak_240743; Hu-mac-ATAC_pooled_peak_240744; Hu-mac-ATAC_pooled_peak_240747; Hu-ret-ATAC_pooled_peak_141230; Hu-ret-ATAC_pooled_peak_141253; Hu-ret-ATAC_pooled_peak_141259; Hu-ret-ATAC_pooled_peak_141260; Hu-ret-ATAC_pooled_peak_141261	2	ENCODE-Human-RPE-DHS-pooled_peak_148523; ENCODE-Human-RPE-DHS-pooled_peak_148538	0		0
ENSG00000151062	CACNA2D4		FALSE	FALSE	FALSE	FALSE	FALSE	TRUE	23	Hu-mac-ATAC_pooled_peak_39420; Hu-mac-ATAC_pooled_peak_39421; Hu-mac-ATAC_pooled_peak_39427; Hu-mac-ATAC_pooled_peak_39429; Hu-mac-ATAC_pooled_peak_39472; Hu-mac-ATAC_pooled_peak_39475; Hu-mac-ATAC_pooled_peak_39492; Hu-mac-ATAC_pooled_peak_39497; Hu-mac-ATAC_pooled_peak_39512; Hu-mac-ATAC_pooled_peak_39514; Hu-mac-ATAC_pooled_peak_39525; Hu-ret-ATAC_pooled_peak_24328; Hu-ret-ATAC_pooled_peak_243…	5	ENCODE-Human-RPE-DHS-pooled_peak_27870; ENCODE-Human-RPE-DHS-pooled_peak_27871; ENCODE-Human-RPE-DHS-pooled_peak_27888; ENCODE-Human-RPE-DHS-pooled_peak_27938; ENCODE-Human-RPE-DHS-pooled_peak_27952	20	Hu-mac-ATAC_pooled_peak_39462; Hu-mac-ATAC_pooled_peak_39463; Hu-mac-ATAC_pooled_peak_39465; Hu-mac-ATAC_pooled_peak_39466; Hu-mac-ATAC_pooled_peak_39472; Hu-mac-ATAC_pooled_peak_39479; Hu-mac-ATAC_pooled_peak_39512; Hu-mac-ATAC_pooled_peak_39514; Hu-mac-ATAC_pooled_peak_39525; Hu-mac-ATAC_pooled_peak_39527; Hu-ret-ATAC_pooled_peak_24358; Hu-ret-ATAC_pooled_peak_24360; Hu-ret-ATAC_pooled_peak_243…	3	ENCODE-Human-RPE-DHS-pooled_peak_27925; ENCODE-Human-RPE-DHS-pooled_peak_27934; ENCODE-Human-RPE-DHS-pooled_peak_27952	3	Hu-mac-ATAC_pooled_peak_39472; Hu-mac-ATAC_pooled_peak_39519; Hu-ret-ATAC_pooled_peak_24408	1	ENCODE-Human-RPE-DHS-pooled_peak_27949
ENSG00000149260	CAPN5	ADNIV, HTRA3, nCL-3, VRNI	FALSE	FALSE	FALSE	FALSE	FALSE	TRUE	24	Hu-mac-ATAC_pooled_peak_34397; Hu-mac-ATAC_pooled_peak_34398; Hu-mac-ATAC_pooled_peak_34468; Hu-mac-ATAC_pooled_peak_34479; Hu-mac-ATAC_pooled_peak_34493; Hu-mac-ATAC_pooled_peak_34494; Hu-mac-ATAC_pooled_peak_34522; Hu-mac-ATAC_pooled_peak_34523; Hu-mac-ATAC_pooled_peak_34526; Hu-mac-ATAC_pooled_peak_34556; Hu-mac-ATAC_pooled_peak_34572; Hu-mac-ATAC_pooled_peak_34580; Hu-mac-ATAC_pooled_peak_345…	5	ENCODE-Human-RPE-DHS-pooled_peak_24366; ENCODE-Human-RPE-DHS-pooled_peak_24376; ENCODE-Human-RPE-DHS-pooled_peak_24420; ENCODE-Human-RPE-DHS-pooled_peak_24460; ENCODE-Human-RPE-DHS-pooled_peak_24469	0		0		0		0
ENSG00000048342	CC2D2A	JBTS9, KIAA1345, MKS6	TRUE	TRUE	TRUE	FALSE	FALSE	TRUE	26	Hu-mac-ATAC_pooled_peak_146573; Hu-mac-ATAC_pooled_peak_146579; Hu-mac-ATAC_pooled_peak_146698; Hu-mac-ATAC_pooled_peak_146754; Hu-mac-ATAC_pooled_peak_146756; Hu-mac-ATAC_pooled_peak_146789; Hu-mac-ATAC_pooled_peak_146790; Hu-mac-ATAC_pooled_peak_146847; Hu-mac-ATAC_pooled_peak_146849; Hu-mac-ATAC_pooled_peak_146851; Hu-mac-ATAC_pooled_peak_146858; Hu-ret-ATAC_pooled_peak_88424; Hu-ret-ATAC_pool…	2	ENCODE-Human-RPE-DHS-pooled_peak_95924; ENCODE-Human-RPE-DHS-pooled_peak_95987	11	Hu-mac-ATAC_pooled_peak_146698; Hu-mac-ATAC_pooled_peak_146754; Hu-mac-ATAC_pooled_peak_146756; Hu-mac-ATAC_pooled_peak_146789; Hu-mac-ATAC_pooled_peak_146845; Hu-ret-ATAC_pooled_peak_88486; Hu-ret-ATAC_pooled_peak_88527; Hu-ret-ATAC_pooled_peak_88529; Hu-ret-ATAC_pooled_peak_88556; Hu-ret-ATAC_pooled_peak_88595; Hu-ret-ATAC_pooled_peak_88596	1	ENCODE-Human-RPE-DHS-pooled_peak_95924	0		0
ENSG00000166226	CCT2	Cctb	FALSE	FALSE	FALSE	FALSE	FALSE	TRUE	4	Hu-mac-ATAC_pooled_peak_45009; Hu-mac-ATAC_pooled_peak_45017; Hu-ret-ATAC_pooled_peak_27846; Hu-ret-ATAC_pooled_peak_27853	1	ENCODE-Human-RPE-DHS-pooled_peak_31731	0		0		0		0
ENSG00000107736	CDH23	CDHR23, DFNB12, USH1D	FALSE	FALSE	TRUE	FALSE	TRUE	TRUE	4	Hu-mac-ATAC_pooled_peak_23667; Hu-mac-ATAC_pooled_peak_23705; Hu-ret-ATAC_pooled_peak_14627; Hu-ret-ATAC_pooled_peak_14649	3	ENCODE-Human-RPE-DHS-pooled_peak_17410; ENCODE-Human-RPE-DHS-pooled_peak_17411; ENCODE-Human-RPE-DHS-pooled_peak_17427	2	Hu-ret-ATAC_pooled_peak_14608; Hu-ret-ATAC_pooled_peak_14617	0		0		0
ENSG00000062038	CDH3	CDHP, PCAD	FALSE	FALSE	FALSE	TRUE	TRUE	FALSE	4	Hu-mac-ATAC_pooled_peak_78106; Hu-mac-ATAC_pooled_peak_78112; Hu-ret-ATAC_pooled_peak_47516; Hu-ret-ATAC_pooled_peak_47523	0		0		0		0		0
ENSG00000148600	CDHR1	CORD15, KIAA1775, PCDH21, RP65	FALSE	FALSE	TRUE	FALSE	FALSE	TRUE	5	Hu-mac-ATAC_pooled_peak_24817; Hu-mac-ATAC_pooled_peak_24821; Hu-mac-ATAC_pooled_peak_24850; Hu-ret-ATAC_pooled_peak_15371; Hu-ret-ATAC_pooled_peak_15400	2	ENCODE-Human-RPE-DHS-pooled_peak_18169; ENCODE-Human-RPE-DHS-pooled_peak_18178	15	Hu-mac-ATAC_pooled_peak_24820; Hu-mac-ATAC_pooled_peak_24833; Hu-mac-ATAC_pooled_peak_24835; Hu-mac-ATAC_pooled_peak_24836; Hu-mac-ATAC_pooled_peak_24837; Hu-mac-ATAC_pooled_peak_24841; Hu-mac-ATAC_pooled_peak_24842; Hu-ret-ATAC_pooled_peak_15373; Hu-ret-ATAC_pooled_peak_15386; Hu-ret-ATAC_pooled_peak_15387; Hu-ret-ATAC_pooled_peak_15388; Hu-ret-ATAC_pooled_peak_15389; Hu-ret-ATAC_pooled_peak_153…	1	ENCODE-Human-RPE-DHS-pooled_peak_18173	0		0
ENSG00000110274	CEP164	KIAA1052, NPHP15	TRUE	TRUE	TRUE	FALSE	FALSE	TRUE	14	Hu-mac-ATAC_pooled_peak_37862; Hu-mac-ATAC_pooled_peak_37870; Hu-mac-ATAC_pooled_peak_37964; Hu-mac-ATAC_pooled_peak_37986; Hu-mac-ATAC_pooled_peak_37987; Hu-mac-ATAC_pooled_peak_37988; Hu-mac-ATAC_pooled_peak_38032; Hu-mac-ATAC_pooled_peak_38033; Hu-ret-ATAC_pooled_peak_23286; Hu-ret-ATAC_pooled_peak_23291; Hu-ret-ATAC_pooled_peak_23361; Hu-ret-ATAC_pooled_peak_23383; Hu-ret-ATAC_pooled_peak_233…	2	ENCODE-Human-RPE-DHS-pooled_peak_26811; ENCODE-Human-RPE-DHS-pooled_peak_26812	9	Hu-mac-ATAC_pooled_peak_37862; Hu-mac-ATAC_pooled_peak_37870; Hu-mac-ATAC_pooled_peak_37986; Hu-mac-ATAC_pooled_peak_37987; Hu-mac-ATAC_pooled_peak_37988; Hu-ret-ATAC_pooled_peak_23286; Hu-ret-ATAC_pooled_peak_23291; Hu-ret-ATAC_pooled_peak_23383; Hu-ret-ATAC_pooled_peak_23384	0		0		0
ENSG00000174007	CEP19	C3orf34, MGC14126	FALSE	FALSE	FALSE	FALSE	FALSE	TRUE	25	Hu-mac-ATAC_pooled_peak_144895; Hu-mac-ATAC_pooled_peak_144919; Hu-mac-ATAC_pooled_peak_144920; Hu-mac-ATAC_pooled_peak_144924; Hu-mac-ATAC_pooled_peak_144928; Hu-mac-ATAC_pooled_peak_144931; Hu-mac-ATAC_pooled_peak_144935; Hu-mac-ATAC_pooled_peak_144946; Hu-mac-ATAC_pooled_peak_144950; Hu-mac-ATAC_pooled_peak_144957; Hu-mac-ATAC_pooled_peak_144960; Hu-mac-ATAC_pooled_peak_145038; Hu-ret-ATAC_poo…	5	ENCODE-Human-RPE-DHS-pooled_peak_95108; ENCODE-Human-RPE-DHS-pooled_peak_95115; ENCODE-Human-RPE-DHS-pooled_peak_95119; ENCODE-Human-RPE-DHS-pooled_peak_95121; ENCODE-Human-RPE-DHS-pooled_peak_95146	0		0		0		0
ENSG00000126001	CEP250	C-NAP1, CEP2	FALSE	FALSE	FALSE	FALSE	TRUE	TRUE	27	Hu-mac-ATAC_pooled_peak_119364; Hu-mac-ATAC_pooled_peak_119377; Hu-mac-ATAC_pooled_peak_119388; Hu-mac-ATAC_pooled_peak_119390; Hu-mac-ATAC_pooled_peak_119396; Hu-mac-ATAC_pooled_peak_119407; Hu-mac-ATAC_pooled_peak_119408; Hu-mac-ATAC_pooled_peak_119420; Hu-mac-ATAC_pooled_peak_119423; Hu-mac-ATAC_pooled_peak_119429; Hu-mac-ATAC_pooled_peak_119437; Hu-mac-ATAC_pooled_peak_119438; Hu-mac-ATAC_poo…	8	ENCODE-Human-RPE-DHS-pooled_peak_78712; ENCODE-Human-RPE-DHS-pooled_peak_78720; ENCODE-Human-RPE-DHS-pooled_peak_78733; ENCODE-Human-RPE-DHS-pooled_peak_78789; ENCODE-Human-RPE-DHS-pooled_peak_78791; ENCODE-Human-RPE-DHS-pooled_peak_78794; ENCODE-Human-RPE-DHS-pooled_peak_78815; ENCODE-Human-RPE-DHS-pooled_peak_78820	0		0		0		0
ENSG00000198707	CEP290	3H11Ag, BBS14, CT87, FLJ13615, JBTS5, KIAA0373, LCA10, MKS4, NPHP6, POC3, rd16, SLSN6	FALSE	TRUE	FALSE	FALSE	FALSE	TRUE	21	Hu-mac-ATAC_pooled_peak_46918; Hu-mac-ATAC_pooled_peak_46935; Hu-mac-ATAC_pooled_peak_47090; Hu-mac-ATAC_pooled_peak_47091; Hu-mac-ATAC_pooled_peak_47116; Hu-mac-ATAC_pooled_peak_47120; Hu-mac-ATAC_pooled_peak_47121; Hu-mac-ATAC_pooled_peak_47123; Hu-mac-ATAC_pooled_peak_47124; Hu-mac-ATAC_pooled_peak_47126; Hu-mac-ATAC_pooled_peak_47162; Hu-ret-ATAC_pooled_peak_28728; Hu-ret-ATAC_pooled_peak_287…	4	ENCODE-Human-RPE-DHS-pooled_peak_32726; ENCODE-Human-RPE-DHS-pooled_peak_32812; ENCODE-Human-RPE-DHS-pooled_peak_32836; ENCODE-Human-RPE-DHS-pooled_peak_32854	0		0		0		0
ENSG00000148019	CEP78	C9orf81, FLJ12643	TRUE	FALSE	FALSE	FALSE	FALSE	TRUE	10	Hu-mac-ATAC_pooled_peak_232854; Hu-mac-ATAC_pooled_peak_232865; Hu-mac-ATAC_pooled_peak_233023; Hu-mac-ATAC_pooled_peak_233024; Hu-mac-ATAC_pooled_peak_233026; Hu-ret-ATAC_pooled_peak_136444; Hu-ret-ATAC_pooled_peak_136449; Hu-ret-ATAC_pooled_peak_136526; Hu-ret-ATAC_pooled_peak_136527; Hu-ret-ATAC_pooled_peak_136529	3	ENCODE-Human-RPE-DHS-pooled_peak_143411; ENCODE-Human-RPE-DHS-pooled_peak_143436; ENCODE-Human-RPE-DHS-pooled_peak_143530	0		0		0		0
ENSG00000188452	CERKL	RP26	TRUE	FALSE	TRUE	FALSE	FALSE	TRUE	27	Hu-mac-ATAC_pooled_peak_111262; Hu-mac-ATAC_pooled_peak_111263; Hu-mac-ATAC_pooled_peak_111271; Hu-mac-ATAC_pooled_peak_111293; Hu-mac-ATAC_pooled_peak_111298; Hu-mac-ATAC_pooled_peak_111352; Hu-mac-ATAC_pooled_peak_111353; Hu-mac-ATAC_pooled_peak_111427; Hu-mac-ATAC_pooled_peak_111428; Hu-mac-ATAC_pooled_peak_111483; Hu-mac-ATAC_pooled_peak_111562; Hu-mac-ATAC_pooled_peak_111611; Hu-mac-ATAC_poo…	1	ENCODE-Human-RPE-DHS-pooled_peak_73459	21	Hu-mac-ATAC_pooled_peak_111271; Hu-mac-ATAC_pooled_peak_111352; Hu-mac-ATAC_pooled_peak_111353; Hu-mac-ATAC_pooled_peak_111422; Hu-mac-ATAC_pooled_peak_111458; Hu-mac-ATAC_pooled_peak_111461; Hu-mac-ATAC_pooled_peak_111463; Hu-mac-ATAC_pooled_peak_111467; Hu-mac-ATAC_pooled_peak_111468; Hu-mac-ATAC_pooled_peak_111483; Hu-ret-ATAC_pooled_peak_67825; Hu-ret-ATAC_pooled_peak_67865; Hu-ret-ATAC_poole…	0		0		0
ENSG00000160226	CFAP410	A2, C21orf2, LRRC76, YF5	FALSE	FALSE	FALSE	FALSE	FALSE	FALSE	36	Hu-mac-ATAC_pooled_peak_125371; Hu-mac-ATAC_pooled_peak_125384; Hu-mac-ATAC_pooled_peak_125394; Hu-mac-ATAC_pooled_peak_125395; Hu-mac-ATAC_pooled_peak_125399; Hu-mac-ATAC_pooled_peak_125413; Hu-mac-ATAC_pooled_peak_125414; Hu-mac-ATAC_pooled_peak_125428; Hu-mac-ATAC_pooled_peak_125445; Hu-mac-ATAC_pooled_peak_125448; Hu-mac-ATAC_pooled_peak_125449; Hu-mac-ATAC_pooled_peak_125501; Hu-mac-ATAC_poo…	2	ENCODE-Human-RPE-DHS-pooled_peak_82022; ENCODE-Human-RPE-DHS-pooled_peak_82060	0		0		0		0
ENSG00000156172	CFAP418	BBS21, C8orf37, CORD16, FAP418, FLJ30600, MOT25, RP64	FALSE	FALSE	FALSE	FALSE	FALSE	FALSE	0		0		0		0		0		0
ENSG00000243649	CFB	BF, BFD, H2-Bf	FALSE	FALSE	FALSE	FALSE	TRUE	FALSE	0		0		0		0		0		0
ENSG00000000971	CFH	ARMD4, ARMS1, FHL1, HF, HF1, HF2, HUS	TRUE	FALSE	FALSE	FALSE	TRUE	TRUE	0		0		0		0		0		0
ENSG00000188419	CHM	DXS540, REP-1, TCD	FALSE	FALSE	TRUE	FALSE	FALSE	TRUE	2	Hu-mac-ATAC_pooled_peak_241374; Hu-ret-ATAC_pooled_peak_141735	1	ENCODE-Human-RPE-DHS-pooled_peak_148967	0		0		0		0
ENSG00000136425	CIB2	DFNB48, KIP2, USH1J	FALSE	FALSE	FALSE	FALSE	FALSE	TRUE	0		0		0		0		0		0
ENSG00000121940	CLCC1	MCLC	FALSE	FALSE	TRUE	FALSE	FALSE	TRUE	22	Hu-mac-ATAC_pooled_peak_7703; Hu-mac-ATAC_pooled_peak_7729; Hu-mac-ATAC_pooled_peak_7745; Hu-mac-ATAC_pooled_peak_7746; Hu-mac-ATAC_pooled_peak_7749; Hu-mac-ATAC_pooled_peak_7750; Hu-mac-ATAC_pooled_peak_7759; Hu-mac-ATAC_pooled_peak_7801; Hu-mac-ATAC_pooled_peak_7803; Hu-mac-ATAC_pooled_peak_7817; Hu-mac-ATAC_pooled_peak_7818; Hu-ret-ATAC_pooled_peak_4793; Hu-ret-ATAC_pooled_peak_4807; Hu-ret-AT…	8	ENCODE-Human-RPE-DHS-pooled_peak_6278; ENCODE-Human-RPE-DHS-pooled_peak_6298; ENCODE-Human-RPE-DHS-pooled_peak_6299; ENCODE-Human-RPE-DHS-pooled_peak_6302; ENCODE-Human-RPE-DHS-pooled_peak_6303; ENCODE-Human-RPE-DHS-pooled_peak_6336; ENCODE-Human-RPE-DHS-pooled_peak_6341; ENCODE-Human-RPE-DHS-pooled_peak_6342	2	Hu-mac-ATAC_pooled_peak_7703; Hu-ret-ATAC_pooled_peak_4793	1	ENCODE-Human-RPE-DHS-pooled_peak_6278	0		0
ENSG00000188603	CLN3	BTN1, BTS, JNCL	FALSE	FALSE	FALSE	FALSE	TRUE	TRUE	37	Hu-mac-ATAC_pooled_peak_76319; Hu-mac-ATAC_pooled_peak_76331; Hu-mac-ATAC_pooled_peak_76332; Hu-mac-ATAC_pooled_peak_76368; Hu-mac-ATAC_pooled_peak_76378; Hu-mac-ATAC_pooled_peak_76392; Hu-mac-ATAC_pooled_peak_76393; Hu-mac-ATAC_pooled_peak_76395; Hu-mac-ATAC_pooled_peak_76396; Hu-mac-ATAC_pooled_peak_76402; Hu-mac-ATAC_pooled_peak_76407; Hu-mac-ATAC_pooled_peak_76408; Hu-mac-ATAC_pooled_peak_764…	10	ENCODE-Human-RPE-DHS-pooled_peak_50310; ENCODE-Human-RPE-DHS-pooled_peak_50359; ENCODE-Human-RPE-DHS-pooled_peak_50373; ENCODE-Human-RPE-DHS-pooled_peak_50374; ENCODE-Human-RPE-DHS-pooled_peak_50375; ENCODE-Human-RPE-DHS-pooled_peak_50382; ENCODE-Human-RPE-DHS-pooled_peak_50396; ENCODE-Human-RPE-DHS-pooled_peak_50452; ENCODE-Human-RPE-DHS-pooled_peak_50459; ENCODE-Human-RPE-DHS-pooled_peak_50473	0		0		0		0
ENSG00000163646	CLRN1	RP61, USH3, USH3A	TRUE	FALSE	FALSE	FALSE	FALSE	TRUE	0		0		0		0		0		0
ENSG00000103351	CLUAP1	CFAP22, FAP22, FLJ13297, IFT38, KIAA0643	FALSE	FALSE	FALSE	FALSE	FALSE	TRUE	56	Hu-mac-ATAC_pooled_peak_75357; Hu-mac-ATAC_pooled_peak_75364; Hu-mac-ATAC_pooled_peak_75379; Hu-mac-ATAC_pooled_peak_75394; Hu-mac-ATAC_pooled_peak_75396; Hu-mac-ATAC_pooled_peak_75408; Hu-mac-ATAC_pooled_peak_75409; Hu-mac-ATAC_pooled_peak_75411; Hu-mac-ATAC_pooled_peak_75413; Hu-mac-ATAC_pooled_peak_75419; Hu-mac-ATAC_pooled_peak_75420; Hu-mac-ATAC_pooled_peak_75421; Hu-mac-ATAC_pooled_peak_754…	14	ENCODE-Human-RPE-DHS-pooled_peak_49241; ENCODE-Human-RPE-DHS-pooled_peak_49255; ENCODE-Human-RPE-DHS-pooled_peak_49275; ENCODE-Human-RPE-DHS-pooled_peak_49278; ENCODE-Human-RPE-DHS-pooled_peak_49284; ENCODE-Human-RPE-DHS-pooled_peak_49285; ENCODE-Human-RPE-DHS-pooled_peak_49288; ENCODE-Human-RPE-DHS-pooled_peak_49289; ENCODE-Human-RPE-DHS-pooled_peak_49292; ENCODE-Human-RPE-DHS-pooled_peak_49295;…	0		0		0		0
ENSG00000198515	CNGA1	CNCG, CNCG1, CNG1, RCNC1, RCNCa, RP49	FALSE	TRUE	TRUE	FALSE	FALSE	TRUE	7	Hu-mac-ATAC_pooled_peak_149558; Hu-mac-ATAC_pooled_peak_149572; Hu-mac-ATAC_pooled_peak_149591; Hu-ret-ATAC_pooled_peak_89993; Hu-ret-ATAC_pooled_peak_90000; Hu-ret-ATAC_pooled_peak_90012; Hu-ret-ATAC_pooled_peak_90028	1	ENCODE-Human-RPE-DHS-pooled_peak_97715	4	Hu-mac-ATAC_pooled_peak_149572; Hu-ret-ATAC_pooled_peak_89983; Hu-ret-ATAC_pooled_peak_89993; Hu-ret-ATAC_pooled_peak_90012	0		0		0
ENSG00000144191	CNGA3	ACHM2, CCNC1, CCNCa, CNCG3, CNG3	FALSE	FALSE	TRUE	FALSE	FALSE	TRUE	16	Hu-mac-ATAC_pooled_peak_104074; Hu-mac-ATAC_pooled_peak_104075; Hu-mac-ATAC_pooled_peak_104130; Hu-mac-ATAC_pooled_peak_104132; Hu-mac-ATAC_pooled_peak_104157; Hu-mac-ATAC_pooled_peak_104207; Hu-mac-ATAC_pooled_peak_104212; Hu-mac-ATAC_pooled_peak_104213; Hu-mac-ATAC_pooled_peak_104225; Hu-ret-ATAC_pooled_peak_63678; Hu-ret-ATAC_pooled_peak_63706; Hu-ret-ATAC_pooled_peak_63708; Hu-ret-ATAC_pooled…	3	ENCODE-Human-RPE-DHS-pooled_peak_69201; ENCODE-Human-RPE-DHS-pooled_peak_69203; ENCODE-Human-RPE-DHS-pooled_peak_69273	0		0		0		0
ENSG00000070729	CNGB1	CNCG2, CNCG3L, CNGB1B, GAR1, GARP, RCNC2, RCNCb, RP45	FALSE	TRUE	TRUE	FALSE	FALSE	TRUE	19	Hu-mac-ATAC_pooled_peak_77450; Hu-mac-ATAC_pooled_peak_77451; Hu-mac-ATAC_pooled_peak_77469; Hu-mac-ATAC_pooled_peak_77542; Hu-mac-ATAC_pooled_peak_77555; Hu-mac-ATAC_pooled_peak_77557; Hu-mac-ATAC_pooled_peak_77558; Hu-mac-ATAC_pooled_peak_77597; Hu-ret-ATAC_pooled_peak_47038; Hu-ret-ATAC_pooled_peak_47039; Hu-ret-ATAC_pooled_peak_47057; Hu-ret-ATAC_pooled_peak_47119; Hu-ret-ATAC_pooled_peak_471…	3	ENCODE-Human-RPE-DHS-pooled_peak_51070; ENCODE-Human-RPE-DHS-pooled_peak_51119; ENCODE-Human-RPE-DHS-pooled_peak_51121	16	Hu-mac-ATAC_pooled_peak_77493; Hu-mac-ATAC_pooled_peak_77519; Hu-mac-ATAC_pooled_peak_77522; Hu-mac-ATAC_pooled_peak_77523; Hu-mac-ATAC_pooled_peak_77537; Hu-ret-ATAC_pooled_peak_47064; Hu-ret-ATAC_pooled_peak_47072; Hu-ret-ATAC_pooled_peak_47074; Hu-ret-ATAC_pooled_peak_47077; Hu-ret-ATAC_pooled_peak_47081; Hu-ret-ATAC_pooled_peak_47083; Hu-ret-ATAC_pooled_peak_47086; Hu-ret-ATAC_pooled_peak_470…	3	ENCODE-Human-RPE-DHS-pooled_peak_51091; ENCODE-Human-RPE-DHS-pooled_peak_51092; ENCODE-Human-RPE-DHS-pooled_peak_51097	0		0
ENSG00000170289	CNGB3	ACHM1, ACHM3, RMCH	FALSE	FALSE	FALSE	FALSE	TRUE	TRUE	2	Hu-mac-ATAC_pooled_peak_219736; Hu-ret-ATAC_pooled_peak_129503	0		0		0		0		0
ENSG00000158158	CNNM4	ACDP4, KIAA1592	FALSE	FALSE	TRUE	FALSE	FALSE	TRUE	35	Hu-mac-ATAC_pooled_peak_104002; Hu-mac-ATAC_pooled_peak_104005; Hu-mac-ATAC_pooled_peak_104006; Hu-mac-ATAC_pooled_peak_104008; Hu-mac-ATAC_pooled_peak_104033; Hu-mac-ATAC_pooled_peak_104034; Hu-mac-ATAC_pooled_peak_104035; Hu-mac-ATAC_pooled_peak_104046; Hu-mac-ATAC_pooled_peak_104052; Hu-mac-ATAC_pooled_peak_104062; Hu-mac-ATAC_pooled_peak_104063; Hu-mac-ATAC_pooled_peak_104064; Hu-mac-ATAC_poo…	6	ENCODE-Human-RPE-DHS-pooled_peak_69135; ENCODE-Human-RPE-DHS-pooled_peak_69138; ENCODE-Human-RPE-DHS-pooled_peak_69140; ENCODE-Human-RPE-DHS-pooled_peak_69164; ENCODE-Human-RPE-DHS-pooled_peak_69173; ENCODE-Human-RPE-DHS-pooled_peak_69187	16	Hu-mac-ATAC_pooled_peak_104002; Hu-mac-ATAC_pooled_peak_104046; Hu-mac-ATAC_pooled_peak_104052; Hu-mac-ATAC_pooled_peak_104054; Hu-mac-ATAC_pooled_peak_104056; Hu-mac-ATAC_pooled_peak_104062; Hu-mac-ATAC_pooled_peak_104063; Hu-mac-ATAC_pooled_peak_104072; Hu-ret-ATAC_pooled_peak_63621; Hu-ret-ATAC_pooled_peak_63652; Hu-ret-ATAC_pooled_peak_63653; Hu-ret-ATAC_pooled_peak_63656; Hu-ret-ATAC_pooled_…	3	ENCODE-Human-RPE-DHS-pooled_peak_69135; ENCODE-Human-RPE-DHS-pooled_peak_69164; ENCODE-Human-RPE-DHS-pooled_peak_69173	0		0
ENSG00000060718	COL11A1	CO11A1, COLL6, DFNA37, STL2	FALSE	FALSE	FALSE	FALSE	FALSE	TRUE	0		0		0		0		0		0
ENSG00000139219	COL2A1	AOM, SEDC, STL1	TRUE	FALSE	FALSE	FALSE	FALSE	TRUE	11	Hu-mac-ATAC_pooled_peak_43530; Hu-mac-ATAC_pooled_peak_43535; Hu-mac-ATAC_pooled_peak_43538; Hu-mac-ATAC_pooled_peak_43551; Hu-mac-ATAC_pooled_peak_43554; Hu-mac-ATAC_pooled_peak_43565; Hu-ret-ATAC_pooled_peak_26824; Hu-ret-ATAC_pooled_peak_26826; Hu-ret-ATAC_pooled_peak_26838; Hu-ret-ATAC_pooled_peak_26842; Hu-ret-ATAC_pooled_peak_26854	3	ENCODE-Human-RPE-DHS-pooled_peak_30310; ENCODE-Human-RPE-DHS-pooled_peak_30328; ENCODE-Human-RPE-DHS-pooled_peak_30347	0		0		0		0
ENSG00000112280	COL9A1		FALSE	FALSE	FALSE	FALSE	FALSE	TRUE	1	Hu-mac-ATAC_pooled_peak_185547	0		0		0		0		0
ENSG00000134376	CRB1	LCA8, RP12	FALSE	FALSE	TRUE	FALSE	FALSE	TRUE	7	Hu-mac-ATAC_pooled_peak_12705; Hu-mac-ATAC_pooled_peak_12724; Hu-mac-ATAC_pooled_peak_12725; Hu-ret-ATAC_pooled_peak_8113; Hu-ret-ATAC_pooled_peak_8128; Hu-ret-ATAC_pooled_peak_8129; Hu-ret-ATAC_pooled_peak_8134	2	ENCODE-Human-RPE-DHS-pooled_peak_10322; ENCODE-Human-RPE-DHS-pooled_peak_10323	9	Hu-mac-ATAC_pooled_peak_12636; Hu-mac-ATAC_pooled_peak_12646; Hu-mac-ATAC_pooled_peak_12705; Hu-mac-ATAC_pooled_peak_12724; Hu-mac-ATAC_pooled_peak_12725; Hu-ret-ATAC_pooled_peak_8071; Hu-ret-ATAC_pooled_peak_8113; Hu-ret-ATAC_pooled_peak_8128; Hu-ret-ATAC_pooled_peak_8129	3	ENCODE-Human-RPE-DHS-pooled_peak_10270; ENCODE-Human-RPE-DHS-pooled_peak_10322; ENCODE-Human-RPE-DHS-pooled_peak_10323	0		0
ENSG00000105392	CRX	CORD2, CRD, LCA7, OTX3	TRUE	FALSE	TRUE	FALSE	FALSE	TRUE	64	Hu-mac-ATAC_pooled_peak_96090; Hu-mac-ATAC_pooled_peak_96091; Hu-mac-ATAC_pooled_peak_96097; Hu-mac-ATAC_pooled_peak_96098; Hu-mac-ATAC_pooled_peak_96120; Hu-mac-ATAC_pooled_peak_96135; Hu-mac-ATAC_pooled_peak_96136; Hu-mac-ATAC_pooled_peak_96151; Hu-mac-ATAC_pooled_peak_96166; Hu-mac-ATAC_pooled_peak_96175; Hu-mac-ATAC_pooled_peak_96183; Hu-mac-ATAC_pooled_peak_96253; Hu-mac-ATAC_pooled_peak_962…	22	ENCODE-Human-RPE-DHS-pooled_peak_63530; ENCODE-Human-RPE-DHS-pooled_peak_63568; ENCODE-Human-RPE-DHS-pooled_peak_63581; ENCODE-Human-RPE-DHS-pooled_peak_63582; ENCODE-Human-RPE-DHS-pooled_peak_63605; ENCODE-Human-RPE-DHS-pooled_peak_63639; ENCODE-Human-RPE-DHS-pooled_peak_63711; ENCODE-Human-RPE-DHS-pooled_peak_63712; ENCODE-Human-RPE-DHS-pooled_peak_63731; ENCODE-Human-RPE-DHS-pooled_peak_63741;…	79	Hu-mac-ATAC_pooled_peak_96114; Hu-mac-ATAC_pooled_peak_96155; Hu-mac-ATAC_pooled_peak_96156; Hu-mac-ATAC_pooled_peak_96158; Hu-mac-ATAC_pooled_peak_96162; Hu-mac-ATAC_pooled_peak_96166; Hu-mac-ATAC_pooled_peak_96169; Hu-mac-ATAC_pooled_peak_96170; Hu-mac-ATAC_pooled_peak_96171; Hu-mac-ATAC_pooled_peak_96172; Hu-mac-ATAC_pooled_peak_96173; Hu-mac-ATAC_pooled_peak_96178; Hu-mac-ATAC_pooled_peak_961…	26	ENCODE-Human-RPE-DHS-pooled_peak_63565; ENCODE-Human-RPE-DHS-pooled_peak_63579; ENCODE-Human-RPE-DHS-pooled_peak_63607; ENCODE-Human-RPE-DHS-pooled_peak_63609; ENCODE-Human-RPE-DHS-pooled_peak_63612; ENCODE-Human-RPE-DHS-pooled_peak_63630; ENCODE-Human-RPE-DHS-pooled_peak_63642; ENCODE-Human-RPE-DHS-pooled_peak_63646; ENCODE-Human-RPE-DHS-pooled_peak_63661; ENCODE-Human-RPE-DHS-pooled_peak_63662;…	0		0
ENSG00000104218	CSPP1	CSPP, CSPP-L, FLJ22490, JBTS21	FALSE	FALSE	FALSE	FALSE	FALSE	TRUE	6	Hu-mac-ATAC_pooled_peak_217507; Hu-mac-ATAC_pooled_peak_217508; Hu-mac-ATAC_pooled_peak_217548; Hu-ret-ATAC_pooled_peak_128353; Hu-ret-ATAC_pooled_peak_128354; Hu-ret-ATAC_pooled_peak_128383	1	ENCODE-Human-RPE-DHS-pooled_peak_135927	0		0		0		0
ENSG00000044115	CTNNA1	CAP102	FALSE	FALSE	TRUE	FALSE	TRUE	TRUE	23	Hu-mac-ATAC_pooled_peak_176787; Hu-mac-ATAC_pooled_peak_176807; Hu-mac-ATAC_pooled_peak_176811; Hu-mac-ATAC_pooled_peak_176870; Hu-mac-ATAC_pooled_peak_176879; Hu-mac-ATAC_pooled_peak_176882; Hu-mac-ATAC_pooled_peak_176883; Hu-mac-ATAC_pooled_peak_176889; Hu-mac-ATAC_pooled_peak_176911; Hu-mac-ATAC_pooled_peak_176947; Hu-mac-ATAC_pooled_peak_176948; Hu-mac-ATAC_pooled_peak_177022; Hu-ret-ATAC_poo…	7	ENCODE-Human-RPE-DHS-pooled_peak_112495; ENCODE-Human-RPE-DHS-pooled_peak_112497; ENCODE-Human-RPE-DHS-pooled_peak_112583; ENCODE-Human-RPE-DHS-pooled_peak_112584; ENCODE-Human-RPE-DHS-pooled_peak_112597; ENCODE-Human-RPE-DHS-pooled_peak_112630; ENCODE-Human-RPE-DHS-pooled_peak_112683	3	Hu-mac-ATAC_pooled_peak_176800; Hu-ret-ATAC_pooled_peak_104913; Hu-ret-ATAC_pooled_peak_104950	2	ENCODE-Human-RPE-DHS-pooled_peak_112490; ENCODE-Human-RPE-DHS-pooled_peak_112541	0		0
ENSG00000153015	CWC27	NY-CO-10, SDCCAG-10, SDCCAG10	TRUE	FALSE	FALSE	FALSE	FALSE	TRUE	0		0		0		0		0		0
ENSG00000145476	CYP4V2	CYP4AH1	FALSE	FALSE	FALSE	FALSE	TRUE	TRUE	2	Hu-mac-ATAC_pooled_peak_162669; Hu-ret-ATAC_pooled_peak_97117	0		0		0		0		0
ENSG00000117682	DHDDS	DS, FLJ13102, hCIT, HDS, RP59	FALSE	FALSE	TRUE	FALSE	FALSE	TRUE	42	Hu-mac-ATAC_pooled_peak_1813; Hu-mac-ATAC_pooled_peak_1841; Hu-mac-ATAC_pooled_peak_1901; Hu-mac-ATAC_pooled_peak_1905; Hu-mac-ATAC_pooled_peak_1906; Hu-mac-ATAC_pooled_peak_1918; Hu-mac-ATAC_pooled_peak_1920; Hu-mac-ATAC_pooled_peak_1922; Hu-mac-ATAC_pooled_peak_1924; Hu-mac-ATAC_pooled_peak_1932; Hu-mac-ATAC_pooled_peak_1949; Hu-mac-ATAC_pooled_peak_1953; Hu-mac-ATAC_pooled_peak_1960; Hu-mac-AT…	14	ENCODE-Human-RPE-DHS-pooled_peak_1458; ENCODE-Human-RPE-DHS-pooled_peak_1521; ENCODE-Human-RPE-DHS-pooled_peak_1569; ENCODE-Human-RPE-DHS-pooled_peak_1571; ENCODE-Human-RPE-DHS-pooled_peak_1589; ENCODE-Human-RPE-DHS-pooled_peak_1597; ENCODE-Human-RPE-DHS-pooled_peak_1611; ENCODE-Human-RPE-DHS-pooled_peak_1617; ENCODE-Human-RPE-DHS-pooled_peak_1618; ENCODE-Human-RPE-DHS-pooled_peak_1620; ENCODE-Hu…	2	Hu-mac-ATAC_pooled_peak_1914; Hu-ret-ATAC_pooled_peak_1310	0		0		0
ENSG00000140829	DHX38	DDX38, hPrp16, KIAA0224, PRP16, PRPF16	FALSE	FALSE	FALSE	FALSE	TRUE	TRUE	11	Hu-mac-ATAC_pooled_peak_78315; Hu-mac-ATAC_pooled_peak_78319; Hu-mac-ATAC_pooled_peak_78322; Hu-mac-ATAC_pooled_peak_78324; Hu-mac-ATAC_pooled_peak_78392; Hu-ret-ATAC_pooled_peak_47695; Hu-ret-ATAC_pooled_peak_47698; Hu-ret-ATAC_pooled_peak_47699; Hu-ret-ATAC_pooled_peak_47700; Hu-ret-ATAC_pooled_peak_47702; Hu-ret-ATAC_pooled_peak_47742	3	ENCODE-Human-RPE-DHS-pooled_peak_51785; ENCODE-Human-RPE-DHS-pooled_peak_51792; ENCODE-Human-RPE-DHS-pooled_peak_51801	0		0		0		0
ENSG00000198947	DMD	BMD, DXS142, DXS164, DXS206, DXS230, DXS239, DXS268, DXS269, DXS270, DXS272, MRX85	TRUE	TRUE	TRUE	FALSE	FALSE	TRUE	2	Hu-mac-ATAC_pooled_peak_240070; Hu-ret-ATAC_pooled_peak_140761	1	ENCODE-Human-RPE-DHS-pooled_peak_147931	0		0		0		0
ENSG00000156171	DRAM2	MGC54289, PRO180, RP5-1180E21.1, TMEM77, WWFQ154	FALSE	FALSE	FALSE	FALSE	TRUE	TRUE	31	Hu-mac-ATAC_pooled_peak_7906; Hu-mac-ATAC_pooled_peak_7929; Hu-mac-ATAC_pooled_peak_7980; Hu-mac-ATAC_pooled_peak_7981; Hu-mac-ATAC_pooled_peak_7984; Hu-mac-ATAC_pooled_peak_7988; Hu-mac-ATAC_pooled_peak_7992; Hu-mac-ATAC_pooled_peak_7994; Hu-mac-ATAC_pooled_peak_8003; Hu-mac-ATAC_pooled_peak_8009; Hu-mac-ATAC_pooled_peak_8012; Hu-mac-ATAC_pooled_peak_8090; Hu-mac-ATAC_pooled_peak_8097; Hu-mac-AT…	5	ENCODE-Human-RPE-DHS-pooled_peak_6424; ENCODE-Human-RPE-DHS-pooled_peak_6440; ENCODE-Human-RPE-DHS-pooled_peak_6444; ENCODE-Human-RPE-DHS-pooled_peak_6447; ENCODE-Human-RPE-DHS-pooled_peak_6470	0		0		0		0
ENSG00000197057	DTHD1	FLJ16686	TRUE	FALSE	FALSE	FALSE	TRUE	FALSE	0		0		0		0		0		0
ENSG00000187240	DYNC2H1	DHC1b, DHC2, DNCH2, DYH1B, hdhc11	FALSE	FALSE	TRUE	FALSE	FALSE	TRUE	2	Hu-mac-ATAC_pooled_peak_36520; Hu-ret-ATAC_pooled_peak_22479	0		0		0		0		0
ENSG00000115380	EFEMP1	DHRD, FBLN3, FBNL, MTLV, S1-5	FALSE	FALSE	FALSE	TRUE	TRUE	FALSE	0		0		0		0		0		1	ENCODE-Human-RPE-DHS-pooled_peak_67356
ENSG00000066322	ELOVL1	Ssc1	FALSE	FALSE	FALSE	FALSE	TRUE	TRUE	13	Hu-mac-ATAC_pooled_peak_2948; Hu-mac-ATAC_pooled_peak_2980; Hu-mac-ATAC_pooled_peak_2986; Hu-mac-ATAC_pooled_peak_2990; Hu-mac-ATAC_pooled_peak_2991; Hu-mac-ATAC_pooled_peak_3034; Hu-mac-ATAC_pooled_peak_3044; Hu-ret-ATAC_pooled_peak_2106; Hu-ret-ATAC_pooled_peak_2136; Hu-ret-ATAC_pooled_peak_2140; Hu-ret-ATAC_pooled_peak_2145; Hu-ret-ATAC_pooled_peak_2182; Hu-ret-ATAC_pooled_peak_2191	4	ENCODE-Human-RPE-DHS-pooled_peak_2542; ENCODE-Human-RPE-DHS-pooled_peak_2598; ENCODE-Human-RPE-DHS-pooled_peak_2604; ENCODE-Human-RPE-DHS-pooled_peak_2611	0		0		0		0
ENSG00000118402	ELOVL4	CT118, SCA34, STGD2, STGD3	TRUE	TRUE	TRUE	FALSE	FALSE	TRUE	16	Hu-mac-ATAC_pooled_peak_186265; Hu-mac-ATAC_pooled_peak_186266; Hu-mac-ATAC_pooled_peak_186302; Hu-mac-ATAC_pooled_peak_186303; Hu-mac-ATAC_pooled_peak_186321; Hu-mac-ATAC_pooled_peak_186374; Hu-mac-ATAC_pooled_peak_186517; Hu-mac-ATAC_pooled_peak_186518; Hu-mac-ATAC_pooled_peak_186519; Hu-ret-ATAC_pooled_peak_110996; Hu-ret-ATAC_pooled_peak_110997; Hu-ret-ATAC_pooled_peak_111018; Hu-ret-ATAC_poo…	4	ENCODE-Human-RPE-DHS-pooled_peak_119545; ENCODE-Human-RPE-DHS-pooled_peak_119578; ENCODE-Human-RPE-DHS-pooled_peak_119579; ENCODE-Human-RPE-DHS-pooled_peak_119711	10	Hu-mac-ATAC_pooled_peak_186300; Hu-mac-ATAC_pooled_peak_186383; Hu-mac-ATAC_pooled_peak_186397; Hu-mac-ATAC_pooled_peak_186402; Hu-ret-ATAC_pooled_peak_111017; Hu-ret-ATAC_pooled_peak_111069; Hu-ret-ATAC_pooled_peak_111073; Hu-ret-ATAC_pooled_peak_111074; Hu-ret-ATAC_pooled_peak_111087; Hu-ret-ATAC_pooled_peak_111091	3	ENCODE-Human-RPE-DHS-pooled_peak_119577; ENCODE-Human-RPE-DHS-pooled_peak_119607; ENCODE-Human-RPE-DHS-pooled_peak_119610	0		0
ENSG00000127463	EMC1	KIAA0090	FALSE	FALSE	TRUE	FALSE	FALSE	TRUE	10	Hu-mac-ATAC_pooled_peak_1445; Hu-mac-ATAC_pooled_peak_1470; Hu-mac-ATAC_pooled_peak_1476; Hu-mac-ATAC_pooled_peak_1509; Hu-mac-ATAC_pooled_peak_1600; Hu-ret-ATAC_pooled_peak_1016; Hu-ret-ATAC_pooled_peak_1070; Hu-ret-ATAC_pooled_peak_972; Hu-ret-ATAC_pooled_peak_987; Hu-ret-ATAC_pooled_peak_992	4	ENCODE-Human-RPE-DHS-pooled_peak_1062; ENCODE-Human-RPE-DHS-pooled_peak_1109; ENCODE-Human-RPE-DHS-pooled_peak_1191; ENCODE-Human-RPE-DHS-pooled_peak_1192	7	Hu-mac-ATAC_pooled_peak_1445; Hu-mac-ATAC_pooled_peak_1470; Hu-mac-ATAC_pooled_peak_1505; Hu-ret-ATAC_pooled_peak_1013; Hu-ret-ATAC_pooled_peak_1014; Hu-ret-ATAC_pooled_peak_972; Hu-ret-ATAC_pooled_peak_987	1	ENCODE-Human-RPE-DHS-pooled_peak_1062	0		0
ENSG00000225830	ERCC6	ARMD5, CKN2, CSB, RAD26	FALSE	FALSE	FALSE	FALSE	FALSE	TRUE	6	Hu-mac-ATAC_pooled_peak_21860; Hu-mac-ATAC_pooled_peak_21946; Hu-mac-ATAC_pooled_peak_21947; Hu-ret-ATAC_pooled_peak_13471; Hu-ret-ATAC_pooled_peak_13528; Hu-ret-ATAC_pooled_peak_13529	1	ENCODE-Human-RPE-DHS-pooled_peak_16241	0		0		0		0
ENSG00000187017	ESPN	DFNB36	FALSE	FALSE	FALSE	FALSE	FALSE	TRUE	5	Hu-mac-ATAC_pooled_peak_507; Hu-mac-ATAC_pooled_peak_571; Hu-mac-ATAC_pooled_peak_672; Hu-ret-ATAC_pooled_peak_314; Hu-ret-ATAC_pooled_peak_359	1	ENCODE-Human-RPE-DHS-pooled_peak_236	0		0		0		0
ENSG00000130713	EXOSC2	hRrp4p, p7, RRP4, Rrp4p	FALSE	FALSE	FALSE	FALSE	FALSE	TRUE	19	Hu-mac-ATAC_pooled_peak_238022; Hu-mac-ATAC_pooled_peak_238023; Hu-mac-ATAC_pooled_peak_238051; Hu-mac-ATAC_pooled_peak_238064; Hu-mac-ATAC_pooled_peak_238068; Hu-mac-ATAC_pooled_peak_238098; Hu-mac-ATAC_pooled_peak_238112; Hu-mac-ATAC_pooled_peak_238114; Hu-mac-ATAC_pooled_peak_238128; Hu-mac-ATAC_pooled_peak_238152; Hu-ret-ATAC_pooled_peak_139481; Hu-ret-ATAC_pooled_peak_139482; Hu-ret-ATAC_poo…	6	ENCODE-Human-RPE-DHS-pooled_peak_146490; ENCODE-Human-RPE-DHS-pooled_peak_146508; ENCODE-Human-RPE-DHS-pooled_peak_146522; ENCODE-Human-RPE-DHS-pooled_peak_146524; ENCODE-Human-RPE-DHS-pooled_peak_146525; ENCODE-Human-RPE-DHS-pooled_peak_146542	0		0		0		0
ENSG00000188107	EYS	bA166P24.2, bA307F22.3, bA74E24.1, C6orf178, C6orf179, C6orf180, dJ1018A4.2, dJ303F19.1, EGFL10, EGFL11, RP25, SPAM	TRUE	TRUE	TRUE	FALSE	FALSE	TRUE	3	Hu-mac-ATAC_pooled_peak_184905; Hu-mac-ATAC_pooled_peak_184906; Hu-ret-ATAC_pooled_peak_110314	1	ENCODE-Human-RPE-DHS-pooled_peak_118954	1	Hu-ret-ATAC_pooled_peak_110478	0		0		0
ENSG00000170264	FAM161A	FLJ13305, RP28	FALSE	TRUE	TRUE	FALSE	FALSE	TRUE	32	Hu-mac-ATAC_pooled_peak_102027; Hu-mac-ATAC_pooled_peak_102044; Hu-mac-ATAC_pooled_peak_102045; Hu-mac-ATAC_pooled_peak_102051; Hu-mac-ATAC_pooled_peak_102052; Hu-mac-ATAC_pooled_peak_102072; Hu-mac-ATAC_pooled_peak_102073; Hu-mac-ATAC_pooled_peak_102083; Hu-mac-ATAC_pooled_peak_102091; Hu-mac-ATAC_pooled_peak_102096; Hu-mac-ATAC_pooled_peak_102108; Hu-mac-ATAC_pooled_peak_102110; Hu-mac-ATAC_poo…	7	ENCODE-Human-RPE-DHS-pooled_peak_67541; ENCODE-Human-RPE-DHS-pooled_peak_67542; ENCODE-Human-RPE-DHS-pooled_peak_67550; ENCODE-Human-RPE-DHS-pooled_peak_67553; ENCODE-Human-RPE-DHS-pooled_peak_67565; ENCODE-Human-RPE-DHS-pooled_peak_67625; ENCODE-Human-RPE-DHS-pooled_peak_67662	8	Hu-mac-ATAC_pooled_peak_102072; Hu-mac-ATAC_pooled_peak_102073; Hu-mac-ATAC_pooled_peak_102095; Hu-mac-ATAC_pooled_peak_102100; Hu-ret-ATAC_pooled_peak_62314; Hu-ret-ATAC_pooled_peak_62315; Hu-ret-ATAC_pooled_peak_62327; Hu-ret-ATAC_pooled_peak_62333	1	ENCODE-Human-RPE-DHS-pooled_peak_67550	0		0
ENSG00000140092	FBLN5	ARMD3, DANCE, EVEC, UP50	FALSE	FALSE	FALSE	TRUE	TRUE	FALSE	2	Hu-mac-ATAC_pooled_peak_67548; Hu-ret-ATAC_pooled_peak_40270	0		0		0		0		0
ENSG00000138829	FBN2	CCA, DA9	FALSE	FALSE	FALSE	FALSE	TRUE	FALSE	0		0		0		0		0		0
ENSG00000162769	FLVCR1	AXPC1, FLVCR, MFSD7B, PCA, SLC49A1	FALSE	FALSE	FALSE	FALSE	FALSE	TRUE	0		0		0		0		0		0
ENSG00000186765	FSCN2	RFSN, RP30	FALSE	FALSE	TRUE	FALSE	FALSE	TRUE	49	Hu-mac-ATAC_pooled_peak_83540; Hu-mac-ATAC_pooled_peak_83565; Hu-mac-ATAC_pooled_peak_83574; Hu-mac-ATAC_pooled_peak_83575; Hu-mac-ATAC_pooled_peak_83576; Hu-mac-ATAC_pooled_peak_83577; Hu-mac-ATAC_pooled_peak_83618; Hu-mac-ATAC_pooled_peak_83628; Hu-mac-ATAC_pooled_peak_83635; Hu-mac-ATAC_pooled_peak_83643; Hu-mac-ATAC_pooled_peak_83650; Hu-mac-ATAC_pooled_peak_83655; Hu-mac-ATAC_pooled_peak_836…	8	ENCODE-Human-RPE-DHS-pooled_peak_57482; ENCODE-Human-RPE-DHS-pooled_peak_57539; ENCODE-Human-RPE-DHS-pooled_peak_57540; ENCODE-Human-RPE-DHS-pooled_peak_57545; ENCODE-Human-RPE-DHS-pooled_peak_57551; ENCODE-Human-RPE-DHS-pooled_peak_57594; ENCODE-Human-RPE-DHS-pooled_peak_57612; ENCODE-Human-RPE-DHS-pooled_peak_57620	48	Hu-mac-ATAC_pooled_peak_83610; Hu-mac-ATAC_pooled_peak_83611; Hu-mac-ATAC_pooled_peak_83618; Hu-mac-ATAC_pooled_peak_83625; Hu-mac-ATAC_pooled_peak_83635; Hu-mac-ATAC_pooled_peak_83643; Hu-mac-ATAC_pooled_peak_83647; Hu-mac-ATAC_pooled_peak_83650; Hu-mac-ATAC_pooled_peak_83655; Hu-mac-ATAC_pooled_peak_83658; Hu-mac-ATAC_pooled_peak_83663; Hu-mac-ATAC_pooled_peak_83664; Hu-mac-ATAC_pooled_peak_836…	13	ENCODE-Human-RPE-DHS-pooled_peak_57532; ENCODE-Human-RPE-DHS-pooled_peak_57541; ENCODE-Human-RPE-DHS-pooled_peak_57542; ENCODE-Human-RPE-DHS-pooled_peak_57544; ENCODE-Human-RPE-DHS-pooled_peak_57550; ENCODE-Human-RPE-DHS-pooled_peak_57551; ENCODE-Human-RPE-DHS-pooled_peak_57565; ENCODE-Human-RPE-DHS-pooled_peak_57566; ENCODE-Human-RPE-DHS-pooled_peak_57573; ENCODE-Human-RPE-DHS-pooled_peak_57591;…	0		0
ENSG00000174804	FZD4	CD344, EVR1	FALSE	FALSE	FALSE	FALSE	TRUE	FALSE	2	Hu-mac-ATAC_pooled_peak_35291; Hu-ret-ATAC_pooled_peak_21843	1	ENCODE-Human-RPE-DHS-pooled_peak_25015	0		0		0		0
ENSG00000156466	GDF6	BMP13, KFS, KFS1, SGM1	FALSE	FALSE	FALSE	FALSE	TRUE	TRUE	2	Hu-mac-ATAC_pooled_peak_220746; Hu-ret-ATAC_pooled_peak_129989	0		0		0		0		0
ENSG00000114349	GNAT1	CSNBAD3	FALSE	FALSE	TRUE	FALSE	FALSE	TRUE	56	Hu-mac-ATAC_pooled_peak_132256; Hu-mac-ATAC_pooled_peak_132266; Hu-mac-ATAC_pooled_peak_132267; Hu-mac-ATAC_pooled_peak_132275; Hu-mac-ATAC_pooled_peak_132281; Hu-mac-ATAC_pooled_peak_132311; Hu-mac-ATAC_pooled_peak_132312; Hu-mac-ATAC_pooled_peak_132314; Hu-mac-ATAC_pooled_peak_132322; Hu-mac-ATAC_pooled_peak_132326; Hu-mac-ATAC_pooled_peak_132328; Hu-mac-ATAC_pooled_peak_132331; Hu-mac-ATAC_poo…	17	ENCODE-Human-RPE-DHS-pooled_peak_86885; ENCODE-Human-RPE-DHS-pooled_peak_86895; ENCODE-Human-RPE-DHS-pooled_peak_86904; ENCODE-Human-RPE-DHS-pooled_peak_86929; ENCODE-Human-RPE-DHS-pooled_peak_86932; ENCODE-Human-RPE-DHS-pooled_peak_86934; ENCODE-Human-RPE-DHS-pooled_peak_86944; ENCODE-Human-RPE-DHS-pooled_peak_86952; ENCODE-Human-RPE-DHS-pooled_peak_86954; ENCODE-Human-RPE-DHS-pooled_peak_87013;…	68	Hu-mac-ATAC_pooled_peak_132275; Hu-mac-ATAC_pooled_peak_132278; Hu-mac-ATAC_pooled_peak_132279; Hu-mac-ATAC_pooled_peak_132303; Hu-mac-ATAC_pooled_peak_132307; Hu-mac-ATAC_pooled_peak_132308; Hu-mac-ATAC_pooled_peak_132338; Hu-mac-ATAC_pooled_peak_132351; Hu-mac-ATAC_pooled_peak_132358; Hu-mac-ATAC_pooled_peak_132361; Hu-mac-ATAC_pooled_peak_132375; Hu-mac-ATAC_pooled_peak_132385; Hu-mac-ATAC_poo…	15	ENCODE-Human-RPE-DHS-pooled_peak_86902; ENCODE-Human-RPE-DHS-pooled_peak_86920; ENCODE-Human-RPE-DHS-pooled_peak_86921; ENCODE-Human-RPE-DHS-pooled_peak_86922; ENCODE-Human-RPE-DHS-pooled_peak_86969; ENCODE-Human-RPE-DHS-pooled_peak_86976; ENCODE-Human-RPE-DHS-pooled_peak_87014; ENCODE-Human-RPE-DHS-pooled_peak_87017; ENCODE-Human-RPE-DHS-pooled_peak_87018; ENCODE-Human-RPE-DHS-pooled_peak_87021;…	0		0
ENSG00000134183	GNAT2	ACHM4	FALSE	FALSE	FALSE	FALSE	FALSE	TRUE	0		0		0		0		0		0
ENSG00000111664	GNB3		TRUE	TRUE	TRUE	FALSE	FALSE	TRUE	26	Hu-mac-ATAC_pooled_peak_39875; Hu-mac-ATAC_pooled_peak_39876; Hu-mac-ATAC_pooled_peak_39884; Hu-mac-ATAC_pooled_peak_39887; Hu-mac-ATAC_pooled_peak_39893; Hu-mac-ATAC_pooled_peak_39896; Hu-mac-ATAC_pooled_peak_39908; Hu-mac-ATAC_pooled_peak_39916; Hu-mac-ATAC_pooled_peak_39919; Hu-mac-ATAC_pooled_peak_39937; Hu-mac-ATAC_pooled_peak_39942; Hu-mac-ATAC_pooled_peak_39952; Hu-mac-ATAC_pooled_peak_400…	7	ENCODE-Human-RPE-DHS-pooled_peak_28154; ENCODE-Human-RPE-DHS-pooled_peak_28157; ENCODE-Human-RPE-DHS-pooled_peak_28161; ENCODE-Human-RPE-DHS-pooled_peak_28182; ENCODE-Human-RPE-DHS-pooled_peak_28184; ENCODE-Human-RPE-DHS-pooled_peak_28193; ENCODE-Human-RPE-DHS-pooled_peak_28240	53	Hu-mac-ATAC_pooled_peak_39878; Hu-mac-ATAC_pooled_peak_39879; Hu-mac-ATAC_pooled_peak_39896; Hu-mac-ATAC_pooled_peak_39912; Hu-mac-ATAC_pooled_peak_39913; Hu-mac-ATAC_pooled_peak_39914; Hu-mac-ATAC_pooled_peak_39916; Hu-mac-ATAC_pooled_peak_39919; Hu-mac-ATAC_pooled_peak_39922; Hu-mac-ATAC_pooled_peak_39923; Hu-mac-ATAC_pooled_peak_39924; Hu-mac-ATAC_pooled_peak_39930; Hu-mac-ATAC_pooled_peak_399…	10	ENCODE-Human-RPE-DHS-pooled_peak_28144; ENCODE-Human-RPE-DHS-pooled_peak_28154; ENCODE-Human-RPE-DHS-pooled_peak_28165; ENCODE-Human-RPE-DHS-pooled_peak_28167; ENCODE-Human-RPE-DHS-pooled_peak_28182; ENCODE-Human-RPE-DHS-pooled_peak_28183; ENCODE-Human-RPE-DHS-pooled_peak_28184; ENCODE-Human-RPE-DHS-pooled_peak_28185; ENCODE-Human-RPE-DHS-pooled_peak_28186; ENCODE-Human-RPE-DHS-pooled_peak_28191	0		0
ENSG00000090581	GNPTG	C16orf27, c316G12.3, CAB56184, GNPTAG	FALSE	FALSE	TRUE	FALSE	TRUE	TRUE	4	Hu-mac-ATAC_pooled_peak_75287; Hu-mac-ATAC_pooled_peak_75364; Hu-ret-ATAC_pooled_peak_45439; Hu-ret-ATAC_pooled_peak_45498	2	ENCODE-Human-RPE-DHS-pooled_peak_49185; ENCODE-Human-RPE-DHS-pooled_peak_49241	4	Hu-mac-ATAC_pooled_peak_75272; Hu-mac-ATAC_pooled_peak_75273; Hu-ret-ATAC_pooled_peak_45428; Hu-ret-ATAC_pooled_peak_45429	1	ENCODE-Human-RPE-DHS-pooled_peak_49174	0		0
ENSG00000277399	GPR179	CSNB1E, GPR158L1	FALSE	FALSE	FALSE	FALSE	FALSE	TRUE	0		0		0		0		0		0
ENSG00000152208	GRID2	GluD2, GluR-delta-2	TRUE	FALSE	FALSE	FALSE	FALSE	TRUE	0		0		0		0		0		0
ENSG00000185974	GRK1	GPRK1, RHOK, RK	FALSE	FALSE	TRUE	FALSE	FALSE	TRUE	27	Hu-mac-ATAC_pooled_peak_60403; Hu-mac-ATAC_pooled_peak_60404; Hu-mac-ATAC_pooled_peak_60413; Hu-mac-ATAC_pooled_peak_60418; Hu-mac-ATAC_pooled_peak_60426; Hu-mac-ATAC_pooled_peak_60427; Hu-mac-ATAC_pooled_peak_60465; Hu-mac-ATAC_pooled_peak_60471; Hu-mac-ATAC_pooled_peak_60484; Hu-mac-ATAC_pooled_peak_60497; Hu-mac-ATAC_pooled_peak_60527; Hu-mac-ATAC_pooled_peak_60607; Hu-mac-ATAC_pooled_peak_606…	2	ENCODE-Human-RPE-DHS-pooled_peak_39886; ENCODE-Human-RPE-DHS-pooled_peak_39962	16	Hu-mac-ATAC_pooled_peak_60476; Hu-mac-ATAC_pooled_peak_60481; Hu-mac-ATAC_pooled_peak_60498; Hu-mac-ATAC_pooled_peak_60514; Hu-mac-ATAC_pooled_peak_60516; Hu-mac-ATAC_pooled_peak_60521; Hu-mac-ATAC_pooled_peak_60522; Hu-mac-ATAC_pooled_peak_60527; Hu-ret-ATAC_pooled_peak_36169; Hu-ret-ATAC_pooled_peak_36193; Hu-ret-ATAC_pooled_peak_36202; Hu-ret-ATAC_pooled_peak_36205; Hu-ret-ATAC_pooled_peak_362…	1	ENCODE-Human-RPE-DHS-pooled_peak_39914	0		0
ENSG00000113262	GRM6	CSNB1B, GPRC1F, mGlu6, MGLUR6	FALSE	FALSE	TRUE	FALSE	FALSE	TRUE	12	Hu-mac-ATAC_pooled_peak_180281; Hu-mac-ATAC_pooled_peak_180283; Hu-mac-ATAC_pooled_peak_180284; Hu-mac-ATAC_pooled_peak_180298; Hu-mac-ATAC_pooled_peak_180327; Hu-mac-ATAC_pooled_peak_180341; Hu-ret-ATAC_pooled_peak_107226; Hu-ret-ATAC_pooled_peak_107230; Hu-ret-ATAC_pooled_peak_107231; Hu-ret-ATAC_pooled_peak_107237; Hu-ret-ATAC_pooled_peak_107257; Hu-ret-ATAC_pooled_peak_107269	3	ENCODE-Human-RPE-DHS-pooled_peak_114871; ENCODE-Human-RPE-DHS-pooled_peak_114888; ENCODE-Human-RPE-DHS-pooled_peak_114897	4	Hu-mac-ATAC_pooled_peak_180285; Hu-mac-ATAC_pooled_peak_180298; Hu-ret-ATAC_pooled_peak_107232; Hu-ret-ATAC_pooled_peak_107237	1	ENCODE-Human-RPE-DHS-pooled_peak_114872	0		0
ENSG00000048545	GUCA1A	C6orf131, COD3, CORD14, dJ139D8.6, GCAP, GCAP1, GUCA, GUCA1	FALSE	TRUE	TRUE	FALSE	FALSE	TRUE	27	Hu-mac-ATAC_pooled_peak_183300; Hu-mac-ATAC_pooled_peak_183306; Hu-mac-ATAC_pooled_peak_183307; Hu-mac-ATAC_pooled_peak_183376; Hu-mac-ATAC_pooled_peak_183377; Hu-mac-ATAC_pooled_peak_183380; Hu-mac-ATAC_pooled_peak_183381; Hu-mac-ATAC_pooled_peak_183387; Hu-mac-ATAC_pooled_peak_183398; Hu-mac-ATAC_pooled_peak_183399; Hu-mac-ATAC_pooled_peak_183415; Hu-mac-ATAC_pooled_peak_183446; Hu-mac-ATAC_poo…	6	ENCODE-Human-RPE-DHS-pooled_peak_117929; ENCODE-Human-RPE-DHS-pooled_peak_117939; ENCODE-Human-RPE-DHS-pooled_peak_117942; ENCODE-Human-RPE-DHS-pooled_peak_117952; ENCODE-Human-RPE-DHS-pooled_peak_117974; ENCODE-Human-RPE-DHS-pooled_peak_117982	26	Hu-mac-ATAC_pooled_peak_183305; Hu-mac-ATAC_pooled_peak_183323; Hu-mac-ATAC_pooled_peak_183343; Hu-mac-ATAC_pooled_peak_183347; Hu-mac-ATAC_pooled_peak_183373; Hu-mac-ATAC_pooled_peak_183376; Hu-mac-ATAC_pooled_peak_183377; Hu-mac-ATAC_pooled_peak_183378; Hu-mac-ATAC_pooled_peak_183380; Hu-mac-ATAC_pooled_peak_183381; Hu-mac-ATAC_pooled_peak_183399; Hu-mac-ATAC_pooled_peak_183424; Hu-mac-ATAC_poo…	7	ENCODE-Human-RPE-DHS-pooled_peak_117861; ENCODE-Human-RPE-DHS-pooled_peak_117925; ENCODE-Human-RPE-DHS-pooled_peak_117928; ENCODE-Human-RPE-DHS-pooled_peak_117929; ENCODE-Human-RPE-DHS-pooled_peak_117942; ENCODE-Human-RPE-DHS-pooled_peak_117966; ENCODE-Human-RPE-DHS-pooled_peak_117967	0		0
ENSG00000112599	GUCA1B	GCAP2, RP48	FALSE	TRUE	TRUE	FALSE	FALSE	TRUE	59	Hu-mac-ATAC_pooled_peak_183257; Hu-mac-ATAC_pooled_peak_183276; Hu-mac-ATAC_pooled_peak_183300; Hu-mac-ATAC_pooled_peak_183305; Hu-mac-ATAC_pooled_peak_183306; Hu-mac-ATAC_pooled_peak_183307; Hu-mac-ATAC_pooled_peak_183320; Hu-mac-ATAC_pooled_peak_183323; Hu-mac-ATAC_pooled_peak_183363; Hu-mac-ATAC_pooled_peak_183378; Hu-mac-ATAC_pooled_peak_183399; Hu-mac-ATAC_pooled_peak_183402; Hu-mac-ATAC_poo…	18	ENCODE-Human-RPE-DHS-pooled_peak_117816; ENCODE-Human-RPE-DHS-pooled_peak_117834; ENCODE-Human-RPE-DHS-pooled_peak_117859; ENCODE-Human-RPE-DHS-pooled_peak_117861; ENCODE-Human-RPE-DHS-pooled_peak_117918; ENCODE-Human-RPE-DHS-pooled_peak_117928; ENCODE-Human-RPE-DHS-pooled_peak_117936; ENCODE-Human-RPE-DHS-pooled_peak_117942; ENCODE-Human-RPE-DHS-pooled_peak_117945; ENCODE-Human-RPE-DHS-pooled_pe…	45	Hu-mac-ATAC_pooled_peak_183305; Hu-mac-ATAC_pooled_peak_183320; Hu-mac-ATAC_pooled_peak_183323; Hu-mac-ATAC_pooled_peak_183326; Hu-mac-ATAC_pooled_peak_183331; Hu-mac-ATAC_pooled_peak_183334; Hu-mac-ATAC_pooled_peak_183336; Hu-mac-ATAC_pooled_peak_183337; Hu-mac-ATAC_pooled_peak_183366; Hu-mac-ATAC_pooled_peak_183367; Hu-mac-ATAC_pooled_peak_183368; Hu-mac-ATAC_pooled_peak_183373; Hu-mac-ATAC_poo…	9	ENCODE-Human-RPE-DHS-pooled_peak_117859; ENCODE-Human-RPE-DHS-pooled_peak_117861; ENCODE-Human-RPE-DHS-pooled_peak_117925; ENCODE-Human-RPE-DHS-pooled_peak_117928; ENCODE-Human-RPE-DHS-pooled_peak_117929; ENCODE-Human-RPE-DHS-pooled_peak_117939; ENCODE-Human-RPE-DHS-pooled_peak_117942; ENCODE-Human-RPE-DHS-pooled_peak_117966; ENCODE-Human-RPE-DHS-pooled_peak_117967	0		0
ENSG00000132518	GUCY2D	CORD6, CYGD, GUC1A4, GUC2D, LCA, LCA1, retGC, RETGC-1, ROS-GC1	FALSE	FALSE	TRUE	FALSE	FALSE	TRUE	67	Hu-mac-ATAC_pooled_peak_80002; Hu-mac-ATAC_pooled_peak_80020; Hu-mac-ATAC_pooled_peak_80022; Hu-mac-ATAC_pooled_peak_80023; Hu-mac-ATAC_pooled_peak_80024; Hu-mac-ATAC_pooled_peak_80041; Hu-mac-ATAC_pooled_peak_80048; Hu-mac-ATAC_pooled_peak_80049; Hu-mac-ATAC_pooled_peak_80059; Hu-mac-ATAC_pooled_peak_80060; Hu-mac-ATAC_pooled_peak_80064; Hu-mac-ATAC_pooled_peak_80067; Hu-mac-ATAC_pooled_peak_800…	21	ENCODE-Human-RPE-DHS-pooled_peak_53342; ENCODE-Human-RPE-DHS-pooled_peak_53343; ENCODE-Human-RPE-DHS-pooled_peak_53348; ENCODE-Human-RPE-DHS-pooled_peak_53350; ENCODE-Human-RPE-DHS-pooled_peak_53355; ENCODE-Human-RPE-DHS-pooled_peak_53366; ENCODE-Human-RPE-DHS-pooled_peak_53374; ENCODE-Human-RPE-DHS-pooled_peak_53375; ENCODE-Human-RPE-DHS-pooled_peak_53376; ENCODE-Human-RPE-DHS-pooled_peak_53382;…	76	Hu-mac-ATAC_pooled_peak_80022; Hu-mac-ATAC_pooled_peak_80023; Hu-mac-ATAC_pooled_peak_80024; Hu-mac-ATAC_pooled_peak_80046; Hu-mac-ATAC_pooled_peak_80068; Hu-mac-ATAC_pooled_peak_80070; Hu-mac-ATAC_pooled_peak_80071; Hu-mac-ATAC_pooled_peak_80072; Hu-mac-ATAC_pooled_peak_80073; Hu-mac-ATAC_pooled_peak_80075; Hu-mac-ATAC_pooled_peak_80077; Hu-mac-ATAC_pooled_peak_80078; Hu-mac-ATAC_pooled_peak_800…	16	ENCODE-Human-RPE-DHS-pooled_peak_53348; ENCODE-Human-RPE-DHS-pooled_peak_53350; ENCODE-Human-RPE-DHS-pooled_peak_53389; ENCODE-Human-RPE-DHS-pooled_peak_53393; ENCODE-Human-RPE-DHS-pooled_peak_53394; ENCODE-Human-RPE-DHS-pooled_peak_53396; ENCODE-Human-RPE-DHS-pooled_peak_53405; ENCODE-Human-RPE-DHS-pooled_peak_53409; ENCODE-Human-RPE-DHS-pooled_peak_53411; ENCODE-Human-RPE-DHS-pooled_peak_53413;…	0		0
ENSG00000170445	HARS1	HARS, HisRS, USH3B	FALSE	FALSE	TRUE	FALSE	FALSE	FALSE	48	Hu-mac-ATAC_pooled_peak_176994; Hu-mac-ATAC_pooled_peak_177001; Hu-mac-ATAC_pooled_peak_177003; Hu-mac-ATAC_pooled_peak_177014; Hu-mac-ATAC_pooled_peak_177022; Hu-mac-ATAC_pooled_peak_177023; Hu-mac-ATAC_pooled_peak_177025; Hu-mac-ATAC_pooled_peak_177026; Hu-mac-ATAC_pooled_peak_177030; Hu-mac-ATAC_pooled_peak_177032; Hu-mac-ATAC_pooled_peak_177044; Hu-mac-ATAC_pooled_peak_177046; Hu-mac-ATAC_poo…	13	ENCODE-Human-RPE-DHS-pooled_peak_112672; ENCODE-Human-RPE-DHS-pooled_peak_112679; ENCODE-Human-RPE-DHS-pooled_peak_112683; ENCODE-Human-RPE-DHS-pooled_peak_112686; ENCODE-Human-RPE-DHS-pooled_peak_112690; ENCODE-Human-RPE-DHS-pooled_peak_112693; ENCODE-Human-RPE-DHS-pooled_peak_112698; ENCODE-Human-RPE-DHS-pooled_peak_112710; ENCODE-Human-RPE-DHS-pooled_peak_112711; ENCODE-Human-RPE-DHS-pooled_pe…	4	Hu-mac-ATAC_pooled_peak_177026; Hu-mac-ATAC_pooled_peak_177032; Hu-ret-ATAC_pooled_peak_105085; Hu-ret-ATAC_pooled_peak_105093	1	ENCODE-Human-RPE-DHS-pooled_peak_112690	0		0
ENSG00000165102	HGSNAT	FLJ32731, HGNAT, TMEM76	FALSE	FALSE	FALSE	FALSE	FALSE	TRUE	16	Hu-mac-ATAC_pooled_peak_215277; Hu-mac-ATAC_pooled_peak_215279; Hu-mac-ATAC_pooled_peak_215308; Hu-mac-ATAC_pooled_peak_215353; Hu-mac-ATAC_pooled_peak_215359; Hu-mac-ATAC_pooled_peak_215363; Hu-mac-ATAC_pooled_peak_215364; Hu-mac-ATAC_pooled_peak_215369; Hu-ret-ATAC_pooled_peak_127221; Hu-ret-ATAC_pooled_peak_127224; Hu-ret-ATAC_pooled_peak_127239; Hu-ret-ATAC_pooled_peak_127257; Hu-ret-ATAC_poo…	3	ENCODE-Human-RPE-DHS-pooled_peak_134884; ENCODE-Human-RPE-DHS-pooled_peak_134933; ENCODE-Human-RPE-DHS-pooled_peak_134942	0		0		0		0
ENSG00000156515	HK1		FALSE	FALSE	FALSE	FALSE	FALSE	TRUE	16	Hu-mac-ATAC_pooled_peak_23305; Hu-mac-ATAC_pooled_peak_23365; Hu-mac-ATAC_pooled_peak_23384; Hu-mac-ATAC_pooled_peak_23394; Hu-mac-ATAC_pooled_peak_23396; Hu-mac-ATAC_pooled_peak_23398; Hu-mac-ATAC_pooled_peak_23432; Hu-ret-ATAC_pooled_peak_14371; Hu-ret-ATAC_pooled_peak_14372; Hu-ret-ATAC_pooled_peak_14410; Hu-ret-ATAC_pooled_peak_14415; Hu-ret-ATAC_pooled_peak_14422; Hu-ret-ATAC_pooled_peak_144…	4	ENCODE-Human-RPE-DHS-pooled_peak_17260; ENCODE-Human-RPE-DHS-pooled_peak_17273; ENCODE-Human-RPE-DHS-pooled_peak_17277; ENCODE-Human-RPE-DHS-pooled_peak_17278	0		0		0		0
ENSG00000143341	HMCN1	ARMD1, FBLN6, FIBL-6, FIBL6	FALSE	FALSE	FALSE	FALSE	TRUE	TRUE	0		0		0		0		0		0
ENSG00000215612	HMX1	H6, NKX5-3	FALSE	FALSE	TRUE	FALSE	FALSE	TRUE	9	Hu-mac-ATAC_pooled_peak_145800; Hu-mac-ATAC_pooled_peak_146052; Hu-mac-ATAC_pooled_peak_146106; Hu-mac-ATAC_pooled_peak_146108; Hu-ret-ATAC_pooled_peak_87932; Hu-ret-ATAC_pooled_peak_88101; Hu-ret-ATAC_pooled_peak_88134; Hu-ret-ATAC_pooled_peak_88135; Hu-ret-ATAC_pooled_peak_88137	0		1	Hu-ret-ATAC_pooled_peak_88173	0		0		0
ENSG00000166033	HTRA1	ARMD7, HtrA, IGFBP5-protease, PRSS11	TRUE	FALSE	TRUE	FALSE	FALSE	TRUE	9	Hu-mac-ATAC_pooled_peak_27709; Hu-mac-ATAC_pooled_peak_27745; Hu-mac-ATAC_pooled_peak_27797; Hu-mac-ATAC_pooled_peak_27802; Hu-ret-ATAC_pooled_peak_17313; Hu-ret-ATAC_pooled_peak_17335; Hu-ret-ATAC_pooled_peak_17350; Hu-ret-ATAC_pooled_peak_17373; Hu-ret-ATAC_pooled_peak_17378	2	ENCODE-Human-RPE-DHS-pooled_peak_20320; ENCODE-Human-RPE-DHS-pooled_peak_20326	5	Hu-mac-ATAC_pooled_peak_27745; Hu-mac-ATAC_pooled_peak_27751; Hu-mac-ATAC_pooled_peak_27763; Hu-ret-ATAC_pooled_peak_17342; Hu-ret-ATAC_pooled_peak_17349	0		0		0
ENSG00000166411	IDH3A		FALSE	FALSE	FALSE	FALSE	FALSE	TRUE	8	Hu-mac-ATAC_pooled_peak_73423; Hu-mac-ATAC_pooled_peak_73425; Hu-mac-ATAC_pooled_peak_73488; Hu-mac-ATAC_pooled_peak_73526; Hu-ret-ATAC_pooled_peak_44160; Hu-ret-ATAC_pooled_peak_44162; Hu-ret-ATAC_pooled_peak_44193; Hu-ret-ATAC_pooled_peak_44217	2	ENCODE-Human-RPE-DHS-pooled_peak_47888; ENCODE-Human-RPE-DHS-pooled_peak_47912	0		0		0		0
ENSG00000101365	IDH3B	RP46	FALSE	FALSE	TRUE	FALSE	FALSE	FALSE	32	Hu-mac-ATAC_pooled_peak_116792; Hu-mac-ATAC_pooled_peak_116806; Hu-mac-ATAC_pooled_peak_116832; Hu-mac-ATAC_pooled_peak_116850; Hu-mac-ATAC_pooled_peak_116856; Hu-mac-ATAC_pooled_peak_116857; Hu-mac-ATAC_pooled_peak_116865; Hu-mac-ATAC_pooled_peak_116868; Hu-mac-ATAC_pooled_peak_116869; Hu-mac-ATAC_pooled_peak_116870; Hu-mac-ATAC_pooled_peak_116881; Hu-mac-ATAC_pooled_peak_116893; Hu-mac-ATAC_poo…	8	ENCODE-Human-RPE-DHS-pooled_peak_77311; ENCODE-Human-RPE-DHS-pooled_peak_77361; ENCODE-Human-RPE-DHS-pooled_peak_77363; ENCODE-Human-RPE-DHS-pooled_peak_77385; ENCODE-Human-RPE-DHS-pooled_peak_77416; ENCODE-Human-RPE-DHS-pooled_peak_77422; ENCODE-Human-RPE-DHS-pooled_peak_77443; ENCODE-Human-RPE-DHS-pooled_peak_77444	1	Hu-mac-ATAC_pooled_peak_116865	0		0		0
ENSG00000187535	IFT140	gs114, KIAA0590, WDTC2	FALSE	FALSE	FALSE	FALSE	FALSE	TRUE	95	Hu-mac-ATAC_pooled_peak_75110; Hu-mac-ATAC_pooled_peak_75111; Hu-mac-ATAC_pooled_peak_75124; Hu-mac-ATAC_pooled_peak_75131; Hu-mac-ATAC_pooled_peak_75161; Hu-mac-ATAC_pooled_peak_75163; Hu-mac-ATAC_pooled_peak_75167; Hu-mac-ATAC_pooled_peak_75177; Hu-mac-ATAC_pooled_peak_75178; Hu-mac-ATAC_pooled_peak_75181; Hu-mac-ATAC_pooled_peak_75188; Hu-mac-ATAC_pooled_peak_75193; Hu-mac-ATAC_pooled_peak_752…	17	ENCODE-Human-RPE-DHS-pooled_peak_49109; ENCODE-Human-RPE-DHS-pooled_peak_49136; ENCODE-Human-RPE-DHS-pooled_peak_49168; ENCODE-Human-RPE-DHS-pooled_peak_49171; ENCODE-Human-RPE-DHS-pooled_peak_49185; ENCODE-Human-RPE-DHS-pooled_peak_49192; ENCODE-Human-RPE-DHS-pooled_peak_49205; ENCODE-Human-RPE-DHS-pooled_peak_49207; ENCODE-Human-RPE-DHS-pooled_peak_49209; ENCODE-Human-RPE-DHS-pooled_peak_49212;…	0		0		0		0
ENSG00000138002	IFT172	BBS20, NPHP17, osm-1, SLB, wim	FALSE	FALSE	FALSE	FALSE	FALSE	TRUE	8	Hu-mac-ATAC_pooled_peak_99452; Hu-mac-ATAC_pooled_peak_99453; Hu-mac-ATAC_pooled_peak_99455; Hu-mac-ATAC_pooled_peak_99471; Hu-ret-ATAC_pooled_peak_60648; Hu-ret-ATAC_pooled_peak_60649; Hu-ret-ATAC_pooled_peak_60651; Hu-ret-ATAC_pooled_peak_60666	2	ENCODE-Human-RPE-DHS-pooled_peak_65606; ENCODE-Human-RPE-DHS-pooled_peak_65621	0		0		0		0
ENSG00000100360	IFT27	BBS19, FAP156, RABL4, RAYL	FALSE	FALSE	TRUE	FALSE	FALSE	FALSE	19	Hu-mac-ATAC_pooled_peak_127491; Hu-mac-ATAC_pooled_peak_127497; Hu-mac-ATAC_pooled_peak_127499; Hu-mac-ATAC_pooled_peak_127500; Hu-mac-ATAC_pooled_peak_127501; Hu-mac-ATAC_pooled_peak_127531; Hu-mac-ATAC_pooled_peak_127561; Hu-mac-ATAC_pooled_peak_127565; Hu-mac-ATAC_pooled_peak_127566; Hu-mac-ATAC_pooled_peak_127642; Hu-ret-ATAC_pooled_peak_77320; Hu-ret-ATAC_pooled_peak_77324; Hu-ret-ATAC_poole…	6	ENCODE-Human-RPE-DHS-pooled_peak_83406; ENCODE-Human-RPE-DHS-pooled_peak_83417; ENCODE-Human-RPE-DHS-pooled_peak_83422; ENCODE-Human-RPE-DHS-pooled_peak_83427; ENCODE-Human-RPE-DHS-pooled_peak_83451; ENCODE-Human-RPE-DHS-pooled_peak_83452	0		0		0		0
ENSG00000119650	IFT43	C14orf179, FLJ32173, MGC16028	TRUE	FALSE	TRUE	FALSE	FALSE	TRUE	9	Hu-mac-ATAC_pooled_peak_65899; Hu-mac-ATAC_pooled_peak_65917; Hu-mac-ATAC_pooled_peak_65986; Hu-mac-ATAC_pooled_peak_65987; Hu-mac-ATAC_pooled_peak_66031; Hu-ret-ATAC_pooled_peak_39396; Hu-ret-ATAC_pooled_peak_39402; Hu-ret-ATAC_pooled_peak_39457; Hu-ret-ATAC_pooled_peak_39491	2	ENCODE-Human-RPE-DHS-pooled_peak_43185; ENCODE-Human-RPE-DHS-pooled_peak_43186	2	Hu-mac-ATAC_pooled_peak_65917; Hu-ret-ATAC_pooled_peak_39402	0		0		0
ENSG00000122970	IFT81	CDV-1R, CDV1, MGC4027	FALSE	FALSE	FALSE	FALSE	FALSE	TRUE	21	Hu-mac-ATAC_pooled_peak_49339; Hu-mac-ATAC_pooled_peak_49356; Hu-mac-ATAC_pooled_peak_49357; Hu-mac-ATAC_pooled_peak_49373; Hu-mac-ATAC_pooled_peak_49376; Hu-mac-ATAC_pooled_peak_49378; Hu-mac-ATAC_pooled_peak_49412; Hu-mac-ATAC_pooled_peak_49472; Hu-mac-ATAC_pooled_peak_49486; Hu-mac-ATAC_pooled_peak_49489; Hu-ret-ATAC_pooled_peak_30042; Hu-ret-ATAC_pooled_peak_30051; Hu-ret-ATAC_pooled_peak_300…	3	ENCODE-Human-RPE-DHS-pooled_peak_34094; ENCODE-Human-RPE-DHS-pooled_peak_34124; ENCODE-Human-RPE-DHS-pooled_peak_34186	0		0		0		0
ENSG00000032742	IFT88	D13S1056E, hTg737, MGC26259, Tg737, TTC10	FALSE	FALSE	FALSE	FALSE	FALSE	TRUE	6	Hu-mac-ATAC_pooled_peak_51187; Hu-mac-ATAC_pooled_peak_51203; Hu-mac-ATAC_pooled_peak_51220; Hu-ret-ATAC_pooled_peak_31258; Hu-ret-ATAC_pooled_peak_31278; Hu-ret-ATAC_pooled_peak_31301	1	ENCODE-Human-RPE-DHS-pooled_peak_35144	0		0		0		0
ENSG00000106348	IMPDH1	LCA11, RP10, sWSS2608	TRUE	FALSE	TRUE	FALSE	FALSE	TRUE	42	Hu-mac-ATAC_pooled_peak_208472; Hu-mac-ATAC_pooled_peak_208490; Hu-mac-ATAC_pooled_peak_208491; Hu-mac-ATAC_pooled_peak_208497; Hu-mac-ATAC_pooled_peak_208552; Hu-mac-ATAC_pooled_peak_208553; Hu-mac-ATAC_pooled_peak_208616; Hu-mac-ATAC_pooled_peak_208647; Hu-mac-ATAC_pooled_peak_208648; Hu-mac-ATAC_pooled_peak_208651; Hu-mac-ATAC_pooled_peak_208654; Hu-mac-ATAC_pooled_peak_208679; Hu-mac-ATAC_poo…	7	ENCODE-Human-RPE-DHS-pooled_peak_131160; ENCODE-Human-RPE-DHS-pooled_peak_131215; ENCODE-Human-RPE-DHS-pooled_peak_131217; ENCODE-Human-RPE-DHS-pooled_peak_131220; ENCODE-Human-RPE-DHS-pooled_peak_131225; ENCODE-Human-RPE-DHS-pooled_peak_131242; ENCODE-Human-RPE-DHS-pooled_peak_131322	11	Hu-mac-ATAC_pooled_peak_208779; Hu-mac-ATAC_pooled_peak_208780; Hu-mac-ATAC_pooled_peak_208782; Hu-mac-ATAC_pooled_peak_208784; Hu-mac-ATAC_pooled_peak_208785; Hu-ret-ATAC_pooled_peak_123198; Hu-ret-ATAC_pooled_peak_123199; Hu-ret-ATAC_pooled_peak_123203; Hu-ret-ATAC_pooled_peak_123204; Hu-ret-ATAC_pooled_peak_123205; Hu-ret-ATAC_pooled_peak_123206	1	ENCODE-Human-RPE-DHS-pooled_peak_131220	0		0
ENSG00000112706	IMPG1	GP147, IPM150, SPACR	TRUE	TRUE	TRUE	FALSE	FALSE	TRUE	4	Hu-mac-ATAC_pooled_peak_186004; Hu-ret-ATAC_pooled_peak_110845; Hu-ret-ATAC_pooled_peak_110847; Hu-ret-ATAC_pooled_peak_110884	0		3	Hu-mac-ATAC_pooled_peak_186053; Hu-ret-ATAC_pooled_peak_110881; Hu-ret-ATAC_pooled_peak_110882	0		0		0
ENSG00000081148	IMPG2	IPM200, RP56, SPACRCAN	TRUE	TRUE	FALSE	FALSE	FALSE	TRUE	0		0		0		0		0		0
ENSG00000148384	INPP5E	CORS1, JBTS1, pharbin, PPI5PIV	FALSE	FALSE	FALSE	FALSE	TRUE	TRUE	11	Hu-mac-ATAC_pooled_peak_238504; Hu-mac-ATAC_pooled_peak_238637; Hu-mac-ATAC_pooled_peak_238718; Hu-mac-ATAC_pooled_peak_238719; Hu-ret-ATAC_pooled_peak_139767; Hu-ret-ATAC_pooled_peak_139768; Hu-ret-ATAC_pooled_peak_139769; Hu-ret-ATAC_pooled_peak_139849; Hu-ret-ATAC_pooled_peak_139852; Hu-ret-ATAC_pooled_peak_139853; Hu-ret-ATAC_pooled_peak_139903	1	ENCODE-Human-RPE-DHS-pooled_peak_146743	2	Hu-mac-ATAC_pooled_peak_238621; Hu-ret-ATAC_pooled_peak_139841	0		0		0
ENSG00000119509	INVS	NPHP2	FALSE	FALSE	FALSE	FALSE	FALSE	TRUE	6	Hu-mac-ATAC_pooled_peak_234977; Hu-mac-ATAC_pooled_peak_235064; Hu-mac-ATAC_pooled_peak_235143; Hu-ret-ATAC_pooled_peak_137720; Hu-ret-ATAC_pooled_peak_137781; Hu-ret-ATAC_pooled_peak_137823	2	ENCODE-Human-RPE-DHS-pooled_peak_144643; ENCODE-Human-RPE-DHS-pooled_peak_144751	0		0		0		0
ENSG00000173226	IQCB1	KIAA0036, NPHP5, SLSN5	FALSE	FALSE	FALSE	TRUE	FALSE	TRUE	31	Hu-mac-ATAC_pooled_peak_138067; Hu-mac-ATAC_pooled_peak_138104; Hu-mac-ATAC_pooled_peak_138125; Hu-mac-ATAC_pooled_peak_138138; Hu-mac-ATAC_pooled_peak_138146; Hu-mac-ATAC_pooled_peak_138172; Hu-mac-ATAC_pooled_peak_138173; Hu-mac-ATAC_pooled_peak_138178; Hu-mac-ATAC_pooled_peak_138185; Hu-mac-ATAC_pooled_peak_138193; Hu-mac-ATAC_pooled_peak_138205; Hu-mac-ATAC_pooled_peak_138206; Hu-mac-ATAC_poo…	8	ENCODE-Human-RPE-DHS-pooled_peak_90511; ENCODE-Human-RPE-DHS-pooled_peak_90552; ENCODE-Human-RPE-DHS-pooled_peak_90562; ENCODE-Human-RPE-DHS-pooled_peak_90592; ENCODE-Human-RPE-DHS-pooled_peak_90605; ENCODE-Human-RPE-DHS-pooled_peak_90634; ENCODE-Human-RPE-DHS-pooled_peak_90635; ENCODE-Human-RPE-DHS-pooled_peak_90668	0		0		0		0
ENSG00000136156	ITM2B	BRI, BRI2, BRICD2B, E25B, E3-16	FALSE	FALSE	FALSE	FALSE	FALSE	FALSE	28	Hu-mac-ATAC_pooled_peak_54184; Hu-mac-ATAC_pooled_peak_54249; Hu-mac-ATAC_pooled_peak_54250; Hu-mac-ATAC_pooled_peak_54259; Hu-mac-ATAC_pooled_peak_54261; Hu-mac-ATAC_pooled_peak_54273; Hu-mac-ATAC_pooled_peak_54281; Hu-mac-ATAC_pooled_peak_54311; Hu-mac-ATAC_pooled_peak_54344; Hu-mac-ATAC_pooled_peak_54402; Hu-mac-ATAC_pooled_peak_54424; Hu-mac-ATAC_pooled_peak_54425; Hu-mac-ATAC_pooled_peak_544…	4	ENCODE-Human-RPE-DHS-pooled_peak_36858; ENCODE-Human-RPE-DHS-pooled_peak_36953; ENCODE-Human-RPE-DHS-pooled_peak_36954; ENCODE-Human-RPE-DHS-pooled_peak_36970	0		0		0		0
ENSG00000101384	JAG1	AGS, AHD, AWS, CD339, HJ1, JAGL1	FALSE	TRUE	TRUE	FALSE	TRUE	FALSE	25	Hu-mac-ATAC_pooled_peak_117415; Hu-mac-ATAC_pooled_peak_117473; Hu-mac-ATAC_pooled_peak_117485; Hu-mac-ATAC_pooled_peak_117514; Hu-mac-ATAC_pooled_peak_117521; Hu-mac-ATAC_pooled_peak_117525; Hu-mac-ATAC_pooled_peak_117526; Hu-mac-ATAC_pooled_peak_117527; Hu-mac-ATAC_pooled_peak_117528; Hu-mac-ATAC_pooled_peak_117562; Hu-mac-ATAC_pooled_peak_117655; Hu-ret-ATAC_pooled_peak_71454; Hu-ret-ATAC_pool…	11	ENCODE-Human-RPE-DHS-pooled_peak_77851; ENCODE-Human-RPE-DHS-pooled_peak_77852; ENCODE-Human-RPE-DHS-pooled_peak_77859; ENCODE-Human-RPE-DHS-pooled_peak_77862; ENCODE-Human-RPE-DHS-pooled_peak_77867; ENCODE-Human-RPE-DHS-pooled_peak_77870; ENCODE-Human-RPE-DHS-pooled_peak_77871; ENCODE-Human-RPE-DHS-pooled_peak_77880; ENCODE-Human-RPE-DHS-pooled_peak_77881; ENCODE-Human-RPE-DHS-pooled_peak_77883;…	1	Hu-mac-ATAC_pooled_peak_117562	0		0		0
ENSG00000115474	KCNJ13	Kir1.4, Kir7.1, LCA16	FALSE	FALSE	FALSE	FALSE	TRUE	TRUE	0		0		0		0		0		0
ENSG00000168263	KCNV2	Kv8.2	FALSE	FALSE	TRUE	FALSE	FALSE	TRUE	9	Hu-mac-ATAC_pooled_peak_226549; Hu-mac-ATAC_pooled_peak_226609; Hu-mac-ATAC_pooled_peak_226610; Hu-mac-ATAC_pooled_peak_226611; Hu-mac-ATAC_pooled_peak_226723; Hu-ret-ATAC_pooled_peak_133087; Hu-ret-ATAC_pooled_peak_133130; Hu-ret-ATAC_pooled_peak_133132; Hu-ret-ATAC_pooled_peak_133211	4	ENCODE-Human-RPE-DHS-pooled_peak_140297; ENCODE-Human-RPE-DHS-pooled_peak_140304; ENCODE-Human-RPE-DHS-pooled_peak_140348; ENCODE-Human-RPE-DHS-pooled_peak_140394	17	Hu-mac-ATAC_pooled_peak_226549; Hu-mac-ATAC_pooled_peak_226550; Hu-mac-ATAC_pooled_peak_226551; Hu-mac-ATAC_pooled_peak_226579; Hu-mac-ATAC_pooled_peak_226612; Hu-mac-ATAC_pooled_peak_226619; Hu-mac-ATAC_pooled_peak_226620; Hu-mac-ATAC_pooled_peak_226625; Hu-ret-ATAC_pooled_peak_133087; Hu-ret-ATAC_pooled_peak_133089; Hu-ret-ATAC_pooled_peak_133109; Hu-ret-ATAC_pooled_peak_133127; Hu-ret-ATAC_poo…	6	ENCODE-Human-RPE-DHS-pooled_peak_140297; ENCODE-Human-RPE-DHS-pooled_peak_140313; ENCODE-Human-RPE-DHS-pooled_peak_140363; ENCODE-Human-RPE-DHS-pooled_peak_140365; ENCODE-Human-RPE-DHS-pooled_peak_140366; ENCODE-Human-RPE-DHS-pooled_peak_140370	0		0
ENSG00000122778	KIAA1549		FALSE	TRUE	TRUE	FALSE	FALSE	TRUE	6	Hu-mac-ATAC_pooled_peak_209658; Hu-mac-ATAC_pooled_peak_209779; Hu-mac-ATAC_pooled_peak_209780; Hu-ret-ATAC_pooled_peak_123717; Hu-ret-ATAC_pooled_peak_123793; Hu-ret-ATAC_pooled_peak_123794	2	ENCODE-Human-RPE-DHS-pooled_peak_131838; ENCODE-Human-RPE-DHS-pooled_peak_131839	2	Hu-mac-ATAC_pooled_peak_209741; Hu-ret-ATAC_pooled_peak_123768	0		0		0
ENSG00000138160	KIF11	Eg5, HKSP, KNSL1, TRIP5	FALSE	FALSE	FALSE	FALSE	TRUE	FALSE	12	Hu-mac-ATAC_pooled_peak_25525; Hu-mac-ATAC_pooled_peak_25590; Hu-mac-ATAC_pooled_peak_25598; Hu-mac-ATAC_pooled_peak_25630; Hu-mac-ATAC_pooled_peak_25706; Hu-ret-ATAC_pooled_peak_15834; Hu-ret-ATAC_pooled_peak_15835; Hu-ret-ATAC_pooled_peak_15884; Hu-ret-ATAC_pooled_peak_15890; Hu-ret-ATAC_pooled_peak_15912; Hu-ret-ATAC_pooled_peak_15913; Hu-ret-ATAC_pooled_peak_15967	1	ENCODE-Human-RPE-DHS-pooled_peak_18729	0		0		0		0
ENSG00000101350	KIF3B	FLA8, KIAA0359, KLP-11	FALSE	FALSE	FALSE	FALSE	FALSE	TRUE	11	Hu-mac-ATAC_pooled_peak_119171; Hu-mac-ATAC_pooled_peak_119180; Hu-mac-ATAC_pooled_peak_119195; Hu-mac-ATAC_pooled_peak_119196; Hu-mac-ATAC_pooled_peak_119197; Hu-ret-ATAC_pooled_peak_72346; Hu-ret-ATAC_pooled_peak_72358; Hu-ret-ATAC_pooled_peak_72359; Hu-ret-ATAC_pooled_peak_72367; Hu-ret-ATAC_pooled_peak_72385; Hu-ret-ATAC_pooled_peak_72387	1	ENCODE-Human-RPE-DHS-pooled_peak_78582	0		0		0		0
ENSG00000088970	KIZ	C20orf19, HT013, NCRNA00153, PLK1S1	TRUE	TRUE	FALSE	FALSE	FALSE	TRUE	3	Hu-mac-ATAC_pooled_peak_118335; Hu-ret-ATAC_pooled_peak_71919; Hu-ret-ATAC_pooled_peak_71934	1	ENCODE-Human-RPE-DHS-pooled_peak_78283	0		0		0		0
ENSG00000122550	KLHL7	KLHL6, RP42, SBBI26	FALSE	FALSE	TRUE	FALSE	FALSE	TRUE	4	Hu-mac-ATAC_pooled_peak_198862; Hu-mac-ATAC_pooled_peak_198866; Hu-ret-ATAC_pooled_peak_117421; Hu-ret-ATAC_pooled_peak_117424	2	ENCODE-Human-RPE-DHS-pooled_peak_126062; ENCODE-Human-RPE-DHS-pooled_peak_126065	2	Hu-mac-ATAC_pooled_peak_198862; Hu-ret-ATAC_pooled_peak_117421	1	ENCODE-Human-RPE-DHS-pooled_peak_126062	0		0
ENSG00000101680	LAMA1	LAMA	FALSE	FALSE	FALSE	FALSE	FALSE	TRUE	0		0		0		0		0		0
ENSG00000172037	LAMB2	LAMS, NPHS5	FALSE	FALSE	TRUE	FALSE	TRUE	FALSE	19	Hu-mac-ATAC_pooled_peak_132278; Hu-mac-ATAC_pooled_peak_132279; Hu-mac-ATAC_pooled_peak_132303; Hu-mac-ATAC_pooled_peak_132307; Hu-mac-ATAC_pooled_peak_132310; Hu-mac-ATAC_pooled_peak_132311; Hu-mac-ATAC_pooled_peak_132316; Hu-mac-ATAC_pooled_peak_132406; Hu-mac-ATAC_pooled_peak_132407; Hu-mac-ATAC_pooled_peak_132408; Hu-ret-ATAC_pooled_peak_80240; Hu-ret-ATAC_pooled_peak_80241; Hu-ret-ATAC_poole…	7	ENCODE-Human-RPE-DHS-pooled_peak_86902; ENCODE-Human-RPE-DHS-pooled_peak_86920; ENCODE-Human-RPE-DHS-pooled_peak_86921; ENCODE-Human-RPE-DHS-pooled_peak_86922; ENCODE-Human-RPE-DHS-pooled_peak_86926; ENCODE-Human-RPE-DHS-pooled_peak_86927; ENCODE-Human-RPE-DHS-pooled_peak_86929	2	Hu-mac-ATAC_pooled_peak_132303; Hu-ret-ATAC_pooled_peak_80262	2	ENCODE-Human-RPE-DHS-pooled_peak_86920; ENCODE-Human-RPE-DHS-pooled_peak_86921	0		0
ENSG00000135338	LCA5	C6orf152	TRUE	TRUE	TRUE	FALSE	FALSE	TRUE	25	Hu-mac-ATAC_pooled_peak_186242; Hu-mac-ATAC_pooled_peak_186265; Hu-mac-ATAC_pooled_peak_186266; Hu-mac-ATAC_pooled_peak_186279; Hu-mac-ATAC_pooled_peak_186280; Hu-mac-ATAC_pooled_peak_186281; Hu-mac-ATAC_pooled_peak_186321; Hu-mac-ATAC_pooled_peak_186323; Hu-mac-ATAC_pooled_peak_186367; Hu-mac-ATAC_pooled_peak_186374; Hu-mac-ATAC_pooled_peak_186397; Hu-mac-ATAC_pooled_peak_186402; Hu-ret-ATAC_poo…	4	ENCODE-Human-RPE-DHS-pooled_peak_119545; ENCODE-Human-RPE-DHS-pooled_peak_119557; ENCODE-Human-RPE-DHS-pooled_peak_119607; ENCODE-Human-RPE-DHS-pooled_peak_119610	6	Hu-mac-ATAC_pooled_peak_186383; Hu-mac-ATAC_pooled_peak_186390; Hu-ret-ATAC_pooled_peak_111073; Hu-ret-ATAC_pooled_peak_111074; Hu-ret-ATAC_pooled_peak_111080; Hu-ret-ATAC_pooled_peak_111081	0		0		0
ENSG00000121207	LRAT	LCA14	FALSE	FALSE	FALSE	TRUE	TRUE	FALSE	2	Hu-mac-ATAC_pooled_peak_159524; Hu-ret-ATAC_pooled_peak_95547	0		0		0		0		0
ENSG00000183423	LRIT3	CSNB1F, FIGLER4, FLJ44691	FALSE	FALSE	TRUE	FALSE	TRUE	TRUE	2	Hu-mac-ATAC_pooled_peak_155000; Hu-ret-ATAC_pooled_peak_93145	0		2	Hu-mac-ATAC_pooled_peak_155051; Hu-ret-ATAC_pooled_peak_93180	1	ENCODE-Human-RPE-DHS-pooled_peak_100959	0		0
ENSG00000162337	LRP5	BMND1, EVR1, EVR4, HBM, LR3, LRP7, OPPG, OPS, OPTA1, VBCH2	FALSE	FALSE	FALSE	FALSE	TRUE	TRUE	9	Hu-mac-ATAC_pooled_peak_33908; Hu-mac-ATAC_pooled_peak_33909; Hu-mac-ATAC_pooled_peak_33913; Hu-mac-ATAC_pooled_peak_33929; Hu-mac-ATAC_pooled_peak_33952; Hu-ret-ATAC_pooled_peak_21057; Hu-ret-ATAC_pooled_peak_21059; Hu-ret-ATAC_pooled_peak_21066; Hu-ret-ATAC_pooled_peak_21082	2	ENCODE-Human-RPE-DHS-pooled_peak_23869; ENCODE-Human-RPE-DHS-pooled_peak_23887	0		0		0		0
ENSG00000163818	LZTFL1	BBS17	FALSE	FALSE	TRUE	FALSE	FALSE	TRUE	2	Hu-mac-ATAC_pooled_peak_132121; Hu-ret-ATAC_pooled_peak_80112	0		2	Hu-mac-ATAC_pooled_peak_132120; Hu-ret-ATAC_pooled_peak_80111	0		0		0
ENSG00000111837	MAK	dJ417M14.2, RP62	TRUE	FALSE	TRUE	FALSE	FALSE	TRUE	4	Hu-mac-ATAC_pooled_peak_181177; Hu-mac-ATAC_pooled_peak_181197; Hu-ret-ATAC_pooled_peak_107776; Hu-ret-ATAC_pooled_peak_107785	1	ENCODE-Human-RPE-DHS-pooled_peak_115662	22	Hu-mac-ATAC_pooled_peak_181198; Hu-mac-ATAC_pooled_peak_181200; Hu-mac-ATAC_pooled_peak_181214; Hu-mac-ATAC_pooled_peak_181227; Hu-mac-ATAC_pooled_peak_181230; Hu-mac-ATAC_pooled_peak_181232; Hu-mac-ATAC_pooled_peak_181289; Hu-mac-ATAC_pooled_peak_181325; Hu-mac-ATAC_pooled_peak_181327; Hu-mac-ATAC_pooled_peak_181328; Hu-mac-ATAC_pooled_peak_181329; Hu-ret-ATAC_pooled_peak_107786; Hu-ret-ATAC_poo…	2	ENCODE-Human-RPE-DHS-pooled_peak_115663; ENCODE-Human-RPE-DHS-pooled_peak_115690	0		0
ENSG00000114738	MAPKAPK3	3pK, MAPKAP3, MK-3, MK3	FALSE	FALSE	FALSE	FALSE	TRUE	TRUE	36	Hu-mac-ATAC_pooled_peak_132358; Hu-mac-ATAC_pooled_peak_132361; Hu-mac-ATAC_pooled_peak_132423; Hu-mac-ATAC_pooled_peak_132431; Hu-mac-ATAC_pooled_peak_132434; Hu-mac-ATAC_pooled_peak_132435; Hu-mac-ATAC_pooled_peak_132436; Hu-mac-ATAC_pooled_peak_132437; Hu-mac-ATAC_pooled_peak_132438; Hu-mac-ATAC_pooled_peak_132439; Hu-mac-ATAC_pooled_peak_132464; Hu-mac-ATAC_pooled_peak_132465; Hu-mac-ATAC_poo…	12	ENCODE-Human-RPE-DHS-pooled_peak_86976; ENCODE-Human-RPE-DHS-pooled_peak_87021; ENCODE-Human-RPE-DHS-pooled_peak_87024; ENCODE-Human-RPE-DHS-pooled_peak_87025; ENCODE-Human-RPE-DHS-pooled_peak_87027; ENCODE-Human-RPE-DHS-pooled_peak_87028; ENCODE-Human-RPE-DHS-pooled_peak_87035; ENCODE-Human-RPE-DHS-pooled_peak_87079; ENCODE-Human-RPE-DHS-pooled_peak_87081; ENCODE-Human-RPE-DHS-pooled_peak_87085;…	0		0		0		0
ENSG00000153208	MERTK	c-Eyk, mer, RP38, Tyro12	FALSE	FALSE	FALSE	FALSE	TRUE	FALSE	16	Hu-mac-ATAC_pooled_peak_105128; Hu-mac-ATAC_pooled_peak_105136; Hu-mac-ATAC_pooled_peak_105143; Hu-mac-ATAC_pooled_peak_105144; Hu-mac-ATAC_pooled_peak_105146; Hu-mac-ATAC_pooled_peak_105172; Hu-mac-ATAC_pooled_peak_105173; Hu-ret-ATAC_pooled_peak_64291; Hu-ret-ATAC_pooled_peak_64292; Hu-ret-ATAC_pooled_peak_64297; Hu-ret-ATAC_pooled_peak_64298; Hu-ret-ATAC_pooled_peak_64302; Hu-ret-ATAC_pooled_p…	2	ENCODE-Human-RPE-DHS-pooled_peak_69948; ENCODE-Human-RPE-DHS-pooled_peak_69965	0		0		0		0
ENSG00000116688	MFN2	CMT2A2, CPRP1, KIAA0214, MARF	FALSE	TRUE	FALSE	FALSE	FALSE	TRUE	6	Hu-mac-ATAC_pooled_peak_1054; Hu-mac-ATAC_pooled_peak_1058; Hu-mac-ATAC_pooled_peak_1070; Hu-ret-ATAC_pooled_peak_689; Hu-ret-ATAC_pooled_peak_695; Hu-ret-ATAC_pooled_peak_701	4	ENCODE-Human-RPE-DHS-pooled_peak_648; ENCODE-Human-RPE-DHS-pooled_peak_652; ENCODE-Human-RPE-DHS-pooled_peak_653; ENCODE-Human-RPE-DHS-pooled_peak_661	0		0		0		0
ENSG00000235718	MFRP	C1QTNF5, FLJ30570, NNO2, rd6	FALSE	FALSE	FALSE	FALSE	TRUE	FALSE	0		0		0		0		0		0
ENSG00000164073	MFSD8	CLN7, MGC33302	FALSE	FALSE	FALSE	FALSE	FALSE	TRUE	18	Hu-mac-ATAC_pooled_peak_156913; Hu-mac-ATAC_pooled_peak_156923; Hu-mac-ATAC_pooled_peak_156936; Hu-mac-ATAC_pooled_peak_156950; Hu-mac-ATAC_pooled_peak_156970; Hu-mac-ATAC_pooled_peak_156983; Hu-mac-ATAC_pooled_peak_157041; Hu-mac-ATAC_pooled_peak_157042; Hu-ret-ATAC_pooled_peak_94127; Hu-ret-ATAC_pooled_peak_94136; Hu-ret-ATAC_pooled_peak_94145; Hu-ret-ATAC_pooled_peak_94155; Hu-ret-ATAC_pooled_…	5	ENCODE-Human-RPE-DHS-pooled_peak_101934; ENCODE-Human-RPE-DHS-pooled_peak_101937; ENCODE-Human-RPE-DHS-pooled_peak_101940; ENCODE-Human-RPE-DHS-pooled_peak_101964; ENCODE-Human-RPE-DHS-pooled_peak_102023	0		0		0		0
ENSG00000207935	MIR204	hsa-mir-204, MIRN204	FALSE	FALSE	FALSE	FALSE	FALSE	FALSE	0		0		0		0		0		0
ENSG00000125863	MKKS	BBS6	FALSE	FALSE	TRUE	FALSE	FALSE	FALSE	29	Hu-mac-ATAC_pooled_peak_117415; Hu-mac-ATAC_pooled_peak_117424; Hu-mac-ATAC_pooled_peak_117431; Hu-mac-ATAC_pooled_peak_117432; Hu-mac-ATAC_pooled_peak_117433; Hu-mac-ATAC_pooled_peak_117456; Hu-mac-ATAC_pooled_peak_117521; Hu-mac-ATAC_pooled_peak_117525; Hu-mac-ATAC_pooled_peak_117526; Hu-mac-ATAC_pooled_peak_117527; Hu-mac-ATAC_pooled_peak_117528; Hu-mac-ATAC_pooled_peak_117562; Hu-mac-ATAC_poo…	5	ENCODE-Human-RPE-DHS-pooled_peak_77835; ENCODE-Human-RPE-DHS-pooled_peak_77880; ENCODE-Human-RPE-DHS-pooled_peak_77881; ENCODE-Human-RPE-DHS-pooled_peak_77882; ENCODE-Human-RPE-DHS-pooled_peak_77883	0		0		0		0
ENSG00000011143	MKS1	BBS13, FLJ20345, MKS, POC12	FALSE	FALSE	FALSE	FALSE	FALSE	TRUE	0		0		0		0		0		0
ENSG00000130921	MTRFR	C12orf65, COXPD7, FLJ38663, SPG55	FALSE	FALSE	TRUE	FALSE	FALSE	FALSE	14	Hu-mac-ATAC_pooled_peak_50283; Hu-mac-ATAC_pooled_peak_50291; Hu-mac-ATAC_pooled_peak_50292; Hu-mac-ATAC_pooled_peak_50293; Hu-mac-ATAC_pooled_peak_50336; Hu-mac-ATAC_pooled_peak_50342; Hu-mac-ATAC_pooled_peak_50360; Hu-ret-ATAC_pooled_peak_30699; Hu-ret-ATAC_pooled_peak_30705; Hu-ret-ATAC_pooled_peak_30706; Hu-ret-ATAC_pooled_peak_30707; Hu-ret-ATAC_pooled_peak_30738; Hu-ret-ATAC_pooled_peak_307…	2	ENCODE-Human-RPE-DHS-pooled_peak_34730; ENCODE-Human-RPE-DHS-pooled_peak_34749	5	Hu-mac-ATAC_pooled_peak_50334; Hu-mac-ATAC_pooled_peak_50345; Hu-ret-ATAC_pooled_peak_30733; Hu-ret-ATAC_pooled_peak_30734; Hu-ret-ATAC_pooled_peak_30744	1	ENCODE-Human-RPE-DHS-pooled_peak_34737	0		0
ENSG00000138823	MTTP	ABL, MTP	FALSE	FALSE	TRUE	FALSE	FALSE	TRUE	14	Hu-mac-ATAC_pooled_peak_153823; Hu-mac-ATAC_pooled_peak_153936; Hu-mac-ATAC_pooled_peak_153942; Hu-mac-ATAC_pooled_peak_154024; Hu-mac-ATAC_pooled_peak_154032; Hu-mac-ATAC_pooled_peak_154033; Hu-mac-ATAC_pooled_peak_154034; Hu-ret-ATAC_pooled_peak_92471; Hu-ret-ATAC_pooled_peak_92556; Hu-ret-ATAC_pooled_peak_92560; Hu-ret-ATAC_pooled_peak_92605; Hu-ret-ATAC_pooled_peak_92614; Hu-ret-ATAC_pooled_p…	6	ENCODE-Human-RPE-DHS-pooled_peak_100310; ENCODE-Human-RPE-DHS-pooled_peak_100361; ENCODE-Human-RPE-DHS-pooled_peak_100362; ENCODE-Human-RPE-DHS-pooled_peak_100414; ENCODE-Human-RPE-DHS-pooled_peak_100415; ENCODE-Human-RPE-DHS-pooled_peak_100416	2	Hu-mac-ATAC_pooled_peak_154034; Hu-ret-ATAC_pooled_peak_92617	1	ENCODE-Human-RPE-DHS-pooled_peak_100416	0		0
ENSG00000110921	MVK	LRBP, MK	FALSE	FALSE	TRUE	FALSE	FALSE	TRUE	18	Hu-mac-ATAC_pooled_peak_49160; Hu-mac-ATAC_pooled_peak_49161; Hu-mac-ATAC_pooled_peak_49252; Hu-mac-ATAC_pooled_peak_49288; Hu-mac-ATAC_pooled_peak_49293; Hu-mac-ATAC_pooled_peak_49294; Hu-mac-ATAC_pooled_peak_49299; Hu-mac-ATAC_pooled_peak_49328; Hu-mac-ATAC_pooled_peak_49330; Hu-mac-ATAC_pooled_peak_49396; Hu-ret-ATAC_pooled_peak_29917; Hu-ret-ATAC_pooled_peak_29918; Hu-ret-ATAC_pooled_peak_299…	2	ENCODE-Human-RPE-DHS-pooled_peak_33982; ENCODE-Human-RPE-DHS-pooled_peak_34081	5	Hu-mac-ATAC_pooled_peak_49290; Hu-mac-ATAC_pooled_peak_49292; Hu-ret-ATAC_pooled_peak_30008; Hu-ret-ATAC_pooled_peak_30009; Hu-ret-ATAC_pooled_peak_30010	0		0		0
ENSG00000137474	MYO7A	DFNA11, DFNB2, NSRD2, USH1B	FALSE	FALSE	TRUE	FALSE	TRUE	TRUE	18	Hu-mac-ATAC_pooled_peak_34397; Hu-mac-ATAC_pooled_peak_34398; Hu-mac-ATAC_pooled_peak_34432; Hu-mac-ATAC_pooled_peak_34468; Hu-mac-ATAC_pooled_peak_34479; Hu-mac-ATAC_pooled_peak_34493; Hu-mac-ATAC_pooled_peak_34494; Hu-mac-ATAC_pooled_peak_34511; Hu-mac-ATAC_pooled_peak_34543; Hu-mac-ATAC_pooled_peak_34580; Hu-ret-ATAC_pooled_peak_21374; Hu-ret-ATAC_pooled_peak_21393; Hu-ret-ATAC_pooled_peak_214…	4	ENCODE-Human-RPE-DHS-pooled_peak_24366; ENCODE-Human-RPE-DHS-pooled_peak_24376; ENCODE-Human-RPE-DHS-pooled_peak_24416; ENCODE-Human-RPE-DHS-pooled_peak_24469	4	Hu-mac-ATAC_pooled_peak_34526; Hu-mac-ATAC_pooled_peak_34531; Hu-ret-ATAC_pooled_peak_21455; Hu-ret-ATAC_pooled_peak_21462	0		0		0
ENSG00000151779	NBAS	NAG	TRUE	FALSE	FALSE	FALSE	FALSE	TRUE	4	Hu-mac-ATAC_pooled_peak_98306; Hu-mac-ATAC_pooled_peak_98457; Hu-ret-ATAC_pooled_peak_59942; Hu-ret-ATAC_pooled_peak_60014	0		0		0		0		0
ENSG00000124479	NDP	EVR2, norrin	FALSE	FALSE	FALSE	FALSE	FALSE	TRUE	0		0		0		0		0		0
ENSG00000117650	NEK2	NEK2A, NLK1, PPP1R111, RP67	FALSE	FALSE	TRUE	FALSE	FALSE	TRUE	11	Hu-mac-ATAC_pooled_peak_14078; Hu-mac-ATAC_pooled_peak_14079; Hu-mac-ATAC_pooled_peak_14119; Hu-mac-ATAC_pooled_peak_14120; Hu-mac-ATAC_pooled_peak_14135; Hu-mac-ATAC_pooled_peak_14174; Hu-ret-ATAC_pooled_peak_8999; Hu-ret-ATAC_pooled_peak_9033; Hu-ret-ATAC_pooled_peak_9034; Hu-ret-ATAC_pooled_peak_9043; Hu-ret-ATAC_pooled_peak_9074	3	ENCODE-Human-RPE-DHS-pooled_peak_11306; ENCODE-Human-RPE-DHS-pooled_peak_11349; ENCODE-Human-RPE-DHS-pooled_peak_11380	9	Hu-mac-ATAC_pooled_peak_14063; Hu-mac-ATAC_pooled_peak_14065; Hu-mac-ATAC_pooled_peak_14067; Hu-ret-ATAC_pooled_peak_8990; Hu-ret-ATAC_pooled_peak_8991; Hu-ret-ATAC_pooled_peak_8992; Hu-ret-ATAC_pooled_peak_8993; Hu-ret-ATAC_pooled_peak_8994; Hu-ret-ATAC_pooled_peak_8995	0		0		0
ENSG00000162992	NEUROD1	BETA2, BHF-1, bHLHa3, MODY6, NEUROD	TRUE	FALSE	FALSE	FALSE	FALSE	TRUE	0		0		0		0		0		0
ENSG00000173614	NMNAT1	LCA9, NMNAT, PNAT1	FALSE	FALSE	TRUE	FALSE	FALSE	TRUE	0		0		0		0		0		0
ENSG00000144061	NPHP1	JBTS4, NPH1, SLSN1	FALSE	FALSE	TRUE	FALSE	FALSE	TRUE	4	Hu-mac-ATAC_pooled_peak_104999; Hu-mac-ATAC_pooled_peak_105065; Hu-ret-ATAC_pooled_peak_64184; Hu-ret-ATAC_pooled_peak_64245	1	ENCODE-Human-RPE-DHS-pooled_peak_69771	1	Hu-ret-ATAC_pooled_peak_64221	0		0		0
ENSG00000113971	NPHP3	CFAP31, FLJ30691, FLJ36696, KIAA2000, MKS7, NPH3, SLSN3	FALSE	FALSE	FALSE	FALSE	TRUE	TRUE	16	Hu-mac-ATAC_pooled_peak_139023; Hu-mac-ATAC_pooled_peak_139026; Hu-mac-ATAC_pooled_peak_139090; Hu-mac-ATAC_pooled_peak_139091; Hu-mac-ATAC_pooled_peak_139113; Hu-mac-ATAC_pooled_peak_139192; Hu-mac-ATAC_pooled_peak_139193; Hu-ret-ATAC_pooled_peak_84037; Hu-ret-ATAC_pooled_peak_84039; Hu-ret-ATAC_pooled_peak_84040; Hu-ret-ATAC_pooled_peak_84093; Hu-ret-ATAC_pooled_peak_84094; Hu-ret-ATAC_pooled_p…	3	ENCODE-Human-RPE-DHS-pooled_peak_91284; ENCODE-Human-RPE-DHS-pooled_peak_91339; ENCODE-Human-RPE-DHS-pooled_peak_91340	0		0		0		0
ENSG00000131697	NPHP4	KIAA0673, POC10, SLSN4	FALSE	FALSE	TRUE	FALSE	FALSE	TRUE	0		0		3	Hu-mac-ATAC_pooled_peak_549; Hu-ret-ATAC_pooled_peak_341; Hu-ret-ATAC_pooled_peak_343	0		0		0
ENSG00000278570	NR2E3	PNR, rd7, RP37	FALSE	TRUE	TRUE	FALSE	FALSE	TRUE	17	Hu-mac-ATAC_pooled_peak_72882; Hu-mac-ATAC_pooled_peak_72887; Hu-mac-ATAC_pooled_peak_72945; Hu-mac-ATAC_pooled_peak_72980; Hu-mac-ATAC_pooled_peak_72982; Hu-mac-ATAC_pooled_peak_73001; Hu-mac-ATAC_pooled_peak_73005; Hu-mac-ATAC_pooled_peak_73028; Hu-mac-ATAC_pooled_peak_73058; Hu-ret-ATAC_pooled_peak_43741; Hu-ret-ATAC_pooled_peak_43793; Hu-ret-ATAC_pooled_peak_43821; Hu-ret-ATAC_pooled_peak_438…	5	ENCODE-Human-RPE-DHS-pooled_peak_47411; ENCODE-Human-RPE-DHS-pooled_peak_47458; ENCODE-Human-RPE-DHS-pooled_peak_47500; ENCODE-Human-RPE-DHS-pooled_peak_47542; ENCODE-Human-RPE-DHS-pooled_peak_47553	22	Hu-mac-ATAC_pooled_peak_72937; Hu-mac-ATAC_pooled_peak_72943; Hu-mac-ATAC_pooled_peak_72960; Hu-mac-ATAC_pooled_peak_72961; Hu-mac-ATAC_pooled_peak_72962; Hu-mac-ATAC_pooled_peak_72964; Hu-mac-ATAC_pooled_peak_72965; Hu-mac-ATAC_pooled_peak_72972; Hu-mac-ATAC_pooled_peak_72982; Hu-mac-ATAC_pooled_peak_73015; Hu-ret-ATAC_pooled_peak_43792; Hu-ret-ATAC_pooled_peak_43800; Hu-ret-ATAC_pooled_peak_438…	6	ENCODE-Human-RPE-DHS-pooled_peak_47499; ENCODE-Human-RPE-DHS-pooled_peak_47505; ENCODE-Human-RPE-DHS-pooled_peak_47509; ENCODE-Human-RPE-DHS-pooled_peak_47510; ENCODE-Human-RPE-DHS-pooled_peak_47514; ENCODE-Human-RPE-DHS-pooled_peak_47527	0		0
ENSG00000175745	NR2F1	COUP-TFI, COUPTF1, EAR-3, ERBAL3, SVP44, TCFCOUP1, TFCOUP1	TRUE	FALSE	FALSE	FALSE	TRUE	FALSE	4	Hu-mac-ATAC_pooled_peak_172323; Hu-mac-ATAC_pooled_peak_172324; Hu-ret-ATAC_pooled_peak_102511; Hu-ret-ATAC_pooled_peak_102512	0		0		0		0		0
ENSG00000129535	NRL	D14S46E, NRL-MAF, RP27	FALSE	FALSE	TRUE	FALSE	FALSE	TRUE	78	Hu-mac-ATAC_pooled_peak_60912; Hu-mac-ATAC_pooled_peak_60917; Hu-mac-ATAC_pooled_peak_60918; Hu-mac-ATAC_pooled_peak_60923; Hu-mac-ATAC_pooled_peak_60924; Hu-mac-ATAC_pooled_peak_60943; Hu-mac-ATAC_pooled_peak_60944; Hu-mac-ATAC_pooled_peak_60971; Hu-mac-ATAC_pooled_peak_60978; Hu-mac-ATAC_pooled_peak_60979; Hu-mac-ATAC_pooled_peak_60990; Hu-mac-ATAC_pooled_peak_60992; Hu-mac-ATAC_pooled_peak_609…	22	ENCODE-Human-RPE-DHS-pooled_peak_40102; ENCODE-Human-RPE-DHS-pooled_peak_40106; ENCODE-Human-RPE-DHS-pooled_peak_40141; ENCODE-Human-RPE-DHS-pooled_peak_40143; ENCODE-Human-RPE-DHS-pooled_peak_40144; ENCODE-Human-RPE-DHS-pooled_peak_40156; ENCODE-Human-RPE-DHS-pooled_peak_40162; ENCODE-Human-RPE-DHS-pooled_peak_40165; ENCODE-Human-RPE-DHS-pooled_peak_40167; ENCODE-Human-RPE-DHS-pooled_peak_40176;…	59	Hu-mac-ATAC_pooled_peak_60917; Hu-mac-ATAC_pooled_peak_60918; Hu-mac-ATAC_pooled_peak_60923; Hu-mac-ATAC_pooled_peak_60924; Hu-mac-ATAC_pooled_peak_61025; Hu-mac-ATAC_pooled_peak_61027; Hu-mac-ATAC_pooled_peak_61031; Hu-mac-ATAC_pooled_peak_61034; Hu-mac-ATAC_pooled_peak_61048; Hu-mac-ATAC_pooled_peak_61049; Hu-mac-ATAC_pooled_peak_61052; Hu-mac-ATAC_pooled_peak_61077; Hu-mac-ATAC_pooled_peak_611…	13	ENCODE-Human-RPE-DHS-pooled_peak_40148; ENCODE-Human-RPE-DHS-pooled_peak_40188; ENCODE-Human-RPE-DHS-pooled_peak_40192; ENCODE-Human-RPE-DHS-pooled_peak_40194; ENCODE-Human-RPE-DHS-pooled_peak_40203; ENCODE-Human-RPE-DHS-pooled_peak_40229; ENCODE-Human-RPE-DHS-pooled_peak_40231; ENCODE-Human-RPE-DHS-pooled_peak_40232; ENCODE-Human-RPE-DHS-pooled_peak_40233; ENCODE-Human-RPE-DHS-pooled_peak_40237;…	0		0
ENSG00000188937	NYX	CLRP, CSNB1, CSNB1A, CSNB4	FALSE	FALSE	FALSE	FALSE	FALSE	TRUE	2	Hu-mac-ATAC_pooled_peak_240522; Hu-ret-ATAC_pooled_peak_141061	1	ENCODE-Human-RPE-DHS-pooled_peak_148232	0		0		0		0
ENSG00000065154	OAT	HOGA	FALSE	FALSE	FALSE	FALSE	FALSE	FALSE	24	Hu-mac-ATAC_pooled_peak_27802; Hu-mac-ATAC_pooled_peak_27812; Hu-mac-ATAC_pooled_peak_27898; Hu-mac-ATAC_pooled_peak_27960; Hu-mac-ATAC_pooled_peak_27976; Hu-mac-ATAC_pooled_peak_27996; Hu-mac-ATAC_pooled_peak_27997; Hu-mac-ATAC_pooled_peak_28001; Hu-mac-ATAC_pooled_peak_28003; Hu-mac-ATAC_pooled_peak_28046; Hu-mac-ATAC_pooled_peak_28052; Hu-ret-ATAC_pooled_peak_17378; Hu-ret-ATAC_pooled_peak_173…	9	ENCODE-Human-RPE-DHS-pooled_peak_20326; ENCODE-Human-RPE-DHS-pooled_peak_20332; ENCODE-Human-RPE-DHS-pooled_peak_20401; ENCODE-Human-RPE-DHS-pooled_peak_20413; ENCODE-Human-RPE-DHS-pooled_peak_20420; ENCODE-Human-RPE-DHS-pooled_peak_20421; ENCODE-Human-RPE-DHS-pooled_peak_20424; ENCODE-Human-RPE-DHS-pooled_peak_20464; ENCODE-Human-RPE-DHS-pooled_peak_20469	0		0		0		0
ENSG00000046651	OFD1	71-7A, CXorf5, JBTS10, RP23	FALSE	FALSE	TRUE	FALSE	FALSE	FALSE	10	Hu-mac-ATAC_pooled_peak_239401; Hu-mac-ATAC_pooled_peak_239452; Hu-mac-ATAC_pooled_peak_239453; Hu-mac-ATAC_pooled_peak_239457; Hu-mac-ATAC_pooled_peak_239501; Hu-ret-ATAC_pooled_peak_140317; Hu-ret-ATAC_pooled_peak_140364; Hu-ret-ATAC_pooled_peak_140365; Hu-ret-ATAC_pooled_peak_140369; Hu-ret-ATAC_pooled_peak_140395	2	ENCODE-Human-RPE-DHS-pooled_peak_147306; ENCODE-Human-RPE-DHS-pooled_peak_147379	3	Hu-mac-ATAC_pooled_peak_239407; Hu-ret-ATAC_pooled_peak_140323; Hu-ret-ATAC_pooled_peak_140330	0		0		0
ENSG00000198836	OPA1	FLJ12460, KIAA0567, MGM1, NPG, NTG	FALSE	FALSE	FALSE	TRUE	FALSE	TRUE	2	Hu-mac-ATAC_pooled_peak_144706; Hu-ret-ATAC_pooled_peak_87256	0		0		0		4	Hu-mac-ATAC_pooled_peak_144651; Hu-mac-ATAC_pooled_peak_144652; Hu-ret-ATAC_pooled_peak_87218; Hu-ret-ATAC_pooled_peak_87219	2	ENCODE-Human-RPE-DHS-pooled_peak_94952; ENCODE-Human-RPE-DHS-pooled_peak_94953
ENSG00000125741	OPA3	FLJ22187, MGA3	FALSE	FALSE	FALSE	FALSE	TRUE	TRUE	40	Hu-mac-ATAC_pooled_peak_95988; Hu-mac-ATAC_pooled_peak_95990; Hu-mac-ATAC_pooled_peak_95991; Hu-mac-ATAC_pooled_peak_96019; Hu-mac-ATAC_pooled_peak_96020; Hu-mac-ATAC_pooled_peak_96021; Hu-mac-ATAC_pooled_peak_96022; Hu-mac-ATAC_pooled_peak_96023; Hu-mac-ATAC_pooled_peak_96029; Hu-mac-ATAC_pooled_peak_96034; Hu-mac-ATAC_pooled_peak_96036; Hu-mac-ATAC_pooled_peak_96053; Hu-mac-ATAC_pooled_peak_960…	11	ENCODE-Human-RPE-DHS-pooled_peak_63446; ENCODE-Human-RPE-DHS-pooled_peak_63447; ENCODE-Human-RPE-DHS-pooled_peak_63474; ENCODE-Human-RPE-DHS-pooled_peak_63475; ENCODE-Human-RPE-DHS-pooled_peak_63508; ENCODE-Human-RPE-DHS-pooled_peak_63510; ENCODE-Human-RPE-DHS-pooled_peak_63511; ENCODE-Human-RPE-DHS-pooled_peak_63513; ENCODE-Human-RPE-DHS-pooled_peak_63518; ENCODE-Human-RPE-DHS-pooled_peak_63526;…	0		0		0		0
ENSG00000102076	OPN1LW	CBBM, CBP, COD5, RCP	FALSE	FALSE	TRUE	FALSE	FALSE	TRUE	5	Hu-mac-ATAC_pooled_peak_243328; Hu-mac-ATAC_pooled_peak_243333; Hu-mac-ATAC_pooled_peak_243384; Hu-ret-ATAC_pooled_peak_142987; Hu-ret-ATAC_pooled_peak_143029	0		2	Hu-mac-ATAC_pooled_peak_243344; Hu-ret-ATAC_pooled_peak_142996	1	ENCODE-Human-RPE-DHS-pooled_peak_150356	0		0
ENSG00000268221	OPN1MW	CBBM, CBD, COD5, GCP, OPN1MW1	FALSE	FALSE	FALSE	FALSE	FALSE	TRUE	0		0		0		0		0		0
ENSG00000128617	OPN1SW	BCP, BOP, CBT	TRUE	FALSE	FALSE	FALSE	FALSE	TRUE	0		0		0		0		0		0
ENSG00000165588	OTX2		FALSE	TRUE	TRUE	FALSE	FALSE	TRUE	40	Hu-mac-ATAC_pooled_peak_63848; Hu-mac-ATAC_pooled_peak_63850; Hu-mac-ATAC_pooled_peak_63870; Hu-mac-ATAC_pooled_peak_63887; Hu-mac-ATAC_pooled_peak_63894; Hu-mac-ATAC_pooled_peak_63904; Hu-mac-ATAC_pooled_peak_63919; Hu-mac-ATAC_pooled_peak_63983; Hu-mac-ATAC_pooled_peak_63986; Hu-mac-ATAC_pooled_peak_63987; Hu-mac-ATAC_pooled_peak_64003; Hu-mac-ATAC_pooled_peak_64062; Hu-mac-ATAC_pooled_peak_640…	3	ENCODE-Human-RPE-DHS-pooled_peak_41698; ENCODE-Human-RPE-DHS-pooled_peak_41889; ENCODE-Human-RPE-DHS-pooled_peak_41932	27	Hu-mac-ATAC_pooled_peak_64062; Hu-mac-ATAC_pooled_peak_64067; Hu-mac-ATAC_pooled_peak_64072; Hu-mac-ATAC_pooled_peak_64073; Hu-mac-ATAC_pooled_peak_64074; Hu-mac-ATAC_pooled_peak_64075; Hu-mac-ATAC_pooled_peak_64103; Hu-mac-ATAC_pooled_peak_64104; Hu-mac-ATAC_pooled_peak_64108; Hu-mac-ATAC_pooled_peak_64109; Hu-mac-ATAC_pooled_peak_64131; Hu-mac-ATAC_pooled_peak_64153; Hu-ret-ATAC_pooled_peak_381…	1	ENCODE-Human-RPE-DHS-pooled_peak_41883	0		0
ENSG00000125779	PANK2	C20orf48, FLJ11729, HARP, HSS, NBIA1, PKAN	FALSE	FALSE	TRUE	FALSE	FALSE	FALSE	69	Hu-mac-ATAC_pooled_peak_116832; Hu-mac-ATAC_pooled_peak_116833; Hu-mac-ATAC_pooled_peak_116862; Hu-mac-ATAC_pooled_peak_116869; Hu-mac-ATAC_pooled_peak_116870; Hu-mac-ATAC_pooled_peak_116893; Hu-mac-ATAC_pooled_peak_116896; Hu-mac-ATAC_pooled_peak_116916; Hu-mac-ATAC_pooled_peak_116917; Hu-mac-ATAC_pooled_peak_116919; Hu-mac-ATAC_pooled_peak_116921; Hu-mac-ATAC_pooled_peak_116944; Hu-mac-ATAC_poo…	21	ENCODE-Human-RPE-DHS-pooled_peak_77361; ENCODE-Human-RPE-DHS-pooled_peak_77363; ENCODE-Human-RPE-DHS-pooled_peak_77394; ENCODE-Human-RPE-DHS-pooled_peak_77416; ENCODE-Human-RPE-DHS-pooled_peak_77422; ENCODE-Human-RPE-DHS-pooled_peak_77432; ENCODE-Human-RPE-DHS-pooled_peak_77433; ENCODE-Human-RPE-DHS-pooled_peak_77435; ENCODE-Human-RPE-DHS-pooled_peak_77438; ENCODE-Human-RPE-DHS-pooled_peak_77439;…	2	Hu-mac-ATAC_pooled_peak_116948; Hu-ret-ATAC_pooled_peak_71159	0		0		0
ENSG00000075891	PAX2		FALSE	FALSE	FALSE	FALSE	FALSE	TRUE	4	Hu-mac-ATAC_pooled_peak_26057; Hu-mac-ATAC_pooled_peak_26091; Hu-ret-ATAC_pooled_peak_16242; Hu-ret-ATAC_pooled_peak_16264	1	ENCODE-Human-RPE-DHS-pooled_peak_19050	0		0		0		0
ENSG00000179270	PCARE	C2orf71, FLJ34931, RP54	FALSE	TRUE	TRUE	FALSE	FALSE	FALSE	9	Hu-mac-ATAC_pooled_peak_99502; Hu-mac-ATAC_pooled_peak_99503; Hu-mac-ATAC_pooled_peak_99533; Hu-mac-ATAC_pooled_peak_99568; Hu-mac-ATAC_pooled_peak_99655; Hu-ret-ATAC_pooled_peak_60698; Hu-ret-ATAC_pooled_peak_60700; Hu-ret-ATAC_pooled_peak_60724; Hu-ret-ATAC_pooled_peak_60756	4	ENCODE-Human-RPE-DHS-pooled_peak_65715; ENCODE-Human-RPE-DHS-pooled_peak_65752; ENCODE-Human-RPE-DHS-pooled_peak_65783; ENCODE-Human-RPE-DHS-pooled_peak_65784	20	Hu-mac-ATAC_pooled_peak_99533; Hu-mac-ATAC_pooled_peak_99542; Hu-mac-ATAC_pooled_peak_99544; Hu-mac-ATAC_pooled_peak_99545; Hu-mac-ATAC_pooled_peak_99550; Hu-mac-ATAC_pooled_peak_99554; Hu-mac-ATAC_pooled_peak_99568; Hu-mac-ATAC_pooled_peak_99583; Hu-mac-ATAC_pooled_peak_99643; Hu-mac-ATAC_pooled_peak_99644; Hu-ret-ATAC_pooled_peak_60724; Hu-ret-ATAC_pooled_peak_60733; Hu-ret-ATAC_pooled_peak_607…	6	ENCODE-Human-RPE-DHS-pooled_peak_65752; ENCODE-Human-RPE-DHS-pooled_peak_65759; ENCODE-Human-RPE-DHS-pooled_peak_65770; ENCODE-Human-RPE-DHS-pooled_peak_65783; ENCODE-Human-RPE-DHS-pooled_peak_65784; ENCODE-Human-RPE-DHS-pooled_peak_65814	0		0
ENSG00000150275	PCDH15	CDHR15, DFNB23, USH1F	TRUE	TRUE	TRUE	FALSE	FALSE	TRUE	0		0		1	Hu-ret-ATAC_pooled_peak_13759	0		0		0
ENSG00000161217	PCYT1A	CCTalpha, CT, CTPCT, PCYT1	FALSE	FALSE	FALSE	FALSE	TRUE	FALSE	20	Hu-mac-ATAC_pooled_peak_144895; Hu-mac-ATAC_pooled_peak_144920; Hu-mac-ATAC_pooled_peak_144924; Hu-mac-ATAC_pooled_peak_144928; Hu-mac-ATAC_pooled_peak_144931; Hu-mac-ATAC_pooled_peak_144935; Hu-mac-ATAC_pooled_peak_144945; Hu-mac-ATAC_pooled_peak_144946; Hu-mac-ATAC_pooled_peak_144960; Hu-ret-ATAC_pooled_peak_87371; Hu-ret-ATAC_pooled_peak_87388; Hu-ret-ATAC_pooled_peak_87393; Hu-ret-ATAC_pooled…	3	ENCODE-Human-RPE-DHS-pooled_peak_95115; ENCODE-Human-RPE-DHS-pooled_peak_95119; ENCODE-Human-RPE-DHS-pooled_peak_95121	0		0		0		0
ENSG00000132915	PDE6A	PDEA, RP43	FALSE	FALSE	FALSE	FALSE	FALSE	TRUE	0		0		0		0		0		0
ENSG00000133256	PDE6B	CSNB3, CSNBAD2, PDEB, rd1, RP40	FALSE	FALSE	TRUE	FALSE	FALSE	TRUE	20	Hu-mac-ATAC_pooled_peak_145080; Hu-mac-ATAC_pooled_peak_145082; Hu-mac-ATAC_pooled_peak_145083; Hu-mac-ATAC_pooled_peak_145092; Hu-mac-ATAC_pooled_peak_145115; Hu-mac-ATAC_pooled_peak_145153; Hu-mac-ATAC_pooled_peak_145189; Hu-mac-ATAC_pooled_peak_145191; Hu-mac-ATAC_pooled_peak_145234; Hu-ret-ATAC_pooled_peak_87517; Hu-ret-ATAC_pooled_peak_87518; Hu-ret-ATAC_pooled_peak_87519; Hu-ret-ATAC_pooled…	3	ENCODE-Human-RPE-DHS-pooled_peak_95248; ENCODE-Human-RPE-DHS-pooled_peak_95249; ENCODE-Human-RPE-DHS-pooled_peak_95285	20	Hu-mac-ATAC_pooled_peak_145083; Hu-mac-ATAC_pooled_peak_145092; Hu-mac-ATAC_pooled_peak_145093; Hu-mac-ATAC_pooled_peak_145094; Hu-mac-ATAC_pooled_peak_145100; Hu-mac-ATAC_pooled_peak_145108; Hu-mac-ATAC_pooled_peak_145109; Hu-mac-ATAC_pooled_peak_145115; Hu-ret-ATAC_pooled_peak_87519; Hu-ret-ATAC_pooled_peak_87522; Hu-ret-ATAC_pooled_peak_87524; Hu-ret-ATAC_pooled_peak_87525; Hu-ret-ATAC_pooled_…	1	ENCODE-Human-RPE-DHS-pooled_peak_95253	0		0
ENSG00000095464	PDE6C	ACHM5, COD4, PDEA2	FALSE	FALSE	FALSE	FALSE	FALSE	TRUE	0		0		0		0		0		0
ENSG00000185527	PDE6G	PDEG, RP57	FALSE	FALSE	TRUE	FALSE	FALSE	TRUE	55	Hu-mac-ATAC_pooled_peak_83565; Hu-mac-ATAC_pooled_peak_83574; Hu-mac-ATAC_pooled_peak_83575; Hu-mac-ATAC_pooled_peak_83576; Hu-mac-ATAC_pooled_peak_83610; Hu-mac-ATAC_pooled_peak_83611; Hu-mac-ATAC_pooled_peak_83618; Hu-mac-ATAC_pooled_peak_83625; Hu-mac-ATAC_pooled_peak_83650; Hu-mac-ATAC_pooled_peak_83655; Hu-mac-ATAC_pooled_peak_83658; Hu-mac-ATAC_pooled_peak_83663; Hu-mac-ATAC_pooled_peak_837…	10	ENCODE-Human-RPE-DHS-pooled_peak_57482; ENCODE-Human-RPE-DHS-pooled_peak_57532; ENCODE-Human-RPE-DHS-pooled_peak_57541; ENCODE-Human-RPE-DHS-pooled_peak_57542; ENCODE-Human-RPE-DHS-pooled_peak_57551; ENCODE-Human-RPE-DHS-pooled_peak_57565; ENCODE-Human-RPE-DHS-pooled_peak_57594; ENCODE-Human-RPE-DHS-pooled_peak_57612; ENCODE-Human-RPE-DHS-pooled_peak_57632; ENCODE-Human-RPE-DHS-pooled_peak_57633	37	Hu-mac-ATAC_pooled_peak_83663; Hu-mac-ATAC_pooled_peak_83664; Hu-mac-ATAC_pooled_peak_83665; Hu-mac-ATAC_pooled_peak_83683; Hu-mac-ATAC_pooled_peak_83684; Hu-mac-ATAC_pooled_peak_83691; Hu-mac-ATAC_pooled_peak_83696; Hu-mac-ATAC_pooled_peak_83698; Hu-mac-ATAC_pooled_peak_83699; Hu-mac-ATAC_pooled_peak_83704; Hu-mac-ATAC_pooled_peak_83718; Hu-mac-ATAC_pooled_peak_83726; Hu-mac-ATAC_pooled_peak_837…	6	ENCODE-Human-RPE-DHS-pooled_peak_57565; ENCODE-Human-RPE-DHS-pooled_peak_57566; ENCODE-Human-RPE-DHS-pooled_peak_57594; ENCODE-Human-RPE-DHS-pooled_peak_57600; ENCODE-Human-RPE-DHS-pooled_peak_57612; ENCODE-Human-RPE-DHS-pooled_peak_57620	0		0
ENSG00000139053	PDE6H		FALSE	FALSE	FALSE	FALSE	FALSE	TRUE	4	Hu-mac-ATAC_pooled_peak_40505; Hu-mac-ATAC_pooled_peak_40636; Hu-ret-ATAC_pooled_peak_25065; Hu-ret-ATAC_pooled_peak_25145	1	ENCODE-Human-RPE-DHS-pooled_peak_28554	0		0		0		0
ENSG00000186862	PDZD7	bA108L7.8, DFNB57, FLJ23209, PDZK7	FALSE	FALSE	TRUE	FALSE	FALSE	TRUE	22	Hu-mac-ATAC_pooled_peak_26048; Hu-mac-ATAC_pooled_peak_26057; Hu-mac-ATAC_pooled_peak_26120; Hu-mac-ATAC_pooled_peak_26132; Hu-mac-ATAC_pooled_peak_26151; Hu-mac-ATAC_pooled_peak_26156; Hu-mac-ATAC_pooled_peak_26170; Hu-mac-ATAC_pooled_peak_26171; Hu-mac-ATAC_pooled_peak_26256; Hu-mac-ATAC_pooled_peak_26380; Hu-ret-ATAC_pooled_peak_16229; Hu-ret-ATAC_pooled_peak_16242; Hu-ret-ATAC_pooled_peak_162…	9	ENCODE-Human-RPE-DHS-pooled_peak_19046; ENCODE-Human-RPE-DHS-pooled_peak_19050; ENCODE-Human-RPE-DHS-pooled_peak_19109; ENCODE-Human-RPE-DHS-pooled_peak_19116; ENCODE-Human-RPE-DHS-pooled_peak_19121; ENCODE-Human-RPE-DHS-pooled_peak_19130; ENCODE-Human-RPE-DHS-pooled_peak_19142; ENCODE-Human-RPE-DHS-pooled_peak_19144; ENCODE-Human-RPE-DHS-pooled_peak_19261	3	Hu-mac-ATAC_pooled_peak_26170; Hu-ret-ATAC_pooled_peak_16323; Hu-ret-ATAC_pooled_peak_16324	2	ENCODE-Human-RPE-DHS-pooled_peak_19130; ENCODE-Human-RPE-DHS-pooled_peak_19142	0		0
ENSG00000127980	PEX1	ZWS, ZWS1	FALSE	FALSE	FALSE	TRUE	FALSE	TRUE	22	Hu-mac-ATAC_pooled_peak_205008; Hu-mac-ATAC_pooled_peak_205162; Hu-mac-ATAC_pooled_peak_205167; Hu-mac-ATAC_pooled_peak_205192; Hu-mac-ATAC_pooled_peak_205197; Hu-mac-ATAC_pooled_peak_205208; Hu-mac-ATAC_pooled_peak_205214; Hu-mac-ATAC_pooled_peak_205236; Hu-mac-ATAC_pooled_peak_205277; Hu-mac-ATAC_pooled_peak_205323; Hu-ret-ATAC_pooled_peak_121144; Hu-ret-ATAC_pooled_peak_121226; Hu-ret-ATAC_poo…	2	ENCODE-Human-RPE-DHS-pooled_peak_129315; ENCODE-Human-RPE-DHS-pooled_peak_129405	0		0		0		0
ENSG00000164751	PEX2	PAF-1, PMP35, PXMP3, RNF72, ZWS3	FALSE	FALSE	FALSE	FALSE	FALSE	TRUE	3	Hu-mac-ATAC_pooled_peak_218622; Hu-mac-ATAC_pooled_peak_218623; Hu-ret-ATAC_pooled_peak_128900	1	ENCODE-Human-RPE-DHS-pooled_peak_136368	3	Hu-mac-ATAC_pooled_peak_218622; Hu-mac-ATAC_pooled_peak_218623; Hu-ret-ATAC_pooled_peak_128900	1	ENCODE-Human-RPE-DHS-pooled_peak_136368	0		0
ENSG00000124587	PEX6	PAF-2, PXAAA1	FALSE	FALSE	FALSE	FALSE	FALSE	TRUE	27	Hu-mac-ATAC_pooled_peak_183306; Hu-mac-ATAC_pooled_peak_183307; Hu-mac-ATAC_pooled_peak_183343; Hu-mac-ATAC_pooled_peak_183380; Hu-mac-ATAC_pooled_peak_183381; Hu-mac-ATAC_pooled_peak_183387; Hu-mac-ATAC_pooled_peak_183399; Hu-mac-ATAC_pooled_peak_183402; Hu-mac-ATAC_pooled_peak_183403; Hu-mac-ATAC_pooled_peak_183410; Hu-mac-ATAC_pooled_peak_183411; Hu-mac-ATAC_pooled_peak_183416; Hu-mac-ATAC_poo…	8	ENCODE-Human-RPE-DHS-pooled_peak_117929; ENCODE-Human-RPE-DHS-pooled_peak_117942; ENCODE-Human-RPE-DHS-pooled_peak_117945; ENCODE-Human-RPE-DHS-pooled_peak_117951; ENCODE-Human-RPE-DHS-pooled_peak_117966; ENCODE-Human-RPE-DHS-pooled_peak_117967; ENCODE-Human-RPE-DHS-pooled_peak_117982; ENCODE-Human-RPE-DHS-pooled_peak_118043	0		0		0		0
ENSG00000112357	PEX7	PTS2R, RD	TRUE	FALSE	FALSE	FALSE	FALSE	TRUE	10	Hu-mac-ATAC_pooled_peak_192524; Hu-mac-ATAC_pooled_peak_192579; Hu-mac-ATAC_pooled_peak_192581; Hu-mac-ATAC_pooled_peak_192613; Hu-mac-ATAC_pooled_peak_192736; Hu-ret-ATAC_pooled_peak_114063; Hu-ret-ATAC_pooled_peak_114117; Hu-ret-ATAC_pooled_peak_114118; Hu-ret-ATAC_pooled_peak_114136; Hu-ret-ATAC_pooled_peak_114186	2	ENCODE-Human-RPE-DHS-pooled_peak_122711; ENCODE-Human-RPE-DHS-pooled_peak_122713	0		0		0		0
ENSG00000102144	PGK1		FALSE	FALSE	FALSE	FALSE	FALSE	TRUE	13	Hu-mac-ATAC_pooled_peak_241240; Hu-mac-ATAC_pooled_peak_241241; Hu-mac-ATAC_pooled_peak_241278; Hu-mac-ATAC_pooled_peak_241283; Hu-mac-ATAC_pooled_peak_241286; Hu-mac-ATAC_pooled_peak_241287; Hu-mac-ATAC_pooled_peak_241289; Hu-ret-ATAC_pooled_peak_141642; Hu-ret-ATAC_pooled_peak_141643; Hu-ret-ATAC_pooled_peak_141671; Hu-ret-ATAC_pooled_peak_141675; Hu-ret-ATAC_pooled_peak_141678; Hu-ret-ATAC_poo…	1	ENCODE-Human-RPE-DHS-pooled_peak_148913	0		0		0		0
ENSG00000107537	PHYH	PAHX, PHYH1, RD	FALSE	FALSE	TRUE	FALSE	FALSE	TRUE	8	Hu-mac-ATAC_pooled_peak_18344; Hu-mac-ATAC_pooled_peak_18347; Hu-mac-ATAC_pooled_peak_18501; Hu-mac-ATAC_pooled_peak_18523; Hu-ret-ATAC_pooled_peak_11425; Hu-ret-ATAC_pooled_peak_11427; Hu-ret-ATAC_pooled_peak_11543; Hu-ret-ATAC_pooled_peak_11554	2	ENCODE-Human-RPE-DHS-pooled_peak_14072; ENCODE-Human-RPE-DHS-pooled_peak_14076	0		1	ENCODE-Human-RPE-DHS-pooled_peak_14116	0		0
ENSG00000091622	PITPNM3	ACKR6, CORD5, NIR1, RDGBA3	TRUE	FALSE	TRUE	FALSE	FALSE	TRUE	45	Hu-mac-ATAC_pooled_peak_79943; Hu-mac-ATAC_pooled_peak_79947; Hu-mac-ATAC_pooled_peak_79951; Hu-mac-ATAC_pooled_peak_79955; Hu-mac-ATAC_pooled_peak_79963; Hu-mac-ATAC_pooled_peak_79964; Hu-mac-ATAC_pooled_peak_79985; Hu-mac-ATAC_pooled_peak_79986; Hu-mac-ATAC_pooled_peak_79992; Hu-mac-ATAC_pooled_peak_79998; Hu-mac-ATAC_pooled_peak_79999; Hu-mac-ATAC_pooled_peak_80002; Hu-mac-ATAC_pooled_peak_800…	12	ENCODE-Human-RPE-DHS-pooled_peak_53235; ENCODE-Human-RPE-DHS-pooled_peak_53240; ENCODE-Human-RPE-DHS-pooled_peak_53241; ENCODE-Human-RPE-DHS-pooled_peak_53242; ENCODE-Human-RPE-DHS-pooled_peak_53264; ENCODE-Human-RPE-DHS-pooled_peak_53268; ENCODE-Human-RPE-DHS-pooled_peak_53269; ENCODE-Human-RPE-DHS-pooled_peak_53343; ENCODE-Human-RPE-DHS-pooled_peak_53348; ENCODE-Human-RPE-DHS-pooled_peak_53350;…	7	Hu-mac-ATAC_pooled_peak_79985; Hu-mac-ATAC_pooled_peak_79992; Hu-mac-ATAC_pooled_peak_80002; Hu-ret-ATAC_pooled_peak_48786; Hu-ret-ATAC_pooled_peak_48791; Hu-ret-ATAC_pooled_peak_48792; Hu-ret-ATAC_pooled_peak_48802	0		0		0
ENSG00000127472	PLA2G5		FALSE	FALSE	TRUE	FALSE	TRUE	TRUE	9	Hu-mac-ATAC_pooled_peak_1520; Hu-mac-ATAC_pooled_peak_1558; Hu-mac-ATAC_pooled_peak_1559; Hu-mac-ATAC_pooled_peak_1563; Hu-mac-ATAC_pooled_peak_1567; Hu-ret-ATAC_pooled_peak_1024; Hu-ret-ATAC_pooled_peak_1051; Hu-ret-ATAC_pooled_peak_1053; Hu-ret-ATAC_pooled_peak_1054	2	ENCODE-Human-RPE-DHS-pooled_peak_1122; ENCODE-Human-RPE-DHS-pooled_peak_1154	0		0		0		0
ENSG00000142731	PLK4	Sak, STK18	FALSE	FALSE	FALSE	FALSE	FALSE	TRUE	15	Hu-mac-ATAC_pooled_peak_156913; Hu-mac-ATAC_pooled_peak_156923; Hu-mac-ATAC_pooled_peak_156936; Hu-mac-ATAC_pooled_peak_156950; Hu-mac-ATAC_pooled_peak_156983; Hu-mac-ATAC_pooled_peak_157041; Hu-mac-ATAC_pooled_peak_157042; Hu-ret-ATAC_pooled_peak_94127; Hu-ret-ATAC_pooled_peak_94136; Hu-ret-ATAC_pooled_peak_94155; Hu-ret-ATAC_pooled_peak_94163; Hu-ret-ATAC_pooled_peak_94184; Hu-ret-ATAC_pooled_p…	4	ENCODE-Human-RPE-DHS-pooled_peak_101934; ENCODE-Human-RPE-DHS-pooled_peak_101940; ENCODE-Human-RPE-DHS-pooled_peak_101964; ENCODE-Human-RPE-DHS-pooled_peak_102023	0		0		0		0
ENSG00000032444	PNPLA6	iPLA2delta, NTE, SPG39, sws	FALSE	FALSE	TRUE	FALSE	TRUE	TRUE	43	Hu-mac-ATAC_pooled_peak_94020; Hu-mac-ATAC_pooled_peak_94024; Hu-mac-ATAC_pooled_peak_94025; Hu-mac-ATAC_pooled_peak_94038; Hu-mac-ATAC_pooled_peak_94046; Hu-mac-ATAC_pooled_peak_94060; Hu-mac-ATAC_pooled_peak_94061; Hu-mac-ATAC_pooled_peak_94062; Hu-mac-ATAC_pooled_peak_94067; Hu-mac-ATAC_pooled_peak_94069; Hu-mac-ATAC_pooled_peak_94078; Hu-mac-ATAC_pooled_peak_94087; Hu-mac-ATAC_pooled_peak_940…	16	ENCODE-Human-RPE-DHS-pooled_peak_61777; ENCODE-Human-RPE-DHS-pooled_peak_61786; ENCODE-Human-RPE-DHS-pooled_peak_61788; ENCODE-Human-RPE-DHS-pooled_peak_61789; ENCODE-Human-RPE-DHS-pooled_peak_61794; ENCODE-Human-RPE-DHS-pooled_peak_61802; ENCODE-Human-RPE-DHS-pooled_peak_61830; ENCODE-Human-RPE-DHS-pooled_peak_61834; ENCODE-Human-RPE-DHS-pooled_peak_61836; ENCODE-Human-RPE-DHS-pooled_peak_61850;…	20	Hu-mac-ATAC_pooled_peak_94021; Hu-mac-ATAC_pooled_peak_94078; Hu-mac-ATAC_pooled_peak_94096; Hu-mac-ATAC_pooled_peak_94106; Hu-mac-ATAC_pooled_peak_94111; Hu-mac-ATAC_pooled_peak_94113; Hu-mac-ATAC_pooled_peak_94114; Hu-mac-ATAC_pooled_peak_94122; Hu-mac-ATAC_pooled_peak_94144; Hu-ret-ATAC_pooled_peak_57011; Hu-ret-ATAC_pooled_peak_57052; Hu-ret-ATAC_pooled_peak_57061; Hu-ret-ATAC_pooled_peak_570…	6	ENCODE-Human-RPE-DHS-pooled_peak_61779; ENCODE-Human-RPE-DHS-pooled_peak_61850; ENCODE-Human-RPE-DHS-pooled_peak_61897; ENCODE-Human-RPE-DHS-pooled_peak_61898; ENCODE-Human-RPE-DHS-pooled_peak_61904; ENCODE-Human-RPE-DHS-pooled_peak_61911	0		0
ENSG00000139323	POC1B	FLJ14923, TUWD12, WDR51B	TRUE	FALSE	FALSE	FALSE	TRUE	TRUE	16	Hu-mac-ATAC_pooled_peak_46918; Hu-mac-ATAC_pooled_peak_46935; Hu-mac-ATAC_pooled_peak_47090; Hu-mac-ATAC_pooled_peak_47091; Hu-mac-ATAC_pooled_peak_47116; Hu-mac-ATAC_pooled_peak_47120; Hu-mac-ATAC_pooled_peak_47121; Hu-mac-ATAC_pooled_peak_47162; Hu-ret-ATAC_pooled_peak_28728; Hu-ret-ATAC_pooled_peak_28749; Hu-ret-ATAC_pooled_peak_28795; Hu-ret-ATAC_pooled_peak_28814; Hu-ret-ATAC_pooled_peak_288…	4	ENCODE-Human-RPE-DHS-pooled_peak_32726; ENCODE-Human-RPE-DHS-pooled_peak_32812; ENCODE-Human-RPE-DHS-pooled_peak_32836; ENCODE-Human-RPE-DHS-pooled_peak_32854	0		0		0		0
ENSG00000152359	POC5	C5orf37, FLJ35779, hPOC5, MGC120442, MGC120443, MGC120444	FALSE	FALSE	FALSE	FALSE	FALSE	TRUE	26	Hu-mac-ATAC_pooled_peak_170453; Hu-mac-ATAC_pooled_peak_170456; Hu-mac-ATAC_pooled_peak_170457; Hu-mac-ATAC_pooled_peak_170477; Hu-mac-ATAC_pooled_peak_170482; Hu-mac-ATAC_pooled_peak_170497; Hu-mac-ATAC_pooled_peak_170565; Hu-mac-ATAC_pooled_peak_170576; Hu-mac-ATAC_pooled_peak_170625; Hu-mac-ATAC_pooled_peak_170630; Hu-ret-ATAC_pooled_peak_101448; Hu-ret-ATAC_pooled_peak_101450; Hu-ret-ATAC_poo…	7	ENCODE-Human-RPE-DHS-pooled_peak_109008; ENCODE-Human-RPE-DHS-pooled_peak_109009; ENCODE-Human-RPE-DHS-pooled_peak_109015; ENCODE-Human-RPE-DHS-pooled_peak_109077; ENCODE-Human-RPE-DHS-pooled_peak_109093; ENCODE-Human-RPE-DHS-pooled_peak_109096; ENCODE-Human-RPE-DHS-pooled_peak_109097	0		0		0		0
ENSG00000085998	POMGNT1	FLJ20277, LGMD2O, MEB, MGAT1.2	FALSE	FALSE	FALSE	FALSE	TRUE	FALSE	15	Hu-mac-ATAC_pooled_peak_3109; Hu-mac-ATAC_pooled_peak_3120; Hu-mac-ATAC_pooled_peak_3125; Hu-mac-ATAC_pooled_peak_3130; Hu-mac-ATAC_pooled_peak_3131; Hu-mac-ATAC_pooled_peak_3135; Hu-mac-ATAC_pooled_peak_3156; Hu-mac-ATAC_pooled_peak_3171; Hu-ret-ATAC_pooled_peak_2253; Hu-ret-ATAC_pooled_peak_2261; Hu-ret-ATAC_pooled_peak_2268; Hu-ret-ATAC_pooled_peak_2271; Hu-ret-ATAC_pooled_peak_2273; Hu-ret-AT…	8	ENCODE-Human-RPE-DHS-pooled_peak_2708; ENCODE-Human-RPE-DHS-pooled_peak_2722; ENCODE-Human-RPE-DHS-pooled_peak_2726; ENCODE-Human-RPE-DHS-pooled_peak_2727; ENCODE-Human-RPE-DHS-pooled_peak_2738; ENCODE-Human-RPE-DHS-pooled_peak_2741; ENCODE-Human-RPE-DHS-pooled_peak_2759; ENCODE-Human-RPE-DHS-pooled_peak_2770	0		0		0		0
ENSG00000214140	PRCD	RP36	FALSE	FALSE	TRUE	FALSE	FALSE	TRUE	38	Hu-mac-ATAC_pooled_peak_83163; Hu-mac-ATAC_pooled_peak_83172; Hu-mac-ATAC_pooled_peak_83174; Hu-mac-ATAC_pooled_peak_83177; Hu-mac-ATAC_pooled_peak_83198; Hu-mac-ATAC_pooled_peak_83225; Hu-mac-ATAC_pooled_peak_83226; Hu-mac-ATAC_pooled_peak_83245; Hu-mac-ATAC_pooled_peak_83249; Hu-mac-ATAC_pooled_peak_83250; Hu-mac-ATAC_pooled_peak_83252; Hu-mac-ATAC_pooled_peak_83254; Hu-mac-ATAC_pooled_peak_832…	10	ENCODE-Human-RPE-DHS-pooled_peak_57120; ENCODE-Human-RPE-DHS-pooled_peak_57135; ENCODE-Human-RPE-DHS-pooled_peak_57174; ENCODE-Human-RPE-DHS-pooled_peak_57187; ENCODE-Human-RPE-DHS-pooled_peak_57188; ENCODE-Human-RPE-DHS-pooled_peak_57200; ENCODE-Human-RPE-DHS-pooled_peak_57207; ENCODE-Human-RPE-DHS-pooled_peak_57220; ENCODE-Human-RPE-DHS-pooled_peak_57258; ENCODE-Human-RPE-DHS-pooled_peak_57272	32	Hu-mac-ATAC_pooled_peak_83242; Hu-mac-ATAC_pooled_peak_83264; Hu-mac-ATAC_pooled_peak_83269; Hu-mac-ATAC_pooled_peak_83287; Hu-mac-ATAC_pooled_peak_83305; Hu-mac-ATAC_pooled_peak_83306; Hu-mac-ATAC_pooled_peak_83307; Hu-mac-ATAC_pooled_peak_83313; Hu-mac-ATAC_pooled_peak_83319; Hu-mac-ATAC_pooled_peak_83320; Hu-mac-ATAC_pooled_peak_83322; Hu-mac-ATAC_pooled_peak_83323; Hu-mac-ATAC_pooled_peak_833…	10	ENCODE-Human-RPE-DHS-pooled_peak_57197; ENCODE-Human-RPE-DHS-pooled_peak_57220; ENCODE-Human-RPE-DHS-pooled_peak_57251; ENCODE-Human-RPE-DHS-pooled_peak_57254; ENCODE-Human-RPE-DHS-pooled_peak_57258; ENCODE-Human-RPE-DHS-pooled_peak_57260; ENCODE-Human-RPE-DHS-pooled_peak_57264; ENCODE-Human-RPE-DHS-pooled_peak_57267; ENCODE-Human-RPE-DHS-pooled_peak_57268; ENCODE-Human-RPE-DHS-pooled_peak_57272	0		0
ENSG00000112238	PRDM13	PFM10	FALSE	FALSE	FALSE	FALSE	FALSE	TRUE	2	Hu-mac-ATAC_pooled_peak_188364; Hu-ret-ATAC_pooled_peak_112000	1	ENCODE-Human-RPE-DHS-pooled_peak_120478	0		0		0		0
ENSG00000007062	PROM1	AC133, CD133, CORD12, MCDR2, PROML1, RP41, STGD4	TRUE	TRUE	TRUE	FALSE	FALSE	TRUE	25	Hu-mac-ATAC_pooled_peak_146698; Hu-mac-ATAC_pooled_peak_146752; Hu-mac-ATAC_pooled_peak_146754; Hu-mac-ATAC_pooled_peak_146756; Hu-mac-ATAC_pooled_peak_146789; Hu-mac-ATAC_pooled_peak_146790; Hu-mac-ATAC_pooled_peak_146847; Hu-mac-ATAC_pooled_peak_146849; Hu-mac-ATAC_pooled_peak_146851; Hu-mac-ATAC_pooled_peak_146880; Hu-mac-ATAC_pooled_peak_147028; Hu-mac-ATAC_pooled_peak_147069; Hu-ret-ATAC_poo…	3	ENCODE-Human-RPE-DHS-pooled_peak_95924; ENCODE-Human-RPE-DHS-pooled_peak_95987; ENCODE-Human-RPE-DHS-pooled_peak_96116	26	Hu-mac-ATAC_pooled_peak_146698; Hu-mac-ATAC_pooled_peak_146754; Hu-mac-ATAC_pooled_peak_146756; Hu-mac-ATAC_pooled_peak_146840; Hu-mac-ATAC_pooled_peak_146841; Hu-mac-ATAC_pooled_peak_146847; Hu-mac-ATAC_pooled_peak_146849; Hu-mac-ATAC_pooled_peak_146851; Hu-mac-ATAC_pooled_peak_146858; Hu-mac-ATAC_pooled_peak_146868; Hu-ret-ATAC_pooled_peak_88486; Hu-ret-ATAC_pooled_peak_88527; Hu-ret-ATAC_poole…	1	ENCODE-Human-RPE-DHS-pooled_peak_95924	0		0
ENSG00000117360	PRPF3	hPrp3, Prp3, RP18, SNRNP90	FALSE	FALSE	FALSE	FALSE	FALSE	TRUE	30	Hu-mac-ATAC_pooled_peak_9356; Hu-mac-ATAC_pooled_peak_9372; Hu-mac-ATAC_pooled_peak_9377; Hu-mac-ATAC_pooled_peak_9379; Hu-mac-ATAC_pooled_peak_9385; Hu-mac-ATAC_pooled_peak_9389; Hu-mac-ATAC_pooled_peak_9391; Hu-mac-ATAC_pooled_peak_9400; Hu-mac-ATAC_pooled_peak_9402; Hu-mac-ATAC_pooled_peak_9403; Hu-mac-ATAC_pooled_peak_9410; Hu-mac-ATAC_pooled_peak_9417; Hu-mac-ATAC_pooled_peak_9418; Hu-mac-AT…	10	ENCODE-Human-RPE-DHS-pooled_peak_7712; ENCODE-Human-RPE-DHS-pooled_peak_7718; ENCODE-Human-RPE-DHS-pooled_peak_7721; ENCODE-Human-RPE-DHS-pooled_peak_7725; ENCODE-Human-RPE-DHS-pooled_peak_7731; ENCODE-Human-RPE-DHS-pooled_peak_7751; ENCODE-Human-RPE-DHS-pooled_peak_7753; ENCODE-Human-RPE-DHS-pooled_peak_7760; ENCODE-Human-RPE-DHS-pooled_peak_7771; ENCODE-Human-RPE-DHS-pooled_peak_7772	0		0		0		0
ENSG00000105618	PRPF31	hPrp31, NY-BR-99, PRP31, RP11, SNRNP61	FALSE	FALSE	FALSE	FALSE	FALSE	TRUE	0		0		0		0		0		0
ENSG00000136875	PRPF4	HPRP4, HPRP4P, PRP4, Prp4p, SNRNP60	FALSE	FALSE	FALSE	FALSE	FALSE	TRUE	26	Hu-mac-ATAC_pooled_peak_236128; Hu-mac-ATAC_pooled_peak_236141; Hu-mac-ATAC_pooled_peak_236229; Hu-mac-ATAC_pooled_peak_236238; Hu-mac-ATAC_pooled_peak_236245; Hu-mac-ATAC_pooled_peak_236258; Hu-mac-ATAC_pooled_peak_236262; Hu-mac-ATAC_pooled_peak_236264; Hu-mac-ATAC_pooled_peak_236266; Hu-mac-ATAC_pooled_peak_236296; Hu-mac-ATAC_pooled_peak_236430; Hu-ret-ATAC_pooled_peak_138301; Hu-ret-ATAC_poo…	7	ENCODE-Human-RPE-DHS-pooled_peak_145264; ENCODE-Human-RPE-DHS-pooled_peak_145368; ENCODE-Human-RPE-DHS-pooled_peak_145372; ENCODE-Human-RPE-DHS-pooled_peak_145378; ENCODE-Human-RPE-DHS-pooled_peak_145384; ENCODE-Human-RPE-DHS-pooled_peak_145400; ENCODE-Human-RPE-DHS-pooled_peak_145402	0		0		0		0
ENSG00000101161	PRPF6	ANT-1, bB152O15.1, C20orf14, hPrp6, Prp6, RP60, SNRNP102, TOM, U5-102K	FALSE	FALSE	FALSE	FALSE	FALSE	FALSE	0		0		0		0		0		0
ENSG00000174231	PRPF8	hPrp8, Prp8, PRPC8, RP13, SNRNP220	FALSE	TRUE	FALSE	FALSE	FALSE	TRUE	0		0		0		0		0		0
ENSG00000112619	PRPH2	CACD2, rd2, RDS, RP7, TSPAN22	FALSE	TRUE	TRUE	FALSE	FALSE	TRUE	75	Hu-mac-ATAC_pooled_peak_183299; Hu-mac-ATAC_pooled_peak_183300; Hu-mac-ATAC_pooled_peak_183305; Hu-mac-ATAC_pooled_peak_183318; Hu-mac-ATAC_pooled_peak_183320; Hu-mac-ATAC_pooled_peak_183323; Hu-mac-ATAC_pooled_peak_183326; Hu-mac-ATAC_pooled_peak_183334; Hu-mac-ATAC_pooled_peak_183380; Hu-mac-ATAC_pooled_peak_183381; Hu-mac-ATAC_pooled_peak_183387; Hu-mac-ATAC_pooled_peak_183398; Hu-mac-ATAC_poo…	19	ENCODE-Human-RPE-DHS-pooled_peak_117859; ENCODE-Human-RPE-DHS-pooled_peak_117861; ENCODE-Human-RPE-DHS-pooled_peak_117929; ENCODE-Human-RPE-DHS-pooled_peak_117939; ENCODE-Human-RPE-DHS-pooled_peak_117951; ENCODE-Human-RPE-DHS-pooled_peak_117952; ENCODE-Human-RPE-DHS-pooled_peak_117953; ENCODE-Human-RPE-DHS-pooled_peak_117966; ENCODE-Human-RPE-DHS-pooled_peak_117967; ENCODE-Human-RPE-DHS-pooled_pe…	47	Hu-mac-ATAC_pooled_peak_183257; Hu-mac-ATAC_pooled_peak_183306; Hu-mac-ATAC_pooled_peak_183307; Hu-mac-ATAC_pooled_peak_183327; Hu-mac-ATAC_pooled_peak_183331; Hu-mac-ATAC_pooled_peak_183336; Hu-mac-ATAC_pooled_peak_183337; Hu-mac-ATAC_pooled_peak_183343; Hu-mac-ATAC_pooled_peak_183347; Hu-mac-ATAC_pooled_peak_183366; Hu-mac-ATAC_pooled_peak_183367; Hu-mac-ATAC_pooled_peak_183368; Hu-mac-ATAC_poo…	8	ENCODE-Human-RPE-DHS-pooled_peak_117816; ENCODE-Human-RPE-DHS-pooled_peak_117866; ENCODE-Human-RPE-DHS-pooled_peak_117942; ENCODE-Human-RPE-DHS-pooled_peak_117945; ENCODE-Human-RPE-DHS-pooled_peak_117988; ENCODE-Human-RPE-DHS-pooled_peak_117989; ENCODE-Human-RPE-DHS-pooled_peak_117990; ENCODE-Human-RPE-DHS-pooled_peak_118060	0		0
ENSG00000147224	PRPS1	CMTX5, DFN2, DFNX1	FALSE	FALSE	FALSE	FALSE	FALSE	TRUE	10	Hu-mac-ATAC_pooled_peak_241817; Hu-mac-ATAC_pooled_peak_241828; Hu-mac-ATAC_pooled_peak_241851; Hu-ret-ATAC_pooled_peak_142008; Hu-ret-ATAC_pooled_peak_142010; Hu-ret-ATAC_pooled_peak_142022; Hu-ret-ATAC_pooled_peak_142023; Hu-ret-ATAC_pooled_peak_142029; Hu-ret-ATAC_pooled_peak_142039; Hu-ret-ATAC_pooled_peak_142047	2	ENCODE-Human-RPE-DHS-pooled_peak_149290; ENCODE-Human-RPE-DHS-pooled_peak_149297	0		0		0		0
ENSG00000157869	RAB28		TRUE	FALSE	TRUE	FALSE	FALSE	TRUE	7	Hu-mac-ATAC_pooled_peak_146503; Hu-mac-ATAC_pooled_peak_146549; Hu-mac-ATAC_pooled_peak_146573; Hu-mac-ATAC_pooled_peak_146698; Hu-ret-ATAC_pooled_peak_88405; Hu-ret-ATAC_pooled_peak_88424; Hu-ret-ATAC_pooled_peak_88486	1	ENCODE-Human-RPE-DHS-pooled_peak_95924	0		0		0		0
ENSG00000173976	RAX2	ARMD6, CORD11, MGC15631, RAXL1	FALSE	TRUE	TRUE	FALSE	FALSE	TRUE	57	Hu-mac-ATAC_pooled_peak_93690; Hu-mac-ATAC_pooled_peak_93694; Hu-mac-ATAC_pooled_peak_93710; Hu-mac-ATAC_pooled_peak_93711; Hu-mac-ATAC_pooled_peak_93714; Hu-mac-ATAC_pooled_peak_93717; Hu-mac-ATAC_pooled_peak_93720; Hu-mac-ATAC_pooled_peak_93722; Hu-mac-ATAC_pooled_peak_93733; Hu-mac-ATAC_pooled_peak_93744; Hu-mac-ATAC_pooled_peak_93772; Hu-mac-ATAC_pooled_peak_93784; Hu-mac-ATAC_pooled_peak_937…	17	ENCODE-Human-RPE-DHS-pooled_peak_61545; ENCODE-Human-RPE-DHS-pooled_peak_61556; ENCODE-Human-RPE-DHS-pooled_peak_61561; ENCODE-Human-RPE-DHS-pooled_peak_61563; ENCODE-Human-RPE-DHS-pooled_peak_61573; ENCODE-Human-RPE-DHS-pooled_peak_61624; ENCODE-Human-RPE-DHS-pooled_peak_61637; ENCODE-Human-RPE-DHS-pooled_peak_61664; ENCODE-Human-RPE-DHS-pooled_peak_61666; ENCODE-Human-RPE-DHS-pooled_peak_61674;…	33	Hu-mac-ATAC_pooled_peak_93687; Hu-mac-ATAC_pooled_peak_93783; Hu-mac-ATAC_pooled_peak_93824; Hu-mac-ATAC_pooled_peak_93828; Hu-mac-ATAC_pooled_peak_93829; Hu-mac-ATAC_pooled_peak_93853; Hu-mac-ATAC_pooled_peak_93855; Hu-mac-ATAC_pooled_peak_93866; Hu-mac-ATAC_pooled_peak_93867; Hu-mac-ATAC_pooled_peak_93881; Hu-mac-ATAC_pooled_peak_93891; Hu-mac-ATAC_pooled_peak_93892; Hu-mac-ATAC_pooled_peak_938…	6	ENCODE-Human-RPE-DHS-pooled_peak_61622; ENCODE-Human-RPE-DHS-pooled_peak_61652; ENCODE-Human-RPE-DHS-pooled_peak_61667; ENCODE-Human-RPE-DHS-pooled_peak_61670; ENCODE-Human-RPE-DHS-pooled_peak_61671; ENCODE-Human-RPE-DHS-pooled_peak_61719	0		0
ENSG00000139687	RB1	OSRC, PPP1R130, RB	FALSE	FALSE	FALSE	FALSE	TRUE	TRUE	6	Hu-mac-ATAC_pooled_peak_54273; Hu-mac-ATAC_pooled_peak_54311; Hu-mac-ATAC_pooled_peak_54344; Hu-ret-ATAC_pooled_peak_33100; Hu-ret-ATAC_pooled_peak_33119; Hu-ret-ATAC_pooled_peak_33135	0		0		0		0		0
ENSG00000265203	RBP3	D10S64, D10S65, D10S66, RP66	FALSE	FALSE	TRUE	FALSE	FALSE	TRUE	15	Hu-mac-ATAC_pooled_peak_21345; Hu-mac-ATAC_pooled_peak_21348; Hu-mac-ATAC_pooled_peak_21372; Hu-mac-ATAC_pooled_peak_21373; Hu-mac-ATAC_pooled_peak_21619; Hu-mac-ATAC_pooled_peak_21734; Hu-mac-ATAC_pooled_peak_21735; Hu-ret-ATAC_pooled_peak_13171; Hu-ret-ATAC_pooled_peak_13172; Hu-ret-ATAC_pooled_peak_13174; Hu-ret-ATAC_pooled_peak_13189; Hu-ret-ATAC_pooled_peak_13191; Hu-ret-ATAC_pooled_peak_133…	3	ENCODE-Human-RPE-DHS-pooled_peak_16056; ENCODE-Human-RPE-DHS-pooled_peak_16072; ENCODE-Human-RPE-DHS-pooled_peak_16075	26	Hu-mac-ATAC_pooled_peak_21482; Hu-mac-ATAC_pooled_peak_21498; Hu-mac-ATAC_pooled_peak_21510; Hu-mac-ATAC_pooled_peak_21515; Hu-mac-ATAC_pooled_peak_21516; Hu-mac-ATAC_pooled_peak_21518; Hu-mac-ATAC_pooled_peak_21521; Hu-mac-ATAC_pooled_peak_21522; Hu-mac-ATAC_pooled_peak_21534; Hu-mac-ATAC_pooled_peak_21535; Hu-mac-ATAC_pooled_peak_21619; Hu-ret-ATAC_pooled_peak_13240; Hu-ret-ATAC_pooled_peak_132…	0		0		0
ENSG00000138207	RBP4		FALSE	FALSE	FALSE	FALSE	TRUE	FALSE	0		0		0		0		0		0
ENSG00000136144	RCBTB1	CLLD7, CLLL7, FLJ10716	FALSE	FALSE	TRUE	FALSE	FALSE	TRUE	30	Hu-mac-ATAC_pooled_peak_54250; Hu-mac-ATAC_pooled_peak_54344; Hu-mac-ATAC_pooled_peak_54369; Hu-mac-ATAC_pooled_peak_54401; Hu-mac-ATAC_pooled_peak_54402; Hu-mac-ATAC_pooled_peak_54405; Hu-mac-ATAC_pooled_peak_54419; Hu-mac-ATAC_pooled_peak_54447; Hu-mac-ATAC_pooled_peak_54448; Hu-mac-ATAC_pooled_peak_54452; Hu-mac-ATAC_pooled_peak_54468; Hu-mac-ATAC_pooled_peak_54480; Hu-mac-ATAC_pooled_peak_545…	8	ENCODE-Human-RPE-DHS-pooled_peak_36858; ENCODE-Human-RPE-DHS-pooled_peak_36937; ENCODE-Human-RPE-DHS-pooled_peak_36953; ENCODE-Human-RPE-DHS-pooled_peak_36954; ENCODE-Human-RPE-DHS-pooled_peak_36956; ENCODE-Human-RPE-DHS-pooled_peak_36970; ENCODE-Human-RPE-DHS-pooled_peak_36975; ENCODE-Human-RPE-DHS-pooled_peak_36994	0		0		0		0
ENSG00000198570	RD3	C1orf36, LCA12	FALSE	TRUE	TRUE	FALSE	FALSE	TRUE	22	Hu-mac-ATAC_pooled_peak_14098; Hu-mac-ATAC_pooled_peak_14120; Hu-mac-ATAC_pooled_peak_14135; Hu-mac-ATAC_pooled_peak_14152; Hu-mac-ATAC_pooled_peak_14167; Hu-mac-ATAC_pooled_peak_14171; Hu-mac-ATAC_pooled_peak_14173; Hu-mac-ATAC_pooled_peak_14174; Hu-mac-ATAC_pooled_peak_14207; Hu-mac-ATAC_pooled_peak_14219; Hu-ret-ATAC_pooled_peak_9013; Hu-ret-ATAC_pooled_peak_9014; Hu-ret-ATAC_pooled_peak_9033;…	5	ENCODE-Human-RPE-DHS-pooled_peak_11324; ENCODE-Human-RPE-DHS-pooled_peak_11349; ENCODE-Human-RPE-DHS-pooled_peak_11372; ENCODE-Human-RPE-DHS-pooled_peak_11415; ENCODE-Human-RPE-DHS-pooled_peak_11421	10	Hu-mac-ATAC_pooled_peak_14038; Hu-mac-ATAC_pooled_peak_14078; Hu-mac-ATAC_pooled_peak_14079; Hu-mac-ATAC_pooled_peak_14087; Hu-mac-ATAC_pooled_peak_14101; Hu-mac-ATAC_pooled_peak_14119; Hu-ret-ATAC_pooled_peak_8973; Hu-ret-ATAC_pooled_peak_8999; Hu-ret-ATAC_pooled_peak_9004; Hu-ret-ATAC_pooled_peak_9016	1	ENCODE-Human-RPE-DHS-pooled_peak_11306	0		0
ENSG00000072042	RDH11	ARSDR1, MDT1, SDR7C1	FALSE	FALSE	FALSE	FALSE	TRUE	TRUE	31	Hu-mac-ATAC_pooled_peak_65018; Hu-mac-ATAC_pooled_peak_65070; Hu-mac-ATAC_pooled_peak_65072; Hu-mac-ATAC_pooled_peak_65073; Hu-mac-ATAC_pooled_peak_65081; Hu-mac-ATAC_pooled_peak_65082; Hu-mac-ATAC_pooled_peak_65094; Hu-mac-ATAC_pooled_peak_65101; Hu-mac-ATAC_pooled_peak_65111; Hu-mac-ATAC_pooled_peak_65232; Hu-mac-ATAC_pooled_peak_65261; Hu-mac-ATAC_pooled_peak_65262; Hu-mac-ATAC_pooled_peak_652…	5	ENCODE-Human-RPE-DHS-pooled_peak_42461; ENCODE-Human-RPE-DHS-pooled_peak_42495; ENCODE-Human-RPE-DHS-pooled_peak_42507; ENCODE-Human-RPE-DHS-pooled_peak_42666; ENCODE-Human-RPE-DHS-pooled_peak_42727	5	Hu-mac-ATAC_pooled_peak_65102; Hu-mac-ATAC_pooled_peak_65104; Hu-ret-ATAC_pooled_peak_38847; Hu-ret-ATAC_pooled_peak_38848; Hu-ret-ATAC_pooled_peak_38849	0		0		0
ENSG00000139988	RDH12	FLJ30273, LCA13, RP53, SDR7C2	FALSE	FALSE	TRUE	FALSE	FALSE	TRUE	34	Hu-mac-ATAC_pooled_peak_65018; Hu-mac-ATAC_pooled_peak_65044; Hu-mac-ATAC_pooled_peak_65070; Hu-mac-ATAC_pooled_peak_65073; Hu-mac-ATAC_pooled_peak_65081; Hu-mac-ATAC_pooled_peak_65082; Hu-mac-ATAC_pooled_peak_65094; Hu-mac-ATAC_pooled_peak_65119; Hu-mac-ATAC_pooled_peak_65120; Hu-mac-ATAC_pooled_peak_65205; Hu-mac-ATAC_pooled_peak_65229; Hu-mac-ATAC_pooled_peak_65235; Hu-mac-ATAC_pooled_peak_652…	8	ENCODE-Human-RPE-DHS-pooled_peak_42461; ENCODE-Human-RPE-DHS-pooled_peak_42486; ENCODE-Human-RPE-DHS-pooled_peak_42487; ENCODE-Human-RPE-DHS-pooled_peak_42495; ENCODE-Human-RPE-DHS-pooled_peak_42531; ENCODE-Human-RPE-DHS-pooled_peak_42688; ENCODE-Human-RPE-DHS-pooled_peak_42690; ENCODE-Human-RPE-DHS-pooled_peak_42727	20	Hu-mac-ATAC_pooled_peak_65060; Hu-mac-ATAC_pooled_peak_65077; Hu-mac-ATAC_pooled_peak_65082; Hu-mac-ATAC_pooled_peak_65094; Hu-mac-ATAC_pooled_peak_65097; Hu-mac-ATAC_pooled_peak_65098; Hu-mac-ATAC_pooled_peak_65109; Hu-mac-ATAC_pooled_peak_65111; Hu-ret-ATAC_pooled_peak_38816; Hu-ret-ATAC_pooled_peak_38825; Hu-ret-ATAC_pooled_peak_38827; Hu-ret-ATAC_pooled_peak_38832; Hu-ret-ATAC_pooled_peak_388…	6	ENCODE-Human-RPE-DHS-pooled_peak_42502; ENCODE-Human-RPE-DHS-pooled_peak_42507; ENCODE-Human-RPE-DHS-pooled_peak_42508; ENCODE-Human-RPE-DHS-pooled_peak_42522; ENCODE-Human-RPE-DHS-pooled_peak_42523; ENCODE-Human-RPE-DHS-pooled_peak_42527	0		0
ENSG00000135437	RDH5	HSD17B9, RDH1, SDR9C5	FALSE	FALSE	FALSE	FALSE	TRUE	FALSE	21	Hu-mac-ATAC_pooled_peak_44086; Hu-mac-ATAC_pooled_peak_44087; Hu-mac-ATAC_pooled_peak_44091; Hu-mac-ATAC_pooled_peak_44098; Hu-mac-ATAC_pooled_peak_44105; Hu-mac-ATAC_pooled_peak_44106; Hu-mac-ATAC_pooled_peak_44119; Hu-mac-ATAC_pooled_peak_44121; Hu-mac-ATAC_pooled_peak_44134; Hu-mac-ATAC_pooled_peak_44153; Hu-mac-ATAC_pooled_peak_44154; Hu-ret-ATAC_pooled_peak_27240; Hu-ret-ATAC_pooled_peak_272…	7	ENCODE-Human-RPE-DHS-pooled_peak_30832; ENCODE-Human-RPE-DHS-pooled_peak_30853; ENCODE-Human-RPE-DHS-pooled_peak_30859; ENCODE-Human-RPE-DHS-pooled_peak_30860; ENCODE-Human-RPE-DHS-pooled_peak_30871; ENCODE-Human-RPE-DHS-pooled_peak_30872; ENCODE-Human-RPE-DHS-pooled_peak_30881	0		0		0		0
ENSG00000115255	REEP6	C19orf32, DP1L1, FLJ25383, Yip2f	FALSE	FALSE	TRUE	FALSE	FALSE	TRUE	14	Hu-mac-ATAC_pooled_peak_93626; Hu-mac-ATAC_pooled_peak_93627; Hu-mac-ATAC_pooled_peak_93628; Hu-mac-ATAC_pooled_peak_93658; Hu-mac-ATAC_pooled_peak_93672; Hu-mac-ATAC_pooled_peak_93687; Hu-ret-ATAC_pooled_peak_56761; Hu-ret-ATAC_pooled_peak_56762; Hu-ret-ATAC_pooled_peak_56764; Hu-ret-ATAC_pooled_peak_56765; Hu-ret-ATAC_pooled_peak_56790; Hu-ret-ATAC_pooled_peak_56802; Hu-ret-ATAC_pooled_peak_568…	3	ENCODE-Human-RPE-DHS-pooled_peak_61501; ENCODE-Human-RPE-DHS-pooled_peak_61503; ENCODE-Human-RPE-DHS-pooled_peak_61530	2	Hu-mac-ATAC_pooled_peak_93643; Hu-ret-ATAC_pooled_peak_56776	0		0		0
ENSG00000148604	RGR	RP44	FALSE	FALSE	TRUE	FALSE	TRUE	TRUE	4	Hu-mac-ATAC_pooled_peak_24817; Hu-mac-ATAC_pooled_peak_24850; Hu-ret-ATAC_pooled_peak_15371; Hu-ret-ATAC_pooled_peak_15400	2	ENCODE-Human-RPE-DHS-pooled_peak_18169; ENCODE-Human-RPE-DHS-pooled_peak_18178	3	Hu-mac-ATAC_pooled_peak_24828; Hu-mac-ATAC_pooled_peak_24829; Hu-ret-ATAC_pooled_peak_15379	0		0		0
ENSG00000108370	RGS9	MGC111763, MGC26458, PERRS, RGS9L	FALSE	FALSE	TRUE	FALSE	FALSE	TRUE	26	Hu-mac-ATAC_pooled_peak_82654; Hu-mac-ATAC_pooled_peak_82677; Hu-mac-ATAC_pooled_peak_82678; Hu-mac-ATAC_pooled_peak_82706; Hu-mac-ATAC_pooled_peak_82707; Hu-mac-ATAC_pooled_peak_82710; Hu-mac-ATAC_pooled_peak_82725; Hu-mac-ATAC_pooled_peak_82734; Hu-mac-ATAC_pooled_peak_82741; Hu-mac-ATAC_pooled_peak_82742; Hu-mac-ATAC_pooled_peak_82747; Hu-mac-ATAC_pooled_peak_82771; Hu-mac-ATAC_pooled_peak_827…	5	ENCODE-Human-RPE-DHS-pooled_peak_56343; ENCODE-Human-RPE-DHS-pooled_peak_56344; ENCODE-Human-RPE-DHS-pooled_peak_56410; ENCODE-Human-RPE-DHS-pooled_peak_56411; ENCODE-Human-RPE-DHS-pooled_peak_56439	13	Hu-mac-ATAC_pooled_peak_82706; Hu-mac-ATAC_pooled_peak_82707; Hu-mac-ATAC_pooled_peak_82729; Hu-mac-ATAC_pooled_peak_82730; Hu-mac-ATAC_pooled_peak_82751; Hu-mac-ATAC_pooled_peak_82752; Hu-mac-ATAC_pooled_peak_82756; Hu-ret-ATAC_pooled_peak_50888; Hu-ret-ATAC_pooled_peak_50905; Hu-ret-ATAC_pooled_peak_50906; Hu-ret-ATAC_pooled_peak_50919; Hu-ret-ATAC_pooled_peak_50920; Hu-ret-ATAC_pooled_peak_509…	2	ENCODE-Human-RPE-DHS-pooled_peak_56410; ENCODE-Human-RPE-DHS-pooled_peak_56411	0		0
ENSG00000186326	RGS9BP	FLJ45744, PERRS, R9AP	TRUE	FALSE	TRUE	FALSE	FALSE	TRUE	0		0		12	Hu-mac-ATAC_pooled_peak_95400; Hu-mac-ATAC_pooled_peak_95403; Hu-mac-ATAC_pooled_peak_95406; Hu-mac-ATAC_pooled_peak_95410; Hu-mac-ATAC_pooled_peak_95449; Hu-ret-ATAC_pooled_peak_58035; Hu-ret-ATAC_pooled_peak_58037; Hu-ret-ATAC_pooled_peak_58038; Hu-ret-ATAC_pooled_peak_58042; Hu-ret-ATAC_pooled_peak_58043; Hu-ret-ATAC_pooled_peak_58046; Hu-ret-ATAC_pooled_peak_58065	2	ENCODE-Human-RPE-DHS-pooled_peak_62784; ENCODE-Human-RPE-DHS-pooled_peak_62794	0		0
ENSG00000163914	RHO	CSNBAD1, OPN2, RP4	FALSE	FALSE	TRUE	FALSE	FALSE	TRUE	27	Hu-mac-ATAC_pooled_peak_138639; Hu-mac-ATAC_pooled_peak_138640; Hu-mac-ATAC_pooled_peak_138642; Hu-mac-ATAC_pooled_peak_138695; Hu-mac-ATAC_pooled_peak_138698; Hu-mac-ATAC_pooled_peak_138699; Hu-mac-ATAC_pooled_peak_138754; Hu-mac-ATAC_pooled_peak_138762; Hu-mac-ATAC_pooled_peak_138809; Hu-mac-ATAC_pooled_peak_138814; Hu-mac-ATAC_pooled_peak_138815; Hu-mac-ATAC_pooled_peak_138922; Hu-mac-ATAC_poo…	8	ENCODE-Human-RPE-DHS-pooled_peak_90941; ENCODE-Human-RPE-DHS-pooled_peak_90942; ENCODE-Human-RPE-DHS-pooled_peak_91016; ENCODE-Human-RPE-DHS-pooled_peak_91025; ENCODE-Human-RPE-DHS-pooled_peak_91046; ENCODE-Human-RPE-DHS-pooled_peak_91123; ENCODE-Human-RPE-DHS-pooled_peak_91141; ENCODE-Human-RPE-DHS-pooled_peak_91142	17	Hu-mac-ATAC_pooled_peak_138802; Hu-mac-ATAC_pooled_peak_138814; Hu-mac-ATAC_pooled_peak_138825; Hu-mac-ATAC_pooled_peak_138827; Hu-mac-ATAC_pooled_peak_138828; Hu-mac-ATAC_pooled_peak_138830; Hu-mac-ATAC_pooled_peak_138855; Hu-mac-ATAC_pooled_peak_138881; Hu-ret-ATAC_pooled_peak_83878; Hu-ret-ATAC_pooled_peak_83884; Hu-ret-ATAC_pooled_peak_83892; Hu-ret-ATAC_pooled_peak_83895; Hu-ret-ATAC_pooled_…	5	ENCODE-Human-RPE-DHS-pooled_peak_91053; ENCODE-Human-RPE-DHS-pooled_peak_91056; ENCODE-Human-RPE-DHS-pooled_peak_91065; ENCODE-Human-RPE-DHS-pooled_peak_91066; ENCODE-Human-RPE-DHS-pooled_peak_91091	0		0
ENSG00000079841	RIMS1	CORD7, KIAA0340, RAB3IP2, RIM, RIM1	TRUE	FALSE	FALSE	FALSE	FALSE	TRUE	0		0		0		0		0		0
ENSG00000176406	RIMS2	KIAA0751, OBOE, RAB3IP3, RIM2	TRUE	FALSE	FALSE	FALSE	FALSE	TRUE	3	Hu-mac-ATAC_pooled_peak_221454; Hu-ret-ATAC_pooled_peak_130435; Hu-ret-ATAC_pooled_peak_130477	1	ENCODE-Human-RPE-DHS-pooled_peak_137845	0		0		0		0
ENSG00000140522	RLBP1	CRALBP	FALSE	FALSE	FALSE	FALSE	TRUE	TRUE	4	Hu-mac-ATAC_pooled_peak_74142; Hu-mac-ATAC_pooled_peak_74193; Hu-ret-ATAC_pooled_peak_44650; Hu-ret-ATAC_pooled_peak_44699	2	ENCODE-Human-RPE-DHS-pooled_peak_48419; ENCODE-Human-RPE-DHS-pooled_peak_48443	0		0		0		0
ENSG00000149489	ROM1	ROM, TSPAN23	FALSE	FALSE	FALSE	FALSE	FALSE	TRUE	0		0		0		0		0		0
ENSG00000104237	RP1	DCDC4A, ORP1	TRUE	FALSE	TRUE	FALSE	FALSE	TRUE	8	Hu-mac-ATAC_pooled_peak_216022; Hu-mac-ATAC_pooled_peak_216023; Hu-mac-ATAC_pooled_peak_216066; Hu-mac-ATAC_pooled_peak_216225; Hu-ret-ATAC_pooled_peak_127597; Hu-ret-ATAC_pooled_peak_127598; Hu-ret-ATAC_pooled_peak_127624; Hu-ret-ATAC_pooled_peak_127704	0		14	Hu-mac-ATAC_pooled_peak_216110; Hu-mac-ATAC_pooled_peak_216112; Hu-mac-ATAC_pooled_peak_216113; Hu-mac-ATAC_pooled_peak_216115; Hu-mac-ATAC_pooled_peak_216116; Hu-mac-ATAC_pooled_peak_216117; Hu-ret-ATAC_pooled_peak_127646; Hu-ret-ATAC_pooled_peak_127647; Hu-ret-ATAC_pooled_peak_127651; Hu-ret-ATAC_pooled_peak_127654; Hu-ret-ATAC_pooled_peak_127656; Hu-ret-ATAC_pooled_peak_127657; Hu-ret-ATAC_poo…	0		0		0
ENSG00000183638	RP1L1	DCDC4B	FALSE	TRUE	TRUE	FALSE	FALSE	TRUE	24	Hu-mac-ATAC_pooled_peak_212145; Hu-mac-ATAC_pooled_peak_212182; Hu-mac-ATAC_pooled_peak_212197; Hu-mac-ATAC_pooled_peak_212212; Hu-mac-ATAC_pooled_peak_212245; Hu-mac-ATAC_pooled_peak_212315; Hu-mac-ATAC_pooled_peak_212316; Hu-mac-ATAC_pooled_peak_212357; Hu-mac-ATAC_pooled_peak_212367; Hu-mac-ATAC_pooled_peak_212380; Hu-mac-ATAC_pooled_peak_212427; Hu-ret-ATAC_pooled_peak_125163; Hu-ret-ATAC_poo…	4	ENCODE-Human-RPE-DHS-pooled_peak_132843; ENCODE-Human-RPE-DHS-pooled_peak_132878; ENCODE-Human-RPE-DHS-pooled_peak_132948; ENCODE-Human-RPE-DHS-pooled_peak_132999	34	Hu-mac-ATAC_pooled_peak_212201; Hu-mac-ATAC_pooled_peak_212203; Hu-mac-ATAC_pooled_peak_212206; Hu-mac-ATAC_pooled_peak_212207; Hu-mac-ATAC_pooled_peak_212208; Hu-mac-ATAC_pooled_peak_212217; Hu-mac-ATAC_pooled_peak_212275; Hu-mac-ATAC_pooled_peak_212280; Hu-mac-ATAC_pooled_peak_212288; Hu-mac-ATAC_pooled_peak_212314; Hu-mac-ATAC_pooled_peak_212315; Hu-mac-ATAC_pooled_peak_212316; Hu-mac-ATAC_poo…	1	ENCODE-Human-RPE-DHS-pooled_peak_132948	0		0
ENSG00000102218	RP2	NM23-H10, NME10, TBCCD2	FALSE	FALSE	TRUE	FALSE	TRUE	TRUE	4	Hu-mac-ATAC_pooled_peak_240638; Hu-ret-ATAC_pooled_peak_141144; Hu-ret-ATAC_pooled_peak_141149; Hu-ret-ATAC_pooled_peak_141152	1	ENCODE-Human-RPE-DHS-pooled_peak_148466	0		0		0		0
ENSG00000164610	RP9	PAP-1	FALSE	FALSE	FALSE	FALSE	FALSE	TRUE	16	Hu-mac-ATAC_pooled_peak_199844; Hu-mac-ATAC_pooled_peak_199853; Hu-mac-ATAC_pooled_peak_199854; Hu-mac-ATAC_pooled_peak_199868; Hu-mac-ATAC_pooled_peak_199879; Hu-mac-ATAC_pooled_peak_199880; Hu-mac-ATAC_pooled_peak_200072; Hu-ret-ATAC_pooled_peak_117996; Hu-ret-ATAC_pooled_peak_118005; Hu-ret-ATAC_pooled_peak_118006; Hu-ret-ATAC_pooled_peak_118007; Hu-ret-ATAC_pooled_peak_118015; Hu-ret-ATAC_poo…	3	ENCODE-Human-RPE-DHS-pooled_peak_126630; ENCODE-Human-RPE-DHS-pooled_peak_126632; ENCODE-Human-RPE-DHS-pooled_peak_126648	0		0		0		0
ENSG00000116745	RPE65	BCO3, LCA2, rd12, RP20	FALSE	FALSE	FALSE	FALSE	TRUE	FALSE	0		0		0		0		0		0
ENSG00000156313	RPGR	COD1, CORDX1, CRD, RP15, RP3	TRUE	TRUE	TRUE	FALSE	TRUE	TRUE	14	Hu-mac-ATAC_pooled_peak_240318; Hu-mac-ATAC_pooled_peak_240333; Hu-mac-ATAC_pooled_peak_240340; Hu-mac-ATAC_pooled_peak_240363; Hu-mac-ATAC_pooled_peak_240470; Hu-ret-ATAC_pooled_peak_140913; Hu-ret-ATAC_pooled_peak_140914; Hu-ret-ATAC_pooled_peak_140924; Hu-ret-ATAC_pooled_peak_140935; Hu-ret-ATAC_pooled_peak_140936; Hu-ret-ATAC_pooled_peak_140951; Hu-ret-ATAC_pooled_peak_140952; Hu-ret-ATAC_poo…	3	ENCODE-Human-RPE-DHS-pooled_peak_148063; ENCODE-Human-RPE-DHS-pooled_peak_148101; ENCODE-Human-RPE-DHS-pooled_peak_148164	7	Hu-mac-ATAC_pooled_peak_240333; Hu-mac-ATAC_pooled_peak_240452; Hu-mac-ATAC_pooled_peak_240454; Hu-ret-ATAC_pooled_peak_140924; Hu-ret-ATAC_pooled_peak_141005; Hu-ret-ATAC_pooled_peak_141006; Hu-ret-ATAC_pooled_peak_141007	0		0		0
ENSG00000092200	RPGRIP1	CORD13, LCA6, RGI1, RPGRIP	FALSE	FALSE	FALSE	FALSE	FALSE	TRUE	2	Hu-mac-ATAC_pooled_peak_60857; Hu-ret-ATAC_pooled_peak_36386	1	ENCODE-Human-RPE-DHS-pooled_peak_40052	0		0		0		0
ENSG00000103494	RPGRIP1L	CORS3, FTM, JBTS7, KIAA1005, MKS5, NPHP8, PPP1R134	FALSE	FALSE	TRUE	FALSE	FALSE	TRUE	0		0		0		0		0		0
ENSG00000102104	RS1	RS, XLRS1	FALSE	FALSE	TRUE	FALSE	FALSE	TRUE	8	Hu-mac-ATAC_pooled_peak_239616; Hu-mac-ATAC_pooled_peak_239653; Hu-mac-ATAC_pooled_peak_239688; Hu-mac-ATAC_pooled_peak_239702; Hu-ret-ATAC_pooled_peak_140470; Hu-ret-ATAC_pooled_peak_140488; Hu-ret-ATAC_pooled_peak_140521; Hu-ret-ATAC_pooled_peak_140529	2	ENCODE-Human-RPE-DHS-pooled_peak_147495; ENCODE-Human-RPE-DHS-pooled_peak_147498	9	Hu-mac-ATAC_pooled_peak_239653; Hu-mac-ATAC_pooled_peak_239669; Hu-mac-ATAC_pooled_peak_239670; Hu-ret-ATAC_pooled_peak_140488; Hu-ret-ATAC_pooled_peak_140498; Hu-ret-ATAC_pooled_peak_140503; Hu-ret-ATAC_pooled_peak_140504; Hu-ret-ATAC_pooled_peak_140506; Hu-ret-ATAC_pooled_peak_140507	1	ENCODE-Human-RPE-DHS-pooled_peak_147498	0		0
ENSG00000130347	RTN4IP1	NIMP	FALSE	FALSE	FALSE	FALSE	FALSE	TRUE	9	Hu-mac-ATAC_pooled_peak_188959; Hu-mac-ATAC_pooled_peak_188964; Hu-mac-ATAC_pooled_peak_188993; Hu-mac-ATAC_pooled_peak_189022; Hu-ret-ATAC_pooled_peak_112291; Hu-ret-ATAC_pooled_peak_112307; Hu-ret-ATAC_pooled_peak_112309; Hu-ret-ATAC_pooled_peak_112324; Hu-ret-ATAC_pooled_peak_112387	2	ENCODE-Human-RPE-DHS-pooled_peak_120795; ENCODE-Human-RPE-DHS-pooled_peak_120821	0		0		0		0
ENSG00000130561	SAG	ARRESTIN, RP47	FALSE	FALSE	TRUE	FALSE	FALSE	TRUE	37	Hu-mac-ATAC_pooled_peak_115675; Hu-mac-ATAC_pooled_peak_115681; Hu-mac-ATAC_pooled_peak_115682; Hu-mac-ATAC_pooled_peak_115697; Hu-mac-ATAC_pooled_peak_115698; Hu-mac-ATAC_pooled_peak_115705; Hu-mac-ATAC_pooled_peak_115714; Hu-mac-ATAC_pooled_peak_115724; Hu-mac-ATAC_pooled_peak_115725; Hu-mac-ATAC_pooled_peak_115730; Hu-mac-ATAC_pooled_peak_115731; Hu-mac-ATAC_pooled_peak_115758; Hu-mac-ATAC_poo…	8	ENCODE-Human-RPE-DHS-pooled_peak_76715; ENCODE-Human-RPE-DHS-pooled_peak_76718; ENCODE-Human-RPE-DHS-pooled_peak_76730; ENCODE-Human-RPE-DHS-pooled_peak_76736; ENCODE-Human-RPE-DHS-pooled_peak_76743; ENCODE-Human-RPE-DHS-pooled_peak_76744; ENCODE-Human-RPE-DHS-pooled_peak_76746; ENCODE-Human-RPE-DHS-pooled_peak_76784	28	Hu-mac-ATAC_pooled_peak_115695; Hu-mac-ATAC_pooled_peak_115696; Hu-mac-ATAC_pooled_peak_115714; Hu-mac-ATAC_pooled_peak_115715; Hu-mac-ATAC_pooled_peak_115724; Hu-mac-ATAC_pooled_peak_115758; Hu-mac-ATAC_pooled_peak_115802; Hu-mac-ATAC_pooled_peak_115852; Hu-mac-ATAC_pooled_peak_115858; Hu-mac-ATAC_pooled_peak_115872; Hu-mac-ATAC_pooled_peak_115873; Hu-mac-ATAC_pooled_peak_115897; Hu-ret-ATAC_poo…	4	ENCODE-Human-RPE-DHS-pooled_peak_76728; ENCODE-Human-RPE-DHS-pooled_peak_76743; ENCODE-Human-RPE-DHS-pooled_peak_76744; ENCODE-Human-RPE-DHS-pooled_peak_76746	0		0
ENSG00000187634	SAMD11	MGC45873	FALSE	FALSE	TRUE	FALSE	TRUE	TRUE	26	Hu-mac-ATAC_pooled_peak_101; Hu-mac-ATAC_pooled_peak_103; Hu-mac-ATAC_pooled_peak_104; Hu-mac-ATAC_pooled_peak_110; Hu-mac-ATAC_pooled_peak_112; Hu-mac-ATAC_pooled_peak_113; Hu-mac-ATAC_pooled_peak_196; Hu-mac-ATAC_pooled_peak_55; Hu-mac-ATAC_pooled_peak_62; Hu-mac-ATAC_pooled_peak_63; Hu-mac-ATAC_pooled_peak_70; Hu-mac-ATAC_pooled_peak_90; Hu-mac-ATAC_pooled_peak_95; Hu-ret-ATAC_pooled_peak_102;…	2	ENCODE-Human-RPE-DHS-pooled_peak_39; ENCODE-Human-RPE-DHS-pooled_peak_62	7	Hu-mac-ATAC_pooled_peak_101; Hu-mac-ATAC_pooled_peak_103; Hu-mac-ATAC_pooled_peak_67; Hu-mac-ATAC_pooled_peak_95; Hu-ret-ATAC_pooled_peak_53; Hu-ret-ATAC_pooled_peak_80; Hu-ret-ATAC_pooled_peak_82	0		0		0
ENSG00000187033	SAMD7	DKFZp686E1583	TRUE	TRUE	TRUE	FALSE	FALSE	TRUE	6	Hu-mac-ATAC_pooled_peak_142349; Hu-mac-ATAC_pooled_peak_142356; Hu-mac-ATAC_pooled_peak_142357; Hu-ret-ATAC_pooled_peak_85843; Hu-ret-ATAC_pooled_peak_85851; Hu-ret-ATAC_pooled_peak_85852	0		4	Hu-mac-ATAC_pooled_peak_142320; Hu-mac-ATAC_pooled_peak_142321; Hu-ret-ATAC_pooled_peak_85826; Hu-ret-ATAC_pooled_peak_85827	0		0		0
ENSG00000140386	SCAPER	Zfp291, ZNF291	FALSE	TRUE	FALSE	FALSE	FALSE	TRUE	6	Hu-mac-ATAC_pooled_peak_73304; Hu-mac-ATAC_pooled_peak_73305; Hu-mac-ATAC_pooled_peak_73333; Hu-ret-ATAC_pooled_peak_44051; Hu-ret-ATAC_pooled_peak_44052; Hu-ret-ATAC_pooled_peak_44077	1	ENCODE-Human-RPE-DHS-pooled_peak_47783	0		0		0		0
ENSG00000151466	SCLT1	FLJ30655, hCAP-1A	FALSE	FALSE	FALSE	FALSE	FALSE	TRUE	5	Hu-mac-ATAC_pooled_peak_157041; Hu-mac-ATAC_pooled_peak_157042; Hu-ret-ATAC_pooled_peak_94225; Hu-ret-ATAC_pooled_peak_94226; Hu-ret-ATAC_pooled_peak_94227	1	ENCODE-Human-RPE-DHS-pooled_peak_102023	0		0		0		0
ENSG00000054282	SDCCAG8	BBS16, CCCAP, NPHP10, NY-CO-8, SLSN7	FALSE	FALSE	FALSE	FALSE	FALSE	FALSE	0		0		0		0		0		0
ENSG00000196189	SEMA4A	CORD10, FLJ12287, SEMAB, SemB	FALSE	FALSE	TRUE	FALSE	TRUE	FALSE	9	Hu-mac-ATAC_pooled_peak_9702; Hu-mac-ATAC_pooled_peak_9706; Hu-mac-ATAC_pooled_peak_9721; Hu-mac-ATAC_pooled_peak_9722; Hu-mac-ATAC_pooled_peak_9786; Hu-ret-ATAC_pooled_peak_6346; Hu-ret-ATAC_pooled_peak_6359; Hu-ret-ATAC_pooled_peak_6360; Hu-ret-ATAC_pooled_peak_6426	2	ENCODE-Human-RPE-DHS-pooled_peak_8135; ENCODE-Human-RPE-DHS-pooled_peak_8137	2	Hu-mac-ATAC_pooled_peak_9702; Hu-ret-ATAC_pooled_peak_6346	0		0		0
ENSG00000087365	SF3B2	Cus1, SAP145, SF3b1, SF3b145	FALSE	FALSE	TRUE	FALSE	FALSE	FALSE	119	Hu-mac-ATAC_pooled_peak_33509; Hu-mac-ATAC_pooled_peak_33522; Hu-mac-ATAC_pooled_peak_33530; Hu-mac-ATAC_pooled_peak_33570; Hu-mac-ATAC_pooled_peak_33571; Hu-mac-ATAC_pooled_peak_33585; Hu-mac-ATAC_pooled_peak_33586; Hu-mac-ATAC_pooled_peak_33593; Hu-mac-ATAC_pooled_peak_33596; Hu-mac-ATAC_pooled_peak_33599; Hu-mac-ATAC_pooled_peak_33600; Hu-mac-ATAC_pooled_peak_33601; Hu-mac-ATAC_pooled_peak_336…	37	ENCODE-Human-RPE-DHS-pooled_peak_23568; ENCODE-Human-RPE-DHS-pooled_peak_23574; ENCODE-Human-RPE-DHS-pooled_peak_23575; ENCODE-Human-RPE-DHS-pooled_peak_23578; ENCODE-Human-RPE-DHS-pooled_peak_23601; ENCODE-Human-RPE-DHS-pooled_peak_23610; ENCODE-Human-RPE-DHS-pooled_peak_23620; ENCODE-Human-RPE-DHS-pooled_peak_23622; ENCODE-Human-RPE-DHS-pooled_peak_23626; ENCODE-Human-RPE-DHS-pooled_peak_23627;…	9	Hu-mac-ATAC_pooled_peak_33686; Hu-mac-ATAC_pooled_peak_33700; Hu-mac-ATAC_pooled_peak_33709; Hu-mac-ATAC_pooled_peak_33734; Hu-ret-ATAC_pooled_peak_20878; Hu-ret-ATAC_pooled_peak_20889; Hu-ret-ATAC_pooled_peak_20895; Hu-ret-ATAC_pooled_peak_20915; Hu-ret-ATAC_pooled_peak_20916	2	ENCODE-Human-RPE-DHS-pooled_peak_23700; ENCODE-Human-RPE-DHS-pooled_peak_23711	0		0
ENSG00000074621	SLC24A1	CSNB1D, HsT17412, KIAA0702, NCKX, NCKX1, RODX	FALSE	TRUE	TRUE	FALSE	FALSE	TRUE	24	Hu-mac-ATAC_pooled_peak_72337; Hu-mac-ATAC_pooled_peak_72338; Hu-mac-ATAC_pooled_peak_72426; Hu-mac-ATAC_pooled_peak_72428; Hu-mac-ATAC_pooled_peak_72445; Hu-mac-ATAC_pooled_peak_72458; Hu-mac-ATAC_pooled_peak_72495; Hu-mac-ATAC_pooled_peak_72560; Hu-mac-ATAC_pooled_peak_72565; Hu-mac-ATAC_pooled_peak_72614; Hu-mac-ATAC_pooled_peak_72622; Hu-mac-ATAC_pooled_peak_72623; Hu-ret-ATAC_pooled_peak_433…	4	ENCODE-Human-RPE-DHS-pooled_peak_46893; ENCODE-Human-RPE-DHS-pooled_peak_46959; ENCODE-Human-RPE-DHS-pooled_peak_46997; ENCODE-Human-RPE-DHS-pooled_peak_47143	17	Hu-mac-ATAC_pooled_peak_72308; Hu-mac-ATAC_pooled_peak_72442; Hu-mac-ATAC_pooled_peak_72443; Hu-mac-ATAC_pooled_peak_72456; Hu-mac-ATAC_pooled_peak_72467; Hu-mac-ATAC_pooled_peak_72468; Hu-mac-ATAC_pooled_peak_72477; Hu-mac-ATAC_pooled_peak_72489; Hu-ret-ATAC_pooled_peak_43301; Hu-ret-ATAC_pooled_peak_43402; Hu-ret-ATAC_pooled_peak_43403; Hu-ret-ATAC_pooled_peak_43410; Hu-ret-ATAC_pooled_peak_434…	3	ENCODE-Human-RPE-DHS-pooled_peak_46957; ENCODE-Human-RPE-DHS-pooled_peak_46972; ENCODE-Human-RPE-DHS-pooled_peak_46990	0		0
ENSG00000164209	SLC25A46		FALSE	FALSE	FALSE	FALSE	FALSE	TRUE	4	Hu-mac-ATAC_pooled_peak_173930; Hu-mac-ATAC_pooled_peak_173947; Hu-ret-ATAC_pooled_peak_103282; Hu-ret-ATAC_pooled_peak_103292	1	ENCODE-Human-RPE-DHS-pooled_peak_110922	0		0		0		0
ENSG00000131389	SLC6A6	TAUT	FALSE	FALSE	TRUE	FALSE	FALSE	TRUE	33	Hu-mac-ATAC_pooled_peak_129350; Hu-mac-ATAC_pooled_peak_129386; Hu-mac-ATAC_pooled_peak_129388; Hu-mac-ATAC_pooled_peak_129397; Hu-mac-ATAC_pooled_peak_129403; Hu-mac-ATAC_pooled_peak_129468; Hu-mac-ATAC_pooled_peak_129469; Hu-mac-ATAC_pooled_peak_129548; Hu-mac-ATAC_pooled_peak_129558; Hu-mac-ATAC_pooled_peak_129566; Hu-mac-ATAC_pooled_peak_129577; Hu-mac-ATAC_pooled_peak_129578; Hu-mac-ATAC_poo…	10	ENCODE-Human-RPE-DHS-pooled_peak_84822; ENCODE-Human-RPE-DHS-pooled_peak_84844; ENCODE-Human-RPE-DHS-pooled_peak_84909; ENCODE-Human-RPE-DHS-pooled_peak_84910; ENCODE-Human-RPE-DHS-pooled_peak_84916; ENCODE-Human-RPE-DHS-pooled_peak_84940; ENCODE-Human-RPE-DHS-pooled_peak_84946; ENCODE-Human-RPE-DHS-pooled_peak_84950; ENCODE-Human-RPE-DHS-pooled_peak_84954; ENCODE-Human-RPE-DHS-pooled_peak_84957	26	Hu-mac-ATAC_pooled_peak_129401; Hu-mac-ATAC_pooled_peak_129583; Hu-mac-ATAC_pooled_peak_129585; Hu-mac-ATAC_pooled_peak_129586; Hu-mac-ATAC_pooled_peak_129587; Hu-mac-ATAC_pooled_peak_129598; Hu-mac-ATAC_pooled_peak_129600; Hu-mac-ATAC_pooled_peak_129601; Hu-mac-ATAC_pooled_peak_129603; Hu-mac-ATAC_pooled_peak_129608; Hu-mac-ATAC_pooled_peak_129614; Hu-mac-ATAC_pooled_peak_129616; Hu-mac-ATAC_poo…	2	ENCODE-Human-RPE-DHS-pooled_peak_84938; ENCODE-Human-RPE-DHS-pooled_peak_84949	0		0
ENSG00000013293	SLC7A14	KIAA1613, PPP1R142	FALSE	FALSE	FALSE	FALSE	FALSE	TRUE	0		0		0		0		0		0
ENSG00000144028	SNRNP200	ASCC3L1, BRR2, HELIC2, KIAA0788, RP33, U5-200KD	FALSE	FALSE	TRUE	FALSE	FALSE	TRUE	40	Hu-mac-ATAC_pooled_peak_103947; Hu-mac-ATAC_pooled_peak_103985; Hu-mac-ATAC_pooled_peak_104002; Hu-mac-ATAC_pooled_peak_104005; Hu-mac-ATAC_pooled_peak_104006; Hu-mac-ATAC_pooled_peak_104008; Hu-mac-ATAC_pooled_peak_104014; Hu-mac-ATAC_pooled_peak_104017; Hu-mac-ATAC_pooled_peak_104033; Hu-mac-ATAC_pooled_peak_104034; Hu-mac-ATAC_pooled_peak_104035; Hu-mac-ATAC_pooled_peak_104046; Hu-mac-ATAC_poo…	10	ENCODE-Human-RPE-DHS-pooled_peak_69077; ENCODE-Human-RPE-DHS-pooled_peak_69127; ENCODE-Human-RPE-DHS-pooled_peak_69135; ENCODE-Human-RPE-DHS-pooled_peak_69136; ENCODE-Human-RPE-DHS-pooled_peak_69138; ENCODE-Human-RPE-DHS-pooled_peak_69140; ENCODE-Human-RPE-DHS-pooled_peak_69151; ENCODE-Human-RPE-DHS-pooled_peak_69164; ENCODE-Human-RPE-DHS-pooled_peak_69173; ENCODE-Human-RPE-DHS-pooled_peak_69187	2	Hu-mac-ATAC_pooled_peak_104008; Hu-ret-ATAC_pooled_peak_63629	0		0		0
ENSG00000042317	SPATA7	HSD3, LCA3	FALSE	FALSE	FALSE	FALSE	FALSE	TRUE	7	Hu-mac-ATAC_pooled_peak_67088; Hu-mac-ATAC_pooled_peak_67089; Hu-mac-ATAC_pooled_peak_67090; Hu-ret-ATAC_pooled_peak_40000; Hu-ret-ATAC_pooled_peak_40001; Hu-ret-ATAC_pooled_peak_40002; Hu-ret-ATAC_pooled_peak_40003	0		0		0		0		0
ENSG00000072080	SPP2	SPP24	FALSE	FALSE	FALSE	FALSE	FALSE	TRUE	2	Hu-mac-ATAC_pooled_peak_115935; Hu-ret-ATAC_pooled_peak_70552	0		0		0		0		0
ENSG00000187079	TEAD1	AA, TCF13, TEF-1	FALSE	FALSE	FALSE	FALSE	TRUE	TRUE	3	Hu-mac-ATAC_pooled_peak_29875; Hu-ret-ATAC_pooled_peak_18643; Hu-ret-ATAC_pooled_peak_18690	0		0		0		0		0
ENSG00000126953	TIMM8A	DDP, DFN1, MTS	FALSE	FALSE	FALSE	FALSE	FALSE	TRUE	9	Hu-mac-ATAC_pooled_peak_241590; Hu-mac-ATAC_pooled_peak_241600; Hu-mac-ATAC_pooled_peak_241602; Hu-mac-ATAC_pooled_peak_241603; Hu-mac-ATAC_pooled_peak_241604; Hu-ret-ATAC_pooled_peak_141867; Hu-ret-ATAC_pooled_peak_141872; Hu-ret-ATAC_pooled_peak_141874; Hu-ret-ATAC_pooled_peak_141878	1	ENCODE-Human-RPE-DHS-pooled_peak_149108	0		0		0		0
ENSG00000100234	TIMP3	SFD	FALSE	FALSE	FALSE	TRUE	TRUE	FALSE	3	Hu-mac-ATAC_pooled_peak_127330; Hu-mac-ATAC_pooled_peak_127341; Hu-ret-ATAC_pooled_peak_77207	3	ENCODE-Human-RPE-DHS-pooled_peak_83230; ENCODE-Human-RPE-DHS-pooled_peak_83249; ENCODE-Human-RPE-DHS-pooled_peak_83287	0		0		0		1	ENCODE-Human-RPE-DHS-pooled_peak_83243
ENSG00000164342	TLR3	CD283	FALSE	FALSE	FALSE	FALSE	TRUE	TRUE	17	Hu-mac-ATAC_pooled_peak_162732; Hu-mac-ATAC_pooled_peak_162733; Hu-mac-ATAC_pooled_peak_162794; Hu-mac-ATAC_pooled_peak_162816; Hu-mac-ATAC_pooled_peak_162831; Hu-mac-ATAC_pooled_peak_162832; Hu-mac-ATAC_pooled_peak_162842; Hu-mac-ATAC_pooled_peak_162849; Hu-ret-ATAC_pooled_peak_97172; Hu-ret-ATAC_pooled_peak_97173; Hu-ret-ATAC_pooled_peak_97221; Hu-ret-ATAC_pooled_peak_97239; Hu-ret-ATAC_pooled_…	1	ENCODE-Human-RPE-DHS-pooled_peak_105405	0		0		0		0
ENSG00000136869	TLR4	ARMD10, CD284, hToll, TLR-4	FALSE	FALSE	FALSE	FALSE	TRUE	TRUE	0		0		0		0		0		0
ENSG00000171202	TMEM126A	DKFZp586C1924, OPA7	FALSE	FALSE	TRUE	FALSE	FALSE	TRUE	10	Hu-mac-ATAC_pooled_peak_35130; Hu-mac-ATAC_pooled_peak_35131; Hu-mac-ATAC_pooled_peak_35135; Hu-mac-ATAC_pooled_peak_35137; Hu-mac-ATAC_pooled_peak_35138; Hu-mac-ATAC_pooled_peak_35199; Hu-ret-ATAC_pooled_peak_21759; Hu-ret-ATAC_pooled_peak_21762; Hu-ret-ATAC_pooled_peak_21763; Hu-ret-ATAC_pooled_peak_21799	2	ENCODE-Human-RPE-DHS-pooled_peak_24892; ENCODE-Human-RPE-DHS-pooled_peak_24939	3	Hu-mac-ATAC_pooled_peak_35130; Hu-mac-ATAC_pooled_peak_35131; Hu-ret-ATAC_pooled_peak_21759	1	ENCODE-Human-RPE-DHS-pooled_peak_24892	0		0
ENSG00000187049	TMEM216	CORS2, HSPC244, JBTS2, MGC13379, MKS2	FALSE	FALSE	TRUE	FALSE	TRUE	TRUE	27	Hu-mac-ATAC_pooled_peak_33225; Hu-mac-ATAC_pooled_peak_33233; Hu-mac-ATAC_pooled_peak_33256; Hu-mac-ATAC_pooled_peak_33259; Hu-mac-ATAC_pooled_peak_33268; Hu-mac-ATAC_pooled_peak_33270; Hu-mac-ATAC_pooled_peak_33274; Hu-mac-ATAC_pooled_peak_33275; Hu-mac-ATAC_pooled_peak_33280; Hu-mac-ATAC_pooled_peak_33397; Hu-mac-ATAC_pooled_peak_33398; Hu-mac-ATAC_pooled_peak_33405; Hu-mac-ATAC_pooled_peak_334…	7	ENCODE-Human-RPE-DHS-pooled_peak_23311; ENCODE-Human-RPE-DHS-pooled_peak_23312; ENCODE-Human-RPE-DHS-pooled_peak_23316; ENCODE-Human-RPE-DHS-pooled_peak_23341; ENCODE-Human-RPE-DHS-pooled_peak_23419; ENCODE-Human-RPE-DHS-pooled_peak_23455; ENCODE-Human-RPE-DHS-pooled_peak_23473	11	Hu-mac-ATAC_pooled_peak_33256; Hu-mac-ATAC_pooled_peak_33257; Hu-mac-ATAC_pooled_peak_33258; Hu-mac-ATAC_pooled_peak_33335; Hu-mac-ATAC_pooled_peak_33336; Hu-mac-ATAC_pooled_peak_33399; Hu-ret-ATAC_pooled_peak_20574; Hu-ret-ATAC_pooled_peak_20575; Hu-ret-ATAC_pooled_peak_20622; Hu-ret-ATAC_pooled_peak_20623; Hu-ret-ATAC_pooled_peak_20675	0		0		0
ENSG00000155755	TMEM237	ALS2CR4, JBTS14	FALSE	TRUE	TRUE	FALSE	FALSE	TRUE	24	Hu-mac-ATAC_pooled_peak_113014; Hu-mac-ATAC_pooled_peak_113113; Hu-mac-ATAC_pooled_peak_113118; Hu-mac-ATAC_pooled_peak_113130; Hu-mac-ATAC_pooled_peak_113177; Hu-mac-ATAC_pooled_peak_113203; Hu-mac-ATAC_pooled_peak_113232; Hu-mac-ATAC_pooled_peak_113241; Hu-mac-ATAC_pooled_peak_113242; Hu-mac-ATAC_pooled_peak_113300; Hu-ret-ATAC_pooled_peak_68689; Hu-ret-ATAC_pooled_peak_68742; Hu-ret-ATAC_poole…	6	ENCODE-Human-RPE-DHS-pooled_peak_74595; ENCODE-Human-RPE-DHS-pooled_peak_74675; ENCODE-Human-RPE-DHS-pooled_peak_74678; ENCODE-Human-RPE-DHS-pooled_peak_74688; ENCODE-Human-RPE-DHS-pooled_peak_74748; ENCODE-Human-RPE-DHS-pooled_peak_74797	1	Hu-ret-ATAC_pooled_peak_68814	0		0		0
ENSG00000197579	TOPORS	LUN, RP31, TP53BPL	FALSE	FALSE	FALSE	FALSE	TRUE	TRUE	0		0		0		0		0		0
ENSG00000213689	TREX1	AGS1, DRN3	FALSE	FALSE	FALSE	FALSE	FALSE	FALSE	0		0		0		0		0		0
ENSG00000119401	TRIM32	BBS11, HT2A, LGMD2H, TATIP	TRUE	FALSE	FALSE	FALSE	FALSE	TRUE	0		0		0		0		0		0
ENSG00000072756	TRNT1	CCA1, CGI-47, MtCCA	FALSE	FALSE	FALSE	FALSE	TRUE	TRUE	0		0		0		0		0		0
ENSG00000134160	TRPM1		FALSE	FALSE	FALSE	FALSE	FALSE	TRUE	0		0		0		0		0		0
ENSG00000106025	TSPAN12	NET-2, TM4SF12	FALSE	FALSE	FALSE	FALSE	TRUE	FALSE	0		0		0		0		0		0
ENSG00000165533	TTC8	BBS8, RP51	FALSE	FALSE	TRUE	FALSE	FALSE	TRUE	14	Hu-mac-ATAC_pooled_peak_67044; Hu-mac-ATAC_pooled_peak_67088; Hu-mac-ATAC_pooled_peak_67089; Hu-mac-ATAC_pooled_peak_67090; Hu-mac-ATAC_pooled_peak_67101; Hu-mac-ATAC_pooled_peak_67130; Hu-ret-ATAC_pooled_peak_39975; Hu-ret-ATAC_pooled_peak_40000; Hu-ret-ATAC_pooled_peak_40001; Hu-ret-ATAC_pooled_peak_40002; Hu-ret-ATAC_pooled_peak_40003; Hu-ret-ATAC_pooled_peak_40008; Hu-ret-ATAC_pooled_peak_400…	0		6	Hu-mac-ATAC_pooled_peak_67130; Hu-mac-ATAC_pooled_peak_67138; Hu-mac-ATAC_pooled_peak_67170; Hu-ret-ATAC_pooled_peak_40026; Hu-ret-ATAC_pooled_peak_40037; Hu-ret-ATAC_pooled_peak_40053	0		0		0
ENSG00000119685	TTLL5	KIAA0998	TRUE	FALSE	FALSE	FALSE	FALSE	TRUE	4	Hu-mac-ATAC_pooled_peak_65917; Hu-mac-ATAC_pooled_peak_65977; Hu-ret-ATAC_pooled_peak_39402; Hu-ret-ATAC_pooled_peak_39448	0		2	Hu-mac-ATAC_pooled_peak_65917; Hu-ret-ATAC_pooled_peak_39402	0		2	Hu-mac-ATAC_pooled_peak_65882; Hu-ret-ATAC_pooled_peak_39385	1	ENCODE-Human-RPE-DHS-pooled_peak_43130
ENSG00000137561	TTPA	AVED	FALSE	FALSE	TRUE	FALSE	FALSE	TRUE	4	Hu-mac-ATAC_pooled_peak_217050; Hu-mac-ATAC_pooled_peak_217061; Hu-ret-ATAC_pooled_peak_128136; Hu-ret-ATAC_pooled_peak_128139	1	ENCODE-Human-RPE-DHS-pooled_peak_135787	0		0		0		0
ENSG00000166402	TUB	rd5	FALSE	FALSE	TRUE	FALSE	FALSE	TRUE	25	Hu-mac-ATAC_pooled_peak_29303; Hu-mac-ATAC_pooled_peak_29323; Hu-mac-ATAC_pooled_peak_29385; Hu-mac-ATAC_pooled_peak_29434; Hu-mac-ATAC_pooled_peak_29435; Hu-mac-ATAC_pooled_peak_29437; Hu-mac-ATAC_pooled_peak_29440; Hu-mac-ATAC_pooled_peak_29441; Hu-mac-ATAC_pooled_peak_29451; Hu-mac-ATAC_pooled_peak_29510; Hu-mac-ATAC_pooled_peak_29511; Hu-mac-ATAC_pooled_peak_29541; Hu-ret-ATAC_pooled_peak_182…	6	ENCODE-Human-RPE-DHS-pooled_peak_20960; ENCODE-Human-RPE-DHS-pooled_peak_21009; ENCODE-Human-RPE-DHS-pooled_peak_21043; ENCODE-Human-RPE-DHS-pooled_peak_21047; ENCODE-Human-RPE-DHS-pooled_peak_21087; ENCODE-Human-RPE-DHS-pooled_peak_21088	4	Hu-mac-ATAC_pooled_peak_29448; Hu-mac-ATAC_pooled_peak_29451; Hu-ret-ATAC_pooled_peak_18351; Hu-ret-ATAC_pooled_peak_18356	1	ENCODE-Human-RPE-DHS-pooled_peak_21050	0		0
ENSG00000137822	TUBGCP4	76P, FLJ14797	FALSE	FALSE	FALSE	FALSE	FALSE	FALSE	11	Hu-mac-ATAC_pooled_peak_70638; Hu-mac-ATAC_pooled_peak_70709; Hu-mac-ATAC_pooled_peak_70730; Hu-mac-ATAC_pooled_peak_70765; Hu-mac-ATAC_pooled_peak_70774; Hu-mac-ATAC_pooled_peak_70799; Hu-ret-ATAC_pooled_peak_42218; Hu-ret-ATAC_pooled_peak_42294; Hu-ret-ATAC_pooled_peak_42327; Hu-ret-ATAC_pooled_peak_42337; Hu-ret-ATAC_pooled_peak_42357	5	ENCODE-Human-RPE-DHS-pooled_peak_45642; ENCODE-Human-RPE-DHS-pooled_peak_45701; ENCODE-Human-RPE-DHS-pooled_peak_45706; ENCODE-Human-RPE-DHS-pooled_peak_45707; ENCODE-Human-RPE-DHS-pooled_peak_45719	0		0		0		0
ENSG00000128159	TUBGCP6	DJ402G11.6, GCP6, KIAA1669	FALSE	FALSE	FALSE	FALSE	FALSE	TRUE	35	Hu-mac-ATAC_pooled_peak_128366; Hu-mac-ATAC_pooled_peak_128367; Hu-mac-ATAC_pooled_peak_128371; Hu-mac-ATAC_pooled_peak_128380; Hu-mac-ATAC_pooled_peak_128392; Hu-mac-ATAC_pooled_peak_128393; Hu-mac-ATAC_pooled_peak_128400; Hu-mac-ATAC_pooled_peak_128409; Hu-mac-ATAC_pooled_peak_128410; Hu-mac-ATAC_pooled_peak_128417; Hu-mac-ATAC_pooled_peak_128419; Hu-mac-ATAC_pooled_peak_128421; Hu-mac-ATAC_poo…	5	ENCODE-Human-RPE-DHS-pooled_peak_84097; ENCODE-Human-RPE-DHS-pooled_peak_84100; ENCODE-Human-RPE-DHS-pooled_peak_84125; ENCODE-Human-RPE-DHS-pooled_peak_84131; ENCODE-Human-RPE-DHS-pooled_peak_84134	0		0		0		0
ENSG00000112041	TULP1	LCA15, RP14, TUBL1	FALSE	FALSE	TRUE	FALSE	FALSE	TRUE	40	Hu-mac-ATAC_pooled_peak_182722; Hu-mac-ATAC_pooled_peak_182811; Hu-mac-ATAC_pooled_peak_182814; Hu-mac-ATAC_pooled_peak_182821; Hu-mac-ATAC_pooled_peak_182822; Hu-mac-ATAC_pooled_peak_182843; Hu-mac-ATAC_pooled_peak_182844; Hu-mac-ATAC_pooled_peak_182845; Hu-mac-ATAC_pooled_peak_182846; Hu-mac-ATAC_pooled_peak_182848; Hu-mac-ATAC_pooled_peak_182855; Hu-mac-ATAC_pooled_peak_182856; Hu-mac-ATAC_poo…	9	ENCODE-Human-RPE-DHS-pooled_peak_117350; ENCODE-Human-RPE-DHS-pooled_peak_117412; ENCODE-Human-RPE-DHS-pooled_peak_117416; ENCODE-Human-RPE-DHS-pooled_peak_117419; ENCODE-Human-RPE-DHS-pooled_peak_117434; ENCODE-Human-RPE-DHS-pooled_peak_117435; ENCODE-Human-RPE-DHS-pooled_peak_117515; ENCODE-Human-RPE-DHS-pooled_peak_117575; ENCODE-Human-RPE-DHS-pooled_peak_117578	23	Hu-mac-ATAC_pooled_peak_182845; Hu-mac-ATAC_pooled_peak_182846; Hu-mac-ATAC_pooled_peak_182871; Hu-mac-ATAC_pooled_peak_182876; Hu-mac-ATAC_pooled_peak_182883; Hu-mac-ATAC_pooled_peak_182894; Hu-mac-ATAC_pooled_peak_182895; Hu-mac-ATAC_pooled_peak_182899; Hu-mac-ATAC_pooled_peak_182901; Hu-mac-ATAC_pooled_peak_182902; Hu-mac-ATAC_pooled_peak_182909; Hu-ret-ATAC_pooled_peak_108881; Hu-ret-ATAC_poo…	6	ENCODE-Human-RPE-DHS-pooled_peak_117419; ENCODE-Human-RPE-DHS-pooled_peak_117453; ENCODE-Human-RPE-DHS-pooled_peak_117484; ENCODE-Human-RPE-DHS-pooled_peak_117485; ENCODE-Human-RPE-DHS-pooled_peak_117502; ENCODE-Human-RPE-DHS-pooled_peak_117503	0		0
ENSG00000109103	UNC119	HRG4, POC7, POC7A	TRUE	TRUE	TRUE	FALSE	FALSE	TRUE	30	Hu-mac-ATAC_pooled_peak_80843; Hu-mac-ATAC_pooled_peak_80862; Hu-mac-ATAC_pooled_peak_80871; Hu-mac-ATAC_pooled_peak_80876; Hu-mac-ATAC_pooled_peak_80879; Hu-mac-ATAC_pooled_peak_80923; Hu-mac-ATAC_pooled_peak_80936; Hu-mac-ATAC_pooled_peak_80942; Hu-mac-ATAC_pooled_peak_80943; Hu-mac-ATAC_pooled_peak_80954; Hu-mac-ATAC_pooled_peak_80976; Hu-mac-ATAC_pooled_peak_80980; Hu-mac-ATAC_pooled_peak_809…	5	ENCODE-Human-RPE-DHS-pooled_peak_54305; ENCODE-Human-RPE-DHS-pooled_peak_54336; ENCODE-Human-RPE-DHS-pooled_peak_54396; ENCODE-Human-RPE-DHS-pooled_peak_54434; ENCODE-Human-RPE-DHS-pooled_peak_54441	41	Hu-mac-ATAC_pooled_peak_80841; Hu-mac-ATAC_pooled_peak_80842; Hu-mac-ATAC_pooled_peak_80871; Hu-mac-ATAC_pooled_peak_80882; Hu-mac-ATAC_pooled_peak_80889; Hu-mac-ATAC_pooled_peak_80893; Hu-mac-ATAC_pooled_peak_80896; Hu-mac-ATAC_pooled_peak_80898; Hu-mac-ATAC_pooled_peak_80902; Hu-mac-ATAC_pooled_peak_80917; Hu-mac-ATAC_pooled_peak_80918; Hu-mac-ATAC_pooled_peak_80921; Hu-mac-ATAC_pooled_peak_809…	13	ENCODE-Human-RPE-DHS-pooled_peak_54302; ENCODE-Human-RPE-DHS-pooled_peak_54350; ENCODE-Human-RPE-DHS-pooled_peak_54361; ENCODE-Human-RPE-DHS-pooled_peak_54362; ENCODE-Human-RPE-DHS-pooled_peak_54374; ENCODE-Human-RPE-DHS-pooled_peak_54382; ENCODE-Human-RPE-DHS-pooled_peak_54386; ENCODE-Human-RPE-DHS-pooled_peak_54388; ENCODE-Human-RPE-DHS-pooled_peak_54389; ENCODE-Human-RPE-DHS-pooled_peak_54392;…	0		0
ENSG00000006611	USH1C	AIE-75, DFNB18, harmonin, NY-CO-37, NY-CO-38, PDZ-73, PDZ73, PDZD7C	FALSE	FALSE	FALSE	FALSE	FALSE	TRUE	2	Hu-mac-ATAC_pooled_peak_30492; Hu-ret-ATAC_pooled_peak_19000	0		0		0		0		0
ENSG00000182040	USH1G	ANKS4A, FLJ33924, Sans	FALSE	FALSE	FALSE	FALSE	FALSE	TRUE	13	Hu-mac-ATAC_pooled_peak_83139; Hu-mac-ATAC_pooled_peak_83152; Hu-mac-ATAC_pooled_peak_83153; Hu-mac-ATAC_pooled_peak_83163; Hu-mac-ATAC_pooled_peak_83174; Hu-mac-ATAC_pooled_peak_83198; Hu-ret-ATAC_pooled_peak_51210; Hu-ret-ATAC_pooled_peak_51244; Hu-ret-ATAC_pooled_peak_51248; Hu-ret-ATAC_pooled_peak_51249; Hu-ret-ATAC_pooled_peak_51258; Hu-ret-ATAC_pooled_peak_51268; Hu-ret-ATAC_pooled_peak_512…	2	ENCODE-Human-RPE-DHS-pooled_peak_57102; ENCODE-Human-RPE-DHS-pooled_peak_57120	0		0		0		0
ENSG00000042781	USH2A	RP39, USH2	TRUE	FALSE	TRUE	FALSE	FALSE	TRUE	6	Hu-mac-ATAC_pooled_peak_14696; Hu-mac-ATAC_pooled_peak_14722; Hu-ret-ATAC_pooled_peak_9297; Hu-ret-ATAC_pooled_peak_9299; Hu-ret-ATAC_pooled_peak_9326; Hu-ret-ATAC_pooled_peak_9331	1	ENCODE-Human-RPE-DHS-pooled_peak_11649	6	Hu-mac-ATAC_pooled_peak_14581; Hu-ret-ATAC_pooled_peak_9268; Hu-ret-ATAC_pooled_peak_9277; Hu-ret-ATAC_pooled_peak_9297; Hu-ret-ATAC_pooled_peak_9299; Hu-ret-ATAC_pooled_peak_9301	1	ENCODE-Human-RPE-DHS-pooled_peak_11597	0		0
ENSG00000038427	VCAN	CSPG2, PG-M	TRUE	FALSE	FALSE	FALSE	TRUE	FALSE	2	Hu-mac-ATAC_pooled_peak_171244; Hu-ret-ATAC_pooled_peak_101996	1	ENCODE-Human-RPE-DHS-pooled_peak_109437	0		0		0		0
ENSG00000143951	WDPCP	BBS15, C2orf86, CPLANE5, fritz, hFrtz	FALSE	FALSE	FALSE	FALSE	FALSE	TRUE	0		0		0		0		0		0
ENSG00000157796	WDR19	DYF-2, FAP66, FLJ23127, IFT144, KIAA1638, NPHP13, ORF26, Oseg6, Pwdmp	FALSE	FALSE	FALSE	FALSE	FALSE	TRUE	21	Hu-mac-ATAC_pooled_peak_148547; Hu-mac-ATAC_pooled_peak_148579; Hu-mac-ATAC_pooled_peak_148669; Hu-mac-ATAC_pooled_peak_148726; Hu-mac-ATAC_pooled_peak_148739; Hu-mac-ATAC_pooled_peak_148741; Hu-mac-ATAC_pooled_peak_148747; Hu-mac-ATAC_pooled_peak_148759; Hu-mac-ATAC_pooled_peak_148806; Hu-mac-ATAC_pooled_peak_148807; Hu-mac-ATAC_pooled_peak_148808; Hu-ret-ATAC_pooled_peak_89402; Hu-ret-ATAC_pool…	8	ENCODE-Human-RPE-DHS-pooled_peak_97087; ENCODE-Human-RPE-DHS-pooled_peak_97160; ENCODE-Human-RPE-DHS-pooled_peak_97197; ENCODE-Human-RPE-DHS-pooled_peak_97203; ENCODE-Human-RPE-DHS-pooled_peak_97204; ENCODE-Human-RPE-DHS-pooled_peak_97208; ENCODE-Human-RPE-DHS-pooled_peak_97221; ENCODE-Human-RPE-DHS-pooled_peak_97244	0		0		0		0
ENSG00000109501	WFS1	DFNA14, DFNA38, DFNA6, DIDMOAD, WFS	TRUE	FALSE	FALSE	FALSE	FALSE	TRUE	15	Hu-mac-ATAC_pooled_peak_145635; Hu-mac-ATAC_pooled_peak_145636; Hu-mac-ATAC_pooled_peak_145637; Hu-mac-ATAC_pooled_peak_145638; Hu-mac-ATAC_pooled_peak_145681; Hu-mac-ATAC_pooled_peak_145686; Hu-mac-ATAC_pooled_peak_145775; Hu-mac-ATAC_pooled_peak_145813; Hu-ret-ATAC_pooled_peak_87841; Hu-ret-ATAC_pooled_peak_87842; Hu-ret-ATAC_pooled_peak_87874; Hu-ret-ATAC_pooled_peak_87875; Hu-ret-ATAC_pooled_…	0		0		0		0		0
ENSG00000095397	WHRN	CIP98, DFNB31, PDZD7B, USH2D	FALSE	FALSE	FALSE	FALSE	FALSE	TRUE	25	Hu-mac-ATAC_pooled_peak_236245; Hu-mac-ATAC_pooled_peak_236250; Hu-mac-ATAC_pooled_peak_236258; Hu-mac-ATAC_pooled_peak_236266; Hu-mac-ATAC_pooled_peak_236395; Hu-mac-ATAC_pooled_peak_236400; Hu-mac-ATAC_pooled_peak_236402; Hu-mac-ATAC_pooled_peak_236403; Hu-mac-ATAC_pooled_peak_236404; Hu-mac-ATAC_pooled_peak_236440; Hu-mac-ATAC_pooled_peak_236443; Hu-ret-ATAC_pooled_peak_138394; Hu-ret-ATAC_poo…	7	ENCODE-Human-RPE-DHS-pooled_peak_145372; ENCODE-Human-RPE-DHS-pooled_peak_145376; ENCODE-Human-RPE-DHS-pooled_peak_145378; ENCODE-Human-RPE-DHS-pooled_peak_145384; ENCODE-Human-RPE-DHS-pooled_peak_145451; ENCODE-Human-RPE-DHS-pooled_peak_145480; ENCODE-Human-RPE-DHS-pooled_peak_145484	0		0		0		0
ENSG00000175213	ZNF408	FLJ12827	FALSE	FALSE	FALSE	FALSE	FALSE	TRUE	0		0		0		0		0		0
ENSG00000102935	ZNF423	Ebfaz, hOAZ, JBTS19, KIAA0760, NPHP14, OAZ, Zfp104	FALSE	FALSE	TRUE	FALSE	FALSE	TRUE	11	Hu-mac-ATAC_pooled_peak_76938; Hu-mac-ATAC_pooled_peak_76994; Hu-mac-ATAC_pooled_peak_77002; Hu-mac-ATAC_pooled_peak_77005; Hu-mac-ATAC_pooled_peak_77008; Hu-ret-ATAC_pooled_peak_46683; Hu-ret-ATAC_pooled_peak_46717; Hu-ret-ATAC_pooled_peak_46718; Hu-ret-ATAC_pooled_peak_46723; Hu-ret-ATAC_pooled_peak_46726; Hu-ret-ATAC_pooled_peak_46729	1	ENCODE-Human-RPE-DHS-pooled_peak_50797	6	Hu-mac-ATAC_pooled_peak_76992; Hu-mac-ATAC_pooled_peak_76994; Hu-ret-ATAC_pooled_peak_46702; Hu-ret-ATAC_pooled_peak_46714; Hu-ret-ATAC_pooled_peak_46717; Hu-ret-ATAC_pooled_peak_46718	0		0		0
ENSG00000163795	ZNF513	FLJ32203, RP58, Zfp513	FALSE	FALSE	TRUE	FALSE	TRUE	TRUE	46	Hu-mac-ATAC_pooled_peak_99287; Hu-mac-ATAC_pooled_peak_99323; Hu-mac-ATAC_pooled_peak_99332; Hu-mac-ATAC_pooled_peak_99418; Hu-mac-ATAC_pooled_peak_99425; Hu-mac-ATAC_pooled_peak_99427; Hu-mac-ATAC_pooled_peak_99428; Hu-mac-ATAC_pooled_peak_99430; Hu-mac-ATAC_pooled_peak_99431; Hu-mac-ATAC_pooled_peak_99438; Hu-mac-ATAC_pooled_peak_99439; Hu-mac-ATAC_pooled_peak_99442; Hu-mac-ATAC_pooled_peak_994…	8	ENCODE-Human-RPE-DHS-pooled_peak_65517; ENCODE-Human-RPE-DHS-pooled_peak_65544; ENCODE-Human-RPE-DHS-pooled_peak_65586; ENCODE-Human-RPE-DHS-pooled_peak_65589; ENCODE-Human-RPE-DHS-pooled_peak_65605; ENCODE-Human-RPE-DHS-pooled_peak_65614; ENCODE-Human-RPE-DHS-pooled_peak_65621; ENCODE-Human-RPE-DHS-pooled_peak_65715	5	Hu-mac-ATAC_pooled_peak_99431; Hu-mac-ATAC_pooled_peak_99454; Hu-ret-ATAC_pooled_peak_60628; Hu-ret-ATAC_pooled_peak_60629; Hu-ret-ATAC_pooled_peak_60650	0		0		0

## Sheet: Table S2. ABCA4 IRs
Table S2: Overview of interacting regions within the ABCA4 locus identified through UMI-4C. Characterization of interacting regions (IR1-12) in neural retina and RPE/choroid, including: location relative to ABCA4, genomic coordinates (hg38); chromatin accessibility coordinates (hg38) contained within the IR; histone marks (Cherry et al.); retinal transcription factor (TF) binding (Cherry et al.);…
Neural Retina
Interacting regions (IR)	Relative ABCA4 location	Interaction coordinates	Chromatin accessibility	Histone mark	ChIP-seq (OTX2, NRL, CRX, RORB, MEFD)	Photoreceptor motifs (ChIP-seq)	Other photoreceptor motifs	cCREs	scATAC-seq peak
IR1	Upstream TSS	chr1:94,231,502-94,243,136	chr1:94,237,380-94,237,979	H3K27ac, H3K4me2	NRL, OTX2	/	/		Mature Horizontal Cells, AC HC GC Precursors, Developing Ganglion Cells, Early Progenitor Cells, Developing Amacrine Cells, Ganglion Precursor Cells, Amacrine Precursor Cells, Cone Precursor Cells, Developing Cone Cells, Developing Horizontal Cells, Late Retinal Progenitor Cells, Mature Amacrine Cells, Mature Cone Cells, Mature Ganglion Cells, Mature Muller Cells, Mature Rod Cells, Photoreceptor …
IR2	Upstream TSS	chr1:94,201,148-94,208,229	chr1:94,203,979-94,204,578	H3K4me2	OTX2	MEF2D	/		/
IR3	Upstream TSS	chr1:94,181,417-94,186,981	chr1:94,183,085-94,183,684	H3K27ac, H3K4me2	CRX, NRL, OTX2, RORB, MEF2D	NRL	NR2E3,MEIS1	cCRE1	Mature Cone Cells, Mature Rod Cells
IR4	Upstream TSS	chr1:94,158,146-94,163,710	chr1:94,160,737-94,161,336	H3K27ac, H3K4me2	CRX, NRL, OTX2, RORB, MEF2D	OTX2,CRX, MEF2D,RORB	RXRG, MEIS1, MEIS2	cCRE2	Cone Precursor Cells, Developing Cone Cells, Mature Cone Cells, Mature Horizontal Cells, Mature Rod Cells, Photoreceptor Bipolar Precursor Cells, AC HC GC Precursors, Mature Muller Cells
IR5	Upstream TSS	chr1:94,141,957-94,150,051	chr1:94,144,814-94,145,413	H3K4me2	CRX, NRL, OTX2, RORB, MEF2D	OTX2,CRX,RORB,NRL	NEUROD1,SMAD2	cCRE3	Mature Rod Cells ,Mature Cone Cells
Promoter Region	Promoter	chr1:94,115,363-94,124,569	chr1:94,120,184-94,122,683	H3K27ac, H3K4me2	CRX, NRL, OTX2, RORB, MEF2D	OTX2,CRX	ARID3B	Promoter	AC HC GC Precursors, Developing Cone Cells, Mature Cone Cells, Mature Muller Cells, Mature Rod Cells ,Photoreceptor Bipolar Precursor Cells, Cone Precursor Cells
IR6	Intron 4	chr1:94,103,003-94,112,108	chr1:94,106,802-94,107,063	/	/	/	NR1D1		/
IR7	Intron 5	chr1:94,093,391-94,100,978	chr1:94,098,860-94,099,459	H3K27ac, H3K4me2	CRX, NRL, OTX2, RORB, MEF2D	OTX2,CRX	NEUROD1	cCRE4	Mature Cone Cells ,Mature Rod Cells
IR8	Intron 6	chr1:94,093,391-94,100,978	chr1:94,095,199-94,095,656	H3K27ac	/	/	NEUROD1		Mature Muller Cells
IR9	Intron 6	chr1:94,082,767-94,089,342	chr1:94,086,799-94,087,398	H3K4me2	CRX, NRL, OTX2, RORB, MEF2D	OTX2,CRX,RORB	MEIS2,MEIS1	cCRE5	Mature Rod Cells
IR10	Intron 8	chr1:94,078,719-94,083,272	chr1:94,079,456-94,080,055	H3K27ac	/	RORB	ARID3B, NR1D1		Early Progenitor Cells, Late Retinal Progenitor Cells, Mature Muller Cells, Mature Horizontal Cells
IR11	Intron 11	chr1:94,062,531-94,073,659	chr1:94,064,151-94,064,750	H3K27ac	CRX, OTX2	/	RXRG, NEUROD1, NR1D1, MEIS2	cCRE6	Mature Cone Cells
IR12	Intron 18	chr1:94,047,669-94,054,028	/	/	/	/	NEUROD1	cCRE-RPE	/
RPE/choroid
Interacting regions (IR)	Relative ABCA4 location	Interaction coordinates	Chromatin accessibility	Histone mark	TFs expressed in the RPE (sequence motifs)	cCREs
IR1	Upstream TSS	chr1:94,231,502-94,243,136	chr1:94,237,517-94,237,791	H3K27ac	KLF9, KLF4
IR2	Upstream TSS	chr1:94,201,148-94,208,229	chr1:94,204,147-94,205,084	/	/
IR3	Upstream TSS	chr1:94,181,417-94,186,981	chr1:94,183,267-94,183,513	H3K27ac	/	cCRE1
IR4	Upstream TSS	chr1:94,158,146-94,163,710	chr1:94,160,851-94,161,199	H3K27ac	CRX, OTX2,TEAD1,STAT5B	cCRE2
IR5	Upstream TSS	chr1:94,141,957-94,150,051	chr1:94,144,814-94,145,285	H3K27ac	OTX2, CRX, TEAD1, TEAD3, SMAD2	cCRE3
Promoter Region	Promoter	chr1:94,115,363-94,124,569	chr1:94,120,184-94,122,684	H3K27ac	CRX,OTX2,TEAD1	Promoter
IR6	Intron 4	chr1:94,103,003-94,112,108	chr1:94,103,523-94,104,275	/	TEAD1,TEAD3
IR7	Intron 5	chr1:94,093,391-94,100,978	chr1:94,098,860-94,099,459	/	/	cCRE4
IR8	Intron 6	chr1:94,093,391-94,100,978	chr1:94,095,168-94,095,616	/	KLF9
IR9	Intron 6	chr1:94,082,767-94,089,342	chr1:94,086,999-94,087,170	/	CRX, OTX2, KLF4	cCRE5
IR10	Intron 8	chr1:94,078,719-94,083,272	chr1:94,079,410-94,080,180	/	/
IR11	Intron 11	chr1:94,062,531-94,073,659	chr1:94,064,270-94,064,715	H3K27ac	LHX2	cCRE6
IR12	Intron 18	chr1:94,047,669-94,054,028	chr1:94,048,392-94,048,779	H3K27ac	STAT5A, STAT5B, SMAD2	cCRE-RPE

## Sheet: Table S3. zebrafish enh assays
Table S3: Overview of elements tested in zebrafish enhancer assays using stable transgenic lines.
Element name	coordinates (hg38)
cCRE2	chr1:94160599-94161481
cCRE3	chr1:94144584-94147804
Prom.	chr1:94119583-94122781
cCRE4	chr1:94098433-94099679
cCRE5	chr1:94086288-94087920
cCRE6	chr1:94063915-94065040
Cherry1	chr1:93979430-93980927
Cherry2	chr1:93975924-93977721

## Sheet: Table S4. synth construct assay
Table S4: Readout of the transient enhancer assays for the synthetic ABCA4 cCRE construct (cCRE1-cCRE5). Overview of zebrafish counts at 1-4 days post-fertilization (dpf).
					tissue-specific GFP expression pattern
#dpf	Total	Dead	Deformed	GFP+	Pineal gland	Forebrain	Retina	Lens	Heart	Nosepit
1dpf	111	2	12	57	52	16	0	0	0	1
2dpf	97	0	0	82	82	27	54	9	18	3
3dpf	97	0	0	82	82	0	75	58	25	0
4dpf	97	0	0	82	82	0	75	0	8	0

## Sheet: Table S5. donor info
Table S5: Post-mortem human donor information. Overview of retinal donors including the cause of death and age.
Donor #	Sex	Age range	PMI (h)	Cause of death	Hi-C ret.	Hi-C RPE	HiChIP ret.	HiChIP RPE	UMI-4C
Donor 1	Female	50-55	16	suicide					X
Donor 2	Male	75-80	3	cardiopulmonary arrest					X
Donor 3	Male	70-75	13	metastatic pancreatic carcinoma					X
Donor 4	Female	75-80	3	left arm hematoma infection after fall, necrotizing fasciitis	X (2)	X			X
Donor 5	Female	45-50	4	fever following aneurysmal subarachnoid haemorrhage	X	X		X	X
Donor 6	Female	70-75	18	cerebrovascular accident			X (2)
Donor 7	Male	80-85	16	aspiration pneumonia and respiratory insufficiency	X	X (2)
Donor 8	Female	60-65	6	myocardial infarction				X
X (2): two eyes from same donor
PMI: post-mortem interval, i.e. interval between time of death/end of circulation and collection of the eyes.

## Sheet: Table S6. primers
Table S6: Primer sequences used for UMI-4C interaction profiling and cCRE cloning for transgenic enhancer assays.
UMI-4C primers
Viewpoint	upstream (US) primer	downstream (DS) primer
Promoter	GTGCCTTTTCCATCACAGCA	CCAAGCAGCCACTACTAGTC
IR1	GCTAATGGCCAGATGAGCAGCTA	CATTTCTTATGAGACACTTCTGTG
IR4	ATTTCTCACGTGGATTGCT	CCTGATTATGAGCAGAAGCTAAG
IR5	GTGCTTAGGGCGTCTGTGAG	GACAGTGTCTGAGGGCTTGGA
IR9	GGCACCAGAAGACTAGATGTG	CTAGATGTGTCCTGCTTCGGTTG
IR11	TTGTTTCTCACACCTTGAGTCT	ATCTCAACAGTCCATGGTGGT
primers cCRE cloning
Name	Forward primer	Reverse primer
cCRE2	TTTCACCTAAATTTCTGAAGG	TTTTTCATTCTAGTTGCAAGG
cCRE3	GATTCTGCTATTCATTTTTCG	TGGAAATATCAGCCAATACC
Prom.	GCTCATTGAAAGAGTTCAGG	CTCACTAAGCTTCACGTTCC
cCRE4	TCTAGAACAAAGGGTTGAGC	ACGGTACTCAGTGTCTGTCC
cCRE5	TCATCGATGTCCAACTAAGG	AGCTTCCTCCTAAAGTAGCC
cCRE6	TTTGAATATGATGGTTGTCC	TGGCAGGAAGAACTCTAGG
Cherry1	AAACTCAGATCACGAAATGG	AGGACTCAGGATAGCAGAGC
Cherry2	CTTGGAGCTGAGTTTTTAGC	AGAACAGGGACATACTGTGG
